# Supplementary material for: A new paradigm for outer membrane protein biogenesis in the Bacteroidota
Source: Nature. 2025 Oct 1;647(8089):479–87. doi: 10.1038/s41586-025-09532-8 (PMC12611786; doi:10.1038/s41586-025-09532-8)
Supplement: Supplementary file 4 — Hybrid model of the BAMFj complex. The experimental model deposited as PDB: 9N2D is extended by AlphaFold structures for the parts of the complex that are insufficiently resolved in the electron microscopy density to allow confident model building (the POTRA 1–3 domains of BamA and C-terminal portion of BamP) [file 41586_2025_9532_MOESM4_ESM.pdb]

REMARK   3 
REMARK   3 FILE CREATED: Tue Jan 28 15:57:07 2025
REMARK   3 
REMARK   3 RESOLUTION: 2.80  
REMARK   3 
REMARK   3 REFINEMENT.
REMARK   3   PROGRAM     : PHENIX (dev_5533: phenix.real_space_refine)
REMARK   3   AUTHORS     : Adams,Afonine,Bunkoczi,Burnley,Chen,Dar,Davis,
REMARK   3               : Draizen,Echols,Gildea,Gros,Grosse-Kunstleve,Headd,
REMARK   3               : Hintze,Hung,Ioerger,Liebschner,McCoy,McKee,Moriarty,
REMARK   3               : Oeffner,Poon,Read,Richardson,Richardson,Sacchettini,
REMARK   3               : Sauter,Sobolev,Storoni,Terwilliger,Williams,Zwart
REMARK   3 
REMARK   3 SCATTERING TABLE: ELECTRON
REMARK   3 
REMARK   3 REFINEMENT TARGET: REAL-SPACE (WEIGHTED MAP SUM AT ATOM CENTERS)
REMARK   3 
REMARK   3 MODEL TO MAP FIT.
REMARK   3   CC_mask  : 0.8417
REMARK   3   CC_volume: 0.8486
REMARK   3   CC_peaks : 0.7352
REMARK   3 
REMARK   3 
REMARK   3 GEOMETRY RESTRAINTS LIBRARY: GEOSTD + MONOMER LIBRARY + CDL V1.2
REMARK   3 DEVIATIONS FROM IDEAL VALUES - RMSD, RMSZ FOR BONDS AND ANGLES.
REMARK   3   BOND      :  0.002   0.083  18873  Z= 0.128
REMARK   3   ANGLE     :  0.689  13.646  25534  Z= 0.355
REMARK   3   CHIRALITY :  0.093   2.023   2776
REMARK   3   PLANARITY :  0.005   0.114   5549
REMARK   3   DIHEDRAL  : 15.436 143.851   7076
REMARK   3   MIN NONBONDED DISTANCE : 1.920
REMARK   3 REMARK   3 
REMARK   3 MOLPROBITY STATISTICS.
REMARK   3   ALL-ATOM CLASHSCORE : 22.74
REMARK   3   RAMACHANDRAN PLOT:
REMARK   3     OUTLIERS :  0.22 %
REMARK   3     ALLOWED  :  4.71 %
REMARK   3     FAVORED  : 95.07 %
REMARK   3   ROTAMER:
REMARK   3     OUTLIERS :  6.53 %
REMARK   3     ALLOWED  : 11.84 %
REMARK   3     FAVORED  : 81.62 %
REMARK   3   CBETA DEVIATIONS :  0.00 %
REMARK   3   PEPTIDE PLANE:
REMARK   3     CIS-PROLINE     : 2.11 %
REMARK   3     CIS-GENERAL     : 0.05 %
REMARK   3     TWISTED PROLINE : 0.00 %
REMARK   3     TWISTED GENERAL : 0.00 %
REMARK   3 
REMARK   3 RAMA-Z (RAMACHANDRAN PLOT Z-SCORE):
REMARK   3 INTERPRETATION: BAD |RAMA-Z| > 3; SUSPICIOUS 2 < |RAMA-Z| < 3; GOOD |RAMA-Z| < 2.
REMARK   3 SCORES FOR WHOLE/HELIX/SHEET/LOOP ARE SCALED INDEPENDENTLY;
REMARK   3 THEREFORE, THE VALUES ARE NOT RELATED IN A SIMPLE MANNER.
REMARK   3   WHOLE: -0.38 (0.18), RESIDUES: 2273
REMARK   3   HELIX:  0.04 (0.26), RESIDUES: 409
REMARK   3   SHEET:  0.71 (0.19), RESIDUES: 775
REMARK   3   LOOP : -1.07 (0.18), RESIDUES: 1089
REMARK   3 
REMARK   3 MAX DEVIATION FROM PLANES:
REMARK   3    TYPE  MAXDEV  MEANDEV LINEINFILE
REMARK   3  TRP   0.007   0.001   TRP A 518 
REMARK   3  HIS   0.003   0.001   HIS D 378 
REMARK   3  PHE   0.015   0.001   PHE C 112 
REMARK   3  TYR   0.015   0.001   TYR C  51 
REMARK   3  ARG   0.003   0.000   ARG A 780
REMARK   3 
SEQRES   1 A  618  LYS TYR TYR PHE GLY ASN ILE LYS PHE LEU GLY ASN THR
SEQRES   2 A  618  VAL TYR SER ASP GLN GLN LEU ASN ARG TYR LEU GLY ILE
SEQRES   3 A  618  LYS LYS GLY GLU THR TYR ASN GLY VAL LEU LEU GLU LYS
SEQRES   4 A  618  ARG ILE ALA ASP ASN THR LYS PRO ASP GLY GLU ASP ILE
SEQRES   5 A  618  THR ASN LEU TYR GLN ASN ASN GLY TYR LEU PHE SER LYS
SEQRES   6 A  618  ILE ASN ALA VAL GLU VAL LYS THR VAL ASN ASP THR ILE
SEQRES   7 A  618  ASP PHE GLU ILE ARG ILE THR GLU GLY PRO ILE ALA TYR
SEQRES   8 A  618  PHE ASN LYS ILE TYR VAL THR GLY ASN ASP LYS THR ASN
SEQRES   9 A  618  ASP HIS VAL ILE TYR ARG GLU LEU ARG THR LYS PRO GLY
SEQRES  10 A  618  ASN LYS TYR SER LYS GLU GLU LEU VAL ARG THR ILE ARG
SEQRES  11 A  618  GLU ILE GLY GLN LEU GLY PHE PHE ASP PRO GLU SER ILE
SEQRES  12 A  618  LYS PRO GLU PHE ARG ASN VAL ASP PRO ALA ALA GLY THR
SEQRES  13 A  618  VAL ASP ILE GLU TYR GLN LEU VAL GLU LYS GLY SER SER
SEQRES  14 A  618  GLN VAL GLU LEU GLN GLY GLY TYR GLY GLY GLY GLY PHE
SEQRES  15 A  618  ILE GLY THR LEU GLY LEU SER PHE ASN ASN PHE SER ALA
SEQRES  16 A  618  ARG LYS LEU PHE ASP LYS ASP ALA TYR LYS PRO LEU PRO
SEQRES  17 A  618  MET GLY ASP GLY GLN LYS VAL ALA LEU ARG LEU GLN GLY
SEQRES  18 A  618  SER THR TYR PHE GLN THR TYR SER LEU SER PHE SER GLU
SEQRES  19 A  618  PRO TRP PHE GLY GLY LYS LYS PRO VAL GLN PHE SER SER
SEQRES  20 A  618  SER ILE SER TYR SER LYS GLN PHE ASN TYR ASN TYR SER
SEQRES  21 A  618  SER ARG ASP VAL ASN ARG ASN GLN SER PHE ASN ILE PHE
SEQRES  22 A  618  THR VAL GLN VAL GLY LEU ALA LYS ARG LEU THR VAL PRO
SEQRES  23 A  618  ASP ASP TYR PHE VAL LEU SER GLN SER VAL SER TYR GLN
SEQRES  24 A  618  HIS TYR ASP LEU ASN ASN TYR TYR THR GLY LEU PHE THR
SEQRES  25 A  618  PHE GLY ASN GLY ALA SER ARG ASN LEU ALA TYR THR ILE
SEQRES  26 A  618  GLY LEU SER ARG SER ASN LYS GLY VAL ASN PRO ILE PHE
SEQRES  27 A  618  PRO THR TYR GLY SER GLU PHE SER ILE SER ALA LYS VAL
SEQRES  28 A  618  THR PRO PRO TYR SER LEU PHE ASN ASN ILE ASN TYR GLY
SEQRES  29 A  618  ASP LEU GLN ASN GLN LYS GLU TYR LYS THR GLN TYR THR
SEQRES  30 A  618  GLY THR THR THR THR THR GLY ILE ASP GLY GLN ALA ILE
SEQRES  31 A  618  ASN PRO GLY ASP TYR THR LYS THR GLU THR VAL ASN GLY
SEQRES  32 A  618  GLN SER GLY THR VAL SER VAL GLY SER ASP TYR LYS SER
SEQRES  33 A  618  ALA ASP THR ASP VAL GLY LYS VAL ASP GLN LYS LYS TYR
SEQRES  34 A  618  ASN TRP LEU GLU TYR TYR LYS VAL LYS PHE LYS ALA ASP
SEQRES  35 A  618  TRP TYR THR LYS ILE TYR GLY LYS LEU VAL LEU ARG THR
SEQRES  36 A  618  LEU THR GLU PHE GLY PHE LEU GLY ALA TYR ASP GLN SER
SEQRES  37 A  618  ARG GLY VAL VAL PRO PHE GLU ARG PHE TYR LEU GLY GLY
SEQRES  38 A  618  ASP GLY MET ALA ASN TYR SER MET ASP GLY ARG GLU THR
SEQRES  39 A  618  ILE GLN LEU ARG GLY TYR PRO ASN ASN SER LEU THR PRO
SEQRES  40 A  618  ILE ILE GLU ASP ARG ASN SER SER ARG TYR GLY GLN GLN
SEQRES  41 A  618  ILE GLY ALA THR ILE TYR ASN LYS PHE SER MET GLU LEU
SEQRES  42 A  618  ARG TYR PRO ILE THR LEU LYS SER SER ALA SER ILE TYR
SEQRES  43 A  618  ALA LEU THR PHE LEU GLU ALA GLY SER SER TYR PRO THR
SEQRES  44 A  618  PHE LYS ASP TYR ASN PRO PHE ASP LEU ASN ARG SER ALA
SEQRES  45 A  618  GLY ALA GLY LEU ARG VAL PHE MET PRO ALA PHE GLY LEU
SEQRES  46 A  618  LEU GLY ILE ASP PHE GLY TYR GLY PHE ASP ALA LEU PRO
SEQRES  47 A  618  GLY SER THR THR ASN LYS ALA ASN GLY TRP GLU THR HIS
SEQRES  48 A  618  PHE ILE ILE GLY GLN GLN PHE
SEQRES   1 B  390  GLN GLN GLY THR ALA SER PRO TYR SER PHE TYR GLY ILE
SEQRES   2 B  390  GLY ASP ILE LYS PHE LYS GLY THR LEU GLU TYR ARG SER
SEQRES   3 B  390  MET ALA GLY VAL ALA VAL GLU GLN ASP SER ILE HIS LEU
SEQRES   4 B  390  ASN ILE GLU ASN PRO ALA SER TYR ALA SER LEU MET GLN
SEQRES   5 B  390  THR THR PHE THR VAL GLY GLY THR PHE GLY THR SER THR
SEQRES   6 B  390  LEU LYS SER ASN THR GLY SER ALA LYS ALA GLN ARG THR
SEQRES   7 B  390  THR PHE ASP TYR LEU ALA VAL GLY ILE PRO VAL GLY LYS
SEQRES   8 B  390  PHE GLY VAL SER PHE GLY LEU ILE PRO LEU SER SER VAL
SEQRES   9 B  390  GLY TYR LYS ILE LEU ASP ASP ASN THR ALA THR GLU GLY
SEQRES  10 B  390  ALA VAL SER SER GLN LEU SER GLY LYS GLY GLY ILE ASN
SEQRES  11 B  390  LYS VAL TYR PHE GLY VAL GLY TYR LYS ILE LYS PRO HIS
SEQRES  12 B  390  TRP THR ILE GLY ALA ASP VAL GLN TYR ASN PHE GLY LYS
SEQRES  13 B  390  ILE THR THR THR SER ILE GLU GLN VAL THR GLY VAL GLN
SEQRES  14 B  390  ASN GLY THR SER GLU SER ASN ALA SER THR LEU SER GLY
SEQRES  15 B  390  ALA ASN PHE ASP LEU GLY THR MET TYR GLN THR LYS ILE
SEQRES  16 B  390  TYR LYS LYS VAL ASN LEU PHE THR SER LEU SER TYR THR
SEQRES  17 B  390  PHE SER SER ASN LEU ASN SER GLU ASN VAL ARG GLU ILE
SEQRES  18 B  390  ASN VAL SER GLY ASP PRO ASP PRO TYR ALA TYR PRO ALA
SEQRES  19 B  390  SER THR THR LYS LEU LYS LEU PRO SER ARG VAL ILE ILE
SEQRES  20 B  390  GLY ALA GLY ILE GLY GLU SER ARG LYS TRP LEU VAL GLY
SEQRES  21 B  390  THR THR LEU ALA PHE GLN GLY GLU GLY GLN LEU THR ASN
SEQRES  22 B  390  TYR TYR ASN ALA MET ASP ASN VAL ARG TYR GLU ASN TYR
SEQRES  23 B  390  ALA LYS TYR ALA ILE GLY GLY TYR TYR ILE PRO ASN TYR
SEQRES  24 B  390  THR SER PHE THR SER TYR LEU SER ARG ILE THR TYR ARG
SEQRES  25 B  390  ALA GLY LEU LYS TYR GLU LYS ILE GLY LEU ILE VAL ASN
SEQRES  26 B  390  ASN GLU SER ILE LYS ASP VAL GLY MET THR LEU GLY ALA
SEQRES  27 B  390  GLY ILE PRO ILE PRO GLY TYR PHE SER ASN VAL ASN ILE
SEQRES  28 B  390  GLY ILE GLU PHE GLY LYS LYS GLY THR VAL SER SER ASN
SEQRES  29 B  390  LEU VAL GLN GLU ASN TYR VAL ASN PHE SER VAL GLY PHE
SEQRES  30 B  390  SER PHE ASN ASP LYS TRP PHE VAL LYS SER LYS PHE ASN
SEQRES   1 C  517  CYS ASP LYS ASP PHE ASN ALA ILE GLY GLY ASP LEU ILE
SEQRES   2 C  517  GLY ASP ASP HIS PHE GLY LEU GLU SER GLU LYS TYR ASP
SEQRES   3 C  517  VAL LEU SER TYR ASN GLN GLU VAL THR SER VAL GLN SER
SEQRES   4 C  517  ASN VAL LEU PRO THR SER ALA LEU GLY ILE TYR SER ASN
SEQRES   5 C  517  PRO VAL PHE GLY GLU THR THR ALA ASN TYR VAL THR GLN
SEQRES   6 C  517  VAL ALA LEU VAL ALA TYR ALA PRO SER ILE GLY GLU ASP
SEQRES   7 C  517  PRO VAL ILE GLU SER ALA VAL LEU SER ILE PRO TYR PHE
SEQRES   8 C  517  SER HIS VAL THR ALA ASN ASN THR ASP GLY SER HIS THR
SEQRES   9 C  517  TYR GLU LEU ASP SER ILE TYR GLY PRO ALA ASN GLY LYS
SEQRES  10 C  517  LEU LYS LEU SER VAL TYR GLU SER GLY TYR GLN MET ARG
SEQRES  11 C  517  SER SER PHE PRO SER ASN GLY THR GLU LEU PRO GLN TYR
SEQRES  12 C  517  TYR TYR THR SER GLN ASN SER THR PHE ASP GLN ALA LYS
SEQRES  13 C  517  VAL GLY THR ARG LEU ASN ASP ASP LEU THR LYS PRO PHE
SEQRES  14 C  517  GLN ASN ASP GLN PHE PHE PHE SER SER GLU GLU TYR LYS
SEQRES  15 C  517  THR VAL THR LYS ASP SER ASN ASP LYS GLU THR THR THR
SEQRES  16 C  517  TYR THR ALA PRO GLU MET ARG LEU ASN LEU ASN SER ALA
SEQRES  17 C  517  PHE PHE GLN ASP LYS ILE LEU LYS ALA PRO ALA SER LYS
SEQRES  18 C  517  ILE ALA SER THR ASP VAL PHE GLN GLU TYR PHE ARG GLY
SEQRES  19 C  517  LEU TYR PHE LYS VAL GLU LYS ALA ASP GLY SER PRO SER
SEQRES  20 C  517  ASN MET ALA LEU MET ASP PHE SER LYS GLY LYS ILE THR
SEQRES  21 C  517  ILE THR TYR LYS ALA LYS THR ASP ILE THR THR ASP ALA
SEQRES  22 C  517  PRO GLU THR THR GLU GLU ARG THR ILE VAL ILE ASN LEU
SEQRES  23 C  517  VAL ASN PRO THR SER SER GLY GLY THR ALA ASN LEU LEU
SEQRES  24 C  517  GLN ASP ALA LYS SER ALA GLY TYR SER GLY ALA ILE SER
SEQRES  25 C  517  SER SER ASN VAL ASN LYS THR GLU GLY ASP GLU ARG LEU
SEQRES  26 C  517  TYR ILE LYS GLY GLY GLN GLY SER ALA ALA VAL ILE LYS
SEQRES  27 C  517  LEU ASN ASP PHE ALA SER LYS LEU ASP ASP ILE ARG ALA
SEQRES  28 C  517  LYS ASN TRP LYS VAL ASN GLU ALA ASN LEU ILE PHE ASN
SEQRES  29 C  517  ILE ASP SER ASP LEU MET THR GLY ALA ASP GLU PRO LYS
SEQRES  30 C  517  ARG VAL TYR LEU TYR ASP LEU THR ASN ASN VAL PRO LEU
SEQRES  31 C  517  ALA ASP TYR TYR ALA ASP GLN THR THR SER LEU THR VAL
SEQRES  32 C  517  GLY ASP THR LYS GLY ALA LYS TYR VAL PHE GLY GLY LEU
SEQRES  33 C  517  ILE ASN LEU GLY ASP ASN LYS ARG GLY LYS THR TYR LYS
SEQRES  34 C  517  ILE ARG ILE THR GLU TYR ILE ARG ASN LEU ILE LYS ASP
SEQRES  35 C  517  LYS THR ALA LYS ASN VAL ASN LEU GLY LEU VAL VAL THR
SEQRES  36 C  517  GLU SER ILE GLY ILE THR THR SER ASN PHE LEU GLU ASN
SEQRES  37 C  517  ARG ILE VAL LEU GLN PRO ASN GLU TYR PHE SER GLN VAL
SEQRES  38 C  517  PRO ARG ALA SER ILE MET ASN PRO LEU GLY THR ILE LEU
SEQRES  39 C  517  TYR GLY GLY LYS ALA SER VAL PRO ASP ASP LYS ARG LEU
SEQRES  40 C  517  ARG LEU GLU VAL TYR TYR THR LYS PRO ASN
SEQRES   1 D  369  CYS ASN LYS LYS ASP ASP ASP GLU GLU ILE VAL PRO LEU
SEQRES   2 D  369  ARG ASP TYR GLN GLU GLN TYR ASN THR ASP ASN ALA ASN
SEQRES   3 D  369  ILE GLU GLU TYR LEU ASN THR TYR PHE ILE THR VAL THR
SEQRES   4 D  369  ASP ALA PRO GLY GLU GLN THR ASP GLN ASP VAL THR PHE
SEQRES   5 D  369  THR LYS ILE THR ASP PRO SER THR GLN PRO SER ILE MET
SEQRES   6 D  369  SER TYR LEU ASN SER PRO THR PHE PRO LYS LEU LEU LYS
SEQRES   7 D  369  ARG GLU VAL PRO MET HIS GLY ILE VAL TYR GLN MET TYR
SEQRES   8 D  369  TYR LEU VAL LEU ARG GLU GLY THR GLY THR SER PRO MET
SEQRES   9 D  369  ASN THR ASP GLY ALA PHE THR SER TYR ARG GLY GLU TYR
SEQRES  10 D  369  LEU THR ARG VAL ALA LYS THR ASP THR GLU ALA GLU HIS
SEQRES  11 D  369  LEU SER THR THR PHE PHE GLU GLN VAL LEU PHE PRO THR
SEQRES  12 D  369  LYS ALA LEU ASP LEU TYR GLY THR ILE ILE GLY TRP SER
SEQRES  13 D  369  GLU ALA PHE PRO GLN PHE LYS THR GLY THR ALA THR MET
SEQRES  14 D  369  LYS PRO ASP GLY SER MET LYS TYR GLU ASN PHE GLY ALA
SEQRES  15 D  369  GLY VAL LEU PHE ILE PRO SER GLY LEU GLY TYR TYR GLY
SEQRES  16 D  369  SER GLY ALA SER ALA ILE PRO ALA TYR SER PRO LEU ILE
SEQRES  17 D  369  PHE SER ILE LYS LEU TYR ASP LEU THR ARG LEU ASP HIS
SEQRES  18 D  369  ASP LEU ASP GLY VAL PHE ASP PHE GLU GLU ASP ILE ASN
SEQRES  19 D  369  GLY ASP GLY TYR VAL TYR ASP PHE ARG ASN THR THR GLU
SEQRES  20 D  369  TYR PRO THR PRO PRO ALA ASN GLN TYR ASP ASP ASP THR
SEQRES  21 D  369  ASP LYS ASP GLY ILE ALA ASP PHE LEU ASP SER ASP ASP
SEQRES  22 D  369  ASP GLY ASP GLY TYR SER THR LEU PHE GLU ILE THR LYS
SEQRES  23 D  369  PRO THR GLY THR GLU PHE LEU GLY GLY LEU SER LYS TYR
SEQRES  24 D  369  TYR PRO TYR ASN PRO VAL SER ASP ASN PRO ALA THR PRO
SEQRES  25 D  369  ASN TYR ASP GLU THR GLU LYS TYR GLY ILE PRO ARG ARG
SEQRES  26 D  369  PRO THR GLY GLU LEU THR ASN PRO ASN LEU PRO GLU SER
SEQRES  27 D  369  ILE ASN ASN PRO ARG LYS PHE ILE GLU ASP ASP TYR LEU
SEQRES  28 D  369  ALA ALA GLY ARG LYS ARG ILE HIS LEU ASP ASN THR TYR
SEQRES  29 D  369  PRO TYR LYS LYS ASN
SEQRES   1 E  146  GLY THR ARG LYS SER LEU HIS GLY GLN VAL THR ASN LYS
SEQRES   2 E  146  SER LEU ALA ILE GLU SER GLY TYR VAL MET ASN ILE ASN
SEQRES   3 E  146  ALA LYS SER ARG THR PHE ILE GLY PRO GLY GLY LEU PHE
SEQRES   4 E  146  ASP ILE LEU ALA GLN PRO LYS ASP THR LEU LEU PHE THR
SEQRES   5 E  146  GLY ILE ALA PHE GLN SER LYS LYS ILE VAL LEU THR GLU
SEQRES   6 E  146  LYS ASP CYS SER GLN ILE LEU PHE SER VAL SER LEU ASP
SEQRES   7 E  146  LEU VAL SER ASN GLU LEU LYS GLU VAL LEU VAL ARG LYS
SEQRES   8 E  146  ASP LEU LYS VAL LYS SER LEU ALA SER ASN THR GLN LYS
SEQRES   9 E  146  TYR VAL ASP MET GLN PHE GLU ASP ASP ARG GLN SER THR
SEQRES  10 E  146  ALA LYS ASN THR VAL MET TYR SER ASP GLN THR ILE LYS
SEQRES  11 E  146  TYR GLY THR ASP PHE VAL ARG ILE PHE LYS ASP VAL LYS
SEQRES  12 E  146  LYS LEU LEU
SEQRES   1 F  244  GLN LYS ALA LEU LYS ASN GLU ASP VAL ALA ALA LYS PHE
SEQRES   2 F  244  GLU VAL ALA THR LYS MET TYR ASP ALA GLY LYS TYR ASN
SEQRES   3 F  244  LYS ALA ILE ARG LEU PHE GLU GLN LEU ALA PRO THR TYR
SEQRES   4 F  244  ARG GLY LYS PRO GLN ALA GLU LYS LEU PHE TYR MET PHE
SEQRES   5 F  244  SER GLN SER TYR TYR LYS THR LYS GLN TYR TYR LEU ALA
SEQRES   6 F  244  GLY TYR GLN PHE GLU SER PHE VAL SER GLY TYR PRO ARG
SEQRES   7 F  244  SER GLU LYS VAL GLN GLU ALA ALA PHE LEU GLY ALA TYR
SEQRES   8 F  244  SER TYR SER LYS LEU ALA PRO VAL TYR SER LEU ASP GLN
SEQRES   9 F  244  ALA ASP THR VAL LYS ALA LEU ASP LYS LEU GLN ALA PHE
SEQRES  10 F  244  ILE ASP ASN TYR PRO ASN SER GLU TYR LEU ALA GLN ALA
SEQRES  11 F  244  ASN GLU SER VAL LYS ILE LEU ASN GLY LYS LEU GLU LYS
SEQRES  12 F  244  LYS ALA TYR GLU ASN ALA LYS GLY TYR ASN THR ILE SER
SEQRES  13 F  244  ASP TYR LYS SER ALA LEU VAL ALA PHE ASP ASN PHE ILE
SEQRES  14 F  244  ALA ASP PHE PRO GLY THR PRO LEU LYS GLU ASP ALA LEU
SEQRES  15 F  244  PHE TYR LYS TYR ASP SER ALA TYR GLN LEU ALA ILE ASN
SEQRES  16 F  244  SER VAL PRO SER LYS MET GLU GLU ARG LEU HIS VAL ALA
SEQRES  17 F  244  GLN THR ALA TYR ALA ASN LEU MET LYS TYR LYS SER ASP
SEQRES  18 F  244  THR LYS TYR LYS GLU LYS ALA ASP GLN MET ASN ALA ARG
SEQRES  19 F  244  VAL GLU THR ASP LEU GLN LYS PHE THR LYS
HELIX    1   1 LYS F   22  LYS F   25  1                                   4
HELIX    2   2 VAL F   29  ASP F   41  1                                  13
HELIX    3   3 TYR F   45  THR F   58  1                                  14
HELIX    4   4 PRO F   63  LYS F   78  1                                  16
HELIX    5   5 TYR F   82  GLY F   95  1                                  14
HELIX    6   6 VAL F  102  LYS F  115  1                                  14
HELIX    7   7 ALA F  125  ASN F  140  1                                  16
HELIX    8   8 GLU F  145  THR F  174  1                                  30
HELIX    9   9 TYR F  178  ASP F  191  1                                  14
HELIX   10  10 PRO F  196  ILE F  214  1                                  19
HELIX   11  11 MET F  221  TYR F  238  1                                  18
HELIX   12  12 LYS F  243  LYS F  261  1                                  19
HELIX   13  13 ASP A  299  LEU A  306  1                                   8
HELIX   14  14 GLY A  316  ILE A  323  1                                   8
HELIX   15  15 ILE A  334  ASN A  341  1                                   8
HELIX   16  16 ASP A  387  GLU A  393  1                                   7
HELIX   17  17 LYS A  404  LEU A  417  1                                  14
HELIX   18  18 TYR A  637  PHE A  640  1                                   4
HELIX   19  19 LYS A  652  TYR A  654  1                                   3
HELIX   20  20 TYR A  696  SER A  698  1                                   3
HELIX   21  21 VAL A  703  LYS A  710  1                                   8
HELIX   22  22 PHE A  842  ASP A  844  1                                   3
HELIX   23  23 ASN C  170  GLN C  175  1                                   6
HELIX   24  24 SER C  228  LYS C  234  1                                   7
HELIX   25  25 THR C  246  TYR C  252  1                                   7
HELIX   26  26 PHE C  275  LYS C  277  1                                   3
HELIX   27  27 ALA C  326  ALA C  331  1                                   6
HELIX   28  28 SER C  334  ASN C  336  1                                   3
HELIX   29  29 ASN C  361  ALA C  372  1                                  12
HELIX   30  30 ALA C  412  ALA C  416  1                                   5
HELIX   31  31 THR C  427  GLY C  429  1                                   3
HELIX   32  32 THR C  454  LYS C  462  1                                   9
HELIX   33  33 ARG C  504  MET C  508  1                                   5
HELIX   34  34 PRO B   26  PHE B   29  1                                   4
HELIX   35  35 LEU B   41  MET B   46  1                                   6
HELIX   36  36 PRO B   63  SER B   68  1                                   6
HELIX   37  37 LEU B  325  ARG B  327  1                                   3
HELIX   38  38 SER B  381  ASN B  383  1                                   3
HELIX   39  39 ILE D   29  PRO D   31  1                                   3
HELIX   40  40 TYR D   35  THR D   52  1                                  18
HELIX   41  41 ILE D   83  SER D   85  1                                   3
HELIX   42  42 ILE D  172  GLN D  180  1                                   9
HELIX   43  43 ASP D  286  LEU D  288  1                                   3
HELIX   44  44 THR D  299  ILE D  303  1                                   5
HELIX   45  45 ASP D  367  LEU D  370  1                                   4
HELIX   46  46 ILE D  377  LEU D  379  1                                   3
HELIX   47  47 PRO E   56  GLY E   58  1                                   3
HELIX   48  48 GLU E   86  SER E   90  1                                   5
HELIX   49  49 GLN E  124  ASP E  128  1                                   5
HELIX   50  50 PHE E  156  LYS E  165  1                                  10
SHEET    1   1 1 TYR A 285  LEU A 292  0
SHEET    2   2 1 LYS A 347  GLU A 352  0
SHEET    3   3 1 THR A 359  THR A 367  0
SHEET    4   4 1 ILE A 377  THR A 380  0
SHEET    5   5 1 LYS A 426  ARG A 430  0
SHEET    6   6 1 ASP A 440  GLN A 444  0
SHEET    7   7 1 SER A 451  GLY A 460  0
SHEET    8   8 1 GLY A 463  PHE A 472  0
SHEET    9   9 1 LYS A 496  GLY A 503  0
SHEET   10  10 1 PHE A 507  GLU A 516  0
SHEET   11  11 1 GLN A 526  ASN A 540  0
SHEET   12  12 1 ASP A 545  ARG A 564  0
SHEET   13  13 1 PHE A 572  ASN A 586  0
SHEET   14  14 1 ALA A 599  SER A 612  0
SHEET   15  15 1 SER A 625  THR A 634  0
SHEET   16  16 1 TYR A 677  THR A 682  0
SHEET   17  17 1 SER A 687  GLY A 693  0
SHEET   18  18 1 TYR A 717  LYS A 728  0
SHEET   19  19 1 VAL A 734  GLY A 745  0
SHEET   20  20 1 PHE A 759  LEU A 761  0
SHEET   21  21 1 GLU A 775  ILE A 777  0
SHEET   22  22 1 ILE A 807  LEU A 821  0
SHEET   23  23 1 ALA A 825  TYR A 839  0
SHEET   24  24 1 ASN A 851  MET A 862  0
SHEET   25  25 1 GLY A 866  GLY A 875  0
SHEET   26  26 1 GLY A 889  ILE A 896  0
SHEET   27  27 1 PHE C  39  ASP C  47  0
SHEET   28  28 1 LEU C  49  GLU C  54  0
SHEET   29  29 1 SER C  66  ASN C  73  0
SHEET   30  30 1 GLY C  77  ASN C  82  0
SHEET   31  31 1 TYR C  83  THR C  85  0
SHEET   32  32 1 VAL C  87  LEU C  89  0
SHEET   33  33 1 VAL C 101  PRO C 110  0
SHEET   34  34 1 SER C 113  VAL C 115  0
SHEET   35  35 1 TYR C 126  LEU C 128  0
SHEET   36  36 1 ILE C 131  GLY C 133  0
SHEET   37  37 1 LEU C 139  SER C 146  0
SHEET   38  38 1 SER C 153  PRO C 155  0
SHEET   39  39 1 GLU C 160  PRO C 162  0
SHEET   40  40 1 GLU C 221  ASN C 225  0
SHEET   41  41 1 GLY C 255  LYS C 262  0
SHEET   42  42 1 ASN C 269  MET C 273  0
SHEET   43  43 1 LYS C 279  ALA C 286  0
SHEET   44  44 1 GLU C 299  LEU C 307  0
SHEET   45  45 1 ALA C 317  LYS C 324  0
SHEET   46  46 1 ARG C 345  LYS C 349  0
SHEET   47  47 1 SER C 354  LYS C 359  0
SHEET   48  48 1 LYS C 376  ASN C 385  0
SHEET   49  49 1 VAL C 400  ASP C 404  0
SHEET   50  50 1 ILE C 438  LEU C 440  0
SHEET   51  51 1 GLY C 446  ARG C 452  0
SHEET   52  52 1 LEU C 471  VAL C 475  0
SHEET   53  53 1 SER C 484  PHE C 486  0
SHEET   54  54 1 ILE C 491  GLN C 494  0
SHEET   55  55 1 GLU C 497  PHE C 499  0
SHEET   56  56 1 GLN C 501  PRO C 503  0
SHEET   57  57 1 GLY C 512  TYR C 516  0
SHEET   58  58 1 ARG C 529  PRO C 537  0
SHEET   59  59 1 THR B  72  THR B  72  0
SHEET   60  60 1 THR B  73  LYS B  86  0
SHEET   61  61 1 SER B  91  VAL B 108  0
SHEET   62  62 1 PHE B 111  ILE B 118  0
SHEET   63  63 1 TYR B 125  ASP B 129  0
SHEET   64  64 1 SER B 139  SER B 139  0
SHEET   65  65 1 SER B 140  GLY B 144  0
SHEET   66  66 1 LYS B 145  LYS B 160  0
SHEET   67  67 1 TRP B 163  GLN B 183  0
SHEET   68  68 1 THR B 191  THR B 212  0
SHEET   69  69 1 ASN B 219  THR B 227  0
SHEET   70  70 1 SER B 230  VAL B 242  0
SHEET   71  71 1 SER B 254  LEU B 260  0
SHEET   72  72 1 ARG B 263  GLU B 272  0
SHEET   73  73 1 TRP B 276  GLN B 285  0
SHEET   74  74 1 VAL B 300  TYR B 302  0
SHEET   75  75 1 ALA B 306  ILE B 315  0
SHEET   76  76 1 THR B 329  LYS B 338  0
SHEET   77  77 1 LEU B 341  VAL B 343  0
SHEET   78  78 1 LYS B 349  PRO B 360  0
SHEET   79  79 1 ASN B 367  GLY B 378  0
SHEET   80  80 1 GLN B 386  ASP B 400  0
SHEET   81  81 1 TYR D  53  VAL D  57  0
SHEET   82  82 1 VAL D  69  LYS D  73  0
SHEET   83  83 1 LYS D  94  PRO D 101  0
SHEET   84  84 1 VAL D 106  ARG D 115  0
SHEET   85  85 1 GLY D 127  VAL D 140  0
SHEET   86  86 1 HIS D 149  VAL D 158  0
SHEET   87  87 1 THR D 185  MET D 188  0
SHEET   88  88 1 MET D 194  GLU D 197  0
SHEET   89  89 1 GLY D 200  ILE D 206  0
SHEET   90  90 1 LEU D 226  THR D 236  0
SHEET   91  91 1 SER E  26  GLN E  30  0
SHEET   92  92 1 TYR E  42  ASN E  45  0
SHEET   93  93 1 SER E  50  PHE E  53  0
SHEET   94  94 1 LEU E  59  LEU E  63  0
SHEET   95  95 1 THR E  69  THR E  73  0
SHEET   96  96 1 LYS E  80  VAL E  83  0
LINK        CG3  DGA C  20                SG   CYS C  22     1555   1555  1.65
LINK        C1   PLM C  21                N    CYS C  22     1555   1555  1.53
LINK        C1   GAL B 503                OG   SER B  55     1555   1555  1.46
LINK        O2   GAL B 503                C1   GCU B 504     1555   1555  1.44
LINK        C1   MAN B 505                O4   GAL B 503     1555   1555  1.40
LINK        O2   GAL J 503                C1   GCU J 504     1555   1555  1.48
LINK        OD1  ASP D 239                CA   CA  I   2     1555   1555  2.32
LINK        OD1  ASP D 241                CA   CA  I   2     1555   1555  2.28
LINK        OD2  ASP D 241                CA   CA  I   1     1555   1555  2.34
LINK        OD1  ASP D 243                CA   CA  I   2     1555   1555  2.35
LINK        OD2  ASP D 243                CA   CA  I   1     1555   1555  2.41
LINK        O    VAL D 245                CA   CA  I   2     1555   1555  2.02
LINK        OE1  GLU D 250                CA   CA  I   2     1555   1555  2.30
LINK        OE2  GLU D 250                CA   CA  I   1     1555   1555  2.15
LINK        OD1  ASP D 251                CA   CA  I   6     1555   1555  2.31
LINK        OD1  ASN D 253                CA   CA  I   6     1555   1555  2.32
LINK        OD1  ASP D 255                CA   CA  I   6     1555   1555  2.43
LINK        OD2  ASP D 255                CA   CA  I   6     1555   1555  2.44
LINK        O    TYR D 257                CA   CA  I   6     1555   1555  2.29
LINK        OD1  ASP D 277                CA   CA  I   6     1555   1555  2.53
LINK        OD2  ASP D 277                CA   CA  I   6     1555   1555  2.36
LINK        OD1  ASP D 278                CA   CA  I   3     1555   1555  2.44
LINK        OD1  ASP D 280                CA   CA  I   3     1555   1555  2.21
LINK        OD2  ASP D 280                CA   CA  I   3     1555   1555  2.44
LINK        OD1  ASP D 282                CA   CA  I   3     1555   1555  2.24
LINK        OD2  ASP D 282                CA   CA  I   3     1555   1555  2.47
LINK        O    ILE D 284                CA   CA  I   3     1555   1555  2.41
LINK        O    ASP D 286                CA   CA  I   1     1555   1555  2.46
LINK        O    ASP D 289                CA   CA  I   1     1555   1555  2.26
LINK        OD2  ASP D 289                CA   CA  I   3     1555   1555  2.27
LINK        O    ASP D 291                CA   CA  I   4     1555   1555  2.46
LINK        OD1  ASP D 291                CA   CA  I   4     1555   1555  2.28
LINK        OD1  ASP D 292                CA   CA  I   1     1555   1555  2.33
LINK        OD2  ASP D 292                CA   CA  I   1     1555   1555  2.43
LINK        OD1  ASP D 293                CA   CA  I   4     1555   1555  2.33
LINK        OD2  ASP D 293                CA   CA  I   5     1555   1555  2.40
LINK        OD1  ASP D 295                CA   CA  I   4     1555   1555  2.46
LINK        OD2  ASP D 295                CA   CA  I   5     1555   1555  2.28
LINK        O    TYR D 297                CA   CA  I   4     1555   1555  2.26
LINK        OE1  GLU D 302                CA   CA  I   5     1555   1555  2.21
LINK        OE2  GLU D 302                CA   CA  I   4     1555   1555  2.32
LINK        OD1  ASP D 326                CA   CA  I   7     1555   1555  2.32
LINK        OD2  ASP D 326                CA   CA  I   7     1555   1555  2.45
LINK        N    ASN D 327                CA   CA  I   7     1555   1555  2.31
LINK        O    ASN D 327                CA   CA  I   7     1555   1555  2.31
LINK        O    THR D 330                CA   CA  I   7     1555   1555  2.88
LINK        OG1  THR D 330                CA   CA  I   7     1555   1555  2.49
LINK        O    TYR D 333                CA   CA  I   7     1555   1555  2.82
LINK        OE1  GLU D 335                CA   CA  I   7     1555   1555  2.26
LINK        O    ILE D 377                CA   CA  I   5     1555   1555  2.29
LINK        O    ASP D 380                CA   CA  I   5     1555   1555  2.17
CRYST1  374.784  374.784  374.784  90.00  90.00  90.00 P 1
SCALE1      0.002668  0.000000  0.000000        0.00000
SCALE2      0.000000  0.002668  0.000000        0.00000
SCALE3      0.000000  0.000000  0.002668        0.00000
MODEL        1
ATOM      1  N   GLN F  21     168.595 258.418 190.015  1.00240.29           N
ATOM      2  CA  GLN F  21     169.487 258.112 188.904  1.00245.27           C
ATOM      3  C   GLN F  21     170.280 259.351 188.504  1.00244.80           C
ATOM      4  O   GLN F  21     171.511 259.331 188.469  1.00244.61           O
ATOM      5  CB  GLN F  21     168.695 257.577 187.709  1.00246.08           C
ATOM      6  CG  GLN F  21     169.391 256.459 186.951  1.00246.54           C
ATOM      7  CD  GLN F  21     170.781 256.844 186.486  1.00247.98           C
ATOM      8  OE1 GLN F  21     170.942 257.668 185.586  1.00248.31           O
ATOM      9  NE2 GLN F  21     171.796 256.250 187.103  1.00247.07           N
ATOM     10  N   LYS F  22     169.562 260.434 188.200  1.00244.98           N
ATOM     11  CA  LYS F  22     170.222 261.676 187.813  1.00243.11           C
ATOM     12  C   LYS F  22     171.037 262.248 188.967  1.00241.16           C
ATOM     13  O   LYS F  22     172.169 262.707 188.774  1.00240.07           O
ATOM     14  CB  LYS F  22     169.186 262.692 187.326  1.00242.47           C
ATOM     15  CG  LYS F  22     168.019 262.912 188.280  1.00240.82           C
ATOM     16  CD  LYS F  22     166.971 261.816 188.143  1.00239.10           C
ATOM     17  CE  LYS F  22     165.901 261.933 189.215  1.00234.53           C
ATOM     18  NZ  LYS F  22     166.467 261.760 190.582  1.00229.83           N
ATOM     19  N   ALA F  23     170.477 262.228 190.179  1.00240.90           N
ATOM     20  CA  ALA F  23     171.194 262.757 191.334  1.00234.01           C
ATOM     21  C   ALA F  23     172.360 261.863 191.736  1.00234.03           C
ATOM     22  O   ALA F  23     173.383 262.362 192.218  1.00232.00           O
ATOM     23  CB  ALA F  23     170.236 262.941 192.511  1.00220.06           C
ATOM     24  N   LEU F  24     172.228 260.548 191.553  1.00235.04           N
ATOM     25  CA  LEU F  24     173.307 259.636 191.920  1.00230.21           C
ATOM     26  C   LEU F  24     174.576 259.944 191.133  1.00233.58           C
ATOM     27  O   LEU F  24     175.654 260.123 191.710  1.00230.35           O
ATOM     28  CB  LEU F  24     172.864 258.188 191.697  1.00225.66           C
ATOM     29  CG  LEU F  24     173.887 257.102 192.034  1.00218.25           C
ATOM     30  CD1 LEU F  24     173.287 256.079 192.986  1.00201.05           C
ATOM     31  CD2 LEU F  24     174.387 256.427 190.766  1.00218.66           C
ATOM     32  N   LYS F  25     174.464 260.014 189.805  1.00238.62           N
ATOM     33  CA  LYS F  25     175.633 260.313 188.984  1.00238.05           C
ATOM     34  C   LYS F  25     176.140 261.726 189.246  1.00237.42           C
ATOM     35  O   LYS F  25     177.352 261.949 189.352  1.00235.12           O
ATOM     36  CB  LYS F  25     175.298 260.130 187.504  1.00239.64           C
ATOM     37  CG  LYS F  25     174.860 258.723 187.131  1.00240.55           C
ATOM     38  CD  LYS F  25     174.514 258.628 185.653  1.00242.45           C
ATOM     39  CE  LYS F  25     174.058 257.227 185.278  1.00242.69           C
ATOM     40  NZ  LYS F  25     173.683 257.129 183.841  1.00241.69           N
ATOM     41  N   ASN F  26     175.228 262.689 189.353  1.00239.08           N
ATOM     42  CA  ASN F  26     175.611 264.071 189.601  1.00237.98           C
ATOM     43  C   ASN F  26     176.340 264.201 190.933  1.00236.29           C
ATOM     44  O   ASN F  26     175.938 263.605 191.937  1.00234.80           O
ATOM     45  CB  ASN F  26     174.370 264.963 189.578  1.00237.52           C
ATOM     46  CG  ASN F  26     174.487 266.151 190.507  1.00236.00           C
ATOM     47  OD1 ASN F  26     175.093 267.167 190.165  1.00235.59           O
ATOM     48  ND2 ASN F  26     173.899 266.033 191.692  1.00232.68           N
ATOM     49  N   GLU F  27     177.417 264.986 190.937  1.00236.57           N
ATOM     50  CA  GLU F  27     178.217 265.212 192.134  1.00233.08           C
ATOM     51  C   GLU F  27     177.603 266.242 193.072  1.00229.11           C
ATOM     52  O   GLU F  27     178.140 266.458 194.164  1.00224.70           O
ATOM     53  CB  GLU F  27     179.631 265.657 191.749  1.00230.96           C
ATOM     54  CG  GLU F  27     180.170 265.015 190.480  1.00232.25           C
ATOM     55  CD  GLU F  27     180.421 263.528 190.628  1.00232.52           C
ATOM     56  OE1 GLU F  27     180.259 263.000 191.748  1.00231.59           O
ATOM     57  OE2 GLU F  27     180.784 262.886 189.619  1.00231.18           O
ATOM     58  N   ASP F  28     176.501 266.878 192.679  1.00230.68           N
ATOM     59  CA  ASP F  28     175.855 267.876 193.521  1.00225.65           C
ATOM     60  C   ASP F  28     175.195 267.186 194.707  1.00218.34           C
ATOM     61  O   ASP F  28     174.063 266.703 194.603  1.00216.68           O
ATOM     62  CB  ASP F  28     174.833 268.680 192.712  1.00225.78           C
ATOM     63  CG  ASP F  28     174.288 269.876 193.473  1.00223.31           C
ATOM     64  OD1 ASP F  28     173.912 269.719 194.653  1.00220.12           O
ATOM     65  OD2 ASP F  28     174.239 270.977 192.886  1.00225.48           O
ATOM     66  N   VAL F  29     175.902 267.132 195.837  1.00212.58           N
ATOM     67  CA  VAL F  29     175.360 266.481 197.025  1.00206.55           C
ATOM     68  C   VAL F  29     174.058 267.136 197.459  1.00204.52           C
ATOM     69  O   VAL F  29     173.174 266.471 198.014  1.00200.57           O
ATOM     70  CB  VAL F  29     176.400 266.494 198.162  1.00202.27           C
ATOM     71  CG1 VAL F  29     175.844 265.801 199.397  1.00193.82           C
ATOM     72  CG2 VAL F  29     177.692 265.834 197.706  1.00199.00           C
ATOM     73  N   ALA F  30     173.913 268.440 197.220  1.00208.13           N
ATOM     74  CA  ALA F  30     172.690 269.130 197.616  1.00207.77           C
ATOM     75  C   ALA F  30     171.474 268.536 196.914  1.00205.47           C
ATOM     76  O   ALA F  30     170.493 268.151 197.560  1.00200.28           O
ATOM     77  CB  ALA F  30     172.814 270.625 197.315  1.00209.74           C
ATOM     78  N   ALA F  31     171.526 268.445 195.583  1.00208.78           N
ATOM     79  CA  ALA F  31     170.398 267.887 194.844  1.00204.10           C
ATOM     80  C   ALA F  31     170.168 266.429 195.212  1.00199.06           C
ATOM     81  O   ALA F  31     169.024 266.003 195.411  1.00195.37           O
ATOM     82  CB  ALA F  31     170.628 268.034 193.340  1.00205.18           C
ATOM     83  N   LYS F  32     171.244 265.646 195.313  1.00201.38           N
ATOM     84  CA  LYS F  32     171.092 264.241 195.670  1.00198.27           C
ATOM     85  C   LYS F  32     170.445 264.103 197.040  1.00192.75           C
ATOM     86  O   LYS F  32     169.576 263.248 197.244  1.00188.99           O
ATOM     87  CB  LYS F  32     172.448 263.536 195.628  1.00202.98           C
ATOM     88  CG  LYS F  32     172.369 262.030 195.808  1.00200.75           C
ATOM     89  CD  LYS F  32     173.436 261.321 194.987  1.00207.49           C
ATOM     90  CE  LYS F  32     174.822 261.870 195.280  1.00207.55           C
ATOM     91  NZ  LYS F  32     175.866 261.201 194.456  1.00211.01           N
ATOM     92  N   PHE F  33     170.850 264.945 197.993  1.00194.49           N
ATOM     93  CA  PHE F  33     170.255 264.889 199.323  1.00190.08           C
ATOM     94  C   PHE F  33     168.770 265.219 199.257  1.00188.24           C
ATOM     95  O   PHE F  33     167.936 264.510 199.831  1.00186.24           O
ATOM     96  CB  PHE F  33     170.981 265.846 200.268  1.00183.79           C
ATOM     97  CG  PHE F  33     170.374 265.915 201.637  1.00175.43           C
ATOM     98  CD1 PHE F  33     170.483 264.846 202.509  1.00169.24           C
ATOM     99  CD2 PHE F  33     169.697 267.048 202.056  1.00174.39           C
ATOM    100  CE1 PHE F  33     169.927 264.902 203.770  1.00164.75           C
ATOM    101  CE2 PHE F  33     169.139 267.111 203.318  1.00170.83           C
ATOM    102  CZ  PHE F  33     169.254 266.036 204.176  1.00164.76           C
ATOM    103  N   GLU F  34     168.422 266.295 198.546  1.00190.43           N
ATOM    104  CA  GLU F  34     167.018 266.665 198.411  1.00187.44           C
ATOM    105  C   GLU F  34     166.239 265.555 197.722  1.00184.15           C
ATOM    106  O   GLU F  34     165.124 265.215 198.136  1.00179.00           O
ATOM    107  CB  GLU F  34     166.892 267.981 197.641  1.00190.55           C
ATOM    108  CG  GLU F  34     165.571 268.163 196.909  1.00189.94           C
ATOM    109  CD  GLU F  34     165.614 267.632 195.487  1.00192.29           C
ATOM    110  OE1 GLU F  34     166.724 267.345 194.992  1.00194.53           O
ATOM    111  OE2 GLU F  34     164.539 267.502 194.866  1.00193.32           O
ATOM    112  N   VAL F  35     166.818 264.971 196.671  1.00185.70           N
ATOM    113  CA  VAL F  35     166.156 263.877 195.967  1.00183.25           C
ATOM    114  C   VAL F  35     165.938 262.711 196.918  1.00180.41           C
ATOM    115  O   VAL F  35     164.859 262.105 196.952  1.00176.51           O
ATOM    116  CB  VAL F  35     166.979 263.460 194.735  1.00186.62           C
ATOM    117  CG1 VAL F  35     166.642 262.035 194.331  1.00185.79           C
ATOM    118  CG2 VAL F  35     166.727 264.416 193.582  1.00189.84           C
ATOM    119  N   ALA F  36     166.961 262.382 197.712  1.00182.61           N
ATOM    120  CA  ALA F  36     166.836 261.287 198.665  1.00175.34           C
ATOM    121  C   ALA F  36     165.756 261.575 199.696  1.00171.42           C
ATOM    122  O   ALA F  36     165.026 260.662 200.099  1.00168.61           O
ATOM    123  CB  ALA F  36     168.177 261.025 199.349  1.00169.62           C
ATOM    124  N   THR F  37     165.634 262.832 200.132  1.00173.51           N
ATOM    125  CA  THR F  37     164.595 263.167 201.098  1.00170.33           C
ATOM    126  C   THR F  37     163.222 262.859 200.519  1.00168.04           C
ATOM    127  O   THR F  37     162.356 262.306 201.207  1.00165.50           O
ATOM    128  CB  THR F  37     164.696 264.638 201.500  1.00169.41           C
ATOM    129  OG1 THR F  37     166.019 264.914 201.978  1.00170.17           O
ATOM    130  CG2 THR F  37     163.692 264.957 202.597  1.00162.13           C
ATOM    131  N   LYS F  38     163.013 263.201 199.246  1.00168.36           N
ATOM    132  CA  LYS F  38     161.739 262.907 198.602  1.00168.78           C
ATOM    133  C   LYS F  38     161.520 261.404 198.514  1.00168.62           C
ATOM    134  O   LYS F  38     160.412 260.912 198.763  1.00166.06           O
ATOM    135  CB  LYS F  38     161.696 263.534 197.209  1.00172.10           C
ATOM    136  CG  LYS F  38     161.720 265.051 197.192  1.00175.47           C
ATOM    137  CD  LYS F  38     161.984 265.564 195.787  1.00181.09           C
ATOM    138  CE  LYS F  38     161.683 267.047 195.664  1.00187.44           C
ATOM    139  NZ  LYS F  38     162.057 267.574 194.323  1.00191.46           N
ATOM    140  N   MET F  39     162.569 260.656 198.162  1.00169.37           N
ATOM    141  CA  MET F  39     162.448 259.206 198.058  1.00166.81           C
ATOM    142  C   MET F  39     162.010 258.603 199.386  1.00163.96           C
ATOM    143  O   MET F  39     161.077 257.795 199.439  1.00161.86           O
ATOM    144  CB  MET F  39     163.775 258.598 197.602  1.00165.02           C
ATOM    145  CG  MET F  39     164.150 258.917 196.165  1.00166.81           C
ATOM    146  SD  MET F  39     162.803 258.607 195.008  1.00175.45           S
ATOM    147  CE  MET F  39     162.283 260.282 194.644  1.00173.82           C
ATOM    148  N   TYR F  40     162.675 258.992 200.476  1.00162.14           N
ATOM    149  CA  TYR F  40     162.306 258.469 201.786  1.00155.28           C
ATOM    150  C   TYR F  40     160.915 258.933 202.194  1.00156.54           C
ATOM    151  O   TYR F  40     160.233 258.250 202.967  1.00154.61           O
ATOM    152  CB  TYR F  40     163.341 258.897 202.827  1.00148.94           C
ATOM    153  CG  TYR F  40     162.997 258.496 204.243  1.00142.45           C
ATOM    154  CD1 TYR F  40     163.297 257.227 204.718  1.00139.53           C
ATOM    155  CD2 TYR F  40     162.379 259.389 205.108  1.00140.51           C
ATOM    156  CE1 TYR F  40     162.986 256.857 206.011  1.00135.08           C
ATOM    157  CE2 TYR F  40     162.064 259.028 206.403  1.00134.96           C
ATOM    158  CZ  TYR F  40     162.371 257.761 206.849  1.00134.44           C
ATOM    159  OH  TYR F  40     162.060 257.395 208.139  1.00132.50           O
ATOM    160  N   ASP F  41     160.478 260.086 201.683  1.00160.17           N
ATOM    161  CA  ASP F  41     159.161 260.613 202.028  1.00161.36           C
ATOM    162  C   ASP F  41     158.037 259.683 201.583  1.00162.56           C
ATOM    163  O   ASP F  41     157.100 259.416 202.343  1.00161.12           O
ATOM    164  CB  ASP F  41     158.972 261.995 201.398  1.00162.34           C
ATOM    165  CG  ASP F  41     159.457 263.118 202.289  1.00165.13           C
ATOM    166  OD1 ASP F  41     160.234 262.848 203.227  1.00164.18           O
ATOM    167  OD2 ASP F  41     159.050 264.275 202.053  1.00168.44           O
ATOM    168  N   ALA F  42     158.110 259.186 200.350  1.00162.84           N
ATOM    169  CA  ALA F  42     157.075 258.321 199.784  1.00159.64           C
ATOM    170  C   ALA F  42     157.382 256.838 199.940  1.00156.16           C
ATOM    171  O   ALA F  42     157.000 256.029 199.089  1.00156.35           O
ATOM    172  CB  ALA F  42     156.855 258.666 198.314  1.00157.75           C
ATOM    173  N   GLY F  43     158.065 256.445 201.010  1.00151.89           N
ATOM    174  CA  GLY F  43     158.372 255.048 201.217  1.00148.65           C
ATOM    175  C   GLY F  43     159.338 254.443 200.225  1.00150.41           C
ATOM    176  O   GLY F  43     159.523 253.220 200.239  1.00151.17           O
ATOM    177  N   LYS F  44     159.964 255.251 199.369  1.00153.59           N
ATOM    178  CA  LYS F  44     160.917 254.735 198.396  1.00154.12           C
ATOM    179  C   LYS F  44     162.237 254.470 199.105  1.00151.64           C
ATOM    180  O   LYS F  44     163.289 254.963 198.687  1.00153.70           O
ATOM    181  CB  LYS F  44     161.118 255.723 197.246  1.00157.86           C
ATOM    182  CG  LYS F  44     159.928 256.632 196.965  1.00159.33           C
ATOM    183  CD  LYS F  44     158.846 255.930 196.165  1.00158.01           C
ATOM    184  CE  LYS F  44     157.822 256.930 195.652  1.00158.17           C
ATOM    185  NZ  LYS F  44     158.458 257.991 194.821  1.00159.50           N
ATOM    186  N   TYR F  45     162.182 253.693 200.187  1.00147.37           N
ATOM    187  CA  TYR F  45     163.385 253.400 200.954  1.00144.13           C
ATOM    188  C   TYR F  45     164.424 252.654 200.130  1.00146.27           C
ATOM    189  O   TYR F  45     165.628 252.849 200.327  1.00147.77           O
ATOM    190  CB  TYR F  45     163.016 252.600 202.204  1.00138.97           C
ATOM    191  CG  TYR F  45     161.860 253.192 202.982  1.00137.85           C
ATOM    192  CD1 TYR F  45     161.927 254.483 203.487  1.00141.48           C
ATOM    193  CD2 TYR F  45     160.704 252.458 203.216  1.00135.21           C
ATOM    194  CE1 TYR F  45     160.874 255.029 204.198  1.00141.50           C
ATOM    195  CE2 TYR F  45     159.647 252.995 203.928  1.00133.61           C
ATOM    196  CZ  TYR F  45     159.737 254.281 204.414  1.00136.12           C
ATOM    197  OH  TYR F  45     158.688 254.820 205.125  1.00133.11           O
ATOM    198  N   ASN F  46     163.986 251.797 199.206  1.00145.54           N
ATOM    199  CA  ASN F  46     164.934 251.042 198.393  1.00147.77           C
ATOM    200  C   ASN F  46     165.775 251.960 197.510  1.00151.39           C
ATOM    201  O   ASN F  46     167.002 251.822 197.445  1.00151.37           O
ATOM    202  CB  ASN F  46     164.185 250.010 197.550  1.00149.39           C
ATOM    203  CG  ASN F  46     162.874 250.543 197.008  1.00153.08           C
ATOM    204  OD1 ASN F  46     161.835 250.442 197.659  1.00151.09           O
ATOM    205  ND2 ASN F  46     162.916 251.114 195.810  1.00156.99           N
ATOM    206  N   LYS F  47     165.133 252.903 196.818  1.00152.70           N
ATOM    207  CA  LYS F  47     165.874 253.806 195.941  1.00152.24           C
ATOM    208  C   LYS F  47     166.742 254.775 196.737  1.00150.38           C
ATOM    209  O   LYS F  47     167.927 254.956 196.434  1.00150.31           O
ATOM    210  CB  LYS F  47     164.908 254.578 195.042  1.00155.83           C
ATOM    211  CG  LYS F  47     163.963 253.710 194.233  1.00155.28           C
ATOM    212  CD  LYS F  47     163.111 254.559 193.304  1.00156.13           C
ATOM    213  CE  LYS F  47     162.085 253.719 192.563  1.00155.38           C
ATOM    214  NZ  LYS F  47     161.177 254.565 191.740  1.00155.05           N
ATOM    215  N   ALA F  48     166.164 255.413 197.757  1.00148.85           N
ATOM    216  CA  ALA F  48     166.912 256.380 198.553  1.00151.27           C
ATOM    217  C   ALA F  48     168.129 255.761 199.227  1.00149.11           C
ATOM    218  O   ALA F  48     169.153 256.435 199.390  1.00151.82           O
ATOM    219  CB  ALA F  48     165.995 257.015 199.598  1.00153.45           C
ATOM    220  N   ILE F  49     168.044 254.493 199.632  1.00146.00           N
ATOM    221  CA  ILE F  49     169.180 253.859 200.298  1.00146.18           C
ATOM    222  C   ILE F  49     170.408 253.872 199.398  1.00153.22           C
ATOM    223  O   ILE F  49     171.532 254.099 199.861  1.00155.23           O
ATOM    224  CB  ILE F  49     168.815 252.431 200.740  1.00140.10           C
ATOM    225  CG1 ILE F  49     167.905 252.472 201.968  1.00134.89           C
ATOM    226  CG2 ILE F  49     170.071 251.630 201.034  1.00139.92           C
ATOM    227  CD1 ILE F  49     167.485 251.106 202.465  1.00127.89           C
ATOM    228  N   ARG F  50     170.217 253.630 198.101  1.00154.79           N
ATOM    229  CA  ARG F  50     171.343 253.621 197.172  1.00157.48           C
ATOM    230  C   ARG F  50     172.081 254.955 197.191  1.00160.86           C
ATOM    231  O   ARG F  50     173.305 255.005 197.355  1.00160.25           O
ATOM    232  CB  ARG F  50     170.849 253.294 195.763  1.00157.94           C
ATOM    233  CG  ARG F  50     170.024 252.023 195.677  1.00157.32           C
ATOM    234  CD  ARG F  50     169.543 251.778 194.258  1.00161.17           C
ATOM    235  NE  ARG F  50     170.655 251.703 193.318  1.00165.71           N
ATOM    236  CZ  ARG F  50     171.310 250.590 193.020  1.00163.09           C
ATOM    237  NH1 ARG F  50     170.988 249.430 193.570  1.00159.51           N
ATOM    238  NH2 ARG F  50     172.313 250.641 192.148  1.00161.03           N
ATOM    239  N   LEU F  51     171.344 256.054 197.017  1.00160.74           N
ATOM    240  CA  LEU F  51     171.964 257.374 197.016  1.00161.32           C
ATOM    241  C   LEU F  51     172.530 257.740 198.381  1.00158.92           C
ATOM    242  O   LEU F  51     173.629 258.300 198.470  1.00162.49           O
ATOM    243  CB  LEU F  51     170.950 258.432 196.572  1.00162.93           C
ATOM    244  CG  LEU F  51     169.692 257.962 195.833  1.00161.86           C
ATOM    245  CD1 LEU F  51     168.826 259.152 195.443  1.00164.20           C
ATOM    246  CD2 LEU F  51     170.039 257.129 194.608  1.00171.44           C
ATOM    247  N   PHE F  52     171.794 257.439 199.454  1.00155.61           N
ATOM    248  CA  PHE F  52     172.259 257.773 200.796  1.00154.64           C
ATOM    249  C   PHE F  52     173.592 257.114 201.127  1.00157.23           C
ATOM    250  O   PHE F  52     174.417 257.713 201.826  1.00159.37           O
ATOM    251  CB  PHE F  52     171.204 257.381 201.829  1.00147.10           C
ATOM    252  CG  PHE F  52     170.297 258.509 202.225  1.00142.63           C
ATOM    253  CD1 PHE F  52     170.771 259.808 202.276  1.00145.45           C
ATOM    254  CD2 PHE F  52     168.972 258.272 202.543  1.00140.98           C
ATOM    255  CE1 PHE F  52     169.940 260.850 202.640  1.00145.57           C
ATOM    256  CE2 PHE F  52     168.137 259.309 202.907  1.00142.54           C
ATOM    257  CZ  PHE F  52     168.621 260.600 202.956  1.00145.45           C
ATOM    258  N   GLU F  53     173.823 255.893 200.643  1.00157.88           N
ATOM    259  CA  GLU F  53     175.084 255.221 200.940  1.00161.32           C
ATOM    260  C   GLU F  53     176.269 256.009 200.397  1.00163.59           C
ATOM    261  O   GLU F  53     177.299 256.141 201.070  1.00163.23           O
ATOM    262  CB  GLU F  53     175.073 253.803 200.370  1.00160.69           C
ATOM    263  CG  GLU F  53     173.959 252.930 200.919  1.00159.49           C
ATOM    264  CD  GLU F  53     174.310 251.456 200.904  1.00160.75           C
ATOM    265  OE1 GLU F  53     175.439 251.117 200.490  1.00168.62           O
ATOM    266  OE2 GLU F  53     173.460 250.638 201.313  1.00156.34           O
ATOM    267  N   GLN F  54     176.144 256.540 199.180  1.00164.78           N
ATOM    268  CA  GLN F  54     177.236 257.305 198.589  1.00166.38           C
ATOM    269  C   GLN F  54     177.452 258.626 199.317  1.00163.94           C
ATOM    270  O   GLN F  54     178.589 258.982 199.645  1.00163.57           O
ATOM    271  CB  GLN F  54     176.951 257.549 197.109  1.00171.43           C
ATOM    272  CG  GLN F  54     176.405 256.332 196.384  1.00173.93           C
ATOM    273  CD  GLN F  54     175.969 256.643 194.968  1.00184.25           C
ATOM    274  OE1 GLN F  54     175.393 257.698 194.700  1.00189.32           O
ATOM    275  NE2 GLN F  54     176.247 255.726 194.049  1.00184.16           N
ATOM    276  N   LEU F  55     176.374 259.368 199.578  1.00161.96           N
ATOM    277  CA  LEU F  55     176.488 260.650 200.263  1.00161.56           C
ATOM    278  C   LEU F  55     176.795 260.511 201.747  1.00163.87           C
ATOM    279  O   LEU F  55     177.088 261.521 202.395  1.00166.34           O
ATOM    280  CB  LEU F  55     175.202 261.457 200.085  1.00163.93           C
ATOM    281  CG  LEU F  55     174.893 261.944 198.670  1.00178.87           C
ATOM    282  CD1 LEU F  55     173.630 262.789 198.665  1.00186.90           C
ATOM    283  CD2 LEU F  55     176.069 262.725 198.106  1.00186.57           C
ATOM    284  N   ALA F  56     176.733 259.299 202.302  1.00161.82           N
ATOM    285  CA  ALA F  56     177.009 259.128 203.728  1.00161.71           C
ATOM    286  C   ALA F  56     178.407 259.593 204.109  1.00164.69           C
ATOM    287  O   ALA F  56     178.540 260.409 205.038  1.00165.86           O
ATOM    288  CB  ALA F  56     176.772 257.667 204.116  1.00157.75           C
ATOM    289  N   PRO F  57     179.477 259.134 203.456  1.00164.79           N
ATOM    290  CA  PRO F  57     180.820 259.594 203.852  1.00164.63           C
ATOM    291  C   PRO F  57     181.033 261.092 203.706  1.00165.32           C
ATOM    292  O   PRO F  57     181.465 261.752 204.659  1.00164.26           O
ATOM    293  CB  PRO F  57     181.741 258.789 202.923  1.00161.47           C
ATOM    294  CG  PRO F  57     180.947 257.579 202.556  1.00159.58           C
ATOM    295  CD  PRO F  57     179.533 258.061 202.449  1.00161.74           C
ATOM    296  N   THR F  58     180.742 261.650 202.530  1.00166.97           N
ATOM    297  CA  THR F  58     180.943 263.080 202.313  1.00168.98           C
ATOM    298  C   THR F  58     180.077 263.917 203.248  1.00168.08           C
ATOM    299  O   THR F  58     180.533 264.927 203.795  1.00167.61           O
ATOM    300  CB  THR F  58     180.653 263.433 200.853  1.00172.67           C
ATOM    301  OG1 THR F  58     180.794 264.847 200.666  1.00175.72           O
ATOM    302  CG2 THR F  58     179.240 263.014 200.472  1.00171.05           C
ATOM    303  N   TYR F  59     178.822 263.517 203.439  1.00166.24           N
ATOM    304  CA  TYR F  59     177.913 264.268 204.297  1.00162.63           C
ATOM    305  C   TYR F  59     178.090 263.929 205.773  1.00162.12           C
ATOM    306  O   TYR F  59     177.198 264.200 206.583  1.00159.90           O
ATOM    307  CB  TYR F  59     176.465 264.024 203.871  1.00159.22           C
ATOM    308  CG  TYR F  59     175.671 265.293 203.666  1.00157.14           C
ATOM    309  CD1 TYR F  59     175.969 266.444 204.381  1.00158.29           C
ATOM    310  CD2 TYR F  59     174.628 265.343 202.751  1.00160.83           C
ATOM    311  CE1 TYR F  59     175.248 267.608 204.196  1.00160.46           C
ATOM    312  CE2 TYR F  59     173.901 266.501 202.559  1.00166.16           C
ATOM    313  CZ  TYR F  59     174.215 267.631 203.283  1.00164.88           C
ATOM    314  OH  TYR F  59     173.492 268.786 203.093  1.00165.05           O
ATOM    315  N   ARG F  60     179.226 263.339 206.138  1.00163.19           N
ATOM    316  CA  ARG F  60     179.461 262.992 207.532  1.00162.20           C
ATOM    317  C   ARG F  60     179.918 264.214 208.324  1.00163.03           C
ATOM    318  O   ARG F  60     180.630 265.084 207.816  1.00163.98           O
ATOM    319  CB  ARG F  60     180.507 261.882 207.646  1.00162.69           C
ATOM    320  CG  ARG F  60     181.939 262.385 207.740  1.00161.42           C
ATOM    321  CD  ARG F  60     182.873 261.317 208.292  1.00161.02           C
ATOM    322  NE  ARG F  60     183.142 260.254 207.330  1.00166.42           N
ATOM    323  CZ  ARG F  60     184.191 260.228 206.519  1.00166.99           C
ATOM    324  NH1 ARG F  60     185.087 261.201 206.517  1.00165.47           N
ATOM    325  NH2 ARG F  60     184.346 259.199 205.691  1.00166.46           N
ATOM    326  N   GLY F  61     179.499 264.271 209.586  1.00160.82           N
ATOM    327  CA  GLY F  61     179.870 265.368 210.460  1.00158.23           C
ATOM    328  C   GLY F  61     179.055 266.633 210.284  1.00159.11           C
ATOM    329  O   GLY F  61     178.683 267.275 211.270  1.00158.38           O
ATOM    330  N   LYS F  62     178.775 267.000 209.032  1.00159.43           N
ATOM    331  CA  LYS F  62     178.012 268.198 208.698  1.00159.20           C
ATOM    332  C   LYS F  62     176.828 268.375 209.639  1.00161.21           C
ATOM    333  O   LYS F  62     176.232 267.385 210.085  1.00159.78           O
ATOM    334  CB  LYS F  62     177.530 268.144 207.247  1.00157.75           C
ATOM    335  CG  LYS F  62     178.605 268.458 206.217  1.00156.55           C
ATOM    336  CD  LYS F  62     179.708 267.415 206.219  1.00158.57           C
ATOM    337  CE  LYS F  62     180.779 267.749 205.195  1.00156.23           C
ATOM    338  NZ  LYS F  62     181.852 266.719 205.164  1.00156.72           N
ATOM    339  N   PRO F  63     176.463 269.616 209.970  1.00163.77           N
ATOM    340  CA  PRO F  63     175.335 269.840 210.884  1.00162.70           C
ATOM    341  C   PRO F  63     174.076 269.101 210.461  1.00160.76           C
ATOM    342  O   PRO F  63     173.348 268.576 211.310  1.00156.56           O
ATOM    343  CB  PRO F  63     175.141 271.360 210.827  1.00162.99           C
ATOM    344  CG  PRO F  63     176.499 271.888 210.503  1.00161.94           C
ATOM    345  CD  PRO F  63     177.115 270.877 209.573  1.00162.47           C
ATOM    346  N   GLN F  64     173.810 269.044 209.158  1.00160.37           N
ATOM    347  CA  GLN F  64     172.631 268.351 208.657  1.00153.70           C
ATOM    348  C   GLN F  64     172.804 266.839 208.637  1.00146.77           C
ATOM    349  O   GLN F  64     171.907 266.134 208.162  1.00143.27           O
ATOM    350  CB  GLN F  64     172.275 268.841 207.251  1.00155.09           C
ATOM    351  CG  GLN F  64     172.614 270.295 206.982  1.00160.53           C
ATOM    352  CD  GLN F  64     174.022 270.469 206.451  1.00161.84           C
ATOM    353  OE1 GLN F  64     174.987 269.996 207.051  1.00159.93           O
ATOM    354  NE2 GLN F  64     174.145 271.139 205.312  1.00163.28           N
ATOM    355  N   ALA F  65     173.928 266.326 209.136  1.00147.78           N
ATOM    356  CA  ALA F  65     174.168 264.890 209.160  1.00141.48           C
ATOM    357  C   ALA F  65     173.260 264.160 210.138  1.00134.67           C
ATOM    358  O   ALA F  65     173.199 262.926 210.100  1.00132.09           O
ATOM    359  CB  ALA F  65     175.633 264.606 209.498  1.00147.64           C
ATOM    360  N   GLU F  66     172.557 264.887 211.009  1.00136.52           N
ATOM    361  CA  GLU F  66     171.655 264.240 211.955  1.00134.31           C
ATOM    362  C   GLU F  66     170.420 263.710 211.238  1.00134.13           C
ATOM    363  O   GLU F  66     169.936 262.611 211.536  1.00133.33           O
ATOM    364  CB  GLU F  66     171.270 265.222 213.063  1.00133.11           C
ATOM    365  CG  GLU F  66     170.641 264.584 214.292  1.00133.45           C
ATOM    366  CD  GLU F  66     169.134 264.451 214.185  1.00136.16           C
ATOM    367  OE1 GLU F  66     168.579 264.766 213.111  1.00135.63           O
ATOM    368  OE2 GLU F  66     168.502 264.037 215.179  1.00135.46           O
ATOM    369  N   LYS F  67     169.898 264.482 210.283  1.00133.77           N
ATOM    370  CA  LYS F  67     168.725 264.054 209.528  1.00129.95           C
ATOM    371  C   LYS F  67     169.081 262.952 208.539  1.00128.24           C
ATOM    372  O   LYS F  67     168.354 261.960 208.408  1.00128.80           O
ATOM    373  CB  LYS F  67     168.113 265.244 208.789  1.00131.23           C
ATOM    374  CG  LYS F  67     167.459 266.285 209.675  1.00136.56           C
ATOM    375  CD  LYS F  67     167.217 267.570 208.897  1.00140.05           C
ATOM    376  CE  LYS F  67     166.764 267.285 207.471  1.00141.84           C
ATOM    377  NZ  LYS F  67     165.415 266.659 207.412  1.00142.70           N
ATOM    378  N   LEU F  68     170.196 263.114 207.827  1.00128.36           N
ATOM    379  CA  LEU F  68     170.631 262.140 206.833  1.00130.19           C
ATOM    380  C   LEU F  68     170.784 260.748 207.429  1.00127.13           C
ATOM    381  O   LEU F  68     170.082 259.815 207.024  1.00129.20           O
ATOM    382  CB  LEU F  68     171.949 262.588 206.195  1.00138.43           C
ATOM    383  CG  LEU F  68     172.414 261.865 204.927  1.00146.34           C
ATOM    384  CD1 LEU F  68     173.551 262.631 204.273  1.00153.95           C
ATOM    385  CD2 LEU F  68     172.840 260.431 205.214  1.00140.03           C
ATOM    386  N   PHE F  69     171.702 260.592 208.385  1.00124.43           N
ATOM    387  CA  PHE F  69     171.906 259.278 208.983  1.00122.72           C
ATOM    388  C   PHE F  69     170.643 258.766 209.659  1.00121.63           C
ATOM    389  O   PHE F  69     170.414 257.552 209.702  1.00123.17           O
ATOM    390  CB  PHE F  69     173.067 259.317 209.978  1.00123.13           C
ATOM    391  CG  PHE F  69     174.421 259.407 209.330  1.00127.68           C
ATOM    392  CD1 PHE F  69     174.558 259.864 208.030  1.00130.88           C
ATOM    393  CD2 PHE F  69     175.558 259.021 210.020  1.00131.56           C
ATOM    394  CE1 PHE F  69     175.802 259.945 207.435  1.00140.83           C
ATOM    395  CE2 PHE F  69     176.805 259.098 209.429  1.00135.69           C
ATOM    396  CZ  PHE F  69     176.927 259.561 208.135  1.00142.98           C
ATOM    397  N   TYR F  70     169.809 259.664 210.186  1.00121.03           N
ATOM    398  CA  TYR F  70     168.582 259.224 210.840  1.00119.38           C
ATOM    399  C   TYR F  70     167.697 258.459 209.865  1.00121.63           C
ATOM    400  O   TYR F  70     167.401 257.276 210.069  1.00123.18           O
ATOM    401  CB  TYR F  70     167.833 260.418 211.429  1.00121.83           C
ATOM    402  CG  TYR F  70     166.579 260.013 212.163  1.00120.89           C
ATOM    403  CD1 TYR F  70     166.643 259.169 213.263  1.00118.17           C
ATOM    404  CD2 TYR F  70     165.332 260.466 211.756  1.00121.85           C
ATOM    405  CE1 TYR F  70     165.504 258.788 213.938  1.00119.26           C
ATOM    406  CE2 TYR F  70     164.184 260.091 212.427  1.00120.01           C
ATOM    407  CZ  TYR F  70     164.277 259.251 213.517  1.00120.50           C
ATOM    408  OH  TYR F  70     163.139 258.874 214.191  1.00120.96           O
ATOM    409  N   MET F  71     167.266 259.121 208.789  1.00122.15           N
ATOM    410  CA  MET F  71     166.433 258.441 207.806  1.00121.84           C
ATOM    411  C   MET F  71     167.196 257.307 207.138  1.00120.34           C
ATOM    412  O   MET F  71     166.595 256.297 206.753  1.00121.50           O
ATOM    413  CB  MET F  71     165.928 259.434 206.762  1.00124.66           C
ATOM    414  CG  MET F  71     165.263 260.663 207.351  1.00126.77           C
ATOM    415  SD  MET F  71     164.893 261.886 206.084  1.00144.92           S
ATOM    416  CE  MET F  71     166.459 261.939 205.217  1.00142.73           C
ATOM    417  N   PHE F  72     168.516 257.454 206.997  1.00118.20           N
ATOM    418  CA  PHE F  72     169.316 256.398 206.389  1.00115.38           C
ATOM    419  C   PHE F  72     169.141 255.096 207.158  1.00118.56           C
ATOM    420  O   PHE F  72     168.868 254.043 206.571  1.00122.48           O
ATOM    421  CB  PHE F  72     170.787 256.811 206.353  1.00118.03           C
ATOM    422  CG  PHE F  72     171.668 255.854 205.605  1.00120.30           C
ATOM    423  CD1 PHE F  72     171.140 255.013 204.642  1.00125.82           C
ATOM    424  CD2 PHE F  72     173.026 255.790 205.870  1.00123.24           C
ATOM    425  CE1 PHE F  72     171.949 254.131 203.952  1.00132.78           C
ATOM    426  CE2 PHE F  72     173.839 254.910 205.184  1.00126.39           C
ATOM    427  CZ  PHE F  72     173.300 254.080 204.225  1.00131.31           C
ATOM    428  N   SER F  73     169.285 255.155 208.484  1.00117.78           N
ATOM    429  CA  SER F  73     169.105 253.959 209.296  1.00110.90           C
ATOM    430  C   SER F  73     167.642 253.543 209.326  1.00109.19           C
ATOM    431  O   SER F  73     167.339 252.347 209.411  1.00112.33           O
ATOM    432  CB  SER F  73     169.631 254.196 210.710  1.00110.37           C
ATOM    433  OG  SER F  73     169.025 255.336 211.293  1.00115.67           O
ATOM    434  N   GLN F  74     166.727 254.511 209.252  1.00107.76           N
ATOM    435  CA  GLN F  74     165.306 254.184 209.246  1.00112.16           C
ATOM    436  C   GLN F  74     164.943 253.373 208.009  1.00117.18           C
ATOM    437  O   GLN F  74     164.167 252.414 208.091  1.00117.37           O
ATOM    438  CB  GLN F  74     164.471 255.463 209.318  1.00116.22           C
ATOM    439  CG  GLN F  74     164.233 255.979 210.728  1.00117.99           C
ATOM    440  CD  GLN F  74     163.152 255.203 211.455  1.00116.19           C
ATOM    441  OE1 GLN F  74     163.441 254.333 212.276  1.00113.29           O
ATOM    442  NE2 GLN F  74     161.897 255.516 211.155  1.00117.88           N
ATOM    443  N   SER F  75     165.498 253.745 206.851  1.00118.54           N
ATOM    444  CA  SER F  75     165.210 253.014 205.620  1.00118.51           C
ATOM    445  C   SER F  75     165.676 251.568 205.727  1.00114.28           C
ATOM    446  O   SER F  75     164.947 250.639 205.361  1.00114.75           O
ATOM    447  CB  SER F  75     165.869 253.712 204.431  1.00122.82           C
ATOM    448  OG  SER F  75     167.270 253.820 204.618  1.00124.96           O
ATOM    449  N   TYR F  76     166.890 251.359 206.236  1.00110.97           N
ATOM    450  CA  TYR F  76     167.428 250.016 206.410  1.00107.41           C
ATOM    451  C   TYR F  76     166.481 249.223 207.295  1.00108.99           C
ATOM    452  O   TYR F  76     166.195 248.050 207.034  1.00111.25           O
ATOM    453  CB  TYR F  76     168.821 250.062 207.040  1.00107.80           C
ATOM    454  CG  TYR F  76     169.963 250.195 206.063  1.00111.47           C
ATOM    455  CD1 TYR F  76     169.901 249.614 204.806  1.00114.05           C
ATOM    456  CD2 TYR F  76     171.112 250.895 206.406  1.00115.79           C
ATOM    457  CE1 TYR F  76     170.949 249.729 203.915  1.00122.46           C
ATOM    458  CE2 TYR F  76     172.164 251.017 205.523  1.00122.30           C
ATOM    459  CZ  TYR F  76     172.078 250.433 204.279  1.00127.32           C
ATOM    460  OH  TYR F  76     173.127 250.553 203.397  1.00135.34           O
ATOM    461  N   TYR F  77     165.996 249.873 208.352  1.00109.90           N
ATOM    462  CA  TYR F  77     165.074 249.228 209.279  1.00108.41           C
ATOM    463  C   TYR F  77     163.754 248.893 208.598  1.00108.89           C
ATOM    464  O   TYR F  77     163.226 247.785 208.752  1.00109.34           O
ATOM    465  CB  TYR F  77     164.847 250.139 210.485  1.00104.61           C
ATOM    466  CG  TYR F  77     163.886 249.593 211.510  1.00 98.92           C
ATOM    467  CD1 TYR F  77     164.336 248.795 212.551  1.00 95.92           C
ATOM    468  CD2 TYR F  77     162.531 249.886 211.445  1.00 99.30           C
ATOM    469  CE1 TYR F  77     163.464 248.298 213.494  1.00 96.56           C
ATOM    470  CE2 TYR F  77     161.651 249.393 212.384  1.00 99.42           C
ATOM    471  CZ  TYR F  77     162.123 248.599 213.407  1.00100.53           C
ATOM    472  OH  TYR F  77     161.250 248.104 214.347  1.00106.96           O
ATOM    473  N   LYS F  78     163.205 249.841 207.837  1.00108.04           N
ATOM    474  CA  LYS F  78     161.941 249.606 207.151  1.00108.72           C
ATOM    475  C   LYS F  78     162.082 248.604 206.013  1.00109.01           C
ATOM    476  O   LYS F  78     161.075 248.046 205.567  1.00106.62           O
ATOM    477  CB  LYS F  78     161.376 250.932 206.646  1.00115.87           C
ATOM    478  CG  LYS F  78     161.188 251.952 207.761  1.00118.12           C
ATOM    479  CD  LYS F  78     160.609 253.255 207.249  1.00127.50           C
ATOM    480  CE  LYS F  78     160.474 254.275 208.368  1.00122.11           C
ATOM    481  NZ  LYS F  78     159.604 253.781 209.470  1.00116.30           N
ATOM    482  N   THR F  79     163.303 248.358 205.544  1.00109.15           N
ATOM    483  CA  THR F  79     163.558 247.398 204.481  1.00107.16           C
ATOM    484  C   THR F  79     163.872 246.015 205.033  1.00107.42           C
ATOM    485  O   THR F  79     164.259 245.123 204.271  1.00110.73           O
ATOM    486  CB  THR F  79     164.703 247.880 203.586  1.00109.55           C
ATOM    487  OG1 THR F  79     165.878 248.091 204.378  1.00112.23           O
ATOM    488  CG2 THR F  79     164.322 249.179 202.893  1.00117.77           C
ATOM    489  N   LYS F  80     163.719 245.830 206.344  1.00104.10           N
ATOM    490  CA  LYS F  80     163.966 244.560 207.014  1.00102.54           C
ATOM    491  C   LYS F  80     165.451 244.226 207.073  1.00102.96           C
ATOM    492  O   LYS F  80     165.835 243.187 207.620  1.00104.35           O
ATOM    493  CB  LYS F  80     163.176 243.443 206.335  1.00105.49           C
ATOM    494  CG  LYS F  80     161.675 243.691 206.348  1.00106.64           C
ATOM    495  CD  LYS F  80     161.256 244.429 207.613  1.00103.02           C
ATOM    496  CE  LYS F  80     159.766 244.291 207.872  1.00103.30           C
ATOM    497  NZ  LYS F  80     159.397 242.879 208.163  1.00107.51           N
ATOM    498  N   GLN F  81     166.297 245.101 206.526  1.00102.46           N
ATOM    499  CA  GLN F  81     167.745 244.900 206.566  1.00100.97           C
ATOM    500  C   GLN F  81     168.196 245.241 207.986  1.00101.29           C
ATOM    501  O   GLN F  81     168.854 246.249 208.256  1.00106.11           O
ATOM    502  CB  GLN F  81     168.440 245.750 205.513  1.00105.84           C
ATOM    503  CG  GLN F  81     167.855 245.592 204.119  1.00108.56           C
ATOM    504  CD  GLN F  81     168.579 246.427 203.083  1.00117.50           C
ATOM    505  OE1 GLN F  81     168.017 246.770 202.043  1.00120.55           O
ATOM    506  NE2 GLN F  81     169.834 246.755 203.359  1.00118.84           N
ATOM    507  N   TYR F  82     167.803 244.364 208.909  1.00 96.50           N
ATOM    508  CA  TYR F  82     168.091 244.568 210.324  1.00 93.24           C
ATOM    509  C   TYR F  82     169.581 244.709 210.607  1.00 98.62           C
ATOM    510  O   TYR F  82     169.980 245.551 211.420  1.00104.96           O
ATOM    511  CB  TYR F  82     167.479 243.430 211.135  1.00 88.31           C
ATOM    512  CG  TYR F  82     165.974 243.526 211.200  1.00 88.96           C
ATOM    513  CD1 TYR F  82     165.357 244.715 211.559  1.00 93.29           C
ATOM    514  CD2 TYR F  82     165.170 242.442 210.877  1.00 87.76           C
ATOM    515  CE1 TYR F  82     163.984 244.819 211.614  1.00 99.01           C
ATOM    516  CE2 TYR F  82     163.794 242.537 210.928  1.00 89.92           C
ATOM    517  CZ  TYR F  82     163.207 243.729 211.298  1.00 95.65           C
ATOM    518  OH  TYR F  82     161.836 243.834 211.351  1.00 98.18           O
ATOM    519  N   TYR F  83     170.425 243.900 209.965  1.00 93.54           N
ATOM    520  CA  TYR F  83     171.855 244.014 210.238  1.00 94.48           C
ATOM    521  C   TYR F  83     172.368 245.411 209.910  1.00100.65           C
ATOM    522  O   TYR F  83     173.023 246.054 210.738  1.00104.60           O
ATOM    523  CB  TYR F  83     172.647 242.963 209.466  1.00 96.99           C
ATOM    524  CG  TYR F  83     174.116 243.008 209.812  1.00101.06           C
ATOM    525  CD1 TYR F  83     174.567 242.562 211.047  1.00101.91           C
ATOM    526  CD2 TYR F  83     175.049 243.517 208.920  1.00106.38           C
ATOM    527  CE1 TYR F  83     175.904 242.609 211.380  1.00107.59           C
ATOM    528  CE2 TYR F  83     176.391 243.567 209.243  1.00111.28           C
ATOM    529  CZ  TYR F  83     176.812 243.112 210.475  1.00113.85           C
ATOM    530  OH  TYR F  83     178.147 243.159 210.805  1.00119.04           O
ATOM    531  N   LEU F  84     172.078 245.899 208.703  1.00101.06           N
ATOM    532  CA  LEU F  84     172.534 247.232 208.324  1.00104.52           C
ATOM    533  C   LEU F  84     171.897 248.303 209.198  1.00106.29           C
ATOM    534  O   LEU F  84     172.573 249.240 209.638  1.00110.12           O
ATOM    535  CB  LEU F  84     172.234 247.490 206.848  1.00106.91           C
ATOM    536  CG  LEU F  84     173.266 246.943 205.862  1.00110.16           C
ATOM    537  CD1 LEU F  84     172.631 246.676 204.511  1.00114.61           C
ATOM    538  CD2 LEU F  84     174.424 247.917 205.720  1.00110.89           C
ATOM    539  N   ALA F  85     170.595 248.180 209.466  1.00102.38           N
ATOM    540  CA  ALA F  85     169.925 249.169 210.301  1.00 99.33           C
ATOM    541  C   ALA F  85     170.539 249.213 211.693  1.00 97.79           C
ATOM    542  O   ALA F  85     170.692 250.290 212.278  1.00102.37           O
ATOM    543  CB  ALA F  85     168.429 248.868 210.378  1.00 97.84           C
ATOM    544  N   GLY F  86     170.896 248.054 212.238  1.00 96.76           N
ATOM    545  CA  GLY F  86     171.494 248.004 213.555  1.00 98.44           C
ATOM    546  C   GLY F  86     172.802 248.763 213.622  1.00105.50           C
ATOM    547  O   GLY F  86     173.010 249.574 214.529  1.00112.12           O
ATOM    548  N   TYR F  87     173.694 248.514 212.660  1.00102.52           N
ATOM    549  CA  TYR F  87     174.976 249.211 212.654  1.00105.55           C
ATOM    550  C   TYR F  87     174.789 250.705 212.433  1.00108.09           C
ATOM    551  O   TYR F  87     175.432 251.524 213.101  1.00110.58           O
ATOM    552  CB  TYR F  87     175.895 248.622 211.584  1.00107.71           C
ATOM    553  CG  TYR F  87     177.168 249.412 211.379  1.00113.79           C
ATOM    554  CD1 TYR F  87     178.200 249.355 212.306  1.00115.76           C
ATOM    555  CD2 TYR F  87     177.339 250.213 210.258  1.00116.84           C
ATOM    556  CE1 TYR F  87     179.365 250.075 212.124  1.00121.00           C
ATOM    557  CE2 TYR F  87     178.502 250.936 210.066  1.00122.45           C
ATOM    558  CZ  TYR F  87     179.511 250.864 211.003  1.00125.42           C
ATOM    559  OH  TYR F  87     180.671 251.582 210.818  1.00129.39           O
ATOM    560  N   GLN F  88     173.912 251.082 211.501  1.00107.68           N
ATOM    561  CA  GLN F  88     173.678 252.494 211.228  1.00109.90           C
ATOM    562  C   GLN F  88     173.146 253.206 212.466  1.00107.91           C
ATOM    563  O   GLN F  88     173.625 254.283 212.837  1.00107.57           O
ATOM    564  CB  GLN F  88     172.709 252.644 210.053  1.00109.66           C
ATOM    565  CG  GLN F  88     173.139 253.690 209.046  1.00114.54           C
ATOM    566  CD  GLN F  88     174.533 253.432 208.514  1.00118.35           C
ATOM    567  OE1 GLN F  88     175.046 252.316 208.601  1.00115.07           O
ATOM    568  NE2 GLN F  88     175.159 254.466 207.966  1.00125.20           N
ATOM    569  N   PHE F  89     172.151 252.607 213.124  1.00104.47           N
ATOM    570  CA  PHE F  89     171.600 253.217 214.328  1.00100.63           C
ATOM    571  C   PHE F  89     172.655 253.304 215.422  1.00103.80           C
ATOM    572  O   PHE F  89     172.743 254.314 216.131  1.00107.82           O
ATOM    573  CB  PHE F  89     170.384 252.427 214.810  1.00 98.91           C
ATOM    574  CG  PHE F  89     169.072 252.983 214.337  1.00 96.37           C
ATOM    575  CD1 PHE F  89     168.869 254.350 214.265  1.00101.63           C
ATOM    576  CD2 PHE F  89     168.040 252.138 213.967  1.00 94.48           C
ATOM    577  CE1 PHE F  89     167.662 254.863 213.835  1.00106.21           C
ATOM    578  CE2 PHE F  89     166.832 252.646 213.535  1.00 97.97           C
ATOM    579  CZ  PHE F  89     166.643 254.009 213.468  1.00104.24           C
ATOM    580  N   GLU F  90     173.467 252.256 215.572  1.00103.61           N
ATOM    581  CA  GLU F  90     174.512 252.267 216.589  1.00106.65           C
ATOM    582  C   GLU F  90     175.443 253.457 216.399  1.00111.68           C
ATOM    583  O   GLU F  90     175.698 254.220 217.338  1.00116.19           O
ATOM    584  CB  GLU F  90     175.302 250.958 216.544  1.00107.98           C
ATOM    585  CG  GLU F  90     174.637 249.795 217.256  1.00110.94           C
ATOM    586  CD  GLU F  90     175.264 248.463 216.895  1.00114.21           C
ATOM    587  OE1 GLU F  90     175.604 248.270 215.708  1.00114.10           O
ATOM    588  OE2 GLU F  90     175.423 247.612 217.795  1.00111.15           O
ATOM    589  N   SER F  91     175.959 253.633 215.181  1.00111.15           N
ATOM    590  CA  SER F  91     176.854 254.751 214.915  1.00109.43           C
ATOM    591  C   SER F  91     176.134 256.089 214.990  1.00109.63           C
ATOM    592  O   SER F  91     176.769 257.101 215.306  1.00114.00           O
ATOM    593  CB  SER F  91     177.522 254.582 213.551  1.00109.33           C
ATOM    594  OG  SER F  91     178.411 253.479 213.564  1.00115.67           O
ATOM    595  N   PHE F  92     174.828 256.120 214.716  1.00108.90           N
ATOM    596  CA  PHE F  92     174.100 257.379 214.807  1.00109.00           C
ATOM    597  C   PHE F  92     174.174 257.930 216.223  1.00110.98           C
ATOM    598  O   PHE F  92     174.406 259.127 216.424  1.00113.68           O
ATOM    599  CB  PHE F  92     172.648 257.182 214.374  1.00109.88           C
ATOM    600  CG  PHE F  92     171.805 258.416 214.504  1.00107.08           C
ATOM    601  CD1 PHE F  92     172.079 259.537 213.744  1.00111.30           C
ATOM    602  CD2 PHE F  92     170.731 258.451 215.376  1.00107.19           C
ATOM    603  CE1 PHE F  92     171.307 260.674 213.857  1.00117.98           C
ATOM    604  CE2 PHE F  92     169.953 259.585 215.492  1.00113.43           C
ATOM    605  CZ  PHE F  92     170.242 260.698 214.731  1.00118.97           C
ATOM    606  N   VAL F  93     173.986 257.062 217.217  1.00112.06           N
ATOM    607  CA  VAL F  93     174.065 257.486 218.610  1.00114.58           C
ATOM    608  C   VAL F  93     175.509 257.786 218.990  1.00117.70           C
ATOM    609  O   VAL F  93     175.790 258.755 219.705  1.00121.46           O
ATOM    610  CB  VAL F  93     173.446 256.416 219.527  1.00114.72           C
ATOM    611  CG1 VAL F  93     173.736 256.732 220.984  1.00117.22           C
ATOM    612  CG2 VAL F  93     171.948 256.315 219.285  1.00111.30           C
ATOM    613  N   SER F  94     176.446 256.959 218.522  1.00116.17           N
ATOM    614  CA  SER F  94     177.856 257.163 218.836  1.00118.12           C
ATOM    615  C   SER F  94     178.335 258.528 218.357  1.00122.18           C
ATOM    616  O   SER F  94     178.729 259.381 219.161  1.00123.79           O
ATOM    617  CB  SER F  94     178.694 256.046 218.211  1.00117.28           C
ATOM    618  OG  SER F  94     180.066 256.395 218.186  1.00119.68           O
ATOM    619  N   GLY F  95     178.309 258.750 217.044  1.00121.33           N
ATOM    620  CA  GLY F  95     178.748 260.011 216.477  1.00120.03           C
ATOM    621  C   GLY F  95     177.994 261.200 217.033  1.00123.13           C
ATOM    622  O   GLY F  95     178.569 262.034 217.737  1.00126.10           O
ATOM    623  N   TYR F  96     176.703 261.288 216.726  1.00123.15           N
ATOM    624  CA  TYR F  96     175.884 262.384 217.223  1.00123.38           C
ATOM    625  C   TYR F  96     175.471 262.028 218.647  1.00126.05           C
ATOM    626  O   TYR F  96     174.566 261.209 218.851  1.00128.36           O
ATOM    627  CB  TYR F  96     174.690 262.612 216.294  1.00119.31           C
ATOM    628  CG  TYR F  96     175.062 262.489 214.827  1.00121.83           C
ATOM    629  CD1 TYR F  96     175.764 263.498 214.178  1.00120.57           C
ATOM    630  CD2 TYR F  96     174.727 261.356 214.097  1.00125.88           C
ATOM    631  CE1 TYR F  96     176.113 263.384 212.842  1.00128.83           C
ATOM    632  CE2 TYR F  96     175.070 261.235 212.760  1.00127.95           C
ATOM    633  CZ  TYR F  96     175.763 262.251 212.138  1.00131.89           C
ATOM    634  OH  TYR F  96     176.106 262.131 210.810  1.00138.25           O
ATOM    635  N   PRO F  97     176.128 262.610 219.654  1.00127.65           N
ATOM    636  CA  PRO F  97     175.822 262.270 221.050  1.00129.54           C
ATOM    637  C   PRO F  97     174.508 262.789 221.612  1.00130.41           C
ATOM    638  O   PRO F  97     173.720 262.016 222.167  1.00129.35           O
ATOM    639  CB  PRO F  97     177.004 262.888 221.805  1.00132.56           C
ATOM    640  CG  PRO F  97     177.338 264.100 220.999  1.00134.44           C
ATOM    641  CD  PRO F  97     177.068 263.740 219.555  1.00130.36           C
ATOM    642  N   ARG F  98     174.265 264.095 221.494  1.00133.12           N
ATOM    643  CA  ARG F  98     173.067 264.715 222.048  1.00133.66           C
ATOM    644  C   ARG F  98     171.968 264.951 221.021  1.00129.07           C
ATOM    645  O   ARG F  98     171.248 265.954 221.115  1.00128.35           O
ATOM    646  CB  ARG F  98     173.439 266.023 222.748  1.00139.03           C
ATOM    647  CG  ARG F  98     174.503 266.830 222.028  1.00143.98           C
ATOM    648  CD  ARG F  98     175.148 267.840 222.962  1.00147.64           C
ATOM    649  NE  ARG F  98     175.711 267.203 224.147  1.00152.14           N
ATOM    650  CZ  ARG F  98     176.947 266.728 224.229  1.00152.28           C
ATOM    651  NH1 ARG F  98     177.785 266.802 223.208  1.00149.67           N
ATOM    652  NH2 ARG F  98     177.352 266.165 225.363  1.00150.13           N
ATOM    653  N   SER F  99     171.806 264.058 220.050  1.00126.06           N
ATOM    654  CA  SER F  99     170.742 264.235 219.074  1.00128.98           C
ATOM    655  C   SER F  99     169.397 264.204 219.789  1.00127.73           C
ATOM    656  O   SER F  99     169.210 263.471 220.764  1.00126.30           O
ATOM    657  CB  SER F  99     170.804 263.147 218.002  1.00128.25           C
ATOM    658  OG  SER F  99     169.792 263.337 217.029  1.00130.64           O
ATOM    659  N   GLU F 100     168.455 265.016 219.305  1.00128.07           N
ATOM    660  CA  GLU F 100     167.139 265.073 219.935  1.00126.72           C
ATOM    661  C   GLU F 100     166.499 263.694 220.041  1.00124.29           C
ATOM    662  O   GLU F 100     165.770 263.413 220.998  1.00123.62           O
ATOM    663  CB  GLU F 100     166.224 266.023 219.162  1.00129.16           C
ATOM    664  CG  GLU F 100     166.366 265.956 217.651  1.00133.51           C
ATOM    665  CD  GLU F 100     167.408 266.924 217.127  1.00137.94           C
ATOM    666  OE1 GLU F 100     168.532 266.945 217.670  1.00134.72           O
ATOM    667  OE2 GLU F 100     167.095 267.676 216.179  1.00141.74           O
ATOM    668  N   LYS F 101     166.760 262.820 219.072  1.00123.26           N
ATOM    669  CA  LYS F 101     166.168 261.488 219.085  1.00121.29           C
ATOM    670  C   LYS F 101     167.207 260.390 219.272  1.00117.95           C
ATOM    671  O   LYS F 101     167.149 259.353 218.603  1.00116.51           O
ATOM    672  CB  LYS F 101     165.381 261.259 217.793  1.00125.00           C
ATOM    673  CG  LYS F 101     166.065 261.815 216.554  1.00124.93           C
ATOM    674  CD  LYS F 101     165.170 261.745 215.324  1.00127.51           C
ATOM    675  CE  LYS F 101     163.940 262.633 215.457  1.00128.40           C
ATOM    676  NZ  LYS F 101     162.916 262.071 216.382  1.00127.12           N
ATOM    677  N   VAL F 102     168.159 260.602 220.181  1.00117.86           N
ATOM    678  CA  VAL F 102     169.181 259.589 220.424  1.00114.46           C
ATOM    679  C   VAL F 102     168.577 258.360 221.091  1.00113.94           C
ATOM    680  O   VAL F 102     168.977 257.226 220.801  1.00113.32           O
ATOM    681  CB  VAL F 102     170.333 260.171 221.260  1.00118.89           C
ATOM    682  CG1 VAL F 102     171.302 259.070 221.652  1.00118.82           C
ATOM    683  CG2 VAL F 102     171.053 261.251 220.483  1.00124.58           C
ATOM    684  N   GLN F 103     167.614 258.556 221.994  1.00115.77           N
ATOM    685  CA  GLN F 103     166.997 257.422 222.676  1.00114.27           C
ATOM    686  C   GLN F 103     166.347 256.472 221.678  1.00109.55           C
ATOM    687  O   GLN F 103     166.504 255.249 221.769  1.00106.33           O
ATOM    688  CB  GLN F 103     165.975 257.913 223.704  1.00111.96           C
ATOM    689  CG  GLN F 103     166.401 257.686 225.148  1.00113.86           C
ATOM    690  CD  GLN F 103     165.249 257.811 226.126  1.00118.28           C
ATOM    691  OE1 GLN F 103     164.086 257.881 225.728  1.00120.03           O
ATOM    692  NE2 GLN F 103     165.567 257.836 227.415  1.00117.85           N
ATOM    693  N   GLU F 104     165.611 257.020 220.709  1.00108.54           N
ATOM    694  CA  GLU F 104     164.963 256.176 219.711  1.00106.19           C
ATOM    695  C   GLU F 104     165.986 255.330 218.965  1.00102.37           C
ATOM    696  O   GLU F 104     165.776 254.133 218.737  1.00102.19           O
ATOM    697  CB  GLU F 104     164.161 257.033 218.732  1.00110.67           C
ATOM    698  CG  GLU F 104     163.772 256.295 217.464  1.00115.89           C
ATOM    699  CD  GLU F 104     162.634 256.963 216.722  1.00124.89           C
ATOM    700  OE1 GLU F 104     162.071 257.943 217.254  1.00129.66           O
ATOM    701  OE2 GLU F 104     162.299 256.505 215.610  1.00127.98           O
ATOM    702  N   ALA F 105     167.108 255.939 218.576  1.00101.07           N
ATOM    703  CA  ALA F 105     168.136 255.191 217.863  1.00 96.94           C
ATOM    704  C   ALA F 105     168.733 254.097 218.735  1.00 93.84           C
ATOM    705  O   ALA F 105     169.078 253.023 218.231  1.00 99.01           O
ATOM    706  CB  ALA F 105     169.231 256.135 217.370  1.00100.99           C
ATOM    707  N   ALA F 106     168.863 254.346 220.039  1.00 92.79           N
ATOM    708  CA  ALA F 106     169.422 253.336 220.929  1.00 93.40           C
ATOM    709  C   ALA F 106     168.519 252.112 221.001  1.00 92.92           C
ATOM    710  O   ALA F 106     168.979 250.975 220.845  1.00 94.27           O
ATOM    711  CB  ALA F 106     169.641 253.928 222.321  1.00 99.10           C
ATOM    712  N   PHE F 107     167.223 252.326 221.236  1.00 94.99           N
ATOM    713  CA  PHE F 107     166.292 251.207 221.329  1.00 96.65           C
ATOM    714  C   PHE F 107     166.209 250.445 220.012  1.00 95.61           C
ATOM    715  O   PHE F 107     166.372 249.220 219.976  1.00 97.82           O
ATOM    716  CB  PHE F 107     164.910 251.706 221.749  1.00 97.51           C
ATOM    717  CG  PHE F 107     163.822 250.689 221.564  1.00 96.32           C
ATOM    718  CD1 PHE F 107     163.757 249.571 222.376  1.00 98.16           C
ATOM    719  CD2 PHE F 107     162.865 250.852 220.578  1.00 95.42           C
ATOM    720  CE1 PHE F 107     162.758 248.633 222.207  1.00 98.93           C
ATOM    721  CE2 PHE F 107     161.863 249.918 220.406  1.00 97.39           C
ATOM    722  CZ  PHE F 107     161.809 248.808 221.221  1.00 99.11           C
ATOM    723  N   LEU F 108     165.954 251.158 218.912  1.00 93.13           N
ATOM    724  CA  LEU F 108     165.860 250.485 217.622  1.00 89.22           C
ATOM    725  C   LEU F 108     167.156 249.768 217.276  1.00 86.13           C
ATOM    726  O   LEU F 108     167.133 248.746 216.582  1.00 87.88           O
ATOM    727  CB  LEU F 108     165.486 251.483 216.527  1.00 93.02           C
ATOM    728  CG  LEU F 108     164.024 251.931 216.525  1.00 97.85           C
ATOM    729  CD1 LEU F 108     163.728 252.803 215.315  1.00104.48           C
ATOM    730  CD2 LEU F 108     163.096 250.726 216.562  1.00 90.72           C
ATOM    731  N   GLY F 109     168.289 250.278 217.750  1.00 85.52           N
ATOM    732  CA  GLY F 109     169.556 249.635 217.474  1.00 84.60           C
ATOM    733  C   GLY F 109     169.591 248.238 218.054  1.00 89.48           C
ATOM    734  O   GLY F 109     169.880 247.269 217.345  1.00 95.91           O
ATOM    735  N   ALA F 110     169.285 248.121 219.348  1.00 88.20           N
ATOM    736  CA  ALA F 110     169.280 246.809 219.985  1.00 87.23           C
ATOM    737  C   ALA F 110     168.103 245.974 219.503  1.00 86.73           C
ATOM    738  O   ALA F 110     168.241 244.765 219.282  1.00 88.42           O
ATOM    739  CB  ALA F 110     169.248 246.960 221.505  1.00 87.30           C
ATOM    740  N   TYR F 111     166.937 246.600 219.330  1.00 84.97           N
ATOM    741  CA  TYR F 111     165.774 245.859 218.859  1.00 82.59           C
ATOM    742  C   TYR F 111     166.020 245.274 217.476  1.00 84.37           C
ATOM    743  O   TYR F 111     165.499 244.201 217.154  1.00 89.31           O
ATOM    744  CB  TYR F 111     164.540 246.760 218.850  1.00 86.24           C
ATOM    745  CG  TYR F 111     163.258 246.038 218.502  1.00 88.76           C
ATOM    746  CD1 TYR F 111     162.880 244.888 219.181  1.00 90.27           C
ATOM    747  CD2 TYR F 111     162.418 246.514 217.504  1.00 94.02           C
ATOM    748  CE1 TYR F 111     161.708 244.226 218.870  1.00 93.93           C
ATOM    749  CE2 TYR F 111     161.243 245.860 217.187  1.00 94.47           C
ATOM    750  CZ  TYR F 111     160.894 244.717 217.873  1.00 95.78           C
ATOM    751  OH  TYR F 111     159.725 244.062 217.561  1.00100.03           O
ATOM    752  N   SER F 112     166.810 245.961 216.649  1.00 82.74           N
ATOM    753  CA  SER F 112     167.108 245.456 215.314  1.00 80.45           C
ATOM    754  C   SER F 112     168.055 244.265 215.382  1.00 81.85           C
ATOM    755  O   SER F 112     167.837 243.249 214.712  1.00 87.23           O
ATOM    756  CB  SER F 112     167.700 246.568 214.448  1.00 87.43           C
ATOM    757  OG  SER F 112     166.778 247.631 214.285  1.00 95.76           O
ATOM    758  N   TYR F 113     169.110 244.368 216.194  1.00 80.88           N
ATOM    759  CA  TYR F 113     170.048 243.260 216.324  1.00 80.55           C
ATOM    760  C   TYR F 113     169.385 242.030 216.927  1.00 79.70           C
ATOM    761  O   TYR F 113     169.870 240.913 216.722  1.00 81.85           O
ATOM    762  CB  TYR F 113     171.252 243.677 217.171  1.00 85.94           C
ATOM    763  CG  TYR F 113     172.432 244.181 216.368  1.00 91.63           C
ATOM    764  CD1 TYR F 113     173.423 243.310 215.935  1.00 94.60           C
ATOM    765  CD2 TYR F 113     172.559 245.526 216.049  1.00 95.99           C
ATOM    766  CE1 TYR F 113     174.504 243.763 215.204  1.00102.12           C
ATOM    767  CE2 TYR F 113     173.637 245.989 215.319  1.00103.42           C
ATOM    768  CZ  TYR F 113     174.607 245.103 214.899  1.00106.81           C
ATOM    769  OH  TYR F 113     175.683 245.555 214.171  1.00108.72           O
ATOM    770  N   SER F 114     168.290 242.211 217.667  1.00 77.41           N
ATOM    771  CA  SER F 114     167.602 241.070 218.260  1.00 76.64           C
ATOM    772  C   SER F 114     166.772 240.330 217.220  1.00 79.00           C
ATOM    773  O   SER F 114     166.603 239.108 217.306  1.00 84.43           O
ATOM    774  CB  SER F 114     166.720 241.531 219.419  1.00 79.88           C
ATOM    775  OG  SER F 114     165.689 242.387 218.961  1.00 88.55           O
ATOM    776  N   LYS F 115     166.244 241.053 216.229  1.00 80.01           N
ATOM    777  CA  LYS F 115     165.436 240.413 215.196  1.00 79.35           C
ATOM    778  C   LYS F 115     166.231 239.345 214.459  1.00 81.08           C
ATOM    779  O   LYS F 115     165.674 238.326 214.035  1.00 82.91           O
ATOM    780  CB  LYS F 115     164.909 241.460 214.215  1.00 80.89           C
ATOM    781  CG  LYS F 115     164.097 242.564 214.868  1.00 85.71           C
ATOM    782  CD  LYS F 115     162.957 241.989 215.689  1.00 89.49           C
ATOM    783  CE  LYS F 115     161.810 241.516 214.811  1.00 92.54           C
ATOM    784  NZ  LYS F 115     160.853 242.618 214.516  1.00 96.58           N
ATOM    785  N   LEU F 116     167.535 239.556 214.301  1.00 79.57           N
ATOM    786  CA  LEU F 116     168.409 238.620 213.609  1.00 78.49           C
ATOM    787  C   LEU F 116     168.812 237.432 214.476  1.00 82.13           C
ATOM    788  O   LEU F 116     169.788 236.747 214.148  1.00 86.96           O
ATOM    789  CB  LEU F 116     169.660 239.348 213.109  1.00 81.66           C
ATOM    790  CG  LEU F 116     169.434 240.626 212.299  1.00 91.25           C
ATOM    791  CD1 LEU F 116     170.668 241.509 212.353  1.00 92.27           C
ATOM    792  CD2 LEU F 116     169.074 240.301 210.858  1.00 95.76           C
ATOM    793  N   ALA F 117     168.094 237.176 215.565  1.00 81.22           N
ATOM    794  CA  ALA F 117     168.421 236.056 216.441  1.00 77.03           C
ATOM    795  C   ALA F 117     167.968 234.747 215.804  1.00 75.60           C
ATOM    796  O   ALA F 117     166.792 234.609 215.455  1.00 76.28           O
ATOM    797  CB  ALA F 117     167.765 236.230 217.806  1.00 75.68           C
ATOM    798  N   PRO F 118     168.860 233.777 215.635  1.00 72.62           N
ATOM    799  CA  PRO F 118     168.473 232.506 215.017  1.00 69.35           C
ATOM    800  C   PRO F 118     167.732 231.596 215.985  1.00 72.01           C
ATOM    801  O   PRO F 118     167.699 231.813 217.197  1.00 74.99           O
ATOM    802  CB  PRO F 118     169.817 231.886 214.610  1.00 71.69           C
ATOM    803  CG  PRO F 118     170.834 232.994 214.752  1.00 76.93           C
ATOM    804  CD  PRO F 118     170.312 233.858 215.847  1.00 75.84           C
ATOM    805  N   VAL F 119     167.134 230.547 215.412  1.00 71.98           N
ATOM    806  CA  VAL F 119     166.398 229.587 216.220  1.00 68.98           C
ATOM    807  C   VAL F 119     167.346 228.946 217.232  1.00 70.42           C
ATOM    808  O   VAL F 119     168.575 229.012 217.109  1.00 74.22           O
ATOM    809  CB  VAL F 119     165.723 228.519 215.345  1.00 64.46           C
ATOM    810  CG1 VAL F 119     164.928 229.175 214.228  1.00 67.34           C
ATOM    811  CG2 VAL F 119     166.760 227.567 214.778  1.00 67.79           C
ATOM    812  N   TYR F 120     166.758 228.324 218.255  1.00 66.05           N
ATOM    813  CA  TYR F 120     167.563 227.692 219.296  1.00 63.64           C
ATOM    814  C   TYR F 120     168.514 226.642 218.735  1.00 64.42           C
ATOM    815  O   TYR F 120     169.598 226.431 219.289  1.00 70.07           O
ATOM    816  CB  TYR F 120     166.651 227.063 220.350  1.00 61.61           C
ATOM    817  CG  TYR F 120     165.871 225.866 219.852  1.00 63.01           C
ATOM    818  CD1 TYR F 120     164.663 226.027 219.188  1.00 62.79           C
ATOM    819  CD2 TYR F 120     166.342 224.575 220.049  1.00 64.97           C
ATOM    820  CE1 TYR F 120     163.948 224.936 218.733  1.00 64.33           C
ATOM    821  CE2 TYR F 120     165.634 223.480 219.597  1.00 64.85           C
ATOM    822  CZ  TYR F 120     164.438 223.666 218.940  1.00 65.37           C
ATOM    823  OH  TYR F 120     163.729 222.577 218.489  1.00 64.89           O
ATOM    824  N   SER F 121     168.129 225.969 217.649  1.00 62.30           N
ATOM    825  CA  SER F 121     168.976 224.925 217.077  1.00 66.82           C
ATOM    826  C   SER F 121     170.303 225.477 216.562  1.00 67.35           C
ATOM    827  O   SER F 121     171.363 224.884 216.790  1.00 70.91           O
ATOM    828  CB  SER F 121     168.227 224.207 215.955  1.00 67.22           C
ATOM    829  OG  SER F 121     167.025 223.629 216.431  1.00 64.88           O
ATOM    830  N   LEU F 122     170.264 226.602 215.856  1.00 63.62           N
ATOM    831  CA  LEU F 122     171.473 227.182 215.288  1.00 64.19           C
ATOM    832  C   LEU F 122     172.321 227.859 216.366  1.00 69.44           C
ATOM    833  O   LEU F 122     171.965 227.909 217.546  1.00 71.84           O
ATOM    834  CB  LEU F 122     171.104 228.163 214.180  1.00 67.85           C
ATOM    835  CG  LEU F 122     170.166 227.584 213.119  1.00 67.49           C
ATOM    836  CD1 LEU F 122     169.603 228.685 212.243  1.00 70.09           C
ATOM    837  CD2 LEU F 122     170.883 226.543 212.277  1.00 63.45           C
ATOM    838  N   ASP F 123     173.469 228.385 215.939  1.00 72.83           N
ATOM    839  CA  ASP F 123     174.387 229.057 216.850  1.00 73.37           C
ATOM    840  C   ASP F 123     173.765 230.344 217.373  1.00 72.77           C
ATOM    841  O   ASP F 123     173.279 231.172 216.597  1.00 76.70           O
ATOM    842  CB  ASP F 123     175.705 229.359 216.140  1.00 77.21           C
ATOM    843  CG  ASP F 123     176.767 229.891 217.081  1.00 83.20           C
ATOM    844  OD1 ASP F 123     176.616 229.718 218.308  1.00 83.47           O
ATOM    845  OD2 ASP F 123     177.750 230.486 216.594  1.00 87.34           O
ATOM    846  N   GLN F 124     173.784 230.515 218.689  1.00 70.38           N
ATOM    847  CA  GLN F 124     173.214 231.705 219.322  1.00 73.71           C
ATOM    848  C   GLN F 124     174.262 232.788 219.542  1.00 79.13           C
ATOM    849  O   GLN F 124     174.393 233.334 220.636  1.00 81.35           O
ATOM    850  CB  GLN F 124     172.540 231.325 220.633  1.00 73.19           C
ATOM    851  CG  GLN F 124     171.449 230.286 220.474  1.00 69.95           C
ATOM    852  CD  GLN F 124     170.364 230.729 219.516  1.00 71.34           C
ATOM    853  OE1 GLN F 124     169.889 231.862 219.579  1.00 74.57           O
ATOM    854  NE2 GLN F 124     169.970 229.837 218.615  1.00 72.75           N
ATOM    855  N   ALA F 125     175.020 233.121 218.496  1.00 80.37           N
ATOM    856  CA  ALA F 125     176.020 234.173 218.632  1.00 77.97           C
ATOM    857  C   ALA F 125     175.359 235.544 218.620  1.00 81.23           C
ATOM    858  O   ALA F 125     175.738 236.433 219.390  1.00 86.40           O
ATOM    859  CB  ALA F 125     177.061 234.064 217.520  1.00 79.79           C
ATOM    860  N   ASP F 126     174.360 235.726 217.753  1.00 82.47           N
ATOM    861  CA  ASP F 126     173.657 237.001 217.684  1.00 85.68           C
ATOM    862  C   ASP F 126     172.748 237.195 218.889  1.00 86.21           C
ATOM    863  O   ASP F 126     172.554 238.329 219.340  1.00 90.32           O
ATOM    864  CB  ASP F 126     172.850 237.086 216.389  1.00 88.21           C
ATOM    865  CG  ASP F 126     173.672 236.724 215.168  1.00 97.83           C
ATOM    866  OD1 ASP F 126     173.963 235.523 214.983  1.00 97.21           O
ATOM    867  OD2 ASP F 126     174.028 237.637 214.395  1.00104.77           O
ATOM    868  N   THR F 127     172.189 236.107 219.422  1.00 81.46           N
ATOM    869  CA  THR F 127     171.319 236.223 220.586  1.00 80.57           C
ATOM    870  C   THR F 127     172.065 236.847 221.756  1.00 83.66           C
ATOM    871  O   THR F 127     171.531 237.718 222.452  1.00 89.14           O
ATOM    872  CB  THR F 127     170.766 234.852 220.973  1.00 79.88           C
ATOM    873  OG1 THR F 127     170.033 234.302 219.872  1.00 82.44           O
ATOM    874  CG2 THR F 127     169.847 234.973 222.176  1.00 79.63           C
ATOM    875  N   VAL F 128     173.307 236.418 221.983  1.00 79.02           N
ATOM    876  CA  VAL F 128     174.098 236.987 223.070  1.00 80.52           C
ATOM    877  C   VAL F 128     174.366 238.461 222.800  1.00 85.97           C
ATOM    878  O   VAL F 128     174.248 239.308 223.693  1.00 90.90           O
ATOM    879  CB  VAL F 128     175.406 236.198 223.254  1.00 78.45           C
ATOM    880  CG1 VAL F 128     176.299 236.885 224.273  1.00 82.35           C
ATOM    881  CG2 VAL F 128     175.106 234.773 223.682  1.00 76.20           C
ATOM    882  N   LYS F 129     174.727 238.788 221.557  1.00 83.68           N
ATOM    883  CA  LYS F 129     174.997 240.177 221.200  1.00 83.36           C
ATOM    884  C   LYS F 129     173.771 241.047 221.438  1.00 86.65           C
ATOM    885  O   LYS F 129     173.871 242.141 222.006  1.00 92.96           O
ATOM    886  CB  LYS F 129     175.440 240.264 219.740  1.00 86.00           C
ATOM    887  CG  LYS F 129     176.804 239.663 219.461  1.00 88.58           C
ATOM    888  CD  LYS F 129     177.857 240.747 219.318  1.00 92.49           C
ATOM    889  CE  LYS F 129     177.469 241.747 218.240  1.00 93.73           C
ATOM    890  NZ  LYS F 129     177.202 241.082 216.935  1.00 93.27           N
ATOM    891  N   ALA F 130     172.599 240.575 221.010  1.00 84.77           N
ATOM    892  CA  ALA F 130     171.380 241.349 221.209  1.00 84.87           C
ATOM    893  C   ALA F 130     171.099 241.551 222.690  1.00 88.23           C
ATOM    894  O   ALA F 130     170.692 242.640 223.110  1.00 94.34           O
ATOM    895  CB  ALA F 130     170.200 240.662 220.524  1.00 84.57           C
ATOM    896  N   LEU F 131     171.311 240.512 223.501  1.00 86.21           N
ATOM    897  CA  LEU F 131     171.072 240.645 224.933  1.00 88.95           C
ATOM    898  C   LEU F 131     171.975 241.711 225.538  1.00 89.06           C
ATOM    899  O   LEU F 131     171.535 242.501 226.381  1.00 94.24           O
ATOM    900  CB  LEU F 131     171.279 239.303 225.634  1.00 85.88           C
ATOM    901  CG  LEU F 131     170.233 238.226 225.351  1.00 82.52           C
ATOM    902  CD1 LEU F 131     170.527 236.972 226.156  1.00 81.57           C
ATOM    903  CD2 LEU F 131     168.839 238.745 225.655  1.00 82.55           C
ATOM    904  N   ASP F 132     173.241 241.750 225.119  1.00 86.01           N
ATOM    905  CA  ASP F 132     174.159 242.752 225.647  1.00 88.60           C
ATOM    906  C   ASP F 132     173.665 244.157 225.329  1.00 92.94           C
ATOM    907  O   ASP F 132     173.616 245.026 226.206  1.00 98.92           O
ATOM    908  CB  ASP F 132     175.560 242.535 225.075  1.00 93.42           C
ATOM    909  CG  ASP F 132     175.999 241.089 225.141  1.00 96.50           C
ATOM    910  OD1 ASP F 132     175.493 240.350 226.011  1.00 94.22           O
ATOM    911  OD2 ASP F 132     176.852 240.690 224.321  1.00 98.27           O
ATOM    912  N   LYS F 133     173.290 244.394 224.071  1.00 89.63           N
ATOM    913  CA  LYS F 133     172.805 245.712 223.676  1.00 91.39           C
ATOM    914  C   LYS F 133     171.514 246.061 224.403  1.00 94.31           C
ATOM    915  O   LYS F 133     171.394 247.136 225.001  1.00 99.18           O
ATOM    916  CB  LYS F 133     172.594 245.756 222.164  1.00 91.61           C
ATOM    917  CG  LYS F 133     173.772 245.251 221.362  1.00 95.87           C
ATOM    918  CD  LYS F 133     173.457 245.251 219.879  1.00 98.79           C
ATOM    919  CE  LYS F 133     174.712 245.015 219.066  1.00100.95           C
ATOM    920  NZ  LYS F 133     175.804 245.924 219.509  1.00103.38           N
ATOM    921  N   LEU F 134     170.532 245.158 224.364  1.00 90.17           N
ATOM    922  CA  LEU F 134     169.264 245.419 225.035  1.00 88.73           C
ATOM    923  C   LEU F 134     169.476 245.644 226.525  1.00 93.34           C
ATOM    924  O   LEU F 134     168.910 246.573 227.112  1.00 94.74           O
ATOM    925  CB  LEU F 134     168.295 244.263 224.793  1.00 84.66           C
ATOM    926  CG  LEU F 134     167.574 244.273 223.446  1.00 82.96           C
ATOM    927  CD1 LEU F 134     166.944 242.923 223.167  1.00 83.47           C
ATOM    928  CD2 LEU F 134     166.520 245.365 223.428  1.00 84.79           C
ATOM    929  N   GLN F 135     170.298 244.804 227.155  1.00 96.18           N
ATOM    930  CA  GLN F 135     170.556 244.961 228.581  1.00 98.51           C
ATOM    931  C   GLN F 135     171.159 246.329 228.872  1.00101.36           C
ATOM    932  O   GLN F 135     170.698 247.049 229.765  1.00105.91           O
ATOM    933  CB  GLN F 135     171.480 243.847 229.072  1.00 99.60           C
ATOM    934  CG  GLN F 135     171.659 243.832 230.576  1.00102.96           C
ATOM    935  CD  GLN F 135     170.337 243.746 231.309  1.00105.75           C
ATOM    936  OE1 GLN F 135     169.703 242.691 231.348  1.00105.34           O
ATOM    937  NE2 GLN F 135     169.907 244.861 231.888  1.00107.56           N
ATOM    938  N   ALA F 136     172.192 246.708 228.116  1.00 99.11           N
ATOM    939  CA  ALA F 136     172.821 248.005 228.320  1.00101.46           C
ATOM    940  C   ALA F 136     171.870 249.152 228.013  1.00103.39           C
ATOM    941  O   ALA F 136     171.973 250.211 228.640  1.00110.63           O
ATOM    942  CB  ALA F 136     174.084 248.124 227.467  1.00101.78           C
ATOM    943  N   PHE F 137     170.947 248.968 227.067  1.00 97.63           N
ATOM    944  CA  PHE F 137     170.001 250.033 226.756  1.00 98.57           C
ATOM    945  C   PHE F 137     169.120 250.342 227.957  1.00102.66           C
ATOM    946  O   PHE F 137     168.820 251.509 228.233  1.00107.71           O
ATOM    947  CB  PHE F 137     169.144 249.647 225.553  1.00 96.50           C
ATOM    948  CG  PHE F 137     167.886 250.455 225.427  1.00 96.16           C
ATOM    949  CD1 PHE F 137     167.927 251.751 224.946  1.00 99.26           C
ATOM    950  CD2 PHE F 137     166.663 249.920 225.794  1.00 97.55           C
ATOM    951  CE1 PHE F 137     166.772 252.498 224.832  1.00102.25           C
ATOM    952  CE2 PHE F 137     165.505 250.662 225.681  1.00 99.23           C
ATOM    953  CZ  PHE F 137     165.560 251.953 225.199  1.00101.56           C
ATOM    954  N   ILE F 138     168.695 249.306 228.678  1.00100.90           N
ATOM    955  CA  ILE F 138     167.847 249.501 229.848  1.00103.99           C
ATOM    956  C   ILE F 138     168.611 250.224 230.949  1.00108.66           C
ATOM    957  O   ILE F 138     168.107 251.175 231.559  1.00112.61           O
ATOM    958  CB  ILE F 138     167.307 248.145 230.338  1.00102.89           C
ATOM    959  CG1 ILE F 138     166.461 247.484 229.247  1.00100.99           C
ATOM    960  CG2 ILE F 138     166.517 248.317 231.625  1.00105.14           C
ATOM    961  CD1 ILE F 138     166.421 245.977 229.339  1.00 96.02           C
ATOM    962  N   ASP F 139     169.839 249.780 231.223  1.00107.20           N
ATOM    963  CA  ASP F 139     170.638 250.394 232.278  1.00108.28           C
ATOM    964  C   ASP F 139     170.990 251.842 231.961  1.00109.71           C
ATOM    965  O   ASP F 139     170.962 252.704 232.848  1.00110.45           O
ATOM    966  CB  ASP F 139     171.913 249.582 232.503  1.00109.36           C
ATOM    967  CG  ASP F 139     171.642 248.099 232.654  1.00115.46           C
ATOM    968  OD1 ASP F 139     170.457 247.706 232.647  1.00116.81           O
ATOM    969  OD2 ASP F 139     172.616 247.327 232.777  1.00117.84           O
ATOM    970  N   ASN F 140     171.340 252.129 230.707  1.00109.44           N
ATOM    971  CA  ASN F 140     171.734 253.484 230.334  1.00110.42           C
ATOM    972  C   ASN F 140     170.562 254.452 230.224  1.00112.95           C
ATOM    973  O   ASN F 140     170.748 255.655 230.437  1.00115.47           O
ATOM    974  CB  ASN F 140     172.509 253.453 229.017  1.00111.30           C
ATOM    975  CG  ASN F 140     173.684 252.497 229.058  1.00117.20           C
ATOM    976  OD1 ASN F 140     174.106 252.061 230.129  1.00118.54           O
ATOM    977  ND2 ASN F 140     174.219 252.166 227.889  1.00120.44           N
ATOM    978  N   TYR F 141     169.365 253.976 229.893  1.00112.33           N
ATOM    979  CA  TYR F 141     168.193 254.841 229.748  1.00113.03           C
ATOM    980  C   TYR F 141     167.024 254.293 230.554  1.00114.11           C
ATOM    981  O   TYR F 141     166.021 253.838 229.992  1.00114.91           O
ATOM    982  CB  TYR F 141     167.812 254.998 228.276  1.00111.35           C
ATOM    983  CG  TYR F 141     168.931 255.526 227.410  1.00112.88           C
ATOM    984  CD1 TYR F 141     169.189 256.888 227.327  1.00114.30           C
ATOM    985  CD2 TYR F 141     169.730 254.663 226.674  1.00114.16           C
ATOM    986  CE1 TYR F 141     170.212 257.374 226.536  1.00118.21           C
ATOM    987  CE2 TYR F 141     170.754 255.138 225.881  1.00118.47           C
ATOM    988  CZ  TYR F 141     170.991 256.494 225.815  1.00121.59           C
ATOM    989  OH  TYR F 141     172.012 256.971 225.025  1.00123.01           O
ATOM    990  N   PRO F 142     167.115 254.333 231.880  1.00116.15           N
ATOM    991  CA  PRO F 142     166.010 253.842 232.706  1.00115.48           C
ATOM    992  C   PRO F 142     164.788 254.735 232.560  1.00117.99           C
ATOM    993  O   PRO F 142     164.875 255.901 232.168  1.00118.72           O
ATOM    994  CB  PRO F 142     166.570 253.898 234.132  1.00114.00           C
ATOM    995  CG  PRO F 142     168.057 253.953 233.963  1.00115.14           C
ATOM    996  CD  PRO F 142     168.284 254.709 232.691  1.00116.82           C
ATOM    997  N   ASN F 143     163.632 254.163 232.880  1.00118.08           N
ATOM    998  CA  ASN F 143     162.358 254.872 232.804  1.00120.12           C
ATOM    999  C   ASN F 143     162.123 255.420 231.396  1.00118.92           C
ATOM   1000  O   ASN F 143     161.773 256.584 231.197  1.00117.19           O
ATOM   1001  CB  ASN F 143     162.299 255.995 233.843  1.00121.71           C
ATOM   1002  CG  ASN F 143     162.764 255.547 235.213  1.00123.41           C
ATOM   1003  OD1 ASN F 143     162.601 254.387 235.590  1.00125.66           O
ATOM   1004  ND2 ASN F 143     163.350 256.469 235.968  1.00121.21           N
ATOM   1005  N   SER F 144     162.324 254.551 230.413  1.00118.47           N
ATOM   1006  CA  SER F 144     162.148 254.900 229.012  1.00116.50           C
ATOM   1007  C   SER F 144     160.776 254.449 228.527  1.00117.25           C
ATOM   1008  O   SER F 144     160.088 253.654 229.173  1.00119.24           O
ATOM   1009  CB  SER F 144     163.253 254.275 228.152  1.00114.14           C
ATOM   1010  OG  SER F 144     164.533 254.723 228.565  1.00115.44           O
ATOM   1011  N   GLU F 145     160.383 254.975 227.366  1.00115.79           N
ATOM   1012  CA  GLU F 145     159.087 254.624 226.796  1.00114.21           C
ATOM   1013  C   GLU F 145     159.101 253.227 226.187  1.00111.45           C
ATOM   1014  O   GLU F 145     158.077 252.535 226.194  1.00111.12           O
ATOM   1015  CB  GLU F 145     158.675 255.665 225.755  1.00112.81           C
ATOM   1016  CG  GLU F 145     157.411 255.313 224.993  1.00115.57           C
ATOM   1017  CD  GLU F 145     157.702 254.768 223.612  1.00118.11           C
ATOM   1018  OE1 GLU F 145     158.671 255.240 222.982  1.00116.79           O
ATOM   1019  OE2 GLU F 145     156.967 253.868 223.156  1.00120.73           O
ATOM   1020  N   TYR F 146     160.246 252.796 225.659  1.00107.81           N
ATOM   1021  CA  TYR F 146     160.384 251.478 225.053  1.00106.54           C
ATOM   1022  C   TYR F 146     160.813 250.408 226.054  1.00107.48           C
ATOM   1023  O   TYR F 146     161.231 249.321 225.638  1.00108.21           O
ATOM   1024  CB  TYR F 146     161.392 251.523 223.901  1.00105.72           C
ATOM   1025  CG  TYR F 146     161.411 252.813 223.110  1.00107.03           C
ATOM   1026  CD1 TYR F 146     162.198 253.883 223.513  1.00108.09           C
ATOM   1027  CD2 TYR F 146     160.662 252.952 221.950  1.00108.77           C
ATOM   1028  CE1 TYR F 146     162.228 255.061 222.791  1.00109.22           C
ATOM   1029  CE2 TYR F 146     160.687 254.125 221.220  1.00108.30           C
ATOM   1030  CZ  TYR F 146     161.471 255.176 221.646  1.00109.39           C
ATOM   1031  OH  TYR F 146     161.499 256.348 220.925  1.00110.57           O
ATOM   1032  N   LEU F 147     160.729 250.689 227.357  1.00106.19           N
ATOM   1033  CA  LEU F 147     161.148 249.709 228.354  1.00104.46           C
ATOM   1034  C   LEU F 147     160.308 248.439 228.288  1.00105.26           C
ATOM   1035  O   LEU F 147     160.839 247.330 228.414  1.00107.52           O
ATOM   1036  CB  LEU F 147     161.079 250.323 229.752  1.00105.89           C
ATOM   1037  CG  LEU F 147     162.410 250.433 230.498  1.00108.83           C
ATOM   1038  CD1 LEU F 147     163.407 251.252 229.695  1.00112.04           C
ATOM   1039  CD2 LEU F 147     162.205 251.038 231.878  1.00112.14           C
ATOM   1040  N   ALA F 148     158.995 248.578 228.098  1.00106.22           N
ATOM   1041  CA  ALA F 148     158.126 247.407 228.035  1.00104.84           C
ATOM   1042  C   ALA F 148     158.595 246.429 226.964  1.00104.69           C
ATOM   1043  O   ALA F 148     158.930 245.276 227.258  1.00106.66           O
ATOM   1044  CB  ALA F 148     156.682 247.840 227.778  1.00103.05           C
ATOM   1045  N   GLN F 149     158.627 246.879 225.708  1.00102.44           N
ATOM   1046  CA  GLN F 149     159.053 246.007 224.619  1.00102.56           C
ATOM   1047  C   GLN F 149     160.443 245.436 224.869  1.00100.79           C
ATOM   1048  O   GLN F 149     160.705 244.265 224.570  1.00 96.72           O
ATOM   1049  CB  GLN F 149     159.013 246.770 223.295  1.00103.43           C
ATOM   1050  CG  GLN F 149     159.207 245.895 222.071  1.00105.96           C
ATOM   1051  CD  GLN F 149     158.578 246.491 220.830  1.00107.36           C
ATOM   1052  OE1 GLN F 149     158.112 247.630 220.843  1.00109.89           O
ATOM   1053  NE2 GLN F 149     158.552 245.719 219.750  1.00105.52           N
ATOM   1054  N   ALA F 150     161.348 246.247 225.421  1.00101.79           N
ATOM   1055  CA  ALA F 150     162.700 245.766 225.689  1.00 98.66           C
ATOM   1056  C   ALA F 150     162.675 244.560 226.618  1.00 95.90           C
ATOM   1057  O   ALA F 150     163.338 243.548 226.361  1.00 94.85           O
ATOM   1058  CB  ALA F 150     163.549 246.890 226.283  1.00 96.51           C
ATOM   1059  N   ASN F 151     161.906 244.645 227.706  1.00 96.15           N
ATOM   1060  CA  ASN F 151     161.824 243.521 228.632  1.00 93.92           C
ATOM   1061  C   ASN F 151     161.224 242.298 227.952  1.00 95.67           C
ATOM   1062  O   ASN F 151     161.686 241.171 228.165  1.00 97.42           O
ATOM   1063  CB  ASN F 151     161.011 243.910 229.865  1.00 96.51           C
ATOM   1064  CG  ASN F 151     161.846 244.624 230.909  1.00102.01           C
ATOM   1065  OD1 ASN F 151     162.925 244.162 231.279  1.00101.49           O
ATOM   1066  ND2 ASN F 151     161.354 245.761 231.385  1.00105.83           N
ATOM   1067  N   GLU F 152     160.195 242.500 227.127  1.00 97.04           N
ATOM   1068  CA  GLU F 152     159.578 241.375 226.433  1.00 96.33           C
ATOM   1069  C   GLU F 152     160.584 240.687 225.519  1.00 93.11           C
ATOM   1070  O   GLU F 152     160.670 239.454 225.485  1.00 93.90           O
ATOM   1071  CB  GLU F 152     158.360 241.849 225.640  1.00 99.27           C
ATOM   1072  CG  GLU F 152     157.612 240.732 224.932  1.00102.78           C
ATOM   1073  CD  GLU F 152     157.059 239.699 225.896  1.00109.01           C
ATOM   1074  OE1 GLU F 152     157.165 239.911 227.122  1.00105.75           O
ATOM   1075  OE2 GLU F 152     156.519 238.676 225.427  1.00113.32           O
ATOM   1076  N   SER F 153     161.360 241.474 224.769  1.00 92.00           N
ATOM   1077  CA  SER F 153     162.357 240.889 223.880  1.00 89.81           C
ATOM   1078  C   SER F 153     163.416 240.135 224.673  1.00 87.17           C
ATOM   1079  O   SER F 153     163.843 239.045 224.277  1.00 87.14           O
ATOM   1080  CB  SER F 153     162.999 241.977 223.021  1.00 92.35           C
ATOM   1081  OG  SER F 153     162.014 242.746 222.355  1.00 98.11           O
ATOM   1082  N   VAL F 154     163.849 240.701 225.802  1.00 84.92           N
ATOM   1083  CA  VAL F 154     164.856 240.039 226.628  1.00 79.81           C
ATOM   1084  C   VAL F 154     164.349 238.676 227.078  1.00 80.77           C
ATOM   1085  O   VAL F 154     165.068 237.672 227.011  1.00 82.56           O
ATOM   1086  CB  VAL F 154     165.235 240.924 227.827  1.00 80.54           C
ATOM   1087  CG1 VAL F 154     165.843 240.081 228.933  1.00 76.37           C
ATOM   1088  CG2 VAL F 154     166.202 242.011 227.395  1.00 84.30           C
ATOM   1089  N   LYS F 155     163.098 238.620 227.538  1.00 80.88           N
ATOM   1090  CA  LYS F 155     162.534 237.347 227.974  1.00 79.12           C
ATOM   1091  C   LYS F 155     162.498 236.353 226.822  1.00 81.75           C
ATOM   1092  O   LYS F 155     162.809 235.169 227.001  1.00 85.53           O
ATOM   1093  CB  LYS F 155     161.134 237.560 228.546  1.00 84.80           C
ATOM   1094  CG  LYS F 155     161.102 238.387 229.821  1.00 93.04           C
ATOM   1095  CD  LYS F 155     159.679 238.764 230.220  1.00 98.44           C
ATOM   1096  CE  LYS F 155     158.813 237.540 230.487  1.00102.83           C
ATOM   1097  NZ  LYS F 155     158.347 236.878 229.236  1.00101.32           N
ATOM   1098  N   ILE F 156     162.121 236.817 225.631  1.00 80.26           N
ATOM   1099  CA  ILE F 156     162.071 235.935 224.469  1.00 78.12           C
ATOM   1100  C   ILE F 156     163.468 235.436 224.128  1.00 75.92           C
ATOM   1101  O   ILE F 156     163.678 234.245 223.873  1.00 75.87           O
ATOM   1102  CB  ILE F 156     161.422 236.660 223.277  1.00 82.63           C
ATOM   1103  CG1 ILE F 156     159.940 236.909 223.556  1.00 91.37           C
ATOM   1104  CG2 ILE F 156     161.616 235.859 221.999  1.00 79.42           C
ATOM   1105  CD1 ILE F 156     159.355 238.061 222.773  1.00 99.53           C
ATOM   1106  N   LEU F 157     164.448 236.343 224.122  1.00 77.74           N
ATOM   1107  CA  LEU F 157     165.816 235.942 223.812  1.00 74.50           C
ATOM   1108  C   LEU F 157     166.342 234.955 224.844  1.00 73.42           C
ATOM   1109  O   LEU F 157     166.980 233.957 224.490  1.00 74.65           O
ATOM   1110  CB  LEU F 157     166.722 237.170 223.729  1.00 76.86           C
ATOM   1111  CG  LEU F 157     166.486 238.100 222.537  1.00 79.95           C
ATOM   1112  CD1 LEU F 157     167.485 239.245 222.546  1.00 80.99           C
ATOM   1113  CD2 LEU F 157     166.566 237.330 221.231  1.00 80.78           C
ATOM   1114  N   ASN F 158     166.082 235.212 226.128  1.00 71.09           N
ATOM   1115  CA  ASN F 158     166.548 234.294 227.160  1.00 68.52           C
ATOM   1116  C   ASN F 158     165.923 232.917 226.993  1.00 70.03           C
ATOM   1117  O   ASN F 158     166.541 231.910 227.353  1.00 71.49           O
ATOM   1118  CB  ASN F 158     166.252 234.858 228.547  1.00 71.25           C
ATOM   1119  CG  ASN F 158     167.442 235.579 229.144  1.00 77.28           C
ATOM   1120  OD1 ASN F 158     168.583 235.142 228.995  1.00 76.63           O
ATOM   1121  ND2 ASN F 158     167.184 236.690 229.822  1.00 82.74           N
ATOM   1122  N   GLY F 159     164.707 232.853 226.446  1.00 68.46           N
ATOM   1123  CA  GLY F 159     164.073 231.567 226.233  1.00 62.58           C
ATOM   1124  C   GLY F 159     164.818 230.727 225.218  1.00 60.13           C
ATOM   1125  O   GLY F 159     164.888 229.502 225.352  1.00 61.82           O
ATOM   1126  N   LYS F 160     165.385 231.368 224.193  1.00 61.63           N
ATOM   1127  CA  LYS F 160     166.140 230.629 223.189  1.00 61.23           C
ATOM   1128  C   LYS F 160     167.363 229.969 223.810  1.00 61.28           C
ATOM   1129  O   LYS F 160     167.671 228.810 223.511  1.00 64.87           O
ATOM   1130  CB  LYS F 160     166.552 231.556 222.047  1.00 62.38           C
ATOM   1131  CG  LYS F 160     165.394 232.091 221.223  1.00 63.03           C
ATOM   1132  CD  LYS F 160     165.896 232.966 220.087  1.00 67.94           C
ATOM   1133  CE  LYS F 160     164.754 233.449 219.211  1.00 74.39           C
ATOM   1134  NZ  LYS F 160     164.026 232.317 218.578  1.00 76.53           N
ATOM   1135  N   LEU F 161     168.071 230.692 224.682  1.00 59.33           N
ATOM   1136  CA  LEU F 161     169.246 230.117 225.326  1.00 56.96           C
ATOM   1137  C   LEU F 161     168.860 228.923 226.189  1.00 61.06           C
ATOM   1138  O   LEU F 161     169.564 227.907 226.202  1.00 65.29           O
ATOM   1139  CB  LEU F 161     169.969 231.178 226.154  1.00 57.52           C
ATOM   1140  CG  LEU F 161     170.568 232.349 225.371  1.00 61.83           C
ATOM   1141  CD1 LEU F 161     171.446 233.203 226.269  1.00 67.23           C
ATOM   1142  CD2 LEU F 161     171.352 231.848 224.170  1.00 61.78           C
ATOM   1143  N   GLU F 162     167.745 229.025 226.915  1.00 61.26           N
ATOM   1144  CA  GLU F 162     167.301 227.913 227.748  1.00 59.55           C
ATOM   1145  C   GLU F 162     166.842 226.743 226.889  1.00 55.59           C
ATOM   1146  O   GLU F 162     167.212 225.590 227.140  1.00 59.83           O
ATOM   1147  CB  GLU F 162     166.170 228.359 228.674  1.00 63.06           C
ATOM   1148  CG  GLU F 162     166.578 229.332 229.761  1.00 75.82           C
ATOM   1149  CD  GLU F 162     165.414 229.711 230.654  1.00 88.53           C
ATOM   1150  OE1 GLU F 162     164.400 228.982 230.651  1.00 91.97           O
ATOM   1151  OE2 GLU F 162     165.509 230.740 231.355  1.00 92.75           O
ATOM   1152  N   LYS F 163     166.034 227.024 225.865  1.00 54.47           N
ATOM   1153  CA  LYS F 163     165.542 225.966 224.990  1.00 52.41           C
ATOM   1154  C   LYS F 163     166.697 225.205 224.355  1.00 53.91           C
ATOM   1155  O   LYS F 163     166.672 223.972 224.266  1.00 59.62           O
ATOM   1156  CB  LYS F 163     164.631 226.561 223.917  1.00 55.82           C
ATOM   1157  CG  LYS F 163     163.948 225.534 223.034  1.00 57.92           C
ATOM   1158  CD  LYS F 163     162.940 224.716 223.821  1.00 64.08           C
ATOM   1159  CE  LYS F 163     162.159 223.786 222.912  1.00 69.85           C
ATOM   1160  NZ  LYS F 163     161.434 224.537 221.852  1.00 70.28           N
ATOM   1161  N   LYS F 164     167.725 225.928 223.909  1.00 54.08           N
ATOM   1162  CA  LYS F 164     168.877 225.281 223.292  1.00 53.46           C
ATOM   1163  C   LYS F 164     169.527 224.299 224.257  1.00 53.80           C
ATOM   1164  O   LYS F 164     169.794 223.144 223.906  1.00 59.00           O
ATOM   1165  CB  LYS F 164     169.881 226.342 222.839  1.00 57.90           C
ATOM   1166  CG  LYS F 164     170.946 225.838 221.887  1.00 64.41           C
ATOM   1167  CD  LYS F 164     171.815 226.984 221.399  1.00 66.90           C
ATOM   1168  CE  LYS F 164     172.773 226.526 220.318  1.00 72.54           C
ATOM   1169  NZ  LYS F 164     172.051 225.883 219.187  1.00 71.66           N
ATOM   1170  N   ALA F 165     169.782 224.742 225.490  1.00 52.70           N
ATOM   1171  CA  ALA F 165     170.398 223.860 226.475  1.00 54.59           C
ATOM   1172  C   ALA F 165     169.502 222.668 226.783  1.00 52.15           C
ATOM   1173  O   ALA F 165     169.981 221.534 226.889  1.00 56.77           O
ATOM   1174  CB  ALA F 165     170.715 224.638 227.751  1.00 58.37           C
ATOM   1175  N   TYR F 166     168.198 222.905 226.932  1.00 50.34           N
ATOM   1176  CA  TYR F 166     167.281 221.810 227.228  1.00 49.18           C
ATOM   1177  C   TYR F 166     167.229 220.810 226.082  1.00 51.26           C
ATOM   1178  O   TYR F 166     167.320 219.596 226.296  1.00 57.06           O
ATOM   1179  CB  TYR F 166     165.886 222.357 227.528  1.00 50.14           C
ATOM   1180  CG  TYR F 166     164.820 221.290 227.578  1.00 53.87           C
ATOM   1181  CD1 TYR F 166     164.778 220.373 228.617  1.00 56.09           C
ATOM   1182  CD2 TYR F 166     163.853 221.201 226.586  1.00 59.00           C
ATOM   1183  CE1 TYR F 166     163.806 219.395 228.667  1.00 59.56           C
ATOM   1184  CE2 TYR F 166     162.876 220.227 226.628  1.00 63.50           C
ATOM   1185  CZ  TYR F 166     162.857 219.327 227.670  1.00 64.65           C
ATOM   1186  OH  TYR F 166     161.886 218.356 227.716  1.00 68.51           O
ATOM   1187  N   GLU F 167     167.088 221.302 224.850  1.00 50.65           N
ATOM   1188  CA  GLU F 167     167.032 220.399 223.706  1.00 51.63           C
ATOM   1189  C   GLU F 167     168.329 219.613 223.570  1.00 51.91           C
ATOM   1190  O   GLU F 167     168.307 218.420 223.247  1.00 53.45           O
ATOM   1191  CB  GLU F 167     166.728 221.181 222.431  1.00 56.49           C
ATOM   1192  CG  GLU F 167     165.331 221.779 222.405  1.00 63.09           C
ATOM   1193  CD  GLU F 167     164.243 220.722 222.441  1.00 68.56           C
ATOM   1194  OE1 GLU F 167     164.508 219.578 222.017  1.00 68.94           O
ATOM   1195  OE2 GLU F 167     163.123 221.034 222.895  1.00 70.67           O
ATOM   1196  N   ASN F 168     169.470 220.260 223.816  1.00 52.70           N
ATOM   1197  CA  ASN F 168     170.741 219.551 223.727  1.00 50.56           C
ATOM   1198  C   ASN F 168     170.788 218.416 224.740  1.00 53.34           C
ATOM   1199  O   ASN F 168     171.181 217.290 224.413  1.00 57.12           O
ATOM   1200  CB  ASN F 168     171.906 220.516 223.944  1.00 52.69           C
ATOM   1201  CG  ASN F 168     172.079 221.485 222.795  1.00 61.51           C
ATOM   1202  OD1 ASN F 168     171.542 221.279 221.708  1.00 61.28           O
ATOM   1203  ND2 ASN F 168     172.841 222.547 223.027  1.00 67.07           N
ATOM   1204  N   ALA F 169     170.382 218.694 225.980  1.00 53.41           N
ATOM   1205  CA  ALA F 169     170.375 217.655 227.002  1.00 49.11           C
ATOM   1206  C   ALA F 169     169.393 216.551 226.635  1.00 47.99           C
ATOM   1207  O   ALA F 169     169.712 215.361 226.732  1.00 53.11           O
ATOM   1208  CB  ALA F 169     170.030 218.257 228.363  1.00 49.94           C
ATOM   1209  N   LYS F 170     168.190 216.930 226.199  1.00 47.02           N
ATOM   1210  CA  LYS F 170     167.202 215.931 225.814  1.00 48.47           C
ATOM   1211  C   LYS F 170     167.649 215.147 224.592  1.00 50.65           C
ATOM   1212  O   LYS F 170     167.186 214.020 224.388  1.00 54.45           O
ATOM   1213  CB  LYS F 170     165.848 216.591 225.549  1.00 51.04           C
ATOM   1214  CG  LYS F 170     164.676 215.624 225.589  1.00 52.05           C
ATOM   1215  CD  LYS F 170     163.352 216.339 225.377  1.00 58.22           C
ATOM   1216  CE  LYS F 170     162.898 216.250 223.931  1.00 65.24           C
ATOM   1217  NZ  LYS F 170     162.592 214.846 223.541  1.00 70.26           N
ATOM   1218  N   GLY F 171     168.541 215.715 223.779  1.00 51.70           N
ATOM   1219  CA  GLY F 171     169.014 214.999 222.608  1.00 51.28           C
ATOM   1220  C   GLY F 171     169.645 213.672 222.976  1.00 51.80           C
ATOM   1221  O   GLY F 171     169.445 212.666 222.292  1.00 55.83           O
ATOM   1222  N   TYR F 172     170.411 213.650 224.069  1.00 48.33           N
ATOM   1223  CA  TYR F 172     171.032 212.406 224.502  1.00 50.12           C
ATOM   1224  C   TYR F 172     169.973 211.352 224.788  1.00 53.57           C
ATOM   1225  O   TYR F 172     170.065 210.216 224.312  1.00 58.68           O
ATOM   1226  CB  TYR F 172     171.895 212.651 225.740  1.00 51.10           C
ATOM   1227  CG  TYR F 172     173.115 213.503 225.487  1.00 51.64           C
ATOM   1228  CD1 TYR F 172     174.076 213.111 224.569  1.00 52.82           C
ATOM   1229  CD2 TYR F 172     173.315 214.690 226.179  1.00 52.51           C
ATOM   1230  CE1 TYR F 172     175.195 213.880 224.336  1.00 51.71           C
ATOM   1231  CE2 TYR F 172     174.434 215.466 225.954  1.00 52.97           C
ATOM   1232  CZ  TYR F 172     175.370 215.055 225.030  1.00 53.27           C
ATOM   1233  OH  TYR F 172     176.487 215.820 224.797  1.00 56.31           O
ATOM   1234  N   ASN F 173     168.946 211.722 225.554  1.00 54.11           N
ATOM   1235  CA  ASN F 173     167.881 210.782 225.886  1.00 54.38           C
ATOM   1236  C   ASN F 173     167.251 210.192 224.630  1.00 55.69           C
ATOM   1237  O   ASN F 173     166.869 209.017 224.610  1.00 58.83           O
ATOM   1238  CB  ASN F 173     166.826 211.482 226.742  1.00 56.01           C
ATOM   1239  CG  ASN F 173     165.932 210.510 227.478  1.00 62.32           C
ATOM   1240  OD1 ASN F 173     166.219 210.122 228.609  1.00 67.98           O
ATOM   1241  ND2 ASN F 173     164.838 210.114 226.842  1.00 64.44           N
ATOM   1242  N   THR F 174     167.132 210.995 223.571  1.00 54.91           N
ATOM   1243  CA  THR F 174     166.535 210.513 222.329  1.00 51.96           C
ATOM   1244  C   THR F 174     167.376 209.414 221.692  1.00 54.12           C
ATOM   1245  O   THR F 174     166.843 208.413 221.200  1.00 58.64           O
ATOM   1246  CB  THR F 174     166.359 211.673 221.349  1.00 55.14           C
ATOM   1247  OG1 THR F 174     165.404 212.604 221.871  1.00 60.66           O
ATOM   1248  CG2 THR F 174     165.885 211.160 220.002  1.00 51.41           C
ATOM   1249  N   ILE F 175     168.696 209.579 221.700  1.00 54.57           N
ATOM   1250  CA  ILE F 175     169.614 208.621 221.095  1.00 53.15           C
ATOM   1251  C   ILE F 175     170.148 207.693 222.173  1.00 56.45           C
ATOM   1252  O   ILE F 175     171.267 207.180 222.070  1.00 61.06           O
ATOM   1253  CB  ILE F 175     170.768 209.332 220.365  1.00 51.63           C
ATOM   1254  CG1 ILE F 175     171.622 210.118 221.361  1.00 55.16           C
ATOM   1255  CG2 ILE F 175     170.228 210.252 219.284  1.00 52.83           C
ATOM   1256  CD1 ILE F 175     172.874 210.713 220.757  1.00 57.37           C
ATOM   1257  N   SER F 176     169.352 207.485 223.220  1.00 57.00           N
ATOM   1258  CA  SER F 176     169.754 206.641 224.335  1.00 58.94           C
ATOM   1259  C   SER F 176     170.824 207.373 225.129  1.00 63.81           C
ATOM   1260  O   SER F 176     170.518 208.377 225.780  1.00 68.77           O
ATOM   1261  CB  SER F 176     170.257 205.280 223.850  1.00 58.22           C
ATOM   1262  OG  SER F 176     169.211 204.536 223.251  1.00 63.33           O
ATOM   1263  N   ASP F 177     172.068 206.888 225.087  1.00 58.95           N
ATOM   1264  CA  ASP F 177     173.165 207.527 225.808  1.00 61.77           C
ATOM   1265  C   ASP F 177     172.654 208.078 227.131  1.00 65.09           C
ATOM   1266  O   ASP F 177     172.868 209.251 227.453  1.00 65.22           O
ATOM   1267  CB  ASP F 177     173.791 208.640 224.967  1.00 63.10           C
ATOM   1268  CG  ASP F 177     175.117 209.110 225.523  1.00 71.95           C
ATOM   1269  OD1 ASP F 177     175.682 208.405 226.384  1.00 71.72           O
ATOM   1270  OD2 ASP F 177     175.593 210.186 225.104  1.00 75.00           O
ATOM   1271  N   TYR F 178     171.953 207.235 227.889  1.00 61.67           N
ATOM   1272  CA  TYR F 178     171.374 207.668 229.154  1.00 58.54           C
ATOM   1273  C   TYR F 178     172.423 208.159 230.140  1.00 61.41           C
ATOM   1274  O   TYR F 178     172.133 209.037 230.960  1.00 65.85           O
ATOM   1275  CB  TYR F 178     170.550 206.529 229.746  1.00 57.70           C
ATOM   1276  CG  TYR F 178     169.306 206.252 228.940  1.00 58.14           C
ATOM   1277  CD1 TYR F 178     168.415 207.274 228.644  1.00 62.81           C
ATOM   1278  CD2 TYR F 178     169.035 204.985 228.448  1.00 58.83           C
ATOM   1279  CE1 TYR F 178     167.280 207.038 227.901  1.00 65.86           C
ATOM   1280  CE2 TYR F 178     167.902 204.739 227.701  1.00 63.69           C
ATOM   1281  CZ  TYR F 178     167.027 205.769 227.432  1.00 69.30           C
ATOM   1282  OH  TYR F 178     165.894 205.533 226.689  1.00 74.38           O
ATOM   1283  N   LYS F 179     173.640 207.619 230.085  1.00 61.35           N
ATOM   1284  CA  LYS F 179     174.665 208.077 231.016  1.00 61.05           C
ATOM   1285  C   LYS F 179     174.984 209.550 230.796  1.00 60.26           C
ATOM   1286  O   LYS F 179     175.154 210.305 231.759  1.00 61.68           O
ATOM   1287  CB  LYS F 179     175.924 207.224 230.885  1.00 67.35           C
ATOM   1288  CG  LYS F 179     176.514 206.816 232.223  1.00 73.50           C
ATOM   1289  CD  LYS F 179     177.819 206.060 232.055  1.00 80.82           C
ATOM   1290  CE  LYS F 179     178.945 206.994 231.649  1.00 84.29           C
ATOM   1291  NZ  LYS F 179     180.227 206.263 231.453  1.00 80.98           N
ATOM   1292  N   SER F 180     175.067 209.978 229.535  1.00 58.45           N
ATOM   1293  CA  SER F 180     175.359 211.372 229.232  1.00 54.70           C
ATOM   1294  C   SER F 180     174.165 212.283 229.478  1.00 53.78           C
ATOM   1295  O   SER F 180     174.357 213.479 229.723  1.00 58.60           O
ATOM   1296  CB  SER F 180     175.822 211.512 227.781  1.00 58.68           C
ATOM   1297  OG  SER F 180     176.967 210.714 227.535  1.00 66.57           O
ATOM   1298  N   ALA F 181     172.944 211.751 229.417  1.00 52.17           N
ATOM   1299  CA  ALA F 181     171.764 212.573 229.654  1.00 51.55           C
ATOM   1300  C   ALA F 181     171.640 212.972 231.117  1.00 52.99           C
ATOM   1301  O   ALA F 181     171.178 214.079 231.415  1.00 58.04           O
ATOM   1302  CB  ALA F 181     170.504 211.839 229.197  1.00 53.98           C
ATOM   1303  N   LEU F 182     172.040 212.095 232.038  1.00 51.90           N
ATOM   1304  CA  LEU F 182     171.963 212.431 233.455  1.00 51.87           C
ATOM   1305  C   LEU F 182     172.862 213.617 233.773  1.00 56.88           C
ATOM   1306  O   LEU F 182     172.453 214.552 234.471  1.00 63.43           O
ATOM   1307  CB  LEU F 182     172.350 211.220 234.303  1.00 52.05           C
ATOM   1308  CG  LEU F 182     171.414 210.013 234.263  1.00 56.90           C
ATOM   1309  CD1 LEU F 182     172.130 208.773 234.763  1.00 61.79           C
ATOM   1310  CD2 LEU F 182     170.178 210.282 235.098  1.00 60.64           C
ATOM   1311  N   VAL F 183     174.092 213.597 233.260  1.00 54.87           N
ATOM   1312  CA  VAL F 183     175.023 214.694 233.504  1.00 52.57           C
ATOM   1313  C   VAL F 183     174.513 215.974 232.856  1.00 54.23           C
ATOM   1314  O   VAL F 183     174.526 217.049 233.466  1.00 61.35           O
ATOM   1315  CB  VAL F 183     176.427 214.330 232.989  1.00 55.26           C
ATOM   1316  CG1 VAL F 183     177.384 215.489 233.197  1.00 59.56           C
ATOM   1317  CG2 VAL F 183     176.938 213.076 233.676  1.00 57.59           C
ATOM   1318  N   ALA F 184     174.058 215.875 231.606  1.00 52.35           N
ATOM   1319  CA  ALA F 184     173.562 217.052 230.902  1.00 54.25           C
ATOM   1320  C   ALA F 184     172.368 217.665 231.621  1.00 54.90           C
ATOM   1321  O   ALA F 184     172.310 218.882 231.826  1.00 57.89           O
ATOM   1322  CB  ALA F 184     173.197 216.686 229.464  1.00 50.96           C
ATOM   1323  N   PHE F 185     171.402 216.834 232.016  1.00 52.25           N
ATOM   1324  CA  PHE F 185     170.232 217.361 232.709  1.00 50.40           C
ATOM   1325  C   PHE F 185     170.595 217.920 234.078  1.00 54.85           C
ATOM   1326  O   PHE F 185     170.003 218.913 234.513  1.00 59.71           O
ATOM   1327  CB  PHE F 185     169.157 216.285 232.821  1.00 54.03           C
ATOM   1328  CG  PHE F 185     168.191 216.285 231.672  1.00 53.21           C
ATOM   1329  CD1 PHE F 185     167.609 217.466 231.246  1.00 54.40           C
ATOM   1330  CD2 PHE F 185     167.879 215.113 231.007  1.00 54.70           C
ATOM   1331  CE1 PHE F 185     166.725 217.477 230.190  1.00 54.62           C
ATOM   1332  CE2 PHE F 185     166.996 215.118 229.947  1.00 56.66           C
ATOM   1333  CZ  PHE F 185     166.419 216.302 229.538  1.00 56.26           C
ATOM   1334  N   ASP F 186     171.561 217.310 234.767  1.00 55.16           N
ATOM   1335  CA  ASP F 186     171.957 217.830 236.071  1.00 54.82           C
ATOM   1336  C   ASP F 186     172.481 219.253 235.943  1.00 59.42           C
ATOM   1337  O   ASP F 186     172.155 220.122 236.759  1.00 67.13           O
ATOM   1338  CB  ASP F 186     173.014 216.928 236.709  1.00 60.25           C
ATOM   1339  CG  ASP F 186     172.451 215.599 237.166  1.00 73.63           C
ATOM   1340  OD1 ASP F 186     171.244 215.538 237.480  1.00 76.20           O
ATOM   1341  OD2 ASP F 186     173.218 214.615 237.214  1.00 79.24           O
ATOM   1342  N   ASN F 187     173.294 219.508 234.916  1.00 57.43           N
ATOM   1343  CA  ASN F 187     173.836 220.846 234.710  1.00 58.02           C
ATOM   1344  C   ASN F 187     172.749 221.829 234.296  1.00 61.43           C
ATOM   1345  O   ASN F 187     172.751 222.985 234.732  1.00 70.64           O
ATOM   1346  CB  ASN F 187     174.941 220.804 233.654  1.00 59.24           C
ATOM   1347  CG  ASN F 187     176.102 219.920 234.057  1.00 66.37           C
ATOM   1348  OD1 ASN F 187     176.080 219.289 235.113  1.00 69.61           O
ATOM   1349  ND2 ASN F 187     177.123 219.862 233.210  1.00 66.98           N
ATOM   1350  N   PHE F 188     171.815 221.391 233.450  1.00 57.92           N
ATOM   1351  CA  PHE F 188     170.752 222.274 232.983  1.00 58.74           C
ATOM   1352  C   PHE F 188     169.867 222.762 234.124  1.00 61.11           C
ATOM   1353  O   PHE F 188     169.516 223.944 234.193  1.00 65.79           O
ATOM   1354  CB  PHE F 188     169.901 221.562 231.933  1.00 54.42           C
ATOM   1355  CG  PHE F 188     168.638 222.294 231.592  1.00 55.20           C
ATOM   1356  CD1 PHE F 188     168.659 223.355 230.707  1.00 58.27           C
ATOM   1357  CD2 PHE F 188     167.431 221.930 232.164  1.00 54.93           C
ATOM   1358  CE1 PHE F 188     167.503 224.035 230.392  1.00 58.63           C
ATOM   1359  CE2 PHE F 188     166.270 222.607 231.852  1.00 57.13           C
ATOM   1360  CZ  PHE F 188     166.306 223.661 230.965  1.00 59.81           C
ATOM   1361  N   ILE F 189     169.495 221.865 235.031  1.00 58.18           N
ATOM   1362  CA  ILE F 189     168.618 222.224 236.140  1.00 58.29           C
ATOM   1363  C   ILE F 189     169.376 223.036 237.181  1.00 63.58           C
ATOM   1364  O   ILE F 189     168.837 223.352 238.247  1.00 70.62           O
ATOM   1365  CB  ILE F 189     167.977 220.969 236.762  1.00 60.26           C
ATOM   1366  CG1 ILE F 189     167.501 220.023 235.659  1.00 66.61           C
ATOM   1367  CG2 ILE F 189     166.804 221.357 237.644  1.00 61.87           C
ATOM   1368  CD1 ILE F 189     166.937 218.716 236.169  1.00 64.90           C
ATOM   1369  N   ALA F 190     170.627 223.376 236.882  1.00 63.60           N
ATOM   1370  CA  ALA F 190     171.444 224.156 237.802  1.00 64.07           C
ATOM   1371  C   ALA F 190     171.917 225.453 237.155  1.00 67.08           C
ATOM   1372  O   ALA F 190     172.002 226.491 237.819  1.00 74.04           O
ATOM   1373  CB  ALA F 190     172.639 223.330 238.281  1.00 63.13           C
ATOM   1374  N   ASP F 191     172.231 225.401 235.859  1.00 65.37           N
ATOM   1375  CA  ASP F 191     172.696 226.591 235.154  1.00 67.56           C
ATOM   1376  C   ASP F 191     171.558 227.545 234.816  1.00 72.42           C
ATOM   1377  O   ASP F 191     171.790 228.750 234.670  1.00 78.33           O
ATOM   1378  CB  ASP F 191     173.432 226.189 233.875  1.00 70.39           C
ATOM   1379  CG  ASP F 191     174.591 225.253 234.142  1.00 78.25           C
ATOM   1380  OD1 ASP F 191     175.221 225.374 235.213  1.00 78.76           O
ATOM   1381  OD2 ASP F 191     174.870 224.393 233.280  1.00 81.04           O
ATOM   1382  N   PHE F 192     170.333 227.034 234.692  1.00 72.62           N
ATOM   1383  CA  PHE F 192     169.158 227.838 234.363  1.00 76.09           C
ATOM   1384  C   PHE F 192     168.100 227.620 235.438  1.00 81.81           C
ATOM   1385  O   PHE F 192     167.104 226.918 235.217  1.00 85.24           O
ATOM   1386  CB  PHE F 192     168.611 227.482 232.982  1.00 71.27           C
ATOM   1387  CG  PHE F 192     169.546 227.812 231.855  1.00 71.48           C
ATOM   1388  CD1 PHE F 192     169.575 229.086 231.318  1.00 71.97           C
ATOM   1389  CD2 PHE F 192     170.389 226.849 231.329  1.00 72.39           C
ATOM   1390  CE1 PHE F 192     170.430 229.396 230.280  1.00 71.82           C
ATOM   1391  CE2 PHE F 192     171.247 227.152 230.290  1.00 74.43           C
ATOM   1392  CZ  PHE F 192     171.267 228.428 229.765  1.00 74.54           C
ATOM   1393  N   PRO F 193     168.287 228.208 236.615  1.00 84.03           N
ATOM   1394  CA  PRO F 193     167.308 228.034 237.690  1.00 85.68           C
ATOM   1395  C   PRO F 193     166.008 228.761 237.389  1.00 91.51           C
ATOM   1396  O   PRO F 193     165.950 229.698 236.590  1.00 90.28           O
ATOM   1397  CB  PRO F 193     168.012 228.643 238.906  1.00 87.33           C
ATOM   1398  CG  PRO F 193     168.906 229.680 238.317  1.00 85.99           C
ATOM   1399  CD  PRO F 193     169.387 229.105 237.009  1.00 83.75           C
ATOM   1400  N   GLY F 194     164.949 228.305 238.052  1.00 93.44           N
ATOM   1401  CA  GLY F 194     163.634 228.890 237.887  1.00 96.26           C
ATOM   1402  C   GLY F 194     163.204 229.022 236.441  1.00 94.37           C
ATOM   1403  O   GLY F 194     163.020 230.135 235.941  1.00 94.84           O
ATOM   1404  N   THR F 195     163.039 227.892 235.760  1.00 91.44           N
ATOM   1405  CA  THR F 195     162.629 227.897 234.368  1.00 87.92           C
ATOM   1406  C   THR F 195     161.366 227.065 234.185  1.00 88.14           C
ATOM   1407  O   THR F 195     161.157 226.077 234.896  1.00 89.64           O
ATOM   1408  CB  THR F 195     163.736 227.345 233.460  1.00 87.68           C
ATOM   1409  OG1 THR F 195     163.282 227.333 232.102  1.00 86.50           O
ATOM   1410  CG2 THR F 195     164.112 225.933 233.877  1.00 84.19           C
ATOM   1411  N   PRO F 196     160.502 227.442 233.239  1.00 85.68           N
ATOM   1412  CA  PRO F 196     159.268 226.671 233.025  1.00 85.65           C
ATOM   1413  C   PRO F 196     159.515 225.255 232.540  1.00 85.39           C
ATOM   1414  O   PRO F 196     158.616 224.413 232.658  1.00 90.07           O
ATOM   1415  CB  PRO F 196     158.519 227.497 231.974  1.00 86.62           C
ATOM   1416  CG  PRO F 196     159.598 228.226 231.243  1.00 87.73           C
ATOM   1417  CD  PRO F 196     160.632 228.554 232.283  1.00 86.99           C
ATOM   1418  N   LEU F 197     160.695 224.967 231.999  1.00 79.29           N
ATOM   1419  CA  LEU F 197     161.039 223.645 231.492  1.00 75.32           C
ATOM   1420  C   LEU F 197     161.600 222.720 232.562  1.00 75.55           C
ATOM   1421  O   LEU F 197     161.956 221.580 232.248  1.00 76.07           O
ATOM   1422  CB  LEU F 197     162.060 223.773 230.358  1.00 70.22           C
ATOM   1423  CG  LEU F 197     161.637 224.542 229.109  1.00 71.34           C
ATOM   1424  CD1 LEU F 197     162.836 225.234 228.489  1.00 68.12           C
ATOM   1425  CD2 LEU F 197     160.993 223.600 228.109  1.00 74.47           C
ATOM   1426  N   LYS F 198     161.693 223.177 233.812  1.00 74.61           N
ATOM   1427  CA  LYS F 198     162.255 222.335 234.862  1.00 73.12           C
ATOM   1428  C   LYS F 198     161.449 221.056 235.059  1.00 73.22           C
ATOM   1429  O   LYS F 198     162.026 219.984 235.275  1.00 74.76           O
ATOM   1430  CB  LYS F 198     162.351 223.117 236.171  1.00 73.26           C
ATOM   1431  CG  LYS F 198     163.129 222.387 237.247  1.00 70.74           C
ATOM   1432  CD  LYS F 198     163.286 223.230 238.496  1.00 74.35           C
ATOM   1433  CE  LYS F 198     163.809 222.388 239.646  1.00 76.61           C
ATOM   1434  NZ  LYS F 198     164.113 223.203 240.852  1.00 76.90           N
ATOM   1435  N   GLU F 199     160.119 221.140 234.995  1.00 74.33           N
ATOM   1436  CA  GLU F 199     159.312 219.938 235.185  1.00 72.52           C
ATOM   1437  C   GLU F 199     159.676 218.872 234.160  1.00 68.77           C
ATOM   1438  O   GLU F 199     159.849 217.697 234.503  1.00 72.34           O
ATOM   1439  CB  GLU F 199     157.822 220.265 235.103  1.00 78.63           C
ATOM   1440  CG  GLU F 199     156.940 219.054 235.375  1.00 85.56           C
ATOM   1441  CD  GLU F 199     155.503 219.254 234.940  1.00 97.42           C
ATOM   1442  OE1 GLU F 199     155.167 220.363 234.476  1.00102.52           O
ATOM   1443  OE2 GLU F 199     154.710 218.296 235.059  1.00101.89           O
ATOM   1444  N   ASP F 200     159.799 219.266 232.892  1.00 67.06           N
ATOM   1445  CA  ASP F 200     160.152 218.301 231.857  1.00 69.23           C
ATOM   1446  C   ASP F 200     161.547 217.735 232.088  1.00 66.00           C
ATOM   1447  O   ASP F 200     161.763 216.527 231.945  1.00 66.71           O
ATOM   1448  CB  ASP F 200     160.052 218.950 230.478  1.00 72.69           C
ATOM   1449  CG  ASP F 200     158.637 219.358 230.131  1.00 81.58           C
ATOM   1450  OD1 ASP F 200     157.694 218.684 230.596  1.00 87.80           O
ATOM   1451  OD2 ASP F 200     158.465 220.352 229.396  1.00 80.73           O
ATOM   1452  N   ALA F 201     162.504 218.591 232.451  1.00 62.22           N
ATOM   1453  CA  ALA F 201     163.859 218.112 232.698  1.00 59.40           C
ATOM   1454  C   ALA F 201     163.880 217.112 233.845  1.00 63.21           C
ATOM   1455  O   ALA F 201     164.594 216.104 233.788  1.00 67.66           O
ATOM   1456  CB  ALA F 201     164.790 219.287 232.988  1.00 60.25           C
ATOM   1457  N   LEU F 202     163.101 217.373 234.896  1.00 62.88           N
ATOM   1458  CA  LEU F 202     163.063 216.456 236.028  1.00 60.03           C
ATOM   1459  C   LEU F 202     162.568 215.081 235.604  1.00 62.19           C
ATOM   1460  O   LEU F 202     163.143 214.058 235.994  1.00 66.07           O
ATOM   1461  CB  LEU F 202     162.175 217.024 237.133  1.00 61.07           C
ATOM   1462  CG  LEU F 202     162.627 218.341 237.764  1.00 67.44           C
ATOM   1463  CD1 LEU F 202     161.442 219.066 238.372  1.00 74.47           C
ATOM   1464  CD2 LEU F 202     163.693 218.088 238.816  1.00 69.25           C
ATOM   1465  N   PHE F 203     161.502 215.033 234.802  1.00 59.57           N
ATOM   1466  CA  PHE F 203     160.978 213.745 234.361  1.00 56.85           C
ATOM   1467  C   PHE F 203     161.988 213.012 233.491  1.00 58.43           C
ATOM   1468  O   PHE F 203     162.273 211.829 233.713  1.00 66.98           O
ATOM   1469  CB  PHE F 203     159.665 213.931 233.604  1.00 59.24           C
ATOM   1470  CG  PHE F 203     159.134 212.659 233.011  1.00 63.11           C
ATOM   1471  CD1 PHE F 203     158.429 211.761 233.791  1.00 70.11           C
ATOM   1472  CD2 PHE F 203     159.351 212.354 231.680  1.00 68.53           C
ATOM   1473  CE1 PHE F 203     157.945 210.588 233.254  1.00 78.79           C
ATOM   1474  CE2 PHE F 203     158.869 211.182 231.137  1.00 74.23           C
ATOM   1475  CZ  PHE F 203     158.165 210.298 231.925  1.00 77.09           C
ATOM   1476  N   TYR F 204     162.541 213.697 232.488  1.00 55.92           N
ATOM   1477  CA  TYR F 204     163.513 213.043 231.623  1.00 58.63           C
ATOM   1478  C   TYR F 204     164.740 212.591 232.397  1.00 61.74           C
ATOM   1479  O   TYR F 204     165.359 211.591 232.019  1.00 65.23           O
ATOM   1480  CB  TYR F 204     163.880 213.957 230.459  1.00 59.04           C
ATOM   1481  CG  TYR F 204     162.752 214.046 229.461  1.00 58.14           C
ATOM   1482  CD1 TYR F 204     162.409 212.950 228.683  1.00 59.31           C
ATOM   1483  CD2 TYR F 204     162.010 215.208 229.317  1.00 61.24           C
ATOM   1484  CE1 TYR F 204     161.371 213.012 227.780  1.00 59.94           C
ATOM   1485  CE2 TYR F 204     160.969 215.281 228.414  1.00 65.89           C
ATOM   1486  CZ  TYR F 204     160.654 214.180 227.648  1.00 66.55           C
ATOM   1487  OH  TYR F 204     159.619 214.245 226.746  1.00 76.62           O
ATOM   1488  N   LYS F 205     165.098 213.287 233.477  1.00 58.21           N
ATOM   1489  CA  LYS F 205     166.228 212.828 234.271  1.00 54.76           C
ATOM   1490  C   LYS F 205     165.874 211.509 234.939  1.00 60.69           C
ATOM   1491  O   LYS F 205     166.714 210.608 235.043  1.00 68.55           O
ATOM   1492  CB  LYS F 205     166.623 213.881 235.304  1.00 54.91           C
ATOM   1493  CG  LYS F 205     168.087 213.819 235.704  1.00 61.22           C
ATOM   1494  CD  LYS F 205     168.439 214.899 236.711  1.00 70.72           C
ATOM   1495  CE  LYS F 205     167.966 214.529 238.105  1.00 76.45           C
ATOM   1496  NZ  LYS F 205     168.662 213.314 238.612  1.00 74.12           N
ATOM   1497  N   TYR F 206     164.621 211.379 235.383  1.00 57.95           N
ATOM   1498  CA  TYR F 206     164.163 210.137 235.993  1.00 57.59           C
ATOM   1499  C   TYR F 206     164.152 209.020 234.961  1.00 59.16           C
ATOM   1500  O   TYR F 206     164.602 207.900 235.227  1.00 66.41           O
ATOM   1501  CB  TYR F 206     162.768 210.333 236.586  1.00 60.16           C
ATOM   1502  CG  TYR F 206     162.189 209.104 237.248  1.00 65.17           C
ATOM   1503  CD1 TYR F 206     163.005 208.189 237.896  1.00 70.51           C
ATOM   1504  CD2 TYR F 206     160.823 208.858 237.221  1.00 71.30           C
ATOM   1505  CE1 TYR F 206     162.478 207.067 238.505  1.00 75.50           C
ATOM   1506  CE2 TYR F 206     160.288 207.739 237.825  1.00 80.57           C
ATOM   1507  CZ  TYR F 206     161.119 206.847 238.465  1.00 81.30           C
ATOM   1508  OH  TYR F 206     160.589 205.730 239.068  1.00 87.13           O
ATOM   1509  N   ASP F 207     163.643 209.318 233.763  1.00 56.22           N
ATOM   1510  CA  ASP F 207     163.603 208.320 232.703  1.00 56.95           C
ATOM   1511  C   ASP F 207     165.008 207.882 232.317  1.00 58.78           C
ATOM   1512  O   ASP F 207     165.256 206.692 232.093  1.00 64.34           O
ATOM   1513  CB  ASP F 207     162.860 208.876 231.490  1.00 60.57           C
ATOM   1514  CG  ASP F 207     163.116 208.073 230.234  1.00 73.54           C
ATOM   1515  OD1 ASP F 207     162.454 207.031 230.045  1.00 81.24           O
ATOM   1516  OD2 ASP F 207     163.986 208.482 229.437  1.00 72.59           O
ATOM   1517  N   SER F 208     165.944 208.830 232.239  1.00 57.33           N
ATOM   1518  CA  SER F 208     167.313 208.477 231.886  1.00 56.49           C
ATOM   1519  C   SER F 208     167.902 207.512 232.905  1.00 57.83           C
ATOM   1520  O   SER F 208     168.568 206.538 232.538  1.00 63.16           O
ATOM   1521  CB  SER F 208     168.170 209.736 231.777  1.00 57.23           C
ATOM   1522  OG  SER F 208     167.620 210.644 230.840  1.00 61.18           O
ATOM   1523  N   ALA F 209     167.663 207.765 234.192  1.00 53.98           N
ATOM   1524  CA  ALA F 209     168.181 206.875 235.225  1.00 54.45           C
ATOM   1525  C   ALA F 209     167.405 205.566 235.257  1.00 60.66           C
ATOM   1526  O   ALA F 209     167.981 204.502 235.506  1.00 67.63           O
ATOM   1527  CB  ALA F 209     168.132 207.564 236.587  1.00 55.91           C
ATOM   1528  N   TYR F 210     166.095 205.626 235.007  1.00 60.24           N
ATOM   1529  CA  TYR F 210     165.283 204.415 235.015  1.00 56.85           C
ATOM   1530  C   TYR F 210     165.763 203.430 233.958  1.00 62.12           C
ATOM   1531  O   TYR F 210     165.936 202.238 234.234  1.00 70.41           O
ATOM   1532  CB  TYR F 210     163.815 204.772 234.793  1.00 59.00           C
ATOM   1533  CG  TYR F 210     162.936 203.589 234.464  1.00 62.29           C
ATOM   1534  CD1 TYR F 210     162.366 202.823 235.469  1.00 69.13           C
ATOM   1535  CD2 TYR F 210     162.672 203.242 233.146  1.00 69.95           C
ATOM   1536  CE1 TYR F 210     161.561 201.742 235.173  1.00 77.67           C
ATOM   1537  CE2 TYR F 210     161.869 202.162 232.840  1.00 75.61           C
ATOM   1538  CZ  TYR F 210     161.315 201.416 233.857  1.00 81.15           C
ATOM   1539  OH  TYR F 210     160.513 200.340 233.557  1.00 93.15           O
ATOM   1540  N   GLN F 211     165.986 203.914 232.735  1.00 62.24           N
ATOM   1541  CA  GLN F 211     166.452 203.043 231.664  1.00 64.11           C
ATOM   1542  C   GLN F 211     167.886 202.591 231.893  1.00 66.77           C
ATOM   1543  O   GLN F 211     168.260 201.488 231.479  1.00 72.02           O
ATOM   1544  CB  GLN F 211     166.334 203.759 230.320  1.00 63.37           C
ATOM   1545  CG  GLN F 211     165.042 204.539 230.141  1.00 66.05           C
ATOM   1546  CD  GLN F 211     163.949 203.728 229.475  1.00 74.06           C
ATOM   1547  OE1 GLN F 211     164.206 202.669 228.904  1.00 74.22           O
ATOM   1548  NE2 GLN F 211     162.721 204.228 229.540  1.00 77.58           N
ATOM   1549  N   LEU F 212     168.698 203.425 232.544  1.00 64.75           N
ATOM   1550  CA  LEU F 212     170.084 203.058 232.808  1.00 63.81           C
ATOM   1551  C   LEU F 212     170.173 201.954 233.853  1.00 67.11           C
ATOM   1552  O   LEU F 212     171.058 201.095 233.782  1.00 70.92           O
ATOM   1553  CB  LEU F 212     170.870 204.290 233.257  1.00 59.41           C
ATOM   1554  CG  LEU F 212     172.299 204.079 233.754  1.00 64.78           C
ATOM   1555  CD1 LEU F 212     173.133 203.390 232.696  1.00 69.71           C
ATOM   1556  CD2 LEU F 212     172.925 205.406 234.144  1.00 65.17           C
ATOM   1557  N   ALA F 213     169.265 201.960 234.830  1.00 65.30           N
ATOM   1558  CA  ALA F 213     169.286 200.949 235.881  1.00 66.29           C
ATOM   1559  C   ALA F 213     168.615 199.653 235.440  1.00 66.59           C
ATOM   1560  O   ALA F 213     169.149 198.563 235.673  1.00 72.49           O
ATOM   1561  CB  ALA F 213     168.613 201.494 237.142  1.00 71.47           C
ATOM   1562  N   ILE F 214     167.445 199.748 234.803  1.00 64.89           N
ATOM   1563  CA  ILE F 214     166.741 198.543 234.368  1.00 65.20           C
ATOM   1564  C   ILE F 214     167.619 197.687 233.471  1.00 70.30           C
ATOM   1565  O   ILE F 214     167.509 196.455 233.474  1.00 76.72           O
ATOM   1566  CB  ILE F 214     165.420 198.913 233.666  1.00 67.45           C
ATOM   1567  CG1 ILE F 214     165.693 199.812 232.460  1.00 71.47           C
ATOM   1568  CG2 ILE F 214     164.465 199.580 234.643  1.00 74.35           C
ATOM   1569  CD1 ILE F 214     164.524 199.930 231.513  1.00 72.52           C
ATOM   1570  N   ASN F 215     168.505 198.316 232.686  1.00 72.32           N
ATOM   1571  CA  ASN F 215     169.407 197.601 231.792  1.00 74.50           C
ATOM   1572  C   ASN F 215     170.832 198.096 232.056  1.00 79.40           C
ATOM   1573  O   ASN F 215     171.351 198.990 231.390  1.00 84.69           O
ATOM   1574  CB  ASN F 215     169.013 197.788 230.325  1.00 79.72           C
ATOM   1575  CG  ASN F 215     167.740 198.593 230.160  1.00 85.83           C
ATOM   1576  OD1 ASN F 215     166.637 198.045 230.188  1.00 88.83           O
ATOM   1577  ND2 ASN F 215     167.885 199.900 229.982  1.00 84.67           N
ATOM   1578  N   SER F 216     171.481 197.494 233.048  1.00 76.79           N
ATOM   1579  CA  SER F 216     172.843 197.836 233.425  1.00 82.50           C
ATOM   1580  C   SER F 216     173.530 196.594 233.970  1.00 87.52           C
ATOM   1581  O   SER F 216     172.889 195.584 234.273  1.00 86.74           O
ATOM   1582  CB  SER F 216     172.877 198.968 234.461  1.00 79.32           C
ATOM   1583  OG  SER F 216     174.159 199.571 234.516  1.00 78.98           O
ATOM   1584  N   VAL F 217     174.851 196.675 234.094  1.00 90.53           N
ATOM   1585  CA  VAL F 217     175.637 195.559 234.610  1.00 91.32           C
ATOM   1586  C   VAL F 217     175.090 195.208 235.988  1.00 95.30           C
ATOM   1587  O   VAL F 217     174.827 196.110 236.795  1.00 97.83           O
ATOM   1588  CB  VAL F 217     177.133 195.902 234.667  1.00 94.07           C
ATOM   1589  CG1 VAL F 217     177.915 194.759 235.292  1.00 95.96           C
ATOM   1590  CG2 VAL F 217     177.656 196.211 233.274  1.00 93.80           C
ATOM   1591  N   PRO F 218     174.894 193.925 236.301  1.00 94.19           N
ATOM   1592  CA  PRO F 218     174.356 193.564 237.622  1.00 96.66           C
ATOM   1593  C   PRO F 218     175.249 193.973 238.780  1.00100.19           C
ATOM   1594  O   PRO F 218     174.795 193.923 239.931  1.00103.52           O
ATOM   1595  CB  PRO F 218     174.218 192.036 237.542  1.00 93.93           C
ATOM   1596  CG  PRO F 218     174.230 191.718 236.076  1.00 96.01           C
ATOM   1597  CD  PRO F 218     175.125 192.742 235.456  1.00 93.85           C
ATOM   1598  N   SER F 219     176.496 194.368 238.520  1.00 97.86           N
ATOM   1599  CA  SER F 219     177.392 194.761 239.602  1.00100.79           C
ATOM   1600  C   SER F 219     176.946 196.064 240.255  1.00100.84           C
ATOM   1601  O   SER F 219     176.885 196.162 241.486  1.00100.83           O
ATOM   1602  CB  SER F 219     178.822 194.887 239.075  1.00101.69           C
ATOM   1603  OG  SER F 219     179.699 195.345 240.089  1.00105.96           O
ATOM   1604  N   LYS F 220     176.632 197.079 239.450  1.00 98.31           N
ATOM   1605  CA  LYS F 220     176.208 198.375 239.964  1.00 98.17           C
ATOM   1606  C   LYS F 220     174.731 198.658 239.714  1.00 92.88           C
ATOM   1607  O   LYS F 220     174.351 199.823 239.549  1.00 93.23           O
ATOM   1608  CB  LYS F 220     177.063 199.492 239.364  1.00 98.46           C
ATOM   1609  CG  LYS F 220     177.135 199.483 237.848  1.00 95.14           C
ATOM   1610  CD  LYS F 220     178.276 198.610 237.359  1.00 97.39           C
ATOM   1611  CE  LYS F 220     179.618 199.164 237.808  1.00 99.64           C
ATOM   1612  NZ  LYS F 220     179.834 200.554 237.318  1.00 94.20           N
ATOM   1613  N   MET F 221     173.888 197.625 239.684  1.00 89.63           N
ATOM   1614  CA  MET F 221     172.465 197.857 239.458  1.00 87.22           C
ATOM   1615  C   MET F 221     171.832 198.567 240.648  1.00 90.55           C
ATOM   1616  O   MET F 221     170.921 199.386 240.479  1.00 90.35           O
ATOM   1617  CB  MET F 221     171.751 196.537 239.171  1.00 86.05           C
ATOM   1618  CG  MET F 221     170.283 196.703 238.812  1.00 87.99           C
ATOM   1619  SD  MET F 221     169.537 195.207 238.139  1.00 99.03           S
ATOM   1620  CE  MET F 221     170.547 194.952 236.682  1.00 91.56           C
ATOM   1621  N   GLU F 222     172.301 198.266 241.861  1.00 92.09           N
ATOM   1622  CA  GLU F 222     171.749 198.910 243.049  1.00 90.64           C
ATOM   1623  C   GLU F 222     172.014 200.410 243.033  1.00 87.35           C
ATOM   1624  O   GLU F 222     171.138 201.212 243.378  1.00 89.59           O
ATOM   1625  CB  GLU F 222     172.332 198.280 244.315  1.00 94.36           C
ATOM   1626  CG  GLU F 222     171.963 196.821 244.533  1.00102.36           C
ATOM   1627  CD  GLU F 222     172.732 195.880 243.629  1.00109.14           C
ATOM   1628  OE1 GLU F 222     173.070 196.284 242.497  1.00106.94           O
ATOM   1629  OE2 GLU F 222     173.006 194.738 244.054  1.00113.77           O
ATOM   1630  N   GLU F 223     173.224 200.809 242.636  1.00 85.37           N
ATOM   1631  CA  GLU F 223     173.565 202.227 242.599  1.00 86.86           C
ATOM   1632  C   GLU F 223     172.607 203.000 241.701  1.00 85.54           C
ATOM   1633  O   GLU F 223     172.093 204.057 242.081  1.00 83.30           O
ATOM   1634  CB  GLU F 223     175.008 202.403 242.125  1.00 92.53           C
ATOM   1635  CG  GLU F 223     176.023 201.599 242.921  1.00101.01           C
ATOM   1636  CD  GLU F 223     177.429 201.725 242.369  1.00113.57           C
ATOM   1637  OE1 GLU F 223     177.665 202.622 241.533  1.00115.75           O
ATOM   1638  OE2 GLU F 223     178.299 200.922 242.767  1.00118.93           O
ATOM   1639  N   ARG F 224     172.353 202.481 240.498  1.00 85.23           N
ATOM   1640  CA  ARG F 224     171.446 203.162 239.583  1.00 80.90           C
ATOM   1641  C   ARG F 224     170.008 203.110 240.080  1.00 80.05           C
ATOM   1642  O   ARG F 224     169.242 204.054 239.854  1.00 82.96           O
ATOM   1643  CB  ARG F 224     171.564 202.559 238.187  1.00 76.17           C
ATOM   1644  CG  ARG F 224     173.000 202.457 237.690  1.00 77.33           C
ATOM   1645  CD  ARG F 224     173.024 202.037 236.239  1.00 78.33           C
ATOM   1646  NE  ARG F 224     174.345 201.668 235.744  1.00 77.27           N
ATOM   1647  CZ  ARG F 224     175.340 202.517 235.526  1.00 77.78           C
ATOM   1648  NH1 ARG F 224     175.275 203.778 235.917  1.00 79.65           N
ATOM   1649  NH2 ARG F 224     176.428 202.089 234.895  1.00 73.57           N
ATOM   1650  N   LEU F 225     169.620 202.027 240.759  1.00 76.07           N
ATOM   1651  CA  LEU F 225     168.260 201.951 241.278  1.00 78.25           C
ATOM   1652  C   LEU F 225     168.015 203.059 242.291  1.00 82.82           C
ATOM   1653  O   LEU F 225     166.942 203.673 242.308  1.00 84.74           O
ATOM   1654  CB  LEU F 225     168.000 200.580 241.901  1.00 78.54           C
ATOM   1655  CG  LEU F 225     167.747 199.433 240.923  1.00 84.14           C
ATOM   1656  CD1 LEU F 225     167.249 198.203 241.662  1.00 98.63           C
ATOM   1657  CD2 LEU F 225     166.757 199.856 239.854  1.00 81.39           C
ATOM   1658  N   HIS F 226     169.006 203.331 243.143  1.00 80.73           N
ATOM   1659  CA  HIS F 226     168.865 204.394 244.132  1.00 79.83           C
ATOM   1660  C   HIS F 226     168.733 205.749 243.451  1.00 82.82           C
ATOM   1661  O   HIS F 226     167.878 206.562 243.821  1.00 85.22           O
ATOM   1662  CB  HIS F 226     170.060 204.386 245.084  1.00 81.16           C
ATOM   1663  CG  HIS F 226     170.143 203.162 245.940  1.00 87.53           C
ATOM   1664  ND1 HIS F 226     169.030 202.552 246.474  1.00 90.60           N
ATOM   1665  CD2 HIS F 226     171.207 202.433 246.353  1.00 88.52           C
ATOM   1666  CE1 HIS F 226     169.403 201.501 247.182  1.00 91.34           C
ATOM   1667  NE2 HIS F 226     170.719 201.406 247.123  1.00 89.79           N
ATOM   1668  N   VAL F 227     169.570 206.006 242.442  1.00 80.68           N
ATOM   1669  CA  VAL F 227     169.503 207.278 241.729  1.00 78.55           C
ATOM   1670  C   VAL F 227     168.118 207.461 241.130  1.00 79.20           C
ATOM   1671  O   VAL F 227     167.567 208.569 241.120  1.00 79.54           O
ATOM   1672  CB  VAL F 227     170.603 207.352 240.654  1.00 75.07           C
ATOM   1673  CG1 VAL F 227     170.554 208.691 239.939  1.00 72.83           C
ATOM   1674  CG2 VAL F 227     171.969 207.127 241.279  1.00 76.29           C
ATOM   1675  N   ALA F 228     167.531 206.375 240.623  1.00 77.10           N
ATOM   1676  CA  ALA F 228     166.194 206.465 240.051  1.00 74.48           C
ATOM   1677  C   ALA F 228     165.190 206.915 241.102  1.00 79.61           C
ATOM   1678  O   ALA F 228     164.336 207.768 240.833  1.00 82.54           O
ATOM   1679  CB  ALA F 228     165.784 205.121 239.453  1.00 70.80           C
ATOM   1680  N   GLN F 229     165.281 206.358 242.312  1.00 80.61           N
ATOM   1681  CA  GLN F 229     164.367 206.753 243.377  1.00 81.39           C
ATOM   1682  C   GLN F 229     164.548 208.225 243.719  1.00 79.21           C
ATOM   1683  O   GLN F 229     163.571 208.962 243.895  1.00 80.76           O
ATOM   1684  CB  GLN F 229     164.595 205.889 244.617  1.00 82.86           C
ATOM   1685  CG  GLN F 229     164.691 204.401 244.348  1.00 87.50           C
ATOM   1686  CD  GLN F 229     164.950 203.605 245.611  1.00 94.99           C
ATOM   1687  OE1 GLN F 229     166.068 203.149 245.854  1.00 96.74           O
ATOM   1688  NE2 GLN F 229     163.916 203.436 246.426  1.00 96.09           N
ATOM   1689  N   THR F 230     165.802 208.670 243.814  1.00 75.77           N
ATOM   1690  CA  THR F 230     166.074 210.066 244.136  1.00 74.63           C
ATOM   1691  C   THR F 230     165.452 210.993 243.102  1.00 78.38           C
ATOM   1692  O   THR F 230     164.818 211.996 243.450  1.00 80.00           O
ATOM   1693  CB  THR F 230     167.582 210.298 244.224  1.00 76.38           C
ATOM   1694  OG1 THR F 230     168.129 209.512 245.290  1.00 77.04           O
ATOM   1695  CG2 THR F 230     167.880 211.767 244.473  1.00 77.80           C
ATOM   1696  N   ALA F 231     165.619 210.669 241.819  1.00 77.89           N
ATOM   1697  CA  ALA F 231     165.046 211.506 240.772  1.00 75.81           C
ATOM   1698  C   ALA F 231     163.528 211.533 240.864  1.00 78.65           C
ATOM   1699  O   ALA F 231     162.907 212.582 240.661  1.00 79.35           O
ATOM   1700  CB  ALA F 231     165.497 211.015 239.398  1.00 70.79           C
ATOM   1701  N   TYR F 232     162.911 210.390 241.170  1.00 76.95           N
ATOM   1702  CA  TYR F 232     161.457 210.351 241.282  1.00 78.06           C
ATOM   1703  C   TYR F 232     160.973 211.285 242.382  1.00 80.58           C
ATOM   1704  O   TYR F 232     160.026 212.055 242.188  1.00 83.78           O
ATOM   1705  CB  TYR F 232     160.985 208.923 241.548  1.00 79.38           C
ATOM   1706  CG  TYR F 232     159.492 208.815 241.749  1.00 84.77           C
ATOM   1707  CD1 TYR F 232     158.628 208.804 240.665  1.00 88.37           C
ATOM   1708  CD2 TYR F 232     158.946 208.730 243.023  1.00 86.70           C
ATOM   1709  CE1 TYR F 232     157.264 208.708 240.841  1.00 91.96           C
ATOM   1710  CE2 TYR F 232     157.581 208.633 243.209  1.00 89.97           C
ATOM   1711  CZ  TYR F 232     156.745 208.623 242.114  1.00 94.83           C
ATOM   1712  OH  TYR F 232     155.385 208.527 242.291  1.00102.52           O
ATOM   1713  N   ALA F 233     161.621 211.235 243.547  1.00 78.31           N
ATOM   1714  CA  ALA F 233     161.224 212.097 244.653  1.00 77.08           C
ATOM   1715  C   ALA F 233     161.348 213.565 244.268  1.00 82.40           C
ATOM   1716  O   ALA F 233     160.462 214.375 244.561  1.00 87.20           O
ATOM   1717  CB  ALA F 233     162.071 211.788 245.888  1.00 76.39           C
ATOM   1718  N   ASN F 234     162.446 213.925 243.600  1.00 81.90           N
ATOM   1719  CA  ASN F 234     162.633 215.313 243.193  1.00 80.84           C
ATOM   1720  C   ASN F 234     161.512 215.768 242.270  1.00 80.67           C
ATOM   1721  O   ASN F 234     160.996 216.883 242.409  1.00 82.68           O
ATOM   1722  CB  ASN F 234     163.992 215.486 242.516  1.00 81.12           C
ATOM   1723  CG  ASN F 234     165.148 215.158 243.438  1.00 85.11           C
ATOM   1724  OD1 ASN F 234     164.978 215.052 244.652  1.00 86.07           O
ATOM   1725  ND2 ASN F 234     166.335 215.001 242.866  1.00 85.69           N
ATOM   1726  N   LEU F 235     161.118 214.917 241.321  1.00 79.78           N
ATOM   1727  CA  LEU F 235     160.043 215.280 240.404  1.00 81.39           C
ATOM   1728  C   LEU F 235     158.737 215.503 241.154  1.00 86.51           C
ATOM   1729  O   LEU F 235     158.059 216.518 240.958  1.00 90.62           O
ATOM   1730  CB  LEU F 235     159.874 214.193 239.343  1.00 79.44           C
ATOM   1731  CG  LEU F 235     158.612 214.281 238.484  1.00 81.39           C
ATOM   1732  CD1 LEU F 235     158.747 215.361 237.423  1.00 76.63           C
ATOM   1733  CD2 LEU F 235     158.299 212.935 237.854  1.00 82.75           C
ATOM   1734  N   MET F 236     158.366 214.562 242.023  1.00 84.83           N
ATOM   1735  CA  MET F 236     157.125 214.699 242.778  1.00 85.37           C
ATOM   1736  C   MET F 236     157.176 215.907 243.705  1.00 88.77           C
ATOM   1737  O   MET F 236     156.190 216.642 243.841  1.00 93.85           O
ATOM   1738  CB  MET F 236     156.847 213.419 243.566  1.00 86.48           C
ATOM   1739  CG  MET F 236     156.507 212.228 242.688  1.00 93.72           C
ATOM   1740  SD  MET F 236     155.144 212.594 241.567  1.00107.04           S
ATOM   1741  CE  MET F 236     154.973 211.030 240.713  1.00101.13           C
ATOM   1742  N   LYS F 237     158.320 216.130 244.354  1.00 85.10           N
ATOM   1743  CA  LYS F 237     158.438 217.268 245.259  1.00 84.68           C
ATOM   1744  C   LYS F 237     158.237 218.584 244.519  1.00 86.37           C
ATOM   1745  O   LYS F 237     157.589 219.502 245.036  1.00 89.29           O
ATOM   1746  CB  LYS F 237     159.793 217.248 245.964  1.00 86.00           C
ATOM   1747  CG  LYS F 237     159.998 216.051 246.879  1.00 87.29           C
ATOM   1748  CD  LYS F 237     161.228 216.211 247.764  1.00 90.58           C
ATOM   1749  CE  LYS F 237     162.509 216.343 246.951  1.00 90.69           C
ATOM   1750  NZ  LYS F 237     162.683 217.702 246.366  1.00 89.66           N
ATOM   1751  N   TYR F 238     158.786 218.699 243.309  1.00 84.30           N
ATOM   1752  CA  TYR F 238     158.639 219.923 242.532  1.00 82.74           C
ATOM   1753  C   TYR F 238     157.164 220.242 242.333  1.00 85.77           C
ATOM   1754  O   TYR F 238     156.672 221.265 242.821  1.00 88.87           O
ATOM   1755  CB  TYR F 238     159.348 219.800 241.183  1.00 82.53           C
ATOM   1756  CG  TYR F 238     159.288 221.064 240.359  1.00 84.36           C
ATOM   1757  CD1 TYR F 238     159.933 222.218 240.779  1.00 81.91           C
ATOM   1758  CD2 TYR F 238     158.590 221.103 239.160  1.00 86.52           C
ATOM   1759  CE1 TYR F 238     159.882 223.377 240.033  1.00 79.53           C
ATOM   1760  CE2 TYR F 238     158.534 222.258 238.405  1.00 84.90           C
ATOM   1761  CZ  TYR F 238     159.182 223.391 238.846  1.00 82.51           C
ATOM   1762  OH  TYR F 238     159.130 224.544 238.098  1.00 85.66           O
ATOM   1763  N   LYS F 239     156.449 219.371 241.625  1.00 88.76           N
ATOM   1764  CA  LYS F 239     155.021 219.536 241.376  1.00 93.57           C
ATOM   1765  C   LYS F 239     154.349 218.202 241.667  1.00 98.17           C
ATOM   1766  O   LYS F 239     154.445 217.268 240.865  1.00102.15           O
ATOM   1767  CB  LYS F 239     154.737 219.992 239.945  1.00 95.42           C
ATOM   1768  CG  LYS F 239     153.255 220.226 239.674  1.00101.95           C
ATOM   1769  CD  LYS F 239     153.025 221.036 238.408  1.00106.35           C
ATOM   1770  CE  LYS F 239     152.771 220.144 237.206  1.00107.68           C
ATOM   1771  NZ  LYS F 239     152.701 220.931 235.944  1.00106.64           N
ATOM   1772  N   SER F 240     153.676 218.115 242.816  1.00 99.47           N
ATOM   1773  CA  SER F 240     153.003 216.877 243.190  1.00103.09           C
ATOM   1774  C   SER F 240     152.053 216.406 242.096  1.00106.46           C
ATOM   1775  O   SER F 240     152.000 215.212 241.781  1.00103.85           O
ATOM   1776  CB  SER F 240     152.255 217.071 244.509  1.00103.17           C
ATOM   1777  OG  SER F 240     151.566 218.309 244.525  1.00104.19           O
ATOM   1778  N   ASP F 241     151.298 217.327 241.506  1.00107.62           N
ATOM   1779  CA  ASP F 241     150.353 216.990 240.441  1.00106.27           C
ATOM   1780  C   ASP F 241     150.992 217.125 239.061  1.00105.55           C
ATOM   1781  O   ASP F 241     150.496 217.835 238.188  1.00105.77           O
ATOM   1782  CB  ASP F 241     149.109 217.862 240.557  1.00109.54           C
ATOM   1783  CG  ASP F 241     149.430 219.342 240.520  1.00113.93           C
ATOM   1784  OD1 ASP F 241     150.522 219.726 240.989  1.00110.95           O
ATOM   1785  OD2 ASP F 241     148.592 220.122 240.022  1.00118.99           O
ATOM   1786  N   THR F 242     152.112 216.435 238.860  1.00106.01           N
ATOM   1787  CA  THR F 242     152.805 216.491 237.581  1.00105.75           C
ATOM   1788  C   THR F 242     152.003 215.772 236.502  1.00104.60           C
ATOM   1789  O   THR F 242     151.254 214.830 236.773  1.00105.04           O
ATOM   1790  CB  THR F 242     154.196 215.868 237.697  1.00104.62           C
ATOM   1791  OG1 THR F 242     154.856 215.932 236.427  1.00104.89           O
ATOM   1792  CG2 THR F 242     154.091 214.415 238.133  1.00101.00           C
ATOM   1793  N   LYS F 243     152.169 216.230 235.258  1.00102.41           N
ATOM   1794  CA  LYS F 243     151.453 215.619 234.144  1.00 98.59           C
ATOM   1795  C   LYS F 243     151.896 214.181 233.911  1.00 98.39           C
ATOM   1796  O   LYS F 243     151.082 213.340 233.512  1.00 99.24           O
ATOM   1797  CB  LYS F 243     151.653 216.442 232.872  1.00 96.66           C
ATOM   1798  CG  LYS F 243     152.999 216.222 232.200  1.00 96.83           C
ATOM   1799  CD  LYS F 243     153.124 217.028 230.918  1.00 97.47           C
ATOM   1800  CE  LYS F 243     153.245 218.513 231.210  1.00102.96           C
ATOM   1801  NZ  LYS F 243     154.475 218.818 231.993  1.00102.65           N
ATOM   1802  N   TYR F 244     153.172 213.880 234.149  1.00 95.84           N
ATOM   1803  CA  TYR F 244     153.715 212.544 233.957  1.00 93.00           C
ATOM   1804  C   TYR F 244     153.541 211.656 235.182  1.00 97.88           C
ATOM   1805  O   TYR F 244     154.284 210.681 235.338  1.00100.00           O
ATOM   1806  CB  TYR F 244     155.201 212.620 233.598  1.00 87.49           C
ATOM   1807  CG  TYR F 244     155.532 213.532 232.440  1.00 86.68           C
ATOM   1808  CD1 TYR F 244     155.181 213.192 231.142  1.00 89.96           C
ATOM   1809  CD2 TYR F 244     156.221 214.720 232.644  1.00 83.28           C
ATOM   1810  CE1 TYR F 244     155.491 214.018 230.081  1.00 92.07           C
ATOM   1811  CE2 TYR F 244     156.537 215.551 231.589  1.00 83.38           C
ATOM   1812  CZ  TYR F 244     156.169 215.195 230.310  1.00 89.30           C
ATOM   1813  OH  TYR F 244     156.482 216.020 229.255  1.00 90.08           O
ATOM   1814  N   LYS F 245     152.584 211.969 236.057  1.00 99.96           N
ATOM   1815  CA  LYS F 245     152.400 211.156 237.254  1.00101.17           C
ATOM   1816  C   LYS F 245     152.042 209.717 236.905  1.00102.15           C
ATOM   1817  O   LYS F 245     152.552 208.777 237.526  1.00104.19           O
ATOM   1818  CB  LYS F 245     151.331 211.770 238.156  1.00100.43           C
ATOM   1819  CG  LYS F 245     151.378 211.231 239.573  1.00103.95           C
ATOM   1820  CD  LYS F 245     150.390 211.929 240.484  1.00106.61           C
ATOM   1821  CE  LYS F 245     150.772 211.715 241.939  1.00110.26           C
ATOM   1822  NZ  LYS F 245     151.247 210.324 242.181  1.00109.25           N
ATOM   1823  N   GLU F 246     151.166 209.521 235.919  1.00 99.37           N
ATOM   1824  CA  GLU F 246     150.774 208.168 235.541  1.00101.27           C
ATOM   1825  C   GLU F 246     151.985 207.339 235.130  1.00101.64           C
ATOM   1826  O   GLU F 246     152.206 206.238 235.647  1.00102.68           O
ATOM   1827  CB  GLU F 246     149.739 208.219 234.416  1.00106.67           C
ATOM   1828  CG  GLU F 246     149.299 206.851 233.919  1.00115.65           C
ATOM   1829  CD  GLU F 246     148.112 206.925 232.978  1.00122.00           C
ATOM   1830  OE1 GLU F 246     147.311 207.875 233.102  1.00123.53           O
ATOM   1831  OE2 GLU F 246     147.982 206.035 232.112  1.00123.17           O
ATOM   1832  N   LYS F 247     152.789 207.856 234.199  1.00 99.61           N
ATOM   1833  CA  LYS F 247     153.970 207.120 233.760  1.00 99.10           C
ATOM   1834  C   LYS F 247     154.999 207.013 234.878  1.00 98.24           C
ATOM   1835  O   LYS F 247     155.591 205.949 235.094  1.00100.16           O
ATOM   1836  CB  LYS F 247     154.580 207.784 232.526  1.00 96.72           C
ATOM   1837  CG  LYS F 247     155.999 207.329 232.220  1.00 96.73           C
ATOM   1838  CD  LYS F 247     156.257 207.276 230.724  1.00100.31           C
ATOM   1839  CE  LYS F 247     155.722 205.988 230.119  1.00103.16           C
ATOM   1840  NZ  LYS F 247     156.484 204.798 230.593  1.00100.72           N
ATOM   1841  N   ALA F 248     155.223 208.109 235.605  1.00 95.11           N
ATOM   1842  CA  ALA F 248     156.198 208.094 236.691  1.00 94.56           C
ATOM   1843  C   ALA F 248     155.868 207.012 237.711  1.00 99.81           C
ATOM   1844  O   ALA F 248     156.738 206.228 238.107  1.00 99.91           O
ATOM   1845  CB  ALA F 248     156.258 209.467 237.359  1.00 93.44           C
ATOM   1846  N   ASP F 249     154.608 206.951 238.146  1.00102.28           N
ATOM   1847  CA  ASP F 249     154.212 205.938 239.118  1.00101.17           C
ATOM   1848  C   ASP F 249     154.548 204.542 238.613  1.00 97.48           C
ATOM   1849  O   ASP F 249     155.086 203.710 239.352  1.00 98.53           O
ATOM   1850  CB  ASP F 249     152.716 206.051 239.420  1.00106.35           C
ATOM   1851  CG  ASP F 249     152.368 207.308 240.189  1.00113.04           C
ATOM   1852  OD1 ASP F 249     153.254 208.171 240.359  1.00111.65           O
ATOM   1853  OD2 ASP F 249     151.206 207.429 240.631  1.00118.50           O
ATOM   1854  N   GLN F 250     154.242 204.274 237.342  1.00 94.69           N
ATOM   1855  CA  GLN F 250     154.531 202.964 236.770  1.00 99.62           C
ATOM   1856  C   GLN F 250     156.023 202.661 236.805  1.00 98.83           C
ATOM   1857  O   GLN F 250     156.429 201.537 237.123  1.00 99.20           O
ATOM   1858  CB  GLN F 250     154.005 202.897 235.336  1.00103.78           C
ATOM   1859  CG  GLN F 250     154.621 201.790 234.498  1.00110.13           C
ATOM   1860  CD  GLN F 250     154.242 201.890 233.033  1.00115.20           C
ATOM   1861  OE1 GLN F 250     154.955 201.395 232.161  1.00119.40           O
ATOM   1862  NE2 GLN F 250     153.114 202.533 232.756  1.00113.37           N
ATOM   1863  N   MET F 251     156.856 203.651 236.479  1.00 94.65           N
ATOM   1864  CA  MET F 251     158.298 203.429 236.482  1.00 91.01           C
ATOM   1865  C   MET F 251     158.810 203.100 237.878  1.00 92.59           C
ATOM   1866  O   MET F 251     159.637 202.196 238.043  1.00 95.95           O
ATOM   1867  CB  MET F 251     159.016 204.653 235.915  1.00 88.96           C
ATOM   1868  CG  MET F 251     158.624 204.982 234.483  1.00 92.36           C
ATOM   1869  SD  MET F 251     159.350 206.519 233.883  1.00100.00           S
ATOM   1870  CE  MET F 251     160.553 205.894 232.714  1.00 81.49           C
ATOM   1871  N   ASN F 252     158.332 203.816 238.898  1.00 93.27           N
ATOM   1872  CA  ASN F 252     158.791 203.538 240.255  1.00 94.02           C
ATOM   1873  C   ASN F 252     158.414 202.130 240.690  1.00 97.55           C
ATOM   1874  O   ASN F 252     159.109 201.528 241.516  1.00 99.00           O
ATOM   1875  CB  ASN F 252     158.225 204.569 241.230  1.00 94.86           C
ATOM   1876  CG  ASN F 252     159.275 205.101 242.184  1.00100.88           C
ATOM   1877  OD1 ASN F 252     160.470 205.062 241.892  1.00102.27           O
ATOM   1878  ND2 ASN F 252     158.834 205.602 243.332  1.00 99.75           N
ATOM   1879  N   ALA F 253     157.323 201.587 240.146  1.00 97.64           N
ATOM   1880  CA  ALA F 253     156.914 200.236 240.513  1.00 97.05           C
ATOM   1881  C   ALA F 253     158.001 199.230 240.160  1.00 98.17           C
ATOM   1882  O   ALA F 253     158.337 198.352 240.963  1.00101.39           O
ATOM   1883  CB  ALA F 253     155.599 199.880 239.819  1.00 94.93           C
ATOM   1884  N   ARG F 254     158.569 199.350 238.959  1.00 95.27           N
ATOM   1885  CA  ARG F 254     159.625 198.435 238.538  1.00 97.23           C
ATOM   1886  C   ARG F 254     160.863 198.585 239.412  1.00 98.90           C
ATOM   1887  O   ARG F 254     161.466 197.590 239.832  1.00103.73           O
ATOM   1888  CB  ARG F 254     159.974 198.684 237.071  1.00 99.14           C
ATOM   1889  CG  ARG F 254     158.947 198.164 236.085  1.00102.08           C
ATOM   1890  CD  ARG F 254     159.054 196.658 235.942  1.00106.54           C
ATOM   1891  NE  ARG F 254     160.425 196.247 235.662  1.00107.44           N
ATOM   1892  CZ  ARG F 254     160.983 196.272 234.459  1.00106.61           C
ATOM   1893  NH1 ARG F 254     160.314 196.685 233.396  1.00105.83           N
ATOM   1894  NH2 ARG F 254     162.245 195.875 234.322  1.00102.03           N
ATOM   1895  N   VAL F 255     161.258 199.827 239.697  1.00 93.48           N
ATOM   1896  CA  VAL F 255     162.441 200.063 240.522  1.00 90.94           C
ATOM   1897  C   VAL F 255     162.268 199.422 241.892  1.00 97.72           C
ATOM   1898  O   VAL F 255     163.153 198.711 242.383  1.00101.73           O
ATOM   1899  CB  VAL F 255     162.724 201.571 240.636  1.00 86.39           C
ATOM   1900  CG1 VAL F 255     163.680 201.843 241.779  1.00 88.59           C
ATOM   1901  CG2 VAL F 255     163.294 202.096 239.331  1.00 86.04           C
ATOM   1902  N   GLU F 256     161.121 199.661 242.528  1.00 99.08           N
ATOM   1903  CA  GLU F 256     160.876 199.070 243.839  1.00101.06           C
ATOM   1904  C   GLU F 256     160.873 197.551 243.751  1.00102.62           C
ATOM   1905  O   GLU F 256     161.485 196.865 244.578  1.00104.74           O
ATOM   1906  CB  GLU F 256     159.554 199.584 244.407  1.00 99.44           C
ATOM   1907  CG  GLU F 256     159.525 201.082 244.634  1.00101.65           C
ATOM   1908  CD  GLU F 256     158.125 201.606 244.873  1.00112.74           C
ATOM   1909  OE1 GLU F 256     157.238 200.801 245.227  1.00115.28           O
ATOM   1910  OE2 GLU F 256     157.910 202.824 244.698  1.00116.85           O
ATOM   1911  N   THR F 257     160.191 197.006 242.741  1.00100.97           N
ATOM   1912  CA  THR F 257     160.140 195.560 242.566  1.00105.35           C
ATOM   1913  C   THR F 257     161.543 194.988 242.404  1.00109.97           C
ATOM   1914  O   THR F 257     161.934 194.047 243.104  1.00113.09           O
ATOM   1915  CB  THR F 257     159.275 195.214 241.353  1.00105.78           C
ATOM   1916  OG1 THR F 257     157.897 195.463 241.656  1.00101.99           O
ATOM   1917  CG2 THR F 257     159.457 193.754 240.966  1.00106.02           C
ATOM   1918  N   ASP F 258     162.320 195.560 241.481  1.00110.10           N
ATOM   1919  CA  ASP F 258     163.680 195.091 241.258  1.00111.42           C
ATOM   1920  C   ASP F 258     164.565 195.307 242.475  1.00110.65           C
ATOM   1921  O   ASP F 258     165.478 194.508 242.712  1.00113.54           O
ATOM   1922  CB  ASP F 258     164.289 195.793 240.043  1.00113.24           C
ATOM   1923  CG  ASP F 258     163.491 195.562 238.775  1.00116.00           C
ATOM   1924  OD1 ASP F 258     162.430 194.908 238.850  1.00116.14           O
ATOM   1925  OD2 ASP F 258     163.925 196.034 237.703  1.00115.84           O
ATOM   1926  N   LEU F 259     164.316 196.362 243.252  1.00106.11           N
ATOM   1927  CA  LEU F 259     165.124 196.619 244.436  1.00107.88           C
ATOM   1928  C   LEU F 259     165.018 195.495 245.456  1.00114.78           C
ATOM   1929  O   LEU F 259     165.946 195.306 246.250  1.00119.29           O
ATOM   1930  CB  LEU F 259     164.711 197.941 245.083  1.00105.95           C
ATOM   1931  CG  LEU F 259     165.716 199.086 244.967  1.00101.48           C
ATOM   1932  CD1 LEU F 259     165.308 200.244 245.861  1.00 97.85           C
ATOM   1933  CD2 LEU F 259     167.113 198.600 245.315  1.00103.84           C
ATOM   1934  N   GLN F 260     163.913 194.747 245.451  1.00114.27           N
ATOM   1935  CA  GLN F 260     163.746 193.653 246.398  1.00115.50           C
ATOM   1936  C   GLN F 260     164.728 192.518 246.145  1.00119.96           C
ATOM   1937  O   GLN F 260     164.993 191.730 247.058  1.00125.69           O
ATOM   1938  CB  GLN F 260     162.307 193.143 246.344  1.00109.88           C
ATOM   1939  CG  GLN F 260     161.289 194.209 246.713  1.00108.78           C
ATOM   1940  CD  GLN F 260     159.915 193.931 246.145  1.00111.21           C
ATOM   1941  OE1 GLN F 260     159.173 194.854 245.810  1.00112.37           O
ATOM   1942  NE2 GLN F 260     159.566 192.655 246.036  1.00110.89           N
ATOM   1943  N   LYS F 261     165.274 192.420 244.932  1.00118.86           N
ATOM   1944  CA  LYS F 261     166.239 191.373 244.628  1.00120.32           C
ATOM   1945  C   LYS F 261     167.585 191.631 245.286  1.00122.54           C
ATOM   1946  O   LYS F 261     168.359 190.688 245.482  1.00122.46           O
ATOM   1947  CB  LYS F 261     166.419 191.241 243.115  1.00121.12           C
ATOM   1948  CG  LYS F 261     165.139 190.923 242.361  1.00123.63           C
ATOM   1949  CD  LYS F 261     165.373 190.914 240.859  1.00126.04           C
ATOM   1950  CE  LYS F 261     165.889 192.260 240.375  1.00122.44           C
ATOM   1951  NZ  LYS F 261     166.113 192.276 238.903  1.00119.58           N
ATOM   1952  N   PHE F 262     167.877 192.885 245.628  1.00123.40           N
ATOM   1953  CA  PHE F 262     169.127 193.266 246.271  1.00124.95           C
ATOM   1954  C   PHE F 262     168.952 193.520 247.762  1.00133.48           C
ATOM   1955  O   PHE F 262     169.875 194.026 248.409  1.00138.71           O
ATOM   1956  CB  PHE F 262     169.712 194.505 245.591  1.00118.18           C
ATOM   1957  CG  PHE F 262     169.711 194.427 244.093  1.00118.27           C
ATOM   1958  CD1 PHE F 262     170.447 193.455 243.439  1.00118.52           C
ATOM   1959  CD2 PHE F 262     168.977 195.327 243.339  1.00113.14           C
ATOM   1960  CE1 PHE F 262     170.449 193.379 242.061  1.00116.45           C
ATOM   1961  CE2 PHE F 262     168.976 195.256 241.960  1.00110.74           C
ATOM   1962  CZ  PHE F 262     169.714 194.280 241.321  1.00113.12           C
ATOM   1963  N   THR F 263     167.790 193.180 248.321  1.00136.21           N
ATOM   1964  CA  THR F 263     167.507 193.384 249.741  1.00143.58           C
ATOM   1965  C   THR F 263     168.288 192.353 250.551  1.00151.51           C
ATOM   1966  O   THR F 263     167.757 191.351 251.034  1.00152.89           O
ATOM   1967  CB  THR F 263     166.010 193.287 250.010  1.00139.10           C
ATOM   1968  OG1 THR F 263     165.471 192.156 249.314  1.00135.93           O
ATOM   1969  CG2 THR F 263     165.301 194.551 249.546  1.00132.65           C
ATOM   1970  N   LYS F 264     169.582 192.616 250.698  1.00155.67           N
ATOM   1971  CA  LYS F 264     170.474 191.739 251.445  1.00157.25           C
ATOM   1972  C   LYS F 264     170.195 191.810 252.942  1.00160.26           C
ATOM   1973  O   LYS F 264     170.638 190.956 253.711  1.00162.16           O
ATOM   1974  CB  LYS F 264     171.930 192.107 251.155  1.00156.37           C
ATOM   1975  CG  LYS F 264     172.163 193.604 251.034  1.00155.74           C
ATOM   1976  CD  LYS F 264     173.533 193.914 250.457  1.00154.19           C
ATOM   1977  CE  LYS F 264     173.643 195.380 250.071  1.00152.75           C
ATOM   1978  NZ  LYS F 264     172.629 195.757 249.047  1.00149.18           N
ATOM   1979  OXT LYS F 264     169.518 192.721 253.418  1.00158.57           O
TER    1980      LYS F 264
ATOM   1981  N   LYS A 283     231.321 208.604 220.550  1.00 84.84           N
ATOM   1982  CA  LYS A 283     230.069 207.857 220.526  1.00 93.11           C
ATOM   1983  C   LYS A 283     229.557 207.634 221.945  1.00 98.25           C
ATOM   1984  O   LYS A 283     230.344 207.505 222.882  1.00102.76           O
ATOM   1985  CB  LYS A 283     230.256 206.521 219.807  1.00 90.00           C
ATOM   1986  CG  LYS A 283     228.963 205.766 219.553  1.00 94.11           C
ATOM   1987  CD  LYS A 283     229.208 204.532 218.703  1.00 94.90           C
ATOM   1988  CE  LYS A 283     227.910 203.806 218.393  1.00 98.46           C
ATOM   1989  NZ  LYS A 283     228.134 202.597 217.553  1.00 97.74           N
ATOM   1990  N   TYR A 284     228.236 207.593 222.101  1.00 94.66           N
ATOM   1991  CA  TYR A 284     227.609 207.400 223.402  1.00 94.34           C
ATOM   1992  C   TYR A 284     226.602 206.263 223.332  1.00 93.64           C
ATOM   1993  O   TYR A 284     225.832 206.168 222.371  1.00 95.47           O
ATOM   1994  CB  TYR A 284     226.925 208.685 223.876  1.00 97.63           C
ATOM   1995  CG  TYR A 284     227.887 209.728 224.392  1.00102.56           C
ATOM   1996  CD1 TYR A 284     228.276 209.737 225.723  1.00105.40           C
ATOM   1997  CD2 TYR A 284     228.409 210.701 223.550  1.00100.18           C
ATOM   1998  CE1 TYR A 284     229.154 210.685 226.203  1.00106.92           C
ATOM   1999  CE2 TYR A 284     229.290 211.654 224.022  1.00101.57           C
ATOM   2000  CZ  TYR A 284     229.659 211.641 225.350  1.00105.49           C
ATOM   2001  OH  TYR A 284     230.535 212.586 225.828  1.00104.40           O
ATOM   2002  N   TYR A 285     226.609 205.413 224.354  1.00 92.47           N
ATOM   2003  CA  TYR A 285     225.714 204.270 224.450  1.00 92.98           C
ATOM   2004  C   TYR A 285     224.730 204.476 225.595  1.00 97.36           C
ATOM   2005  O   TYR A 285     225.087 205.026 226.641  1.00100.61           O
ATOM   2006  CB  TYR A 285     226.503 202.977 224.673  1.00 92.13           C
ATOM   2007  CG  TYR A 285     227.408 202.586 223.526  1.00 90.06           C
ATOM   2008  CD1 TYR A 285     226.949 201.762 222.509  1.00 93.40           C
ATOM   2009  CD2 TYR A 285     228.721 203.030 223.465  1.00 87.84           C
ATOM   2010  CE1 TYR A 285     227.768 201.394 221.462  1.00 92.86           C
ATOM   2011  CE2 TYR A 285     229.549 202.668 222.419  1.00 87.77           C
ATOM   2012  CZ  TYR A 285     229.066 201.850 221.421  1.00 90.93           C
ATOM   2013  OH  TYR A 285     229.881 201.484 220.376  1.00 92.41           O
ATOM   2014  N   PHE A 286     223.491 204.032 225.394  1.00 95.97           N
ATOM   2015  CA  PHE A 286     222.458 204.157 226.412  1.00 94.72           C
ATOM   2016  C   PHE A 286     222.729 203.213 227.575  1.00 97.33           C
ATOM   2017  O   PHE A 286     223.345 202.155 227.415  1.00101.38           O
ATOM   2018  CB  PHE A 286     221.078 203.840 225.836  1.00 94.15           C
ATOM   2019  CG  PHE A 286     220.438 204.982 225.111  1.00 93.94           C
ATOM   2020  CD1 PHE A 286     219.959 206.079 225.804  1.00 97.39           C
ATOM   2021  CD2 PHE A 286     220.285 204.945 223.737  1.00 96.01           C
ATOM   2022  CE1 PHE A 286     219.358 207.126 225.138  1.00 99.82           C
ATOM   2023  CE2 PHE A 286     219.683 205.988 223.066  1.00 98.29           C
ATOM   2024  CZ  PHE A 286     219.220 207.081 223.766  1.00 99.49           C
ATOM   2025  N   GLY A 287     222.248 203.594 228.749  1.00 95.49           N
ATOM   2026  CA  GLY A 287     222.427 202.769 229.930  1.00 97.64           C
ATOM   2027  C   GLY A 287     221.614 203.264 231.103  1.00101.08           C
ATOM   2028  O   GLY A 287     221.470 204.471 231.320  1.00104.38           O
ATOM   2029  N   ASN A 288     221.076 202.313 231.868  1.00 97.28           N
ATOM   2030  CA  ASN A 288     220.297 202.605 233.066  1.00 96.37           C
ATOM   2031  C   ASN A 288     219.084 203.503 232.852  1.00 96.56           C
ATOM   2032  O   ASN A 288     219.071 204.646 233.317  1.00 99.22           O
ATOM   2033  CB  ASN A 288     221.203 203.232 234.127  1.00 99.69           C
ATOM   2034  CG  ASN A 288     222.355 202.331 234.514  1.00104.86           C
ATOM   2035  OD1 ASN A 288     222.356 201.139 234.203  1.00104.78           O
ATOM   2036  ND2 ASN A 288     223.341 202.893 235.200  1.00107.91           N
ATOM   2037  N   ILE A 289     218.066 203.011 232.154  1.00 91.89           N
ATOM   2038  CA  ILE A 289     216.842 203.769 231.919  1.00 89.67           C
ATOM   2039  C   ILE A 289     215.891 203.470 233.071  1.00 92.16           C
ATOM   2040  O   ILE A 289     215.501 202.315 233.278  1.00 94.64           O
ATOM   2041  CB  ILE A 289     216.200 203.410 230.571  1.00 88.71           C
ATOM   2042  CG1 ILE A 289     217.263 203.327 229.478  1.00 94.55           C
ATOM   2043  CG2 ILE A 289     215.144 204.438 230.202  1.00 89.25           C
ATOM   2044  CD1 ILE A 289     217.932 204.645 229.181  1.00 97.60           C
ATOM   2045  N   LYS A 290     215.516 204.501 233.825  1.00 91.16           N
ATOM   2046  CA  LYS A 290     214.617 204.348 234.959  1.00 88.71           C
ATOM   2047  C   LYS A 290     213.442 205.308 234.836  1.00 86.15           C
ATOM   2048  O   LYS A 290     213.554 206.381 234.236  1.00 88.76           O
ATOM   2049  CB  LYS A 290     215.342 204.579 236.291  1.00 91.14           C
ATOM   2050  CG  LYS A 290     216.142 205.869 236.368  1.00 94.98           C
ATOM   2051  CD  LYS A 290     217.485 205.757 235.655  1.00100.17           C
ATOM   2052  CE  LYS A 290     218.366 204.673 236.262  1.00104.02           C
ATOM   2053  NZ  LYS A 290     217.956 203.301 235.849  1.00102.88           N
ATOM   2054  N   PHE A 291     212.312 204.908 235.412  1.00 81.50           N
ATOM   2055  CA  PHE A 291     211.085 205.691 235.382  1.00 79.31           C
ATOM   2056  C   PHE A 291     210.703 206.130 236.789  1.00 83.95           C
ATOM   2057  O   PHE A 291     210.718 205.321 237.722  1.00 87.57           O
ATOM   2058  CB  PHE A 291     209.939 204.883 234.770  1.00 78.33           C
ATOM   2059  CG  PHE A 291     210.193 204.437 233.363  1.00 78.96           C
ATOM   2060  CD1 PHE A 291     209.811 205.227 232.295  1.00 79.74           C
ATOM   2061  CD2 PHE A 291     210.807 203.224 233.107  1.00 85.37           C
ATOM   2062  CE1 PHE A 291     210.040 204.820 230.999  1.00 84.18           C
ATOM   2063  CE2 PHE A 291     211.038 202.810 231.812  1.00 87.15           C
ATOM   2064  CZ  PHE A 291     210.654 203.610 230.756  1.00 87.36           C
ATOM   2065  N   LEU A 292     210.351 207.404 236.931  1.00 82.97           N
ATOM   2066  CA  LEU A 292     209.935 207.978 238.200  1.00 79.07           C
ATOM   2067  C   LEU A 292     208.536 208.561 238.065  1.00 81.21           C
ATOM   2068  O   LEU A 292     208.184 209.143 237.036  1.00 81.69           O
ATOM   2069  CB  LEU A 292     210.906 209.061 238.676  1.00 76.92           C
ATOM   2070  CG  LEU A 292     212.067 208.569 239.539  1.00 80.94           C
ATOM   2071  CD1 LEU A 292     212.697 209.723 240.298  1.00 83.09           C
ATOM   2072  CD2 LEU A 292     211.592 207.493 240.498  1.00 82.42           C
ATOM   2073  N   GLY A 293     207.738 208.395 239.116  1.00 80.92           N
ATOM   2074  CA  GLY A 293     206.381 208.899 239.103  1.00 78.55           C
ATOM   2075  C   GLY A 293     205.402 208.069 238.309  1.00 80.37           C
ATOM   2076  O   GLY A 293     204.372 208.594 237.878  1.00 83.33           O
ATOM   2077  N   ASN A 294     205.690 206.790 238.092  1.00 77.37           N
ATOM   2078  CA  ASN A 294     204.813 205.899 237.340  1.00 76.60           C
ATOM   2079  C   ASN A 294     204.007 205.041 238.311  1.00 82.14           C
ATOM   2080  O   ASN A 294     204.261 203.848 238.490  1.00 87.91           O
ATOM   2081  CB  ASN A 294     205.635 205.038 236.379  1.00 79.48           C
ATOM   2082  CG  ASN A 294     206.662 204.187 237.095  1.00 85.60           C
ATOM   2083  OD1 ASN A 294     207.329 204.647 238.020  1.00 84.91           O
ATOM   2084  ND2 ASN A 294     206.786 202.933 236.678  1.00 89.66           N
ATOM   2085  N   THR A 295     203.015 205.665 238.946  1.00 80.37           N
ATOM   2086  CA  THR A 295     202.183 204.940 239.902  1.00 79.17           C
ATOM   2087  C   THR A 295     201.187 204.026 239.196  1.00 79.92           C
ATOM   2088  O   THR A 295     200.970 202.884 239.617  1.00 79.91           O
ATOM   2089  CB  THR A 295     201.443 205.924 240.808  1.00 83.59           C
ATOM   2090  OG1 THR A 295     200.377 206.540 240.076  1.00 86.96           O
ATOM   2091  CG2 THR A 295     202.391 207.002 241.309  1.00 84.73           C
ATOM   2092  N   VAL A 296     200.564 204.516 238.123  1.00 79.77           N
ATOM   2093  CA  VAL A 296     199.567 203.724 237.407  1.00 77.37           C
ATOM   2094  C   VAL A 296     200.201 202.527 236.708  1.00 81.01           C
ATOM   2095  O   VAL A 296     199.674 201.410 236.772  1.00 83.12           O
ATOM   2096  CB  VAL A 296     198.799 204.615 236.415  1.00 75.49           C
ATOM   2097  CG1 VAL A 296     197.785 203.790 235.645  1.00 75.29           C
ATOM   2098  CG2 VAL A 296     198.117 205.752 237.152  1.00 78.50           C
ATOM   2099  N   TYR A 297     201.323 202.730 236.026  1.00 81.64           N
ATOM   2100  CA  TYR A 297     201.997 201.661 235.305  1.00 81.48           C
ATOM   2101  C   TYR A 297     203.333 201.334 235.959  1.00 86.03           C
ATOM   2102  O   TYR A 297     204.093 202.233 236.330  1.00 87.82           O
ATOM   2103  CB  TYR A 297     202.209 202.042 233.838  1.00 80.52           C
ATOM   2104  CG  TYR A 297     200.934 202.433 233.126  1.00 79.49           C
ATOM   2105  CD1 TYR A 297     200.091 201.469 232.590  1.00 81.14           C
ATOM   2106  CD2 TYR A 297     200.573 203.765 232.992  1.00 81.61           C
ATOM   2107  CE1 TYR A 297     198.925 201.823 231.941  1.00 80.52           C
ATOM   2108  CE2 TYR A 297     199.410 204.128 232.344  1.00 81.40           C
ATOM   2109  CZ  TYR A 297     198.590 203.153 231.821  1.00 81.61           C
ATOM   2110  OH  TYR A 297     197.430 203.511 231.175  1.00 84.67           O
ATOM   2111  N   SER A 298     203.610 200.040 236.093  1.00 89.39           N
ATOM   2112  CA  SER A 298     204.845 199.581 236.708  1.00 90.88           C
ATOM   2113  C   SER A 298     206.039 199.852 235.797  1.00 92.21           C
ATOM   2114  O   SER A 298     205.902 200.147 234.606  1.00 93.99           O
ATOM   2115  CB  SER A 298     204.766 198.087 237.017  1.00 97.07           C
ATOM   2116  OG  SER A 298     204.971 197.319 235.843  1.00100.40           O
ATOM   2117  N   ASP A 299     207.235 199.743 236.380  1.00 94.12           N
ATOM   2118  CA  ASP A 299     208.454 199.959 235.609  1.00 96.19           C
ATOM   2119  C   ASP A 299     208.623 198.900 234.529  1.00 97.67           C
ATOM   2120  O   ASP A 299     209.226 199.171 233.485  1.00 96.73           O
ATOM   2121  CB  ASP A 299     209.671 199.962 236.534  1.00 99.31           C
ATOM   2122  CG  ASP A 299     209.729 201.186 237.423  1.00103.42           C
ATOM   2123  OD1 ASP A 299     208.793 201.389 238.225  1.00106.21           O
ATOM   2124  OD2 ASP A 299     210.717 201.943 237.325  1.00101.02           O
ATOM   2125  N   GLN A 300     208.103 197.694 234.764  1.00 97.98           N
ATOM   2126  CA  GLN A 300     208.229 196.622 233.783  1.00 96.85           C
ATOM   2127  C   GLN A 300     207.393 196.900 232.539  1.00 97.36           C
ATOM   2128  O   GLN A 300     207.874 196.733 231.413  1.00101.27           O
ATOM   2129  CB  GLN A 300     207.829 195.292 234.420  1.00100.81           C
ATOM   2130  CG  GLN A 300     207.767 194.123 233.458  1.00107.24           C
ATOM   2131  CD  GLN A 300     207.432 192.821 234.157  1.00114.94           C
ATOM   2132  OE1 GLN A 300     206.552 192.077 233.722  1.00117.52           O
ATOM   2133  NE2 GLN A 300     208.137 192.535 235.245  1.00114.46           N
ATOM   2134  N   GLN A 301     206.139 197.322 232.719  1.00 94.01           N
ATOM   2135  CA  GLN A 301     205.286 197.603 231.569  1.00 95.48           C
ATOM   2136  C   GLN A 301     205.846 198.748 230.734  1.00 95.32           C
ATOM   2137  O   GLN A 301     205.831 198.692 229.499  1.00 98.31           O
ATOM   2138  CB  GLN A 301     203.869 197.931 232.034  1.00 94.01           C
ATOM   2139  CG  GLN A 301     203.330 196.994 233.095  1.00 96.87           C
ATOM   2140  CD  GLN A 301     202.112 197.559 233.796  1.00 99.67           C
ATOM   2141  OE1 GLN A 301     202.144 197.829 234.996  1.00101.02           O
ATOM   2142  NE2 GLN A 301     201.030 197.742 233.049  1.00 98.01           N
ATOM   2143  N   LEU A 302     206.338 199.799 231.392  1.00 91.69           N
ATOM   2144  CA  LEU A 302     206.887 200.936 230.660  1.00 88.89           C
ATOM   2145  C   LEU A 302     208.142 200.548 229.889  1.00 91.02           C
ATOM   2146  O   LEU A 302     208.324 200.972 228.741  1.00 94.00           O
ATOM   2147  CB  LEU A 302     207.171 202.088 231.620  1.00 85.87           C
ATOM   2148  CG  LEU A 302     205.920 202.722 232.229  1.00 83.60           C
ATOM   2149  CD1 LEU A 302     206.288 203.892 233.120  1.00 85.10           C
ATOM   2150  CD2 LEU A 302     204.963 203.160 231.134  1.00 83.60           C
ATOM   2151  N   ASN A 303     209.020 199.744 230.495  1.00 89.41           N
ATOM   2152  CA  ASN A 303     210.232 199.334 229.794  1.00 87.53           C
ATOM   2153  C   ASN A 303     209.886 198.649 228.480  1.00 90.89           C
ATOM   2154  O   ASN A 303     210.547 198.875 227.459  1.00 95.68           O
ATOM   2155  CB  ASN A 303     211.074 198.416 230.677  1.00 88.73           C
ATOM   2156  CG  ASN A 303     211.982 199.184 231.617  1.00 93.42           C
ATOM   2157  OD1 ASN A 303     213.097 199.556 231.253  1.00 90.55           O
ATOM   2158  ND2 ASN A 303     211.509 199.425 232.834  1.00 97.20           N
ATOM   2159  N   ARG A 304     208.848 197.812 228.485  1.00 92.75           N
ATOM   2160  CA  ARG A 304     208.440 197.136 227.260  1.00 93.84           C
ATOM   2161  C   ARG A 304     207.981 198.141 226.214  1.00 94.59           C
ATOM   2162  O   ARG A 304     208.339 198.032 225.036  1.00 97.00           O
ATOM   2163  CB  ARG A 304     207.327 196.135 227.565  1.00 94.73           C
ATOM   2164  CG  ARG A 304     207.697 195.132 228.631  1.00 99.44           C
ATOM   2165  CD  ARG A 304     206.484 194.616 229.382  1.00103.74           C
ATOM   2166  NE  ARG A 304     206.914 193.741 230.463  1.00112.01           N
ATOM   2167  CZ  ARG A 304     207.021 192.423 230.366  1.00115.79           C
ATOM   2168  NH1 ARG A 304     206.613 191.774 229.288  1.00111.96           N
ATOM   2169  NH2 ARG A 304     207.556 191.741 231.372  1.00117.65           N
ATOM   2170  N   TYR A 305     207.187 199.131 226.629  1.00 94.87           N
ATOM   2171  CA  TYR A 305     206.705 200.139 225.692  1.00 94.21           C
ATOM   2172  C   TYR A 305     207.865 200.926 225.098  1.00 95.38           C
ATOM   2173  O   TYR A 305     207.927 201.143 223.882  1.00 98.22           O
ATOM   2174  CB  TYR A 305     205.719 201.073 226.392  1.00 94.86           C
ATOM   2175  CG  TYR A 305     204.370 201.158 225.719  1.00 98.43           C
ATOM   2176  CD1 TYR A 305     204.126 202.097 224.727  1.00101.14           C
ATOM   2177  CD2 TYR A 305     203.340 200.300 226.076  1.00 96.53           C
ATOM   2178  CE1 TYR A 305     202.894 202.179 224.110  1.00103.22           C
ATOM   2179  CE2 TYR A 305     202.105 200.374 225.465  1.00101.49           C
ATOM   2180  CZ  TYR A 305     201.887 201.315 224.482  1.00106.72           C
ATOM   2181  OH  TYR A 305     200.657 201.393 223.869  1.00114.08           O
ATOM   2182  N   LEU A 306     208.799 201.360 225.945  1.00 93.64           N
ATOM   2183  CA  LEU A 306     209.947 202.112 225.450  1.00 91.33           C
ATOM   2184  C   LEU A 306     210.784 201.255 224.510  1.00 95.06           C
ATOM   2185  O   LEU A 306     211.121 201.676 223.397  1.00 98.20           O
ATOM   2186  CB  LEU A 306     210.787 202.610 226.624  1.00 86.95           C
ATOM   2187  CG  LEU A 306     211.549 203.916 226.411  1.00 88.05           C
ATOM   2188  CD1 LEU A 306     210.606 205.103 226.508  1.00 87.78           C
ATOM   2189  CD2 LEU A 306     212.681 204.040 227.413  1.00 89.23           C
ATOM   2190  N   GLY A 307     211.117 200.043 224.939  1.00 95.03           N
ATOM   2191  CA  GLY A 307     211.898 199.135 224.114  1.00 96.94           C
ATOM   2192  C   GLY A 307     213.325 199.560 223.843  1.00100.65           C
ATOM   2193  O   GLY A 307     213.824 199.363 222.729  1.00106.57           O
ATOM   2194  N   ILE A 308     213.999 200.132 224.836  1.00 97.93           N
ATOM   2195  CA  ILE A 308     215.386 200.560 224.707  1.00 97.68           C
ATOM   2196  C   ILE A 308     216.205 199.777 225.721  1.00101.16           C
ATOM   2197  O   ILE A 308     215.915 199.814 226.922  1.00104.01           O
ATOM   2198  CB  ILE A 308     215.547 202.077 224.916  1.00 97.75           C
ATOM   2199  CG1 ILE A 308     214.981 202.839 223.716  1.00 96.76           C
ATOM   2200  CG2 ILE A 308     217.009 202.430 225.136  1.00100.73           C
ATOM   2201  CD1 ILE A 308     214.972 204.339 223.894  1.00 96.96           C
ATOM   2202  N   LYS A 309     217.219 199.066 225.239  1.00 99.70           N
ATOM   2203  CA  LYS A 309     218.078 198.248 226.080  1.00101.66           C
ATOM   2204  C   LYS A 309     219.456 198.879 226.230  1.00101.99           C
ATOM   2205  O   LYS A 309     219.881 199.707 225.421  1.00104.46           O
ATOM   2206  CB  LYS A 309     218.216 196.836 225.501  1.00104.98           C
ATOM   2207  CG  LYS A 309     216.895 196.110 225.316  1.00108.26           C
ATOM   2208  CD  LYS A 309     217.064 194.865 224.462  1.00113.92           C
ATOM   2209  CE  LYS A 309     218.103 193.923 225.050  1.00115.02           C
ATOM   2210  NZ  LYS A 309     218.304 192.722 224.194  1.00116.66           N
ATOM   2211  N   LYS A 310     220.152 198.467 227.286  1.00 96.96           N
ATOM   2212  CA  LYS A 310     221.488 198.975 227.553  1.00 96.01           C
ATOM   2213  C   LYS A 310     222.458 198.509 226.474  1.00 99.06           C
ATOM   2214  O   LYS A 310     222.327 197.414 225.919  1.00102.77           O
ATOM   2215  CB  LYS A 310     221.967 198.515 228.930  1.00 93.75           C
ATOM   2216  CG  LYS A 310     223.304 199.100 229.360  1.00 97.66           C
ATOM   2217  CD  LYS A 310     223.272 199.490 230.831  1.00101.03           C
ATOM   2218  CE  LYS A 310     224.538 200.220 231.254  1.00104.49           C
ATOM   2219  NZ  LYS A 310     225.650 199.289 231.588  1.00102.98           N
ATOM   2220  N   GLY A 311     223.438 199.357 226.174  1.00 95.12           N
ATOM   2221  CA  GLY A 311     224.439 199.074 225.174  1.00 94.50           C
ATOM   2222  C   GLY A 311     224.133 199.630 223.799  1.00 96.05           C
ATOM   2223  O   GLY A 311     225.028 199.661 222.947  1.00 99.27           O
ATOM   2224  N   GLU A 312     222.901 200.069 223.560  1.00 96.14           N
ATOM   2225  CA  GLU A 312     222.539 200.620 222.265  1.00 97.39           C
ATOM   2226  C   GLU A 312     223.107 202.029 222.104  1.00 96.36           C
ATOM   2227  O   GLU A 312     223.404 202.726 223.079  1.00 97.37           O
ATOM   2228  CB  GLU A 312     221.020 200.636 222.100  1.00101.73           C
ATOM   2229  CG  GLU A 312     220.374 199.267 222.246  1.00107.05           C
ATOM   2230  CD  GLU A 312     218.860 199.333 222.262  1.00115.21           C
ATOM   2231  OE1 GLU A 312     218.314 200.425 222.525  1.00114.05           O
ATOM   2232  OE2 GLU A 312     218.216 198.293 222.009  1.00116.73           O
ATOM   2233  N   THR A 313     223.260 202.444 220.849  1.00 92.63           N
ATOM   2234  CA  THR A 313     223.797 203.767 220.560  1.00 90.28           C
ATOM   2235  C   THR A 313     222.809 204.852 220.969  1.00 92.18           C
ATOM   2236  O   THR A 313     221.596 204.715 220.785  1.00 93.94           O
ATOM   2237  CB  THR A 313     224.130 203.897 219.075  1.00 87.64           C
ATOM   2238  OG1 THR A 313     225.111 202.916 218.718  1.00 88.22           O
ATOM   2239  CG2 THR A 313     224.679 205.283 218.776  1.00 87.36           C
ATOM   2240  N   TYR A 314     223.337 205.939 221.523  1.00 92.43           N
ATOM   2241  CA  TYR A 314     222.500 207.046 221.966  1.00 94.18           C
ATOM   2242  C   TYR A 314     221.892 207.768 220.770  1.00 96.87           C
ATOM   2243  O   TYR A 314     222.614 208.313 219.929  1.00100.30           O
ATOM   2244  CB  TYR A 314     223.316 208.017 222.815  1.00 94.20           C
ATOM   2245  CG  TYR A 314     222.569 209.281 223.170  1.00 96.98           C
ATOM   2246  CD1 TYR A 314     221.674 209.307 224.228  1.00 99.84           C
ATOM   2247  CD2 TYR A 314     222.759 210.450 222.445  1.00 99.92           C
ATOM   2248  CE1 TYR A 314     220.989 210.457 224.555  1.00103.64           C
ATOM   2249  CE2 TYR A 314     222.078 211.607 222.766  1.00104.20           C
ATOM   2250  CZ  TYR A 314     221.194 211.605 223.823  1.00106.46           C
ATOM   2251  OH  TYR A 314     220.512 212.754 224.148  1.00108.23           O
ATOM   2252  N   ASN A 315     220.562 207.776 220.700  1.00 95.34           N
ATOM   2253  CA  ASN A 315     219.823 208.437 219.626  1.00 96.99           C
ATOM   2254  C   ASN A 315     218.733 209.278 220.283  1.00100.69           C
ATOM   2255  O   ASN A 315     217.723 208.742 220.748  1.00103.52           O
ATOM   2256  CB  ASN A 315     219.239 207.426 218.645  1.00 98.70           C
ATOM   2257  CG  ASN A 315     218.547 208.088 217.473  1.00105.02           C
ATOM   2258  OD1 ASN A 315     218.643 209.301 217.286  1.00107.37           O
ATOM   2259  ND2 ASN A 315     217.850 207.294 216.671  1.00103.70           N
ATOM   2260  N   GLY A 316     218.942 210.594 220.323  1.00102.47           N
ATOM   2261  CA  GLY A 316     217.963 211.470 220.946  1.00103.22           C
ATOM   2262  C   GLY A 316     216.601 211.413 220.282  1.00104.06           C
ATOM   2263  O   GLY A 316     215.570 211.405 220.959  1.00102.23           O
ATOM   2264  N   VAL A 317     216.575 211.376 218.949  1.00104.41           N
ATOM   2265  CA  VAL A 317     215.305 211.335 218.229  1.00104.02           C
ATOM   2266  C   VAL A 317     214.513 210.090 218.611  1.00100.89           C
ATOM   2267  O   VAL A 317     213.297 210.148 218.830  1.00102.48           O
ATOM   2268  CB  VAL A 317     215.546 211.405 216.711  1.00108.17           C
ATOM   2269  CG1 VAL A 317     214.227 211.306 215.960  1.00107.37           C
ATOM   2270  CG2 VAL A 317     216.274 212.690 216.351  1.00107.55           C
ATOM   2271  N   LEU A 318     215.190 208.943 218.695  1.00 97.30           N
ATOM   2272  CA  LEU A 318     214.500 207.706 219.044  1.00 94.54           C
ATOM   2273  C   LEU A 318     213.843 207.800 220.415  1.00 98.27           C
ATOM   2274  O   LEU A 318     212.716 207.329 220.605  1.00102.18           O
ATOM   2275  CB  LEU A 318     215.476 206.531 218.996  1.00 94.32           C
ATOM   2276  CG  LEU A 318     214.860 205.144 219.167  1.00 96.77           C
ATOM   2277  CD1 LEU A 318     213.696 204.967 218.209  1.00 97.19           C
ATOM   2278  CD2 LEU A 318     215.908 204.068 218.942  1.00 99.77           C
ATOM   2279  N   LEU A 319     214.532 208.402 221.384  1.00 97.45           N
ATOM   2280  CA  LEU A 319     213.977 208.520 222.728  1.00 94.86           C
ATOM   2281  C   LEU A 319     212.695 209.347 222.726  1.00 96.18           C
ATOM   2282  O   LEU A 319     211.658 208.914 223.240  1.00 98.44           O
ATOM   2283  CB  LEU A 319     215.018 209.133 223.665  1.00 93.51           C
ATOM   2284  CG  LEU A 319     214.672 209.136 225.153  1.00 92.96           C
ATOM   2285  CD1 LEU A 319     214.284 207.740 225.600  1.00 91.77           C
ATOM   2286  CD2 LEU A 319     215.846 209.651 225.968  1.00 96.73           C
ATOM   2287  N   GLU A 320     212.749 210.548 222.146  1.00 97.15           N
ATOM   2288  CA  GLU A 320     211.569 211.406 222.109  1.00 97.35           C
ATOM   2289  C   GLU A 320     210.439 210.776 221.309  1.00 95.14           C
ATOM   2290  O   GLU A 320     209.267 210.905 221.681  1.00 96.17           O
ATOM   2291  CB  GLU A 320     211.935 212.768 221.524  1.00103.67           C
ATOM   2292  CG  GLU A 320     213.282 213.289 221.986  1.00108.32           C
ATOM   2293  CD  GLU A 320     213.841 214.348 221.060  1.00113.83           C
ATOM   2294  OE1 GLU A 320     213.269 215.456 221.004  1.00110.58           O
ATOM   2295  OE2 GLU A 320     214.848 214.065 220.377  1.00114.31           O
ATOM   2296  N   LYS A 321     210.766 210.096 220.209  1.00 93.43           N
ATOM   2297  CA  LYS A 321     209.731 209.469 219.395  1.00 93.69           C
ATOM   2298  C   LYS A 321     208.956 208.431 220.196  1.00 95.11           C
ATOM   2299  O   LYS A 321     207.734 208.310 220.055  1.00 99.70           O
ATOM   2300  CB  LYS A 321     210.359 208.831 218.156  1.00 98.18           C
ATOM   2301  CG  LYS A 321     209.357 208.383 217.109  1.00 99.63           C
ATOM   2302  CD  LYS A 321     208.667 209.576 216.472  1.00104.54           C
ATOM   2303  CE  LYS A 321     209.678 210.530 215.856  1.00103.60           C
ATOM   2304  NZ  LYS A 321     210.507 209.859 214.818  1.00101.90           N
ATOM   2305  N   ARG A 322     209.653 207.670 221.042  1.00 91.49           N
ATOM   2306  CA  ARG A 322     208.990 206.648 221.844  1.00 88.49           C
ATOM   2307  C   ARG A 322     208.221 207.249 223.011  1.00 91.30           C
ATOM   2308  O   ARG A 322     207.165 206.730 223.388  1.00 94.90           O
ATOM   2309  CB  ARG A 322     210.023 205.646 222.347  1.00 86.33           C
ATOM   2310  CG  ARG A 322     210.892 205.095 221.240  1.00 93.13           C
ATOM   2311  CD  ARG A 322     210.187 203.984 220.489  1.00 94.87           C
ATOM   2312  NE  ARG A 322     210.889 202.730 220.716  1.00 99.24           N
ATOM   2313  CZ  ARG A 322     211.688 202.142 219.838  1.00100.90           C
ATOM   2314  NH1 ARG A 322     211.783 202.570 218.590  1.00 98.23           N
ATOM   2315  NH2 ARG A 322     212.413 201.098 220.223  1.00104.55           N
ATOM   2316  N   ILE A 323     208.731 208.332 223.599  1.00 90.64           N
ATOM   2317  CA  ILE A 323     208.048 208.955 224.728  1.00 84.69           C
ATOM   2318  C   ILE A 323     206.801 209.697 224.263  1.00 87.80           C
ATOM   2319  O   ILE A 323     205.715 209.533 224.831  1.00 88.21           O
ATOM   2320  CB  ILE A 323     209.009 209.887 225.484  1.00 78.31           C
ATOM   2321  CG1 ILE A 323     209.911 209.071 226.410  1.00 83.34           C
ATOM   2322  CG2 ILE A 323     208.230 210.935 226.259  1.00 81.02           C
ATOM   2323  CD1 ILE A 323     211.127 209.819 226.893  1.00 87.52           C
ATOM   2324  N   ALA A 324     206.934 210.525 223.226  1.00 91.76           N
ATOM   2325  CA  ALA A 324     205.791 211.290 222.721  1.00 91.35           C
ATOM   2326  C   ALA A 324     205.985 211.510 221.220  1.00 94.17           C
ATOM   2327  O   ALA A 324     206.712 212.413 220.801  1.00 96.66           O
ATOM   2328  CB  ALA A 324     205.641 212.609 223.465  1.00 87.15           C
ATOM   2329  N   ASP A 325     205.318 210.680 220.422  1.00 95.62           N
ATOM   2330  CA  ASP A 325     205.391 210.775 218.966  1.00 98.10           C
ATOM   2331  C   ASP A 325     204.408 211.851 218.521  1.00 98.75           C
ATOM   2332  O   ASP A 325     203.208 211.598 218.390  1.00101.09           O
ATOM   2333  CB  ASP A 325     205.082 209.429 218.323  1.00 98.62           C
ATOM   2334  CG  ASP A 325     205.345 209.422 216.833  1.00102.34           C
ATOM   2335  OD1 ASP A 325     205.837 210.444 216.312  1.00103.42           O
ATOM   2336  OD2 ASP A 325     205.061 208.394 216.182  1.00103.93           O
ATOM   2337  N   ASN A 326     204.916 213.064 218.295  1.00 97.10           N
ATOM   2338  CA  ASN A 326     204.062 214.175 217.888  1.00 97.09           C
ATOM   2339  C   ASN A 326     203.645 214.106 216.425  1.00 98.10           C
ATOM   2340  O   ASN A 326     202.587 214.635 216.067  1.00 97.57           O
ATOM   2341  CB  ASN A 326     204.770 215.505 218.151  1.00 97.91           C
ATOM   2342  CG  ASN A 326     205.069 215.726 219.618  1.00101.63           C
ATOM   2343  OD1 ASN A 326     204.454 215.111 220.488  1.00 99.91           O
ATOM   2344  ND2 ASN A 326     206.014 216.614 219.902  1.00101.98           N
ATOM   2345  N   THR A 327     204.451 213.476 215.567  1.00 98.51           N
ATOM   2346  CA  THR A 327     204.110 213.405 214.149  1.00 98.97           C
ATOM   2347  C   THR A 327     202.724 212.815 213.927  1.00 96.74           C
ATOM   2348  O   THR A 327     201.954 213.314 213.098  1.00 96.14           O
ATOM   2349  CB  THR A 327     205.155 212.583 213.396  1.00100.37           C
ATOM   2350  OG1 THR A 327     204.989 211.195 213.710  1.00101.38           O
ATOM   2351  CG2 THR A 327     206.555 213.019 213.788  1.00 99.87           C
ATOM   2352  N   LYS A 328     202.386 211.755 214.654  1.00 95.85           N
ATOM   2353  CA  LYS A 328     201.087 211.131 214.483  1.00 92.41           C
ATOM   2354  C   LYS A 328     200.325 211.091 215.802  1.00 94.12           C
ATOM   2355  O   LYS A 328     200.930 210.992 216.874  1.00 95.90           O
ATOM   2356  CB  LYS A 328     201.238 209.705 213.941  1.00 89.95           C
ATOM   2357  CG  LYS A 328     201.940 208.756 214.896  1.00 92.86           C
ATOM   2358  CD  LYS A 328     202.338 207.473 214.194  1.00 96.77           C
ATOM   2359  CE  LYS A 328     201.242 207.003 213.256  1.00100.72           C
ATOM   2360  NZ  LYS A 328     201.574 205.699 212.623  1.00 98.80           N
ATOM   2361  N   PRO A 329     198.991 211.164 215.753  1.00 93.07           N
ATOM   2362  CA  PRO A 329     198.200 211.128 216.989  1.00 90.56           C
ATOM   2363  C   PRO A 329     197.898 209.728 217.492  1.00 93.08           C
ATOM   2364  O   PRO A 329     197.435 209.588 218.633  1.00 95.28           O
ATOM   2365  CB  PRO A 329     196.909 211.842 216.583  1.00 88.11           C
ATOM   2366  CG  PRO A 329     196.747 211.460 215.148  1.00 88.10           C
ATOM   2367  CD  PRO A 329     198.147 211.410 214.571  1.00 91.23           C
ATOM   2368  N   ASP A 330     198.133 208.693 216.686  1.00 95.41           N
ATOM   2369  CA  ASP A 330     197.856 207.315 217.071  1.00 93.44           C
ATOM   2370  C   ASP A 330     199.122 206.503 217.318  1.00 96.17           C
ATOM   2371  O   ASP A 330     199.081 205.270 217.270  1.00 96.37           O
ATOM   2372  CB  ASP A 330     196.995 206.641 216.004  1.00 93.88           C
ATOM   2373  CG  ASP A 330     197.445 206.981 214.598  1.00101.18           C
ATOM   2374  OD1 ASP A 330     198.375 207.803 214.453  1.00103.04           O
ATOM   2375  OD2 ASP A 330     196.868 206.429 213.638  1.00105.97           O
ATOM   2376  N   GLY A 331     200.246 207.163 217.581  1.00 96.82           N
ATOM   2377  CA  GLY A 331     201.475 206.442 217.826  1.00 96.66           C
ATOM   2378  C   GLY A 331     201.434 205.656 219.121  1.00 96.87           C
ATOM   2379  O   GLY A 331     200.687 205.960 220.051  1.00 98.49           O
ATOM   2380  N   GLU A 332     202.265 204.614 219.177  1.00 95.19           N
ATOM   2381  CA  GLU A 332     202.352 203.758 220.359  1.00 95.69           C
ATOM   2382  C   GLU A 332     203.479 204.281 221.245  1.00 95.74           C
ATOM   2383  O   GLU A 332     204.577 203.726 221.317  1.00 98.31           O
ATOM   2384  CB  GLU A 332     202.565 202.304 219.959  1.00 97.46           C
ATOM   2385  CG  GLU A 332     201.439 201.380 220.394  1.00100.65           C
ATOM   2386  CD  GLU A 332     201.661 199.943 219.966  1.00112.82           C
ATOM   2387  OE1 GLU A 332     201.621 199.668 218.749  1.00116.40           O
ATOM   2388  OE2 GLU A 332     201.884 199.089 220.850  1.00115.31           O
ATOM   2389  N   ASP A 333     203.189 205.382 221.929  1.00 91.43           N
ATOM   2390  CA  ASP A 333     204.128 206.035 222.825  1.00 89.26           C
ATOM   2391  C   ASP A 333     203.589 206.003 224.248  1.00 86.43           C
ATOM   2392  O   ASP A 333     202.415 205.712 224.489  1.00 88.39           O
ATOM   2393  CB  ASP A 333     204.392 207.480 222.383  1.00 90.75           C
ATOM   2394  CG  ASP A 333     203.114 208.259 222.149  1.00 93.27           C
ATOM   2395  OD1 ASP A 333     202.449 208.626 223.141  1.00 91.80           O
ATOM   2396  OD2 ASP A 333     202.771 208.499 220.973  1.00 97.00           O
ATOM   2397  N   ILE A 334     204.469 206.308 225.201  1.00 82.26           N
ATOM   2398  CA  ILE A 334     204.063 206.307 226.601  1.00 79.66           C
ATOM   2399  C   ILE A 334     203.036 207.402 226.860  1.00 80.09           C
ATOM   2400  O   ILE A 334     202.107 207.224 227.657  1.00 83.20           O
ATOM   2401  CB  ILE A 334     205.292 206.452 227.514  1.00 80.48           C
ATOM   2402  CG1 ILE A 334     206.337 205.393 227.167  1.00 82.24           C
ATOM   2403  CG2 ILE A 334     204.885 206.326 228.970  1.00 83.37           C
ATOM   2404  CD1 ILE A 334     207.574 205.453 228.032  1.00 83.42           C
ATOM   2405  N   THR A 335     203.184 208.551 226.197  1.00 77.27           N
ATOM   2406  CA  THR A 335     202.241 209.646 226.398  1.00 75.94           C
ATOM   2407  C   THR A 335     200.828 209.234 226.003  1.00 76.95           C
ATOM   2408  O   THR A 335     199.870 209.467 226.749  1.00 78.58           O
ATOM   2409  CB  THR A 335     202.683 210.874 225.603  1.00 78.30           C
ATOM   2410  OG1 THR A 335     204.067 211.138 225.862  1.00 85.65           O
ATOM   2411  CG2 THR A 335     201.863 212.087 226.009  1.00 75.20           C
ATOM   2412  N   ASN A 336     200.678 208.615 224.830  1.00 76.78           N
ATOM   2413  CA  ASN A 336     199.351 208.190 224.398  1.00 73.06           C
ATOM   2414  C   ASN A 336     198.759 207.166 225.355  1.00 74.12           C
ATOM   2415  O   ASN A 336     197.534 207.089 225.500  1.00 80.88           O
ATOM   2416  CB  ASN A 336     199.408 207.629 222.979  1.00 75.14           C
ATOM   2417  CG  ASN A 336     199.536 208.715 221.932  1.00 85.01           C
ATOM   2418  OD1 ASN A 336     199.191 209.871 222.177  1.00 84.25           O
ATOM   2419  ND2 ASN A 336     200.027 208.349 220.755  1.00 93.38           N
ATOM   2420  N   LEU A 337     199.606 206.379 226.017  1.00 72.49           N
ATOM   2421  CA  LEU A 337     199.106 205.389 226.963  1.00 69.52           C
ATOM   2422  C   LEU A 337     198.394 206.067 228.126  1.00 72.23           C
ATOM   2423  O   LEU A 337     197.343 205.605 228.584  1.00 74.06           O
ATOM   2424  CB  LEU A 337     200.261 204.520 227.460  1.00 75.41           C
ATOM   2425  CG  LEU A 337     199.913 203.365 228.398  1.00 82.07           C
ATOM   2426  CD1 LEU A 337     198.858 202.474 227.770  1.00 85.73           C
ATOM   2427  CD2 LEU A 337     201.161 202.565 228.735  1.00 85.99           C
ATOM   2428  N   TYR A 338     198.955 207.175 228.615  1.00 71.55           N
ATOM   2429  CA  TYR A 338     198.359 207.902 229.731  1.00 70.22           C
ATOM   2430  C   TYR A 338     197.192 208.780 229.295  1.00 69.04           C
ATOM   2431  O   TYR A 338     196.136 208.774 229.936  1.00 71.14           O
ATOM   2432  CB  TYR A 338     199.416 208.768 230.418  1.00 71.81           C
ATOM   2433  CG  TYR A 338     200.271 208.053 231.437  1.00 72.85           C
ATOM   2434  CD1 TYR A 338     199.793 207.799 232.713  1.00 72.66           C
ATOM   2435  CD2 TYR A 338     201.565 207.656 231.131  1.00 73.95           C
ATOM   2436  CE1 TYR A 338     200.571 207.156 233.651  1.00 74.38           C
ATOM   2437  CE2 TYR A 338     202.351 207.012 232.063  1.00 76.04           C
ATOM   2438  CZ  TYR A 338     201.849 206.766 233.322  1.00 77.89           C
ATOM   2439  OH  TYR A 338     202.627 206.124 234.257  1.00 81.71           O
ATOM   2440  N   GLN A 339     197.365 209.551 228.217  1.00 68.14           N
ATOM   2441  CA  GLN A 339     196.306 210.448 227.764  1.00 67.08           C
ATOM   2442  C   GLN A 339     195.080 209.703 227.251  1.00 66.70           C
ATOM   2443  O   GLN A 339     193.980 210.265 227.244  1.00 69.68           O
ATOM   2444  CB  GLN A 339     196.843 211.392 226.690  1.00 68.14           C
ATOM   2445  CG  GLN A 339     197.727 212.495 227.243  1.00 71.61           C
ATOM   2446  CD  GLN A 339     198.164 213.484 226.183  1.00 82.19           C
ATOM   2447  OE1 GLN A 339     198.111 213.194 224.989  1.00 85.60           O
ATOM   2448  NE2 GLN A 339     198.597 214.662 226.615  1.00 84.13           N
ATOM   2449  N   ASN A 340     195.234 208.452 226.822  1.00 65.53           N
ATOM   2450  CA  ASN A 340     194.082 207.708 226.331  1.00 65.97           C
ATOM   2451  C   ASN A 340     193.264 207.079 227.448  1.00 70.36           C
ATOM   2452  O   ASN A 340     192.250 206.435 227.159  1.00 73.16           O
ATOM   2453  CB  ASN A 340     194.523 206.606 225.363  1.00 68.55           C
ATOM   2454  CG  ASN A 340     195.062 207.151 224.060  1.00 73.79           C
ATOM   2455  OD1 ASN A 340     194.747 208.272 223.665  1.00 72.82           O
ATOM   2456  ND2 ASN A 340     195.877 206.355 223.380  1.00 78.59           N
ATOM   2457  N   ASN A 341     193.671 207.241 228.704  1.00 69.84           N
ATOM   2458  CA  ASN A 341     192.961 206.646 229.828  1.00 67.57           C
ATOM   2459  C   ASN A 341     192.559 207.677 230.881  1.00 71.22           C
ATOM   2460  O   ASN A 341     192.518 207.382 232.076  1.00 76.74           O
ATOM   2461  CB  ASN A 341     193.796 205.530 230.448  1.00 66.01           C
ATOM   2462  CG  ASN A 341     194.152 204.451 229.443  1.00 71.16           C
ATOM   2463  OD1 ASN A 341     193.399 204.190 228.504  1.00 73.29           O
ATOM   2464  ND2 ASN A 341     195.305 203.823 229.631  1.00 77.44           N
ATOM   2465  N   GLY A 342     192.243 208.899 230.451  1.00 68.83           N
ATOM   2466  CA  GLY A 342     191.786 209.950 231.335  1.00 66.63           C
ATOM   2467  C   GLY A 342     192.847 210.863 231.918  1.00 66.73           C
ATOM   2468  O   GLY A 342     192.488 211.868 232.543  1.00 71.37           O
ATOM   2469  N   TYR A 343     194.133 210.562 231.743  1.00 65.99           N
ATOM   2470  CA  TYR A 343     195.182 211.416 232.305  1.00 66.63           C
ATOM   2471  C   TYR A 343     195.473 212.561 231.338  1.00 69.40           C
ATOM   2472  O   TYR A 343     196.412 212.536 230.539  1.00 75.50           O
ATOM   2473  CB  TYR A 343     196.423 210.599 232.628  1.00 66.86           C
ATOM   2474  CG  TYR A 343     196.194 209.651 233.780  1.00 66.85           C
ATOM   2475  CD1 TYR A 343     196.167 210.115 235.087  1.00 66.78           C
ATOM   2476  CD2 TYR A 343     195.984 208.299 233.560  1.00 68.60           C
ATOM   2477  CE1 TYR A 343     195.947 209.257 236.143  1.00 70.08           C
ATOM   2478  CE2 TYR A 343     195.765 207.433 234.610  1.00 71.82           C
ATOM   2479  CZ  TYR A 343     195.747 207.917 235.899  1.00 74.68           C
ATOM   2480  OH  TYR A 343     195.529 207.058 236.950  1.00 81.66           O
ATOM   2481  N   LEU A 344     194.634 213.595 231.431  1.00 67.62           N
ATOM   2482  CA  LEU A 344     194.767 214.769 230.575  1.00 69.27           C
ATOM   2483  C   LEU A 344     195.993 215.606 230.920  1.00 73.29           C
ATOM   2484  O   LEU A 344     196.593 216.216 230.028  1.00 74.40           O
ATOM   2485  CB  LEU A 344     193.505 215.627 230.681  1.00 67.50           C
ATOM   2486  CG  LEU A 344     193.546 217.033 230.081  1.00 69.02           C
ATOM   2487  CD1 LEU A 344     193.262 216.995 228.592  1.00 70.99           C
ATOM   2488  CD2 LEU A 344     192.566 217.948 230.795  1.00 70.07           C
ATOM   2489  N   PHE A 345     196.375 215.658 232.193  1.00 73.31           N
ATOM   2490  CA  PHE A 345     197.511 216.454 232.638  1.00 73.92           C
ATOM   2491  C   PHE A 345     198.834 215.696 232.623  1.00 77.44           C
ATOM   2492  O   PHE A 345     199.807 216.171 233.215  1.00 78.77           O
ATOM   2493  CB  PHE A 345     197.251 216.989 234.049  1.00 73.16           C
ATOM   2494  CG  PHE A 345     195.914 217.652 234.211  1.00 74.74           C
ATOM   2495  CD1 PHE A 345     195.750 218.993 233.912  1.00 73.71           C
ATOM   2496  CD2 PHE A 345     194.821 216.935 234.669  1.00 75.96           C
ATOM   2497  CE1 PHE A 345     194.523 219.605 234.063  1.00 77.21           C
ATOM   2498  CE2 PHE A 345     193.591 217.543 234.823  1.00 75.37           C
ATOM   2499  CZ  PHE A 345     193.442 218.879 234.519  1.00 78.75           C
ATOM   2500  N   SER A 346     198.898 214.540 231.969  1.00 74.76           N
ATOM   2501  CA  SER A 346     200.138 213.775 231.941  1.00 74.26           C
ATOM   2502  C   SER A 346     201.192 214.457 231.077  1.00 79.25           C
ATOM   2503  O   SER A 346     200.887 215.037 230.031  1.00 81.87           O
ATOM   2504  CB  SER A 346     199.881 212.362 231.424  1.00 74.63           C
ATOM   2505  OG  SER A 346     199.715 212.358 230.019  1.00 77.80           O
ATOM   2506  N   LYS A 347     202.445 214.375 231.523  1.00 79.57           N
ATOM   2507  CA  LYS A 347     203.576 214.961 230.809  1.00 76.69           C
ATOM   2508  C   LYS A 347     204.801 214.112 231.103  1.00 77.40           C
ATOM   2509  O   LYS A 347     205.162 213.930 232.269  1.00 82.63           O
ATOM   2510  CB  LYS A 347     203.810 216.412 231.228  1.00 79.54           C
ATOM   2511  CG  LYS A 347     202.653 217.332 230.898  1.00 86.47           C
ATOM   2512  CD  LYS A 347     202.678 218.588 231.747  1.00 89.31           C
ATOM   2513  CE  LYS A 347     201.292 219.205 231.820  1.00 91.40           C
ATOM   2514  NZ  LYS A 347     201.280 220.479 232.585  1.00 94.91           N
ATOM   2515  N   ILE A 348     205.433 213.595 230.055  1.00 74.80           N
ATOM   2516  CA  ILE A 348     206.615 212.752 230.182  1.00 75.22           C
ATOM   2517  C   ILE A 348     207.803 213.511 229.612  1.00 78.28           C
ATOM   2518  O   ILE A 348     207.787 213.921 228.445  1.00 82.36           O
ATOM   2519  CB  ILE A 348     206.427 211.406 229.469  1.00 74.02           C
ATOM   2520  CG1 ILE A 348     205.116 210.756 229.911  1.00 77.55           C
ATOM   2521  CG2 ILE A 348     207.601 210.487 229.753  1.00 77.44           C
ATOM   2522  CD1 ILE A 348     204.786 209.487 229.167  1.00 81.08           C
ATOM   2523  N   ASN A 349     208.833 213.698 230.433  1.00 78.08           N
ATOM   2524  CA  ASN A 349     210.042 214.401 230.031  1.00 80.95           C
ATOM   2525  C   ASN A 349     211.253 213.598 230.475  1.00 83.90           C
ATOM   2526  O   ASN A 349     211.330 213.173 231.632  1.00 86.08           O
ATOM   2527  CB  ASN A 349     210.089 215.813 230.624  1.00 81.32           C
ATOM   2528  CG  ASN A 349     209.875 215.822 232.123  1.00 87.89           C
ATOM   2529  OD1 ASN A 349     208.755 216.004 232.601  1.00 89.83           O
ATOM   2530  ND2 ASN A 349     210.950 215.624 232.876  1.00 89.25           N
ATOM   2531  N   ALA A 350     212.193 213.393 229.557  1.00 83.67           N
ATOM   2532  CA  ALA A 350     213.406 212.643 229.841  1.00 84.81           C
ATOM   2533  C   ALA A 350     214.487 213.573 230.371  1.00 88.76           C
ATOM   2534  O   ALA A 350     214.638 214.703 229.898  1.00 92.82           O
ATOM   2535  CB  ALA A 350     213.901 211.924 228.586  1.00 86.34           C
ATOM   2536  N   VAL A 351     215.236 213.093 231.360  1.00 89.38           N
ATOM   2537  CA  VAL A 351     216.310 213.860 231.979  1.00 90.54           C
ATOM   2538  C   VAL A 351     217.552 212.984 232.050  1.00 94.82           C
ATOM   2539  O   VAL A 351     217.494 211.861 232.566  1.00 98.50           O
ATOM   2540  CB  VAL A 351     215.925 214.363 233.380  1.00 93.50           C
ATOM   2541  CG1 VAL A 351     217.085 215.115 234.010  1.00 98.30           C
ATOM   2542  CG2 VAL A 351     214.689 215.245 233.302  1.00 92.08           C
ATOM   2543  N   GLU A 352     218.670 213.496 231.541  1.00 96.97           N
ATOM   2544  CA  GLU A 352     219.936 212.771 231.554  1.00101.50           C
ATOM   2545  C   GLU A 352     220.556 212.941 232.936  1.00103.99           C
ATOM   2546  O   GLU A 352     220.952 214.048 233.314  1.00105.15           O
ATOM   2547  CB  GLU A 352     220.851 213.293 230.450  1.00106.10           C
ATOM   2548  CG  GLU A 352     220.085 213.754 229.216  1.00110.57           C
ATOM   2549  CD  GLU A 352     220.967 213.944 227.997  1.00115.37           C
ATOM   2550  OE1 GLU A 352     222.108 214.426 228.149  1.00116.55           O
ATOM   2551  OE2 GLU A 352     220.515 213.604 226.884  1.00114.38           O
ATOM   2552  N   VAL A 353     220.635 211.850 233.698  1.00106.06           N
ATOM   2553  CA  VAL A 353     221.166 211.896 235.056  1.00108.67           C
ATOM   2554  C   VAL A 353     222.690 211.896 235.091  1.00110.85           C
ATOM   2555  O   VAL A 353     223.305 212.852 235.577  1.00108.87           O
ATOM   2556  CB  VAL A 353     220.616 210.726 235.891  1.00106.97           C
ATOM   2557  CG1 VAL A 353     221.185 210.766 237.300  1.00107.27           C
ATOM   2558  CG2 VAL A 353     219.097 210.766 235.924  1.00102.45           C
ATOM   2559  N   LYS A 354     223.311 210.833 234.590  1.00111.76           N
ATOM   2560  CA  LYS A 354     224.761 210.716 234.599  1.00111.94           C
ATOM   2561  C   LYS A 354     225.305 210.405 233.211  1.00115.29           C
ATOM   2562  O   LYS A 354     224.599 209.877 232.347  1.00115.30           O
ATOM   2563  CB  LYS A 354     225.216 209.638 235.586  1.00111.09           C
ATOM   2564  CG  LYS A 354     225.249 210.108 237.031  1.00114.08           C
ATOM   2565  CD  LYS A 354     225.550 208.964 237.982  1.00115.95           C
ATOM   2566  CE  LYS A 354     224.359 208.034 238.115  1.00115.20           C
ATOM   2567  NZ  LYS A 354     223.176 208.737 238.685  1.00113.44           N
ATOM   2568  N   THR A 355     226.580 210.746 233.012  1.00117.60           N
ATOM   2569  CA  THR A 355     227.283 210.534 231.744  1.00120.15           C
ATOM   2570  C   THR A 355     228.725 210.156 232.078  1.00117.75           C
ATOM   2571  O   THR A 355     229.579 211.029 232.256  1.00115.51           O
ATOM   2572  CB  THR A 355     227.216 211.778 230.870  1.00120.33           C
ATOM   2573  OG1 THR A 355     225.873 212.280 230.856  1.00120.98           O
ATOM   2574  CG2 THR A 355     227.645 211.455 229.449  1.00116.31           C
ATOM   2575  N   VAL A 356     228.993 208.855 232.160  1.00117.09           N
ATOM   2576  CA  VAL A 356     230.325 208.358 232.478  1.00118.72           C
ATOM   2577  C   VAL A 356     230.684 207.213 231.543  1.00118.65           C
ATOM   2578  O   VAL A 356     229.840 206.383 231.188  1.00117.34           O
ATOM   2579  CB  VAL A 356     230.430 207.904 233.950  1.00121.08           C
ATOM   2580  CG1 VAL A 356     231.840 207.425 234.256  1.00120.14           C
ATOM   2581  CG2 VAL A 356     230.029 209.035 234.883  1.00120.37           C
ATOM   2582  N   ASN A 357     231.956 207.174 231.147  1.00119.19           N
ATOM   2583  CA  ASN A 357     232.473 206.136 230.256  1.00118.66           C
ATOM   2584  C   ASN A 357     231.674 206.062 228.958  1.00115.45           C
ATOM   2585  O   ASN A 357     231.375 204.980 228.447  1.00114.75           O
ATOM   2586  CB  ASN A 357     232.495 204.778 230.958  1.00120.64           C
ATOM   2587  CG  ASN A 357     233.208 204.824 232.294  1.00125.93           C
ATOM   2588  OD1 ASN A 357     233.976 205.746 232.569  1.00127.65           O
ATOM   2589  ND2 ASN A 357     232.959 203.825 233.132  1.00125.73           N
ATOM   2590  N   ASP A 358     231.322 207.226 228.417  1.00111.65           N
ATOM   2591  CA  ASP A 358     230.565 207.326 227.172  1.00110.70           C
ATOM   2592  C   ASP A 358     229.184 206.688 227.273  1.00109.46           C
ATOM   2593  O   ASP A 358     228.541 206.431 226.250  1.00107.10           O
ATOM   2594  CB  ASP A 358     231.342 206.709 226.003  1.00114.08           C
ATOM   2595  CG  ASP A 358     232.508 207.569 225.559  1.00118.26           C
ATOM   2596  OD1 ASP A 358     232.649 208.696 226.077  1.00116.83           O
ATOM   2597  OD2 ASP A 358     233.283 207.118 224.689  1.00117.95           O
ATOM   2598  N   THR A 359     228.709 206.423 228.487  1.00109.08           N
ATOM   2599  CA  THR A 359     227.401 205.820 228.708  1.00105.32           C
ATOM   2600  C   THR A 359     226.509 206.846 229.390  1.00104.56           C
ATOM   2601  O   THR A 359     226.857 207.362 230.457  1.00105.14           O
ATOM   2602  CB  THR A 359     227.508 204.550 229.554  1.00106.41           C
ATOM   2603  OG1 THR A 359     228.355 203.602 228.891  1.00 98.41           O
ATOM   2604  CG2 THR A 359     226.133 203.934 229.760  1.00105.02           C
ATOM   2605  N   ILE A 360     225.366 207.136 228.777  1.00103.68           N
ATOM   2606  CA  ILE A 360     224.411 208.106 229.298  1.00102.94           C
ATOM   2607  C   ILE A 360     223.275 207.369 229.987  1.00103.54           C
ATOM   2608  O   ILE A 360     222.806 206.329 229.506  1.00103.17           O
ATOM   2609  CB  ILE A 360     223.874 209.014 228.177  1.00100.26           C
ATOM   2610  CG1 ILE A 360     225.015 209.467 227.266  1.00104.34           C
ATOM   2611  CG2 ILE A 360     223.161 210.217 228.767  1.00100.89           C
ATOM   2612  CD1 ILE A 360     224.548 210.146 225.998  1.00105.30           C
ATOM   2613  N   ASP A 361     222.828 207.909 231.116  1.00101.61           N
ATOM   2614  CA  ASP A 361     221.740 207.344 231.898  1.00 98.80           C
ATOM   2615  C   ASP A 361     220.584 208.333 231.907  1.00100.13           C
ATOM   2616  O   ASP A 361     220.795 209.544 232.026  1.00101.39           O
ATOM   2617  CB  ASP A 361     222.191 207.034 233.325  1.00101.20           C
ATOM   2618  CG  ASP A 361     223.502 206.277 233.365  1.00108.07           C
ATOM   2619  OD1 ASP A 361     223.794 205.547 232.395  1.00108.85           O
ATOM   2620  OD2 ASP A 361     224.241 206.415 234.362  1.00111.95           O
ATOM   2621  N   PHE A 362     219.365 207.819 231.772  1.00 97.90           N
ATOM   2622  CA  PHE A 362     218.177 208.658 231.738  1.00 94.45           C
ATOM   2623  C   PHE A 362     217.197 208.270 232.831  1.00 93.12           C
ATOM   2624  O   PHE A 362     217.073 207.094 233.184  1.00 94.72           O
ATOM   2625  CB  PHE A 362     217.482 208.569 230.380  1.00 90.85           C
ATOM   2626  CG  PHE A 362     218.152 209.368 229.309  1.00 93.36           C
ATOM   2627  CD1 PHE A 362     219.246 208.863 228.632  1.00 97.02           C
ATOM   2628  CD2 PHE A 362     217.690 210.629 228.982  1.00 97.51           C
ATOM   2629  CE1 PHE A 362     219.865 209.601 227.646  1.00102.20           C
ATOM   2630  CE2 PHE A 362     218.302 211.370 227.997  1.00101.80           C
ATOM   2631  CZ  PHE A 362     219.392 210.857 227.329  1.00103.87           C
ATOM   2632  N   GLU A 363     216.497 209.273 233.353  1.00 89.88           N
ATOM   2633  CA  GLU A 363     215.496 209.104 234.401  1.00 86.28           C
ATOM   2634  C   GLU A 363     214.187 209.673 233.864  1.00 85.27           C
ATOM   2635  O   GLU A 363     213.861 210.841 234.087  1.00 90.84           O
ATOM   2636  CB  GLU A 363     215.926 209.791 235.690  1.00 90.12           C
ATOM   2637  CG  GLU A 363     215.070 209.427 236.885  1.00 93.99           C
ATOM   2638  CD  GLU A 363     215.210 210.410 238.027  1.00102.08           C
ATOM   2639  OE1 GLU A 363     216.311 210.507 238.607  1.00105.55           O
ATOM   2640  OE2 GLU A 363     214.213 211.095 238.337  1.00102.95           O
ATOM   2641  N   ILE A 364     213.435 208.837 233.149  1.00 82.11           N
ATOM   2642  CA  ILE A 364     212.164 209.277 232.588  1.00 79.51           C
ATOM   2643  C   ILE A 364     211.244 209.687 233.727  1.00 83.79           C
ATOM   2644  O   ILE A 364     210.969 208.896 234.638  1.00 88.68           O
ATOM   2645  CB  ILE A 364     211.542 208.173 231.730  1.00 80.26           C
ATOM   2646  CG1 ILE A 364     212.605 207.523 230.844  1.00 82.56           C
ATOM   2647  CG2 ILE A 364     210.419 208.734 230.875  1.00 82.86           C
ATOM   2648  CD1 ILE A 364     213.263 208.479 229.883  1.00 84.15           C
ATOM   2649  N   ARG A 365     210.765 210.926 233.685  1.00 80.80           N
ATOM   2650  CA  ARG A 365     209.876 211.464 234.707  1.00 78.87           C
ATOM   2651  C   ARG A 365     208.475 211.569 234.125  1.00 79.35           C
ATOM   2652  O   ARG A 365     208.262 212.273 233.132  1.00 82.70           O
ATOM   2653  CB  ARG A 365     210.369 212.825 235.193  1.00 81.40           C
ATOM   2654  CG  ARG A 365     211.865 212.867 235.419  1.00 86.27           C
ATOM   2655  CD  ARG A 365     212.256 213.929 236.424  1.00 84.51           C
ATOM   2656  NE  ARG A 365     213.155 213.376 237.428  1.00 87.16           N
ATOM   2657  CZ  ARG A 365     213.771 214.084 238.363  1.00 92.98           C
ATOM   2658  NH1 ARG A 365     213.599 215.392 238.467  1.00 92.29           N
ATOM   2659  NH2 ARG A 365     214.584 213.465 239.214  1.00 95.64           N
ATOM   2660  N   ILE A 366     207.526 210.874 234.744  1.00 75.36           N
ATOM   2661  CA  ILE A 366     206.140 210.856 234.295  1.00 71.82           C
ATOM   2662  C   ILE A 366     205.279 211.618 235.289  1.00 74.98           C
ATOM   2663  O   ILE A 366     205.295 211.326 236.492  1.00 80.48           O
ATOM   2664  CB  ILE A 366     205.632 209.415 234.133  1.00 72.76           C
ATOM   2665  CG1 ILE A 366     206.541 208.636 233.182  1.00 78.16           C
ATOM   2666  CG2 ILE A 366     204.195 209.412 233.636  1.00 75.67           C
ATOM   2667  CD1 ILE A 366     206.463 207.141 233.361  1.00 82.08           C
ATOM   2668  N   THR A 367     204.522 212.587 234.788  1.00 75.09           N
ATOM   2669  CA  THR A 367     203.611 213.394 235.594  1.00 74.24           C
ATOM   2670  C   THR A 367     202.211 212.910 235.236  1.00 76.25           C
ATOM   2671  O   THR A 367     201.593 213.409 234.293  1.00 79.34           O
ATOM   2672  CB  THR A 367     203.785 214.884 235.322  1.00 76.28           C
ATOM   2673  OG1 THR A 367     205.124 215.277 235.648  1.00 80.80           O
ATOM   2674  CG2 THR A 367     202.809 215.693 236.160  1.00 73.17           C
ATOM   2675  N   GLU A 368     201.720 211.923 235.986  1.00 74.71           N
ATOM   2676  CA  GLU A 368     200.403 211.359 235.713  1.00 72.68           C
ATOM   2677  C   GLU A 368     199.301 212.400 235.860  1.00 71.66           C
ATOM   2678  O   GLU A 368     198.616 212.740 234.889  1.00 76.49           O
ATOM   2679  CB  GLU A 368     200.150 210.169 236.639  1.00 74.32           C
ATOM   2680  CG  GLU A 368     201.196 209.076 236.527  1.00 78.76           C
ATOM   2681  CD  GLU A 368     200.880 207.878 237.395  1.00 84.79           C
ATOM   2682  OE1 GLU A 368     200.105 208.031 238.362  1.00 88.06           O
ATOM   2683  OE2 GLU A 368     201.403 206.782 237.107  1.00 85.59           O
ATOM   2684  N   GLY A 369     199.111 212.916 237.070  1.00 65.78           N
ATOM   2685  CA  GLY A 369     198.079 213.892 237.319  1.00 66.89           C
ATOM   2686  C   GLY A 369     196.750 213.218 237.591  1.00 73.05           C
ATOM   2687  O   GLY A 369     196.610 211.999 237.455  1.00 78.41           O
ATOM   2688  N   PRO A 370     195.747 213.996 237.982  1.00 70.05           N
ATOM   2689  CA  PRO A 370     194.434 213.417 238.274  1.00 65.33           C
ATOM   2690  C   PRO A 370     193.656 213.076 237.014  1.00 67.32           C
ATOM   2691  O   PRO A 370     193.837 213.681 235.954  1.00 72.03           O
ATOM   2692  CB  PRO A 370     193.735 214.531 239.058  1.00 70.43           C
ATOM   2693  CG  PRO A 370     194.310 215.777 238.474  1.00 75.17           C
ATOM   2694  CD  PRO A 370     195.755 215.458 238.161  1.00 72.48           C
ATOM   2695  N   ILE A 371     192.770 212.089 237.148  1.00 65.46           N
ATOM   2696  CA  ILE A 371     191.939 211.677 236.024  1.00 65.51           C
ATOM   2697  C   ILE A 371     190.876 212.738 235.784  1.00 72.38           C
ATOM   2698  O   ILE A 371     190.380 213.371 236.726  1.00 78.21           O
ATOM   2699  CB  ILE A 371     191.312 210.298 236.289  1.00 64.42           C
ATOM   2700  CG1 ILE A 371     192.397 209.278 236.628  1.00 70.56           C
ATOM   2701  CG2 ILE A 371     190.523 209.832 235.080  1.00 69.54           C
ATOM   2702  CD1 ILE A 371     191.917 207.847 236.587  1.00 75.21           C
ATOM   2703  N   ALA A 372     190.521 212.947 234.519  1.00 68.33           N
ATOM   2704  CA  ALA A 372     189.534 213.953 234.159  1.00 67.90           C
ATOM   2705  C   ALA A 372     188.394 213.336 233.363  1.00 68.52           C
ATOM   2706  O   ALA A 372     188.585 212.389 232.596  1.00 69.30           O
ATOM   2707  CB  ALA A 372     190.170 215.091 233.351  1.00 69.58           C
ATOM   2708  N   TYR A 373     187.202 213.895 233.557  1.00 69.24           N
ATOM   2709  CA  TYR A 373     185.987 213.459 232.888  1.00 65.91           C
ATOM   2710  C   TYR A 373     185.386 214.621 232.110  1.00 66.46           C
ATOM   2711  O   TYR A 373     185.574 215.788 232.464  1.00 69.51           O
ATOM   2712  CB  TYR A 373     184.957 212.927 233.892  1.00 63.25           C
ATOM   2713  CG  TYR A 373     185.347 211.628 234.556  1.00 63.39           C
ATOM   2714  CD1 TYR A 373     185.029 210.410 233.975  1.00 67.35           C
ATOM   2715  CD2 TYR A 373     186.026 211.618 235.767  1.00 65.91           C
ATOM   2716  CE1 TYR A 373     185.379 209.219 234.574  1.00 70.72           C
ATOM   2717  CE2 TYR A 373     186.381 210.430 236.375  1.00 69.68           C
ATOM   2718  CZ  TYR A 373     186.054 209.234 235.773  1.00 72.84           C
ATOM   2719  OH  TYR A 373     186.404 208.046 236.373  1.00 77.72           O
ATOM   2720  N   PHE A 374     184.658 214.296 231.044  1.00 63.34           N
ATOM   2721  CA  PHE A 374     184.017 215.317 230.227  1.00 61.01           C
ATOM   2722  C   PHE A 374     182.771 215.827 230.938  1.00 63.35           C
ATOM   2723  O   PHE A 374     181.900 215.039 231.316  1.00 66.33           O
ATOM   2724  CB  PHE A 374     183.642 214.759 228.855  1.00 57.41           C
ATOM   2725  CG  PHE A 374     184.818 214.461 227.977  1.00 58.11           C
ATOM   2726  CD1 PHE A 374     185.687 215.467 227.598  1.00 61.34           C
ATOM   2727  CD2 PHE A 374     185.041 213.178 227.509  1.00 59.77           C
ATOM   2728  CE1 PHE A 374     186.765 215.197 226.783  1.00 62.89           C
ATOM   2729  CE2 PHE A 374     186.116 212.903 226.692  1.00 63.86           C
ATOM   2730  CZ  PHE A 374     186.980 213.914 226.329  1.00 64.04           C
ATOM   2731  N   ASN A 375     182.685 217.143 231.131  1.00 64.95           N
ATOM   2732  CA  ASN A 375     181.520 217.687 231.816  1.00 63.72           C
ATOM   2733  C   ASN A 375     180.502 218.317 230.872  1.00 66.56           C
ATOM   2734  O   ASN A 375     179.366 217.844 230.776  1.00 72.04           O
ATOM   2735  CB  ASN A 375     181.961 218.720 232.852  1.00 66.76           C
ATOM   2736  CG  ASN A 375     180.837 219.134 233.771  1.00 72.65           C
ATOM   2737  OD1 ASN A 375     179.902 218.369 234.007  1.00 73.82           O
ATOM   2738  ND2 ASN A 375     180.917 220.350 234.296  1.00 77.92           N
ATOM   2739  N   LYS A 376     180.898 219.370 230.163  1.00 65.39           N
ATOM   2740  CA  LYS A 376     180.019 220.076 229.239  1.00 62.05           C
ATOM   2741  C   LYS A 376     180.615 220.022 227.842  1.00 65.15           C
ATOM   2742  O   LYS A 376     181.764 220.426 227.637  1.00 70.48           O
ATOM   2743  CB  LYS A 376     179.816 221.529 229.672  1.00 64.55           C
ATOM   2744  CG  LYS A 376     179.019 221.710 230.952  1.00 71.87           C
ATOM   2745  CD  LYS A 376     178.846 223.186 231.281  1.00 78.72           C
ATOM   2746  CE  LYS A 376     177.882 223.391 232.436  1.00 82.70           C
ATOM   2747  NZ  LYS A 376     176.524 222.873 232.116  1.00 81.23           N
ATOM   2748  N   ILE A 377     179.833 219.533 226.887  1.00 61.53           N
ATOM   2749  CA  ILE A 377     180.252 219.426 225.496  1.00 56.25           C
ATOM   2750  C   ILE A 377     179.295 220.273 224.673  1.00 58.34           C
ATOM   2751  O   ILE A 377     178.119 219.922 224.515  1.00 63.34           O
ATOM   2752  CB  ILE A 377     180.263 217.970 225.012  1.00 58.13           C
ATOM   2753  CG1 ILE A 377     181.090 217.098 225.957  1.00 59.03           C
ATOM   2754  CG2 ILE A 377     180.807 217.888 223.596  1.00 60.52           C
ATOM   2755  CD1 ILE A 377     182.536 217.518 226.064  1.00 62.33           C
ATOM   2756  N   TYR A 378     179.789 221.389 224.146  1.00 57.34           N
ATOM   2757  CA  TYR A 378     178.980 222.285 223.336  1.00 58.38           C
ATOM   2758  C   TYR A 378     179.733 222.651 222.068  1.00 60.57           C
ATOM   2759  O   TYR A 378     180.966 222.686 222.044  1.00 66.10           O
ATOM   2760  CB  TYR A 378     178.580 223.556 224.107  1.00 58.85           C
ATOM   2761  CG  TYR A 378     179.711 224.268 224.816  1.00 62.70           C
ATOM   2762  CD1 TYR A 378     180.181 223.815 226.041  1.00 67.99           C
ATOM   2763  CD2 TYR A 378     180.286 225.410 224.277  1.00 65.54           C
ATOM   2764  CE1 TYR A 378     181.204 224.467 226.698  1.00 74.38           C
ATOM   2765  CE2 TYR A 378     181.310 226.069 224.928  1.00 69.24           C
ATOM   2766  CZ  TYR A 378     181.764 225.593 226.139  1.00 75.92           C
ATOM   2767  OH  TYR A 378     182.783 226.244 226.794  1.00 83.42           O
ATOM   2768  N   VAL A 379     178.976 222.919 221.010  1.00 60.02           N
ATOM   2769  CA  VAL A 379     179.537 223.279 219.716  1.00 58.51           C
ATOM   2770  C   VAL A 379     179.105 224.693 219.366  1.00 60.84           C
ATOM   2771  O   VAL A 379     177.998 225.131 219.700  1.00 63.81           O
ATOM   2772  CB  VAL A 379     179.107 222.288 218.615  1.00 60.87           C
ATOM   2773  CG1 VAL A 379     179.480 220.871 219.006  1.00 64.53           C
ATOM   2774  CG2 VAL A 379     177.616 222.398 218.361  1.00 62.63           C
ATOM   2775  N   THR A 380     179.993 225.411 218.684  1.00 61.41           N
ATOM   2776  CA  THR A 380     179.731 226.780 218.271  1.00 61.71           C
ATOM   2777  C   THR A 380     180.157 226.952 216.822  1.00 63.52           C
ATOM   2778  O   THR A 380     181.021 226.227 216.322  1.00 66.09           O
ATOM   2779  CB  THR A 380     180.466 227.796 219.154  1.00 63.43           C
ATOM   2780  OG1 THR A 380     181.880 227.621 219.012  1.00 64.05           O
ATOM   2781  CG2 THR A 380     180.083 227.605 220.611  1.00 65.87           C
ATOM   2782  N   GLY A 381     179.541 227.922 216.153  1.00 62.68           N
ATOM   2783  CA  GLY A 381     179.840 228.210 214.768  1.00 62.06           C
ATOM   2784  C   GLY A 381     178.899 227.594 213.757  1.00 67.78           C
ATOM   2785  O   GLY A 381     179.077 227.825 212.556  1.00 72.82           O
ATOM   2786  N   ASN A 382     177.908 226.820 214.197  1.00 68.90           N
ATOM   2787  CA  ASN A 382     176.951 226.192 213.287  1.00 69.91           C
ATOM   2788  C   ASN A 382     175.844 227.200 213.007  1.00 75.30           C
ATOM   2789  O   ASN A 382     174.900 227.356 213.781  1.00 79.90           O
ATOM   2790  CB  ASN A 382     176.407 224.897 213.877  1.00 67.03           C
ATOM   2791  CG  ASN A 382     175.829 225.086 215.264  1.00 68.24           C
ATOM   2792  OD1 ASN A 382     176.470 225.661 216.142  1.00 69.39           O
ATOM   2793  ND2 ASN A 382     174.608 224.610 215.465  1.00 68.24           N
ATOM   2794  N   ASP A 383     175.967 227.899 211.877  1.00 74.67           N
ATOM   2795  CA  ASP A 383     174.975 228.903 211.512  1.00 76.83           C
ATOM   2796  C   ASP A 383     173.869 228.324 210.638  1.00 80.18           C
ATOM   2797  O   ASP A 383     172.720 228.773 210.712  1.00 86.94           O
ATOM   2798  CB  ASP A 383     175.655 230.069 210.796  1.00 80.17           C
ATOM   2799  CG  ASP A 383     176.820 230.633 211.581  1.00 87.65           C
ATOM   2800  OD1 ASP A 383     176.748 230.648 212.827  1.00 89.33           O
ATOM   2801  OD2 ASP A 383     177.810 231.059 210.951  1.00 90.43           O
ATOM   2802  N   LYS A 384     174.190 227.337 209.802  1.00 74.19           N
ATOM   2803  CA  LYS A 384     173.207 226.732 208.917  1.00 76.57           C
ATOM   2804  C   LYS A 384     172.899 225.277 209.235  1.00 77.92           C
ATOM   2805  O   LYS A 384     172.060 224.680 208.552  1.00 81.48           O
ATOM   2806  CB  LYS A 384     173.676 226.835 207.457  1.00 82.62           C
ATOM   2807  CG  LYS A 384     174.074 228.239 207.030  1.00 85.71           C
ATOM   2808  CD  LYS A 384     172.945 229.242 207.237  1.00 92.14           C
ATOM   2809  CE  LYS A 384     171.793 229.017 206.267  1.00 93.37           C
ATOM   2810  NZ  LYS A 384     171.002 227.795 206.581  1.00 92.07           N
ATOM   2811  N   THR A 385     173.544 224.689 210.237  1.00 74.41           N
ATOM   2812  CA  THR A 385     173.319 223.298 210.609  1.00 70.05           C
ATOM   2813  C   THR A 385     172.733 223.220 212.011  1.00 69.81           C
ATOM   2814  O   THR A 385     173.223 223.881 212.931  1.00 73.29           O
ATOM   2815  CB  THR A 385     174.619 222.495 210.539  1.00 72.23           C
ATOM   2816  OG1 THR A 385     175.600 223.096 211.394  1.00 79.40           O
ATOM   2817  CG2 THR A 385     175.145 222.465 209.116  1.00 70.41           C
ATOM   2818  N   ASN A 386     171.691 222.408 212.167  1.00 65.71           N
ATOM   2819  CA  ASN A 386     171.058 222.247 213.466  1.00 62.68           C
ATOM   2820  C   ASN A 386     171.992 221.515 214.423  1.00 63.12           C
ATOM   2821  O   ASN A 386     172.855 220.736 214.013  1.00 66.89           O
ATOM   2822  CB  ASN A 386     169.737 221.494 213.324  1.00 63.32           C
ATOM   2823  CG  ASN A 386     168.759 222.209 212.415  1.00 69.56           C
ATOM   2824  OD1 ASN A 386     168.676 223.437 212.415  1.00 66.89           O
ATOM   2825  ND2 ASN A 386     168.016 221.442 211.627  1.00 77.50           N
ATOM   2826  N   ASP A 387     171.814 221.781 215.718  1.00 60.00           N
ATOM   2827  CA  ASP A 387     172.665 221.164 216.730  1.00 61.48           C
ATOM   2828  C   ASP A 387     172.469 219.656 216.832  1.00 61.32           C
ATOM   2829  O   ASP A 387     173.441 218.929 217.064  1.00 65.62           O
ATOM   2830  CB  ASP A 387     172.419 221.817 218.089  1.00 70.02           C
ATOM   2831  CG  ASP A 387     173.185 223.112 218.259  1.00 79.55           C
ATOM   2832  OD1 ASP A 387     174.039 223.416 217.400  1.00 80.40           O
ATOM   2833  OD2 ASP A 387     172.935 223.827 219.251  1.00 84.53           O
ATOM   2834  N   HIS A 388     171.239 219.161 216.680  1.00 59.48           N
ATOM   2835  CA  HIS A 388     171.021 217.722 216.804  1.00 57.63           C
ATOM   2836  C   HIS A 388     171.859 216.931 215.808  1.00 55.98           C
ATOM   2837  O   HIS A 388     172.273 215.805 216.105  1.00 57.84           O
ATOM   2838  CB  HIS A 388     169.536 217.389 216.640  1.00 58.21           C
ATOM   2839  CG  HIS A 388     169.053 217.424 215.223  1.00 63.21           C
ATOM   2840  ND1 HIS A 388     168.464 218.537 214.664  1.00 68.93           N
ATOM   2841  CD2 HIS A 388     169.057 216.475 214.257  1.00 63.91           C
ATOM   2842  CE1 HIS A 388     168.135 218.276 213.412  1.00 71.70           C
ATOM   2843  NE2 HIS A 388     168.483 217.032 213.140  1.00 68.29           N
ATOM   2844  N   VAL A 389     172.121 217.496 214.630  1.00 55.22           N
ATOM   2845  CA  VAL A 389     172.916 216.792 213.629  1.00 55.20           C
ATOM   2846  C   VAL A 389     174.369 216.673 214.072  1.00 57.41           C
ATOM   2847  O   VAL A 389     175.033 215.665 213.804  1.00 61.53           O
ATOM   2848  CB  VAL A 389     172.801 217.499 212.267  1.00 54.10           C
ATOM   2849  CG1 VAL A 389     173.705 216.829 211.248  1.00 56.35           C
ATOM   2850  CG2 VAL A 389     171.361 217.497 211.792  1.00 60.21           C
ATOM   2851  N   ILE A 390     174.891 217.699 214.744  1.00 55.86           N
ATOM   2852  CA  ILE A 390     176.286 217.679 215.173  1.00 52.95           C
ATOM   2853  C   ILE A 390     176.458 216.930 216.489  1.00 56.81           C
ATOM   2854  O   ILE A 390     177.418 216.170 216.658  1.00 62.17           O
ATOM   2855  CB  ILE A 390     176.819 219.118 215.270  1.00 55.21           C
ATOM   2856  CG1 ILE A 390     176.395 219.922 214.041  1.00 56.48           C
ATOM   2857  CG2 ILE A 390     178.331 219.114 215.403  1.00 60.33           C
ATOM   2858  CD1 ILE A 390     176.523 221.414 214.218  1.00 63.09           C
ATOM   2859  N   TYR A 391     175.550 217.134 217.444  1.00 53.94           N
ATOM   2860  CA  TYR A 391     175.672 216.465 218.734  1.00 51.03           C
ATOM   2861  C   TYR A 391     175.526 214.952 218.641  1.00 54.06           C
ATOM   2862  O   TYR A 391     176.047 214.242 219.507  1.00 57.10           O
ATOM   2863  CB  TYR A 391     174.645 217.027 219.716  1.00 50.83           C
ATOM   2864  CG  TYR A 391     175.052 218.351 220.316  1.00 57.44           C
ATOM   2865  CD1 TYR A 391     174.902 219.532 219.605  1.00 60.91           C
ATOM   2866  CD2 TYR A 391     175.590 218.419 221.593  1.00 58.02           C
ATOM   2867  CE1 TYR A 391     175.275 220.743 220.147  1.00 62.03           C
ATOM   2868  CE2 TYR A 391     175.965 219.626 222.144  1.00 59.45           C
ATOM   2869  CZ  TYR A 391     175.805 220.785 221.417  1.00 63.49           C
ATOM   2870  OH  TYR A 391     176.176 221.993 221.960  1.00 67.32           O
ATOM   2871  N   ARG A 392     174.837 214.439 217.625  1.00 55.99           N
ATOM   2872  CA  ARG A 392     174.673 212.997 217.503  1.00 53.23           C
ATOM   2873  C   ARG A 392     175.907 212.306 216.941  1.00 56.42           C
ATOM   2874  O   ARG A 392     175.975 211.073 216.977  1.00 58.50           O
ATOM   2875  CB  ARG A 392     173.456 212.673 216.633  1.00 49.62           C
ATOM   2876  CG  ARG A 392     173.629 212.978 215.158  1.00 51.35           C
ATOM   2877  CD  ARG A 392     172.294 212.899 214.440  1.00 48.14           C
ATOM   2878  NE  ARG A 392     172.424 213.067 212.999  1.00 49.25           N
ATOM   2879  CZ  ARG A 392     171.399 213.111 212.159  1.00 52.77           C
ATOM   2880  NH1 ARG A 392     170.152 213.017 212.586  1.00 52.01           N
ATOM   2881  NH2 ARG A 392     171.633 213.254 210.858  1.00 55.55           N
ATOM   2882  N   GLU A 393     176.879 213.062 216.430  1.00 56.96           N
ATOM   2883  CA  GLU A 393     178.100 212.502 215.866  1.00 60.30           C
ATOM   2884  C   GLU A 393     179.326 212.801 216.722  1.00 59.54           C
ATOM   2885  O   GLU A 393     180.453 212.755 216.221  1.00 62.91           O
ATOM   2886  CB  GLU A 393     178.309 213.016 214.441  1.00 65.23           C
ATOM   2887  CG  GLU A 393     177.234 212.566 213.469  1.00 72.02           C
ATOM   2888  CD  GLU A 393     177.127 211.056 213.382  1.00 79.50           C
ATOM   2889  OE1 GLU A 393     178.081 210.417 212.890  1.00 77.85           O
ATOM   2890  OE2 GLU A 393     176.094 210.506 213.818  1.00 74.92           O
ATOM   2891  N   LEU A 394     179.129 213.105 218.000  1.00 56.71           N
ATOM   2892  CA  LEU A 394     180.224 213.401 218.913  1.00 55.50           C
ATOM   2893  C   LEU A 394     180.499 212.177 219.775  1.00 59.43           C
ATOM   2894  O   LEU A 394     179.600 211.681 220.461  1.00 63.33           O
ATOM   2895  CB  LEU A 394     179.892 214.601 219.800  1.00 53.92           C
ATOM   2896  CG  LEU A 394     179.427 215.892 219.126  1.00 57.91           C
ATOM   2897  CD1 LEU A 394     179.090 216.935 220.174  1.00 57.69           C
ATOM   2898  CD2 LEU A 394     180.481 216.416 218.171  1.00 61.61           C
ATOM   2899  N   ARG A 395     181.738 211.694 219.738  1.00 58.62           N
ATOM   2900  CA  ARG A 395     182.133 210.533 220.523  1.00 56.45           C
ATOM   2901  C   ARG A 395     182.571 210.898 221.934  1.00 60.83           C
ATOM   2902  O   ARG A 395     182.804 209.998 222.747  1.00 64.31           O
ATOM   2903  CB  ARG A 395     183.253 209.765 219.814  1.00 56.50           C
ATOM   2904  CG  ARG A 395     182.770 208.675 218.864  1.00 58.58           C
ATOM   2905  CD  ARG A 395     182.208 209.246 217.578  1.00 56.19           C
ATOM   2906  NE  ARG A 395     181.857 208.202 216.623  1.00 57.41           N
ATOM   2907  CZ  ARG A 395     181.061 208.383 215.580  1.00 61.41           C
ATOM   2908  NH1 ARG A 395     180.485 209.550 215.346  1.00 61.40           N
ATOM   2909  NH2 ARG A 395     180.831 207.367 214.754  1.00 63.54           N
ATOM   2910  N   THR A 396     182.684 212.187 222.245  1.00 57.41           N
ATOM   2911  CA  THR A 396     183.069 212.645 223.578  1.00 54.93           C
ATOM   2912  C   THR A 396     181.780 212.907 224.345  1.00 59.08           C
ATOM   2913  O   THR A 396     181.252 214.021 224.334  1.00 62.80           O
ATOM   2914  CB  THR A 396     183.941 213.893 223.499  1.00 57.76           C
ATOM   2915  OG1 THR A 396     183.269 214.898 222.730  1.00 61.55           O
ATOM   2916  CG2 THR A 396     185.274 213.573 222.845  1.00 59.32           C
ATOM   2917  N   LYS A 397     181.263 211.872 225.004  1.00 55.96           N
ATOM   2918  CA  LYS A 397     180.030 211.918 225.778  1.00 55.37           C
ATOM   2919  C   LYS A 397     180.275 212.469 227.176  1.00 57.92           C
ATOM   2920  O   LYS A 397     181.242 212.076 227.837  1.00 62.04           O
ATOM   2921  CB  LYS A 397     179.417 210.523 225.899  1.00 57.85           C
ATOM   2922  CG  LYS A 397     179.161 209.821 224.579  1.00 59.40           C
ATOM   2923  CD  LYS A 397     178.147 210.569 223.737  1.00 63.21           C
ATOM   2924  CE  LYS A 397     177.542 209.658 222.685  1.00 68.95           C
ATOM   2925  NZ  LYS A 397     178.593 208.931 221.925  1.00 68.54           N
ATOM   2926  N   PRO A 398     179.418 213.369 227.655  1.00 56.77           N
ATOM   2927  CA  PRO A 398     179.600 213.902 229.008  1.00 53.90           C
ATOM   2928  C   PRO A 398     179.548 212.784 230.037  1.00 55.90           C
ATOM   2929  O   PRO A 398     178.773 211.835 229.912  1.00 58.02           O
ATOM   2930  CB  PRO A 398     178.426 214.873 229.165  1.00 48.97           C
ATOM   2931  CG  PRO A 398     178.121 215.300 227.774  1.00 51.70           C
ATOM   2932  CD  PRO A 398     178.361 214.084 226.921  1.00 56.33           C
ATOM   2933  N   GLY A 399     180.386 212.903 231.061  1.00 56.55           N
ATOM   2934  CA  GLY A 399     180.443 211.903 232.106  1.00 57.56           C
ATOM   2935  C   GLY A 399     181.390 210.756 231.847  1.00 61.83           C
ATOM   2936  O   GLY A 399     181.343 209.759 232.576  1.00 65.24           O
ATOM   2937  N   ASN A 400     182.246 210.858 230.835  1.00 60.09           N
ATOM   2938  CA  ASN A 400     183.205 209.820 230.500  1.00 60.16           C
ATOM   2939  C   ASN A 400     184.620 210.349 230.690  1.00 67.47           C
ATOM   2940  O   ASN A 400     184.879 211.549 230.571  1.00 70.47           O
ATOM   2941  CB  ASN A 400     183.019 209.326 229.061  1.00 60.86           C
ATOM   2942  CG  ASN A 400     181.770 208.489 228.889  1.00 65.00           C
ATOM   2943  OD1 ASN A 400     180.866 208.523 229.723  1.00 68.24           O
ATOM   2944  ND2 ASN A 400     181.714 207.729 227.803  1.00 66.09           N
ATOM   2945  N   LYS A 401     185.538 209.436 230.994  1.00 67.73           N
ATOM   2946  CA  LYS A 401     186.926 209.816 231.206  1.00 68.65           C
ATOM   2947  C   LYS A 401     187.541 210.360 229.921  1.00 64.90           C
ATOM   2948  O   LYS A 401     187.280 209.868 228.820  1.00 66.97           O
ATOM   2949  CB  LYS A 401     187.731 208.624 231.719  1.00 71.75           C
ATOM   2950  CG  LYS A 401     187.742 207.429 230.785  1.00 74.05           C
ATOM   2951  CD  LYS A 401     188.185 206.171 231.514  1.00 77.82           C
ATOM   2952  CE  LYS A 401     189.504 206.385 232.235  1.00 79.72           C
ATOM   2953  NZ  LYS A 401     189.897 205.189 233.029  1.00 76.37           N
ATOM   2954  N   TYR A 402     188.366 211.393 230.074  1.00 62.44           N
ATOM   2955  CA  TYR A 402     189.015 212.016 228.928  1.00 60.31           C
ATOM   2956  C   TYR A 402     189.872 211.011 228.171  1.00 65.79           C
ATOM   2957  O   TYR A 402     190.609 210.224 228.771  1.00 72.15           O
ATOM   2958  CB  TYR A 402     189.871 213.196 229.387  1.00 62.40           C
ATOM   2959  CG  TYR A 402     190.808 213.715 228.322  1.00 64.70           C
ATOM   2960  CD1 TYR A 402     190.366 214.607 227.356  1.00 67.09           C
ATOM   2961  CD2 TYR A 402     192.136 213.313 228.284  1.00 66.33           C
ATOM   2962  CE1 TYR A 402     191.219 215.082 226.381  1.00 69.31           C
ATOM   2963  CE2 TYR A 402     192.995 213.783 227.313  1.00 69.92           C
ATOM   2964  CZ  TYR A 402     192.532 214.667 226.364  1.00 72.97           C
ATOM   2965  OH  TYR A 402     193.387 215.138 225.396  1.00 77.12           O
ATOM   2966  N   SER A 403     189.777 211.046 226.844  1.00 64.06           N
ATOM   2967  CA  SER A 403     190.540 210.158 225.980  1.00 63.41           C
ATOM   2968  C   SER A 403     190.900 210.906 224.708  1.00 62.25           C
ATOM   2969  O   SER A 403     190.031 211.513 224.077  1.00 63.71           O
ATOM   2970  CB  SER A 403     189.747 208.891 225.643  1.00 67.89           C
ATOM   2971  OG  SER A 403     189.423 208.170 226.818  1.00 73.06           O
ATOM   2972  N   LYS A 404     192.180 210.863 224.333  1.00 64.24           N
ATOM   2973  CA  LYS A 404     192.607 211.553 223.122  1.00 59.86           C
ATOM   2974  C   LYS A 404     192.030 210.899 221.875  1.00 61.64           C
ATOM   2975  O   LYS A 404     191.776 211.585 220.879  1.00 67.08           O
ATOM   2976  CB  LYS A 404     194.132 211.592 223.042  1.00 64.15           C
ATOM   2977  CG  LYS A 404     194.699 212.995 222.920  1.00 70.41           C
ATOM   2978  CD  LYS A 404     196.210 212.973 222.788  1.00 76.44           C
ATOM   2979  CE  LYS A 404     196.644 212.167 221.578  1.00 73.05           C
ATOM   2980  NZ  LYS A 404     198.100 212.310 221.309  1.00 76.58           N
ATOM   2981  N   GLU A 405     191.816 209.583 221.909  1.00 62.88           N
ATOM   2982  CA  GLU A 405     191.255 208.902 220.749  1.00 61.22           C
ATOM   2983  C   GLU A 405     189.838 209.377 220.455  1.00 62.86           C
ATOM   2984  O   GLU A 405     189.471 209.536 219.286  1.00 66.52           O
ATOM   2985  CB  GLU A 405     191.289 207.390 220.963  1.00 66.54           C
ATOM   2986  CG  GLU A 405     190.891 206.956 222.360  1.00 76.15           C
ATOM   2987  CD  GLU A 405     191.243 205.509 222.643  1.00 87.04           C
ATOM   2988  OE1 GLU A 405     191.587 204.780 221.688  1.00 86.54           O
ATOM   2989  OE2 GLU A 405     191.182 205.102 223.821  1.00 87.33           O
ATOM   2990  N   GLU A 406     189.031 209.611 221.493  1.00 61.41           N
ATOM   2991  CA  GLU A 406     187.669 210.082 221.269  1.00 59.61           C
ATOM   2992  C   GLU A 406     187.659 211.479 220.662  1.00 56.86           C
ATOM   2993  O   GLU A 406     186.813 211.776 219.812  1.00 62.02           O
ATOM   2994  CB  GLU A 406     186.877 210.049 222.575  1.00 66.07           C
ATOM   2995  CG  GLU A 406     186.549 208.642 223.048  1.00 71.61           C
ATOM   2996  CD  GLU A 406     185.851 208.619 224.392  1.00 86.07           C
ATOM   2997  OE1 GLU A 406     185.429 209.694 224.866  1.00 82.32           O
ATOM   2998  OE2 GLU A 406     185.727 207.523 224.977  1.00 85.25           O
ATOM   2999  N   LEU A 407     188.585 212.345 221.079  1.00 53.41           N
ATOM   3000  CA  LEU A 407     188.643 213.686 220.507  1.00 52.25           C
ATOM   3001  C   LEU A 407     189.060 213.628 219.044  1.00 54.65           C
ATOM   3002  O   LEU A 407     188.500 214.339 218.202  1.00 60.65           O
ATOM   3003  CB  LEU A 407     189.605 214.562 221.307  1.00 52.22           C
ATOM   3004  CG  LEU A 407     189.000 215.368 222.455  1.00 59.61           C
ATOM   3005  CD1 LEU A 407     190.095 215.976 223.308  1.00 69.15           C
ATOM   3006  CD2 LEU A 407     188.089 216.452 221.911  1.00 64.63           C
ATOM   3007  N   VAL A 408     190.042 212.782 218.725  1.00 51.19           N
ATOM   3008  CA  VAL A 408     190.487 212.648 217.343  1.00 49.38           C
ATOM   3009  C   VAL A 408     189.385 212.028 216.497  1.00 53.66           C
ATOM   3010  O   VAL A 408     189.155 212.437 215.353  1.00 56.99           O
ATOM   3011  CB  VAL A 408     191.787 211.828 217.278  1.00 50.88           C
ATOM   3012  CG1 VAL A 408     192.141 211.516 215.838  1.00 57.23           C
ATOM   3013  CG2 VAL A 408     192.918 212.583 217.951  1.00 54.61           C
ATOM   3014  N   ARG A 409     188.685 211.032 217.046  1.00 53.62           N
ATOM   3015  CA  ARG A 409     187.596 210.400 216.311  1.00 51.01           C
ATOM   3016  C   ARG A 409     186.465 211.389 216.065  1.00 54.15           C
ATOM   3017  O   ARG A 409     185.880 211.416 214.976  1.00 58.53           O
ATOM   3018  CB  ARG A 409     187.086 209.179 217.074  1.00 54.43           C
ATOM   3019  CG  ARG A 409     185.897 208.495 216.424  1.00 56.87           C
ATOM   3020  CD  ARG A 409     186.331 207.348 215.531  1.00 56.15           C
ATOM   3021  NE  ARG A 409     185.214 206.801 214.772  1.00 60.23           N
ATOM   3022  CZ  ARG A 409     185.198 205.591 214.231  1.00 65.54           C
ATOM   3023  NH1 ARG A 409     186.211 204.755 214.378  1.00 68.80           N
ATOM   3024  NH2 ARG A 409     184.134 205.207 213.531  1.00 66.55           N
ATOM   3025  N   THR A 410     186.145 212.212 217.066  1.00 53.99           N
ATOM   3026  CA  THR A 410     185.082 213.197 216.906  1.00 52.35           C
ATOM   3027  C   THR A 410     185.420 214.169 215.784  1.00 53.83           C
ATOM   3028  O   THR A 410     184.560 214.518 214.967  1.00 60.11           O
ATOM   3029  CB  THR A 410     184.856 213.945 218.218  1.00 53.68           C
ATOM   3030  OG1 THR A 410     184.558 213.007 219.259  1.00 61.75           O
ATOM   3031  CG2 THR A 410     183.701 214.916 218.080  1.00 54.99           C
ATOM   3032  N   ILE A 411     186.677 214.611 215.726  1.00 51.76           N
ATOM   3033  CA  ILE A 411     187.093 215.526 214.668  1.00 49.82           C
ATOM   3034  C   ILE A 411     186.896 214.870 213.310  1.00 51.61           C
ATOM   3035  O   ILE A 411     186.396 215.488 212.364  1.00 56.42           O
ATOM   3036  CB  ILE A 411     188.554 215.958 214.877  1.00 47.34           C
ATOM   3037  CG1 ILE A 411     188.692 216.786 216.154  1.00 53.91           C
ATOM   3038  CG2 ILE A 411     189.058 216.730 213.671  1.00 49.01           C
ATOM   3039  CD1 ILE A 411     190.114 217.193 216.460  1.00 58.18           C
ATOM   3040  N   ARG A 412     187.286 213.598 213.199  1.00 50.59           N
ATOM   3041  CA  ARG A 412     187.128 212.879 211.941  1.00 49.59           C
ATOM   3042  C   ARG A 412     185.658 212.766 211.560  1.00 53.05           C
ATOM   3043  O   ARG A 412     185.294 212.957 210.395  1.00 58.45           O
ATOM   3044  CB  ARG A 412     187.766 211.494 212.054  1.00 52.11           C
ATOM   3045  CG  ARG A 412     188.491 211.022 210.806  1.00 54.77           C
ATOM   3046  CD  ARG A 412     187.538 210.458 209.770  1.00 60.08           C
ATOM   3047  NE  ARG A 412     186.873 209.248 210.237  1.00 59.39           N
ATOM   3048  CZ  ARG A 412     186.184 208.426 209.458  1.00 59.46           C
ATOM   3049  NH1 ARG A 412     186.066 208.641 208.159  1.00 58.05           N
ATOM   3050  NH2 ARG A 412     185.601 207.358 209.996  1.00 60.72           N
ATOM   3051  N   GLU A 413     184.796 212.457 212.532  1.00 55.07           N
ATOM   3052  CA  GLU A 413     183.371 212.332 212.244  1.00 55.80           C
ATOM   3053  C   GLU A 413     182.755 213.670 211.861  1.00 56.53           C
ATOM   3054  O   GLU A 413     181.909 213.724 210.963  1.00 60.09           O
ATOM   3055  CB  GLU A 413     182.645 211.721 213.440  1.00 57.50           C
ATOM   3056  CG  GLU A 413     183.124 210.321 213.773  1.00 62.12           C
ATOM   3057  CD  GLU A 413     183.164 209.419 212.554  1.00 67.15           C
ATOM   3058  OE1 GLU A 413     182.266 209.536 211.695  1.00 70.18           O
ATOM   3059  OE2 GLU A 413     184.100 208.600 212.450  1.00 66.48           O
ATOM   3060  N   ILE A 414     183.161 214.756 212.522  1.00 56.44           N
ATOM   3061  CA  ILE A 414     182.613 216.059 212.166  1.00 52.44           C
ATOM   3062  C   ILE A 414     183.061 216.439 210.764  1.00 58.00           C
ATOM   3063  O   ILE A 414     182.308 217.066 210.010  1.00 65.49           O
ATOM   3064  CB  ILE A 414     183.018 217.125 213.199  1.00 50.70           C
ATOM   3065  CG1 ILE A 414     182.553 216.713 214.596  1.00 54.63           C
ATOM   3066  CG2 ILE A 414     182.429 218.472 212.825  1.00 58.11           C
ATOM   3067  CD1 ILE A 414     182.930 217.697 215.676  1.00 59.19           C
ATOM   3068  N   GLY A 415     184.287 216.066 210.390  1.00 55.82           N
ATOM   3069  CA  GLY A 415     184.775 216.374 209.059  1.00 54.50           C
ATOM   3070  C   GLY A 415     184.132 215.525 207.987  1.00 59.38           C
ATOM   3071  O   GLY A 415     184.054 215.944 206.828  1.00 65.26           O
ATOM   3072  N   GLN A 416     183.658 214.330 208.348  1.00 61.06           N
ATOM   3073  CA  GLN A 416     183.009 213.464 207.374  1.00 60.98           C
ATOM   3074  C   GLN A 416     181.674 214.028 206.916  1.00 62.50           C
ATOM   3075  O   GLN A 416     181.207 213.679 205.827  1.00 61.69           O
ATOM   3076  CB  GLN A 416     182.812 212.062 207.951  1.00 60.25           C
ATOM   3077  CG  GLN A 416     184.104 211.296 208.159  1.00 63.14           C
ATOM   3078  CD  GLN A 416     184.956 211.251 206.907  1.00 66.82           C
ATOM   3079  OE1 GLN A 416     185.943 211.978 206.789  1.00 64.09           O
ATOM   3080  NE2 GLN A 416     184.579 210.397 205.964  1.00 67.98           N
ATOM   3081  N   LEU A 417     181.052 214.892 207.721  1.00 63.99           N
ATOM   3082  CA  LEU A 417     179.777 215.480 207.328  1.00 62.79           C
ATOM   3083  C   LEU A 417     179.935 216.323 206.071  1.00 68.14           C
ATOM   3084  O   LEU A 417     179.086 216.279 205.173  1.00 72.49           O
ATOM   3085  CB  LEU A 417     179.210 216.315 208.475  1.00 59.73           C
ATOM   3086  CG  LEU A 417     178.896 215.557 209.765  1.00 62.08           C
ATOM   3087  CD1 LEU A 417     178.481 216.519 210.864  1.00 65.59           C
ATOM   3088  CD2 LEU A 417     177.813 214.520 209.521  1.00 66.99           C
ATOM   3089  N   GLY A 418     181.019 217.094 205.987  1.00 66.76           N
ATOM   3090  CA  GLY A 418     181.305 217.933 204.848  1.00 67.16           C
ATOM   3091  C   GLY A 418     180.782 219.352 204.945  1.00 72.50           C
ATOM   3092  O   GLY A 418     181.112 220.175 204.084  1.00 78.94           O
ATOM   3093  N   PHE A 419     179.983 219.662 205.964  1.00 70.14           N
ATOM   3094  CA  PHE A 419     179.427 221.000 206.123  1.00 69.90           C
ATOM   3095  C   PHE A 419     180.394 221.986 206.762  1.00 71.63           C
ATOM   3096  O   PHE A 419     180.086 223.181 206.805  1.00 76.57           O
ATOM   3097  CB  PHE A 419     178.158 220.959 206.980  1.00 71.97           C
ATOM   3098  CG  PHE A 419     177.309 219.742 206.768  1.00 68.16           C
ATOM   3099  CD1 PHE A 419     177.086 219.241 205.499  1.00 71.16           C
ATOM   3100  CD2 PHE A 419     176.728 219.101 207.847  1.00 65.36           C
ATOM   3101  CE1 PHE A 419     176.303 218.123 205.313  1.00 73.82           C
ATOM   3102  CE2 PHE A 419     175.944 217.983 207.667  1.00 70.29           C
ATOM   3103  CZ  PHE A 419     175.732 217.493 206.399  1.00 74.83           C
ATOM   3104  N   PHE A 420     181.535 221.532 207.265  1.00 70.21           N
ATOM   3105  CA  PHE A 420     182.482 222.412 207.929  1.00 70.57           C
ATOM   3106  C   PHE A 420     183.849 222.371 207.259  1.00 72.83           C
ATOM   3107  O   PHE A 420     184.139 221.518 206.418  1.00 77.41           O
ATOM   3108  CB  PHE A 420     182.598 222.041 209.411  1.00 69.32           C
ATOM   3109  CG  PHE A 420     181.277 221.997 210.118  1.00 68.12           C
ATOM   3110  CD1 PHE A 420     180.640 223.168 210.483  1.00 69.69           C
ATOM   3111  CD2 PHE A 420     180.663 220.790 210.401  1.00 66.60           C
ATOM   3112  CE1 PHE A 420     179.422 223.138 211.124  1.00 69.07           C
ATOM   3113  CE2 PHE A 420     179.444 220.754 211.044  1.00 69.27           C
ATOM   3114  CZ  PHE A 420     178.823 221.930 211.406  1.00 70.54           C
ATOM   3115  N   ASP A 421     184.686 223.325 207.651  1.00 71.99           N
ATOM   3116  CA  ASP A 421     186.033 223.430 207.111  1.00 71.94           C
ATOM   3117  C   ASP A 421     186.905 222.323 207.687  1.00 72.95           C
ATOM   3118  O   ASP A 421     187.034 222.226 208.913  1.00 76.50           O
ATOM   3119  CB  ASP A 421     186.625 224.796 207.431  1.00 70.67           C
ATOM   3120  CG  ASP A 421     188.037 224.955 206.916  1.00 76.40           C
ATOM   3121  OD1 ASP A 421     188.309 224.518 205.779  1.00 80.36           O
ATOM   3122  OD2 ASP A 421     188.873 225.530 207.643  1.00 79.78           O
ATOM   3123  N   PRO A 422     187.512 221.475 206.857  1.00 68.92           N
ATOM   3124  CA  PRO A 422     188.348 220.392 207.396  1.00 69.36           C
ATOM   3125  C   PRO A 422     189.562 220.872 208.169  1.00 73.65           C
ATOM   3126  O   PRO A 422     190.127 220.093 208.945  1.00 78.39           O
ATOM   3127  CB  PRO A 422     188.761 219.613 206.139  1.00 69.61           C
ATOM   3128  CG  PRO A 422     187.713 219.948 205.125  1.00 72.13           C
ATOM   3129  CD  PRO A 422     187.356 221.376 205.397  1.00 72.23           C
ATOM   3130  N   GLU A 423     189.989 222.119 207.985  1.00 72.31           N
ATOM   3131  CA  GLU A 423     191.157 222.649 208.674  1.00 72.39           C
ATOM   3132  C   GLU A 423     190.825 223.507 209.889  1.00 73.13           C
ATOM   3133  O   GLU A 423     191.750 224.030 210.518  1.00 72.02           O
ATOM   3134  CB  GLU A 423     192.005 223.484 207.707  1.00 75.34           C
ATOM   3135  CG  GLU A 423     192.444 222.770 206.444  1.00 83.97           C
ATOM   3136  CD  GLU A 423     193.287 223.659 205.546  1.00100.19           C
ATOM   3137  OE1 GLU A 423     192.933 224.845 205.377  1.00100.76           O
ATOM   3138  OE2 GLU A 423     194.310 223.175 205.019  1.00104.30           O
ATOM   3139  N   SER A 424     189.551 223.677 210.241  1.00 71.76           N
ATOM   3140  CA  SER A 424     189.203 224.535 211.370  1.00 66.93           C
ATOM   3141  C   SER A 424     188.334 223.829 212.404  1.00 67.52           C
ATOM   3142  O   SER A 424     187.581 224.473 213.140  1.00 73.50           O
ATOM   3143  CB  SER A 424     188.512 225.807 210.883  1.00 74.84           C
ATOM   3144  OG  SER A 424     189.365 226.562 210.041  1.00 81.68           O
ATOM   3145  N   ILE A 425     188.422 222.505 212.503  1.00 67.10           N
ATOM   3146  CA  ILE A 425     187.651 221.762 213.505  1.00 67.42           C
ATOM   3147  C   ILE A 425     188.552 221.722 214.735  1.00 69.50           C
ATOM   3148  O   ILE A 425     189.267 220.752 214.983  1.00 74.78           O
ATOM   3149  CB  ILE A 425     187.252 220.372 213.018  1.00 65.47           C
ATOM   3150  CG1 ILE A 425     186.484 220.469 211.700  1.00 66.17           C
ATOM   3151  CG2 ILE A 425     186.404 219.670 214.064  1.00 62.13           C
ATOM   3152  CD1 ILE A 425     186.036 219.132 211.158  1.00 61.21           C
ATOM   3153  N   LYS A 426     188.525 222.803 215.509  1.00 66.16           N
ATOM   3154  CA  LYS A 426     189.380 222.936 216.683  1.00 66.90           C
ATOM   3155  C   LYS A 426     188.652 222.708 217.999  1.00 66.29           C
ATOM   3156  O   LYS A 426     187.814 223.537 218.388  1.00 68.93           O
ATOM   3157  CB  LYS A 426     190.023 224.325 216.680  1.00 69.56           C
ATOM   3158  CG  LYS A 426     191.466 224.353 216.214  1.00 77.03           C
ATOM   3159  CD  LYS A 426     192.410 224.017 217.355  1.00 85.19           C
ATOM   3160  CE  LYS A 426     192.263 225.017 218.492  1.00 84.65           C
ATOM   3161  NZ  LYS A 426     193.169 224.707 219.632  1.00 86.84           N
ATOM   3162  N   PRO A 427     188.945 221.627 218.726  1.00 66.75           N
ATOM   3163  CA  PRO A 427     188.317 221.405 220.035  1.00 65.33           C
ATOM   3164  C   PRO A 427     189.079 222.224 221.066  1.00 71.17           C
ATOM   3165  O   PRO A 427     190.292 222.064 221.219  1.00 74.27           O
ATOM   3166  CB  PRO A 427     188.494 219.898 220.267  1.00 65.43           C
ATOM   3167  CG  PRO A 427     188.899 219.332 218.935  1.00 69.72           C
ATOM   3168  CD  PRO A 427     189.652 220.428 218.257  1.00 67.94           C
ATOM   3169  N   GLU A 428     188.380 223.113 221.761  1.00 69.23           N
ATOM   3170  CA  GLU A 428     189.009 223.974 222.754  1.00 71.03           C
ATOM   3171  C   GLU A 428     188.568 223.573 224.154  1.00 71.07           C
ATOM   3172  O   GLU A 428     187.368 223.518 224.442  1.00 73.81           O
ATOM   3173  CB  GLU A 428     188.678 225.441 222.486  1.00 75.92           C
ATOM   3174  CG  GLU A 428     189.342 226.404 223.452  1.00 84.67           C
ATOM   3175  CD  GLU A 428     189.295 227.838 222.969  1.00 93.18           C
ATOM   3176  OE1 GLU A 428     189.216 228.050 221.741  1.00 95.65           O
ATOM   3177  OE2 GLU A 428     189.334 228.754 223.817  1.00 95.98           O
ATOM   3178  N   PHE A 429     189.542 223.303 225.019  1.00 69.49           N
ATOM   3179  CA  PHE A 429     189.250 222.932 226.396  1.00 70.49           C
ATOM   3180  C   PHE A 429     188.832 224.172 227.172  1.00 74.40           C
ATOM   3181  O   PHE A 429     189.495 225.211 227.102  1.00 77.30           O
ATOM   3182  CB  PHE A 429     190.472 222.286 227.044  1.00 69.92           C
ATOM   3183  CG  PHE A 429     190.977 221.076 226.314  1.00 71.97           C
ATOM   3184  CD1 PHE A 429     190.508 219.816 226.635  1.00 74.18           C
ATOM   3185  CD2 PHE A 429     191.922 221.198 225.311  1.00 77.94           C
ATOM   3186  CE1 PHE A 429     190.968 218.701 225.968  1.00 74.73           C
ATOM   3187  CE2 PHE A 429     192.387 220.085 224.640  1.00 78.77           C
ATOM   3188  CZ  PHE A 429     191.909 218.835 224.969  1.00 74.57           C
ATOM   3189  N   ARG A 430     187.730 224.070 227.909  1.00 72.75           N
ATOM   3190  CA  ARG A 430     187.220 225.190 228.682  1.00 71.29           C
ATOM   3191  C   ARG A 430     186.872 224.754 230.096  1.00 74.19           C
ATOM   3192  O   ARG A 430     186.483 223.608 230.337  1.00 78.26           O
ATOM   3193  CB  ARG A 430     185.982 225.807 228.021  1.00 74.06           C
ATOM   3194  CG  ARG A 430     186.265 226.501 226.706  1.00 76.61           C
ATOM   3195  CD  ARG A 430     187.115 227.741 226.908  1.00 81.77           C
ATOM   3196  NE  ARG A 430     187.454 228.368 225.637  1.00 84.10           N
ATOM   3197  CZ  ARG A 430     186.623 229.121 224.932  1.00 88.10           C
ATOM   3198  NH1 ARG A 430     185.391 229.366 225.347  1.00 88.82           N
ATOM   3199  NH2 ARG A 430     187.036 229.639 223.779  1.00 87.91           N
ATOM   3200  N   ASN A 431     187.013 225.694 231.028  1.00 74.79           N
ATOM   3201  CA  ASN A 431     186.701 225.465 232.437  1.00 76.91           C
ATOM   3202  C   ASN A 431     187.418 224.234 232.984  1.00 79.95           C
ATOM   3203  O   ASN A 431     186.840 223.427 233.715  1.00 81.58           O
ATOM   3204  CB  ASN A 431     185.192 225.347 232.645  1.00 80.14           C
ATOM   3205  CG  ASN A 431     184.421 226.436 231.928  1.00 85.79           C
ATOM   3206  OD1 ASN A 431     184.995 227.427 231.480  1.00 89.06           O
ATOM   3207  ND2 ASN A 431     183.110 226.257 231.818  1.00 85.34           N
ATOM   3208  N   VAL A 432     188.696 224.086 232.633  1.00 79.64           N
ATOM   3209  CA  VAL A 432     189.459 222.950 233.130  1.00 78.96           C
ATOM   3210  C   VAL A 432     189.570 223.070 234.641  1.00 82.10           C
ATOM   3211  O   VAL A 432     189.980 224.111 235.169  1.00 83.69           O
ATOM   3212  CB  VAL A 432     190.841 222.892 232.465  1.00 76.88           C
ATOM   3213  CG1 VAL A 432     191.456 221.513 232.643  1.00 77.61           C
ATOM   3214  CG2 VAL A 432     190.737 223.250 230.994  1.00 78.63           C
ATOM   3215  N   ASP A 433     189.196 222.006 235.350  1.00 83.76           N
ATOM   3216  CA  ASP A 433     189.228 221.987 236.812  1.00 86.54           C
ATOM   3217  C   ASP A 433     190.053 220.802 237.294  1.00 86.61           C
ATOM   3218  O   ASP A 433     189.516 219.710 237.524  1.00 85.82           O
ATOM   3219  CB  ASP A 433     187.815 221.935 237.389  1.00 87.94           C
ATOM   3220  CG  ASP A 433     187.636 222.863 238.571  1.00 95.45           C
ATOM   3221  OD1 ASP A 433     188.651 223.234 239.198  1.00 98.12           O
ATOM   3222  OD2 ASP A 433     186.479 223.224 238.874  1.00 98.69           O
ATOM   3223  N   PRO A 434     191.364 220.981 237.464  1.00 86.53           N
ATOM   3224  CA  PRO A 434     192.190 219.858 237.938  1.00 82.41           C
ATOM   3225  C   PRO A 434     191.720 219.281 239.264  1.00 83.78           C
ATOM   3226  O   PRO A 434     191.748 218.059 239.451  1.00 86.29           O
ATOM   3227  CB  PRO A 434     193.591 220.482 238.042  1.00 81.67           C
ATOM   3228  CG  PRO A 434     193.359 221.963 238.098  1.00 83.78           C
ATOM   3229  CD  PRO A 434     192.156 222.201 237.246  1.00 86.79           C
ATOM   3230  N   ALA A 435     191.282 220.132 240.193  1.00 83.29           N
ATOM   3231  CA  ALA A 435     190.827 219.643 241.491  1.00 83.34           C
ATOM   3232  C   ALA A 435     189.579 218.780 241.355  1.00 84.19           C
ATOM   3233  O   ALA A 435     189.521 217.665 241.886  1.00 86.32           O
ATOM   3234  CB  ALA A 435     190.569 220.819 242.432  1.00 81.01           C
ATOM   3235  N   ALA A 436     188.565 219.281 240.649  1.00 83.80           N
ATOM   3236  CA  ALA A 436     187.325 218.537 240.470  1.00 83.16           C
ATOM   3237  C   ALA A 436     187.433 217.435 239.425  1.00 81.17           C
ATOM   3238  O   ALA A 436     186.553 216.569 239.370  1.00 77.64           O
ATOM   3239  CB  ALA A 436     186.189 219.491 240.094  1.00 81.06           C
ATOM   3240  N   GLY A 437     188.480 217.442 238.605  1.00 82.15           N
ATOM   3241  CA  GLY A 437     188.648 216.421 237.590  1.00 79.64           C
ATOM   3242  C   GLY A 437     187.640 216.451 236.465  1.00 78.65           C
ATOM   3243  O   GLY A 437     187.227 215.390 235.988  1.00 78.75           O
ATOM   3244  N   THR A 438     187.231 217.636 236.020  1.00 78.50           N
ATOM   3245  CA  THR A 438     186.269 217.771 234.937  1.00 74.03           C
ATOM   3246  C   THR A 438     186.773 218.792 233.931  1.00 73.20           C
ATOM   3247  O   THR A 438     187.311 219.837 234.308  1.00 76.74           O
ATOM   3248  CB  THR A 438     184.891 218.197 235.450  1.00 77.47           C
ATOM   3249  OG1 THR A 438     184.979 219.503 236.034  1.00 80.44           O
ATOM   3250  CG2 THR A 438     184.384 217.214 236.488  1.00 78.77           C
ATOM   3251  N   VAL A 439     186.592 218.485 232.651  1.00 70.02           N
ATOM   3252  CA  VAL A 439     187.008 219.353 231.559  1.00 68.53           C
ATOM   3253  C   VAL A 439     185.826 219.550 230.624  1.00 69.88           C
ATOM   3254  O   VAL A 439     185.062 218.614 230.367  1.00 71.60           O
ATOM   3255  CB  VAL A 439     188.213 218.775 230.790  1.00 66.01           C
ATOM   3256  CG1 VAL A 439     187.869 217.415 230.217  1.00 66.43           C
ATOM   3257  CG2 VAL A 439     188.633 219.724 229.682  1.00 67.80           C
ATOM   3258  N   ASP A 440     185.676 220.770 230.121  1.00 69.49           N
ATOM   3259  CA  ASP A 440     184.612 221.121 229.196  1.00 66.74           C
ATOM   3260  C   ASP A 440     185.222 221.326 227.818  1.00 68.88           C
ATOM   3261  O   ASP A 440     186.242 222.007 227.678  1.00 74.98           O
ATOM   3262  CB  ASP A 440     183.876 222.384 229.647  1.00 70.16           C
ATOM   3263  CG  ASP A 440     183.385 222.289 231.076  1.00 76.86           C
ATOM   3264  OD1 ASP A 440     183.621 221.245 231.719  1.00 75.85           O
ATOM   3265  OD2 ASP A 440     182.764 223.260 231.557  1.00 79.98           O
ATOM   3266  N   ILE A 441     184.605 220.729 226.803  1.00 65.60           N
ATOM   3267  CA  ILE A 441     185.088 220.811 225.431  1.00 62.17           C
ATOM   3268  C   ILE A 441     184.115 221.630 224.597  1.00 63.86           C
ATOM   3269  O   ILE A 441     182.905 221.380 224.617  1.00 65.90           O
ATOM   3270  CB  ILE A 441     185.276 219.414 224.816  1.00 62.59           C
ATOM   3271  CG1 ILE A 441     186.094 218.522 225.749  1.00 68.64           C
ATOM   3272  CG2 ILE A 441     185.951 219.522 223.461  1.00 63.79           C
ATOM   3273  CD1 ILE A 441     187.484 219.036 226.014  1.00 75.46           C
ATOM   3274  N   GLU A 442     184.649 222.600 223.861  1.00 65.51           N
ATOM   3275  CA  GLU A 442     183.873 223.447 222.969  1.00 65.67           C
ATOM   3276  C   GLU A 442     184.387 223.217 221.558  1.00 66.55           C
ATOM   3277  O   GLU A 442     185.579 223.401 221.292  1.00 70.79           O
ATOM   3278  CB  GLU A 442     183.982 224.929 223.333  1.00 66.52           C
ATOM   3279  CG  GLU A 442     183.315 225.841 222.311  1.00 70.62           C
ATOM   3280  CD  GLU A 442     183.502 227.313 222.614  1.00 81.76           C
ATOM   3281  OE1 GLU A 442     183.842 227.648 223.768  1.00 85.55           O
ATOM   3282  OE2 GLU A 442     183.312 228.136 221.695  1.00 86.06           O
ATOM   3283  N   TYR A 443     183.499 222.811 220.660  1.00 63.45           N
ATOM   3284  CA  TYR A 443     183.861 222.544 219.275  1.00 60.49           C
ATOM   3285  C   TYR A 443     183.576 223.779 218.432  1.00 62.68           C
ATOM   3286  O   TYR A 443     182.416 224.165 218.259  1.00 66.45           O
ATOM   3287  CB  TYR A 443     183.104 221.331 218.738  1.00 60.19           C
ATOM   3288  CG  TYR A 443     183.593 220.017 219.302  1.00 60.57           C
ATOM   3289  CD1 TYR A 443     184.643 219.333 218.706  1.00 60.19           C
ATOM   3290  CD2 TYR A 443     183.008 219.462 220.431  1.00 62.41           C
ATOM   3291  CE1 TYR A 443     185.095 218.134 219.216  1.00 61.17           C
ATOM   3292  CE2 TYR A 443     183.453 218.263 220.949  1.00 62.62           C
ATOM   3293  CZ  TYR A 443     184.496 217.603 220.338  1.00 63.17           C
ATOM   3294  OH  TYR A 443     184.943 216.408 220.850  1.00 66.71           O
ATOM   3295  N   GLN A 444     184.635 224.393 217.914  1.00 61.84           N
ATOM   3296  CA  GLN A 444     184.530 225.581 217.076  1.00 61.49           C
ATOM   3297  C   GLN A 444     184.550 225.120 215.625  1.00 62.56           C
ATOM   3298  O   GLN A 444     185.565 224.607 215.143  1.00 68.47           O
ATOM   3299  CB  GLN A 444     185.662 226.558 217.378  1.00 61.91           C
ATOM   3300  CG  GLN A 444     185.785 226.882 218.857  1.00 68.66           C
ATOM   3301  CD  GLN A 444     186.647 228.095 219.126  1.00 78.19           C
ATOM   3302  OE1 GLN A 444     187.612 228.359 218.410  1.00 81.58           O
ATOM   3303  NE2 GLN A 444     186.298 228.846 220.162  1.00 81.85           N
ATOM   3304  N   LEU A 445     183.428 225.294 214.935  1.00 60.49           N
ATOM   3305  CA  LEU A 445     183.286 224.874 213.551  1.00 61.97           C
ATOM   3306  C   LEU A 445     183.045 226.070 212.643  1.00 65.07           C
ATOM   3307  O   LEU A 445     182.464 227.079 213.053  1.00 67.54           O
ATOM   3308  CB  LEU A 445     182.133 223.875 213.411  1.00 66.03           C
ATOM   3309  CG  LEU A 445     182.130 222.758 214.455  1.00 65.51           C
ATOM   3310  CD1 LEU A 445     180.805 222.021 214.455  1.00 65.69           C
ATOM   3311  CD2 LEU A 445     183.276 221.796 214.207  1.00 65.35           C
ATOM   3312  N   VAL A 446     183.499 225.943 211.400  1.00 67.03           N
ATOM   3313  CA  VAL A 446     183.354 226.976 210.382  1.00 68.04           C
ATOM   3314  C   VAL A 446     182.550 226.374 209.239  1.00 71.74           C
ATOM   3315  O   VAL A 446     183.045 225.497 208.519  1.00 76.90           O
ATOM   3316  CB  VAL A 446     184.712 227.493 209.889  1.00 68.44           C
ATOM   3317  CG1 VAL A 446     184.519 228.572 208.837  1.00 70.10           C
ATOM   3318  CG2 VAL A 446     185.536 228.018 211.053  1.00 67.15           C
ATOM   3319  N   GLU A 447     181.314 226.837 209.070  1.00 69.80           N
ATOM   3320  CA  GLU A 447     180.464 226.325 208.002  1.00 72.23           C
ATOM   3321  C   GLU A 447     181.002 226.774 206.649  1.00 76.36           C
ATOM   3322  O   GLU A 447     181.388 227.934 206.478  1.00 78.15           O
ATOM   3323  CB  GLU A 447     179.026 226.805 208.195  1.00 72.44           C
ATOM   3324  CG  GLU A 447     178.374 226.319 209.481  1.00 77.26           C
ATOM   3325  CD  GLU A 447     177.241 225.343 209.230  1.00 80.94           C
ATOM   3326  OE1 GLU A 447     177.251 224.675 208.175  1.00 77.21           O
ATOM   3327  OE2 GLU A 447     176.335 225.250 210.084  1.00 85.04           O
ATOM   3328  N   LYS A 448     181.029 225.852 205.681  1.00 76.78           N
ATOM   3329  CA  LYS A 448     181.541 226.148 204.347  1.00 76.33           C
ATOM   3330  C   LYS A 448     180.582 225.708 203.246  1.00 77.82           C
ATOM   3331  O   LYS A 448     181.008 225.451 202.117  1.00 82.30           O
ATOM   3332  CB  LYS A 448     182.910 225.502 204.138  1.00 79.40           C
ATOM   3333  CG  LYS A 448     184.057 226.240 204.801  1.00 80.85           C
ATOM   3334  CD  LYS A 448     185.379 225.508 204.615  1.00 87.02           C
ATOM   3335  CE  LYS A 448     185.707 225.278 203.145  1.00 93.15           C
ATOM   3336  NZ  LYS A 448     184.981 224.111 202.569  1.00 90.57           N
ATOM   3337  N   GLY A 449     179.291 225.619 203.545  1.00 74.73           N
ATOM   3338  CA  GLY A 449     178.329 225.219 202.536  1.00 80.02           C
ATOM   3339  C   GLY A 449     178.101 223.725 202.438  1.00 84.20           C
ATOM   3340  O   GLY A 449     179.054 222.943 202.376  1.00 83.28           O
ATOM   3341  N   SER A 450     176.830 223.319 202.422  1.00 83.42           N
ATOM   3342  CA  SER A 450     176.477 221.908 202.334  1.00 81.58           C
ATOM   3343  C   SER A 450     176.627 221.336 200.929  1.00 82.19           C
ATOM   3344  O   SER A 450     176.973 220.158 200.792  1.00 80.46           O
ATOM   3345  CB  SER A 450     175.042 221.695 202.818  1.00 79.18           C
ATOM   3346  OG  SER A 450     174.664 220.335 202.702  1.00 80.69           O
ATOM   3347  N   SER A 451     176.375 222.129 199.892  1.00 79.30           N
ATOM   3348  CA  SER A 451     176.495 221.632 198.529  1.00 75.81           C
ATOM   3349  C   SER A 451     177.933 221.224 198.230  1.00 76.83           C
ATOM   3350  O   SER A 451     178.890 221.827 198.720  1.00 81.03           O
ATOM   3351  CB  SER A 451     176.032 222.692 197.530  1.00 77.76           C
ATOM   3352  OG  SER A 451     176.819 223.865 197.629  1.00 85.68           O
ATOM   3353  N   GLN A 452     178.079 220.181 197.414  1.00 73.84           N
ATOM   3354  CA  GLN A 452     179.397 219.683 197.054  1.00 73.93           C
ATOM   3355  C   GLN A 452     179.378 219.117 195.643  1.00 71.51           C
ATOM   3356  O   GLN A 452     178.331 218.720 195.126  1.00 74.32           O
ATOM   3357  CB  GLN A 452     179.882 218.601 198.025  1.00 79.54           C
ATOM   3358  CG  GLN A 452     180.588 219.129 199.256  1.00 90.68           C
ATOM   3359  CD  GLN A 452     181.563 218.122 199.832  1.00 95.67           C
ATOM   3360  OE1 GLN A 452     181.530 216.941 199.486  1.00 94.21           O
ATOM   3361  NE2 GLN A 452     182.445 218.586 200.707  1.00 93.44           N
ATOM   3362  N   VAL A 453     180.560 219.077 195.034  1.00 69.05           N
ATOM   3363  CA  VAL A 453     180.756 218.549 193.690  1.00 66.44           C
ATOM   3364  C   VAL A 453     181.622 217.305 193.807  1.00 71.34           C
ATOM   3365  O   VAL A 453     182.615 217.295 194.544  1.00 74.97           O
ATOM   3366  CB  VAL A 453     181.403 219.584 192.750  1.00 61.07           C
ATOM   3367  CG1 VAL A 453     181.633 218.976 191.378  1.00 58.66           C
ATOM   3368  CG2 VAL A 453     180.527 220.817 192.646  1.00 65.96           C
ATOM   3369  N   GLU A 454     181.243 216.254 193.085  1.00 69.30           N
ATOM   3370  CA  GLU A 454     181.960 214.986 193.109  1.00 67.44           C
ATOM   3371  C   GLU A 454     182.622 214.745 191.761  1.00 66.64           C
ATOM   3372  O   GLU A 454     181.947 214.727 190.726  1.00 69.57           O
ATOM   3373  CB  GLU A 454     181.013 213.835 193.453  1.00 74.49           C
ATOM   3374  CG  GLU A 454     180.231 214.041 194.739  1.00 80.98           C
ATOM   3375  CD  GLU A 454     179.160 212.989 194.945  1.00 88.18           C
ATOM   3376  OE1 GLU A 454     179.033 212.089 194.088  1.00 86.58           O
ATOM   3377  OE2 GLU A 454     178.441 213.062 195.964  1.00 89.48           O
ATOM   3378  N   LEU A 455     183.938 214.557 191.779  1.00 64.93           N
ATOM   3379  CA  LEU A 455     184.740 214.291 190.587  1.00 65.00           C
ATOM   3380  C   LEU A 455     185.696 213.168 190.969  1.00 65.71           C
ATOM   3381  O   LEU A 455     186.808 213.424 191.441  1.00 71.50           O
ATOM   3382  CB  LEU A 455     185.483 215.539 190.123  1.00 69.22           C
ATOM   3383  CG  LEU A 455     185.195 216.012 188.698  1.00 70.13           C
ATOM   3384  CD1 LEU A 455     185.526 214.922 187.696  1.00 69.66           C
ATOM   3385  CD2 LEU A 455     183.746 216.444 188.564  1.00 68.56           C
ATOM   3386  N   GLN A 456     185.264 211.927 190.773  1.00 63.89           N
ATOM   3387  CA  GLN A 456     186.058 210.762 191.125  1.00 61.63           C
ATOM   3388  C   GLN A 456     186.426 209.946 189.895  1.00 62.73           C
ATOM   3389  O   GLN A 456     185.776 210.016 188.849  1.00 69.55           O
ATOM   3390  CB  GLN A 456     185.310 209.876 192.125  1.00 63.12           C
ATOM   3391  CG  GLN A 456     185.487 210.304 193.566  1.00 69.56           C
ATOM   3392  CD  GLN A 456     184.423 209.737 194.477  1.00 79.91           C
ATOM   3393  OE1 GLN A 456     183.370 209.296 194.019  1.00 79.72           O
ATOM   3394  NE2 GLN A 456     184.691 209.749 195.777  1.00 82.80           N
ATOM   3395  N   GLY A 457     187.485 209.166 190.047  1.00 60.22           N
ATOM   3396  CA  GLY A 457     187.967 208.312 188.977  1.00 58.36           C
ATOM   3397  C   GLY A 457     188.560 207.049 189.554  1.00 59.13           C
ATOM   3398  O   GLY A 457     189.069 207.037 190.679  1.00 67.52           O
ATOM   3399  N   GLY A 458     188.491 205.976 188.776  1.00 57.28           N
ATOM   3400  CA  GLY A 458     189.023 204.698 189.205  1.00 55.85           C
ATOM   3401  C   GLY A 458     189.348 203.843 188.005  1.00 62.39           C
ATOM   3402  O   GLY A 458     188.885 204.103 186.890  1.00 70.68           O
ATOM   3403  N   TYR A 459     190.155 202.813 188.242  1.00 61.18           N
ATOM   3404  CA  TYR A 459     190.570 201.892 187.190  1.00 63.95           C
ATOM   3405  C   TYR A 459     190.379 200.465 187.680  1.00 66.74           C
ATOM   3406  O   TYR A 459     191.059 200.027 188.613  1.00 69.13           O
ATOM   3407  CB  TYR A 459     192.021 202.136 186.781  1.00 66.75           C
ATOM   3408  CG  TYR A 459     192.474 201.278 185.626  1.00 70.23           C
ATOM   3409  CD1 TYR A 459     192.274 201.685 184.316  1.00 73.58           C
ATOM   3410  CD2 TYR A 459     193.101 200.060 185.845  1.00 70.84           C
ATOM   3411  CE1 TYR A 459     192.685 200.906 183.257  1.00 75.49           C
ATOM   3412  CE2 TYR A 459     193.515 199.273 184.792  1.00 76.29           C
ATOM   3413  CZ  TYR A 459     193.305 199.701 183.501  1.00 79.16           C
ATOM   3414  OH  TYR A 459     193.717 198.920 182.447  1.00 86.59           O
ATOM   3415  N   GLY A 460     189.456 199.743 187.048  1.00 68.38           N
ATOM   3416  CA  GLY A 460     189.178 198.369 187.407  1.00 68.47           C
ATOM   3417  C   GLY A 460     188.638 197.634 186.201  1.00 77.15           C
ATOM   3418  O   GLY A 460     188.203 198.242 185.221  1.00 84.78           O
ATOM   3419  N   GLY A 461     188.676 196.308 186.281  1.00 76.51           N
ATOM   3420  CA  GLY A 461     188.193 195.490 185.187  1.00 76.02           C
ATOM   3421  C   GLY A 461     188.919 195.800 183.896  1.00 84.15           C
ATOM   3422  O   GLY A 461     188.386 195.586 182.802  1.00 84.71           O
ATOM   3423  N   GLY A 462     190.141 196.314 184.015  1.00 86.09           N
ATOM   3424  CA  GLY A 462     190.936 196.654 182.855  1.00 86.09           C
ATOM   3425  C   GLY A 462     190.521 197.914 182.132  1.00 88.75           C
ATOM   3426  O   GLY A 462     191.039 198.182 181.045  1.00 96.54           O
ATOM   3427  N   GLY A 463     189.607 198.694 182.693  1.00 80.19           N
ATOM   3428  CA  GLY A 463     189.160 199.915 182.049  1.00 75.90           C
ATOM   3429  C   GLY A 463     188.898 201.008 183.061  1.00 73.71           C
ATOM   3430  O   GLY A 463     188.545 200.749 184.213  1.00 76.33           O
ATOM   3431  N   PHE A 464     189.076 202.246 182.610  1.00 72.33           N
ATOM   3432  CA  PHE A 464     188.859 203.403 183.464  1.00 67.12           C
ATOM   3433  C   PHE A 464     187.373 203.643 183.700  1.00 66.24           C
ATOM   3434  O   PHE A 464     186.529 203.355 182.848  1.00 70.83           O
ATOM   3435  CB  PHE A 464     189.477 204.655 182.841  1.00 69.23           C
ATOM   3436  CG  PHE A 464     190.965 204.745 182.997  1.00 73.78           C
ATOM   3437  CD1 PHE A 464     191.520 205.304 184.135  1.00 71.30           C
ATOM   3438  CD2 PHE A 464     191.809 204.286 182.002  1.00 75.12           C
ATOM   3439  CE1 PHE A 464     192.888 205.395 184.282  1.00 72.92           C
ATOM   3440  CE2 PHE A 464     193.179 204.374 182.143  1.00 73.88           C
ATOM   3441  CZ  PHE A 464     193.719 204.929 183.285  1.00 74.84           C
ATOM   3442  N   ILE A 465     187.062 204.186 184.872  1.00 64.38           N
ATOM   3443  CA  ILE A 465     185.697 204.512 185.262  1.00 62.00           C
ATOM   3444  C   ILE A 465     185.714 205.871 185.943  1.00 62.81           C
ATOM   3445  O   ILE A 465     186.586 206.147 186.774  1.00 67.18           O
ATOM   3446  CB  ILE A 465     185.082 203.447 186.191  1.00 62.03           C
ATOM   3447  CG1 ILE A 465     183.695 203.898 186.651  1.00 67.81           C
ATOM   3448  CG2 ILE A 465     185.987 203.189 187.381  1.00 66.71           C
ATOM   3449  CD1 ILE A 465     183.018 202.939 187.589  1.00 71.73           C
ATOM   3450  N   GLY A 466     184.759 206.717 185.590  1.00 60.69           N
ATOM   3451  CA  GLY A 466     184.677 208.046 186.167  1.00 58.95           C
ATOM   3452  C   GLY A 466     183.257 208.377 186.568  1.00 62.58           C
ATOM   3453  O   GLY A 466     182.292 207.936 185.941  1.00 68.47           O
ATOM   3454  N   THR A 467     183.141 209.169 187.630  1.00 61.15           N
ATOM   3455  CA  THR A 467     181.851 209.584 188.158  1.00 62.26           C
ATOM   3456  C   THR A 467     181.854 211.079 188.438  1.00 63.39           C
ATOM   3457  O   THR A 467     182.800 211.610 189.026  1.00 67.00           O
ATOM   3458  CB  THR A 467     181.504 208.819 189.443  1.00 68.47           C
ATOM   3459  OG1 THR A 467     180.291 209.338 190.000  1.00 70.82           O
ATOM   3460  CG2 THR A 467     182.624 208.956 190.461  1.00 69.68           C
ATOM   3461  N   LEU A 468     180.785 211.748 188.015  1.00 62.20           N
ATOM   3462  CA  LEU A 468     180.607 213.180 188.213  1.00 61.75           C
ATOM   3463  C   LEU A 468     179.222 213.400 188.796  1.00 60.80           C
ATOM   3464  O   LEU A 468     178.236 212.882 188.262  1.00 65.62           O
ATOM   3465  CB  LEU A 468     180.768 213.955 186.899  1.00 65.14           C
ATOM   3466  CG  LEU A 468     180.458 215.454 186.931  1.00 68.90           C
ATOM   3467  CD1 LEU A 468     181.315 216.193 185.920  1.00 67.82           C
ATOM   3468  CD2 LEU A 468     178.984 215.711 186.659  1.00 67.85           C
ATOM   3469  N   GLY A 469     179.142 214.158 189.885  1.00 61.84           N
ATOM   3470  CA  GLY A 469     177.848 214.398 190.489  1.00 62.07           C
ATOM   3471  C   GLY A 469     177.846 215.561 191.451  1.00 62.88           C
ATOM   3472  O   GLY A 469     178.891 215.995 191.947  1.00 66.57           O
ATOM   3473  N   LEU A 470     176.641 216.061 191.708  1.00 60.43           N
ATOM   3474  CA  LEU A 470     176.391 217.166 192.621  1.00 62.86           C
ATOM   3475  C   LEU A 470     175.622 216.607 193.807  1.00 64.99           C
ATOM   3476  O   LEU A 470     174.685 215.823 193.629  1.00 66.49           O
ATOM   3477  CB  LEU A 470     175.599 218.285 191.937  1.00 61.91           C
ATOM   3478  CG  LEU A 470     175.917 219.722 192.353  1.00 71.18           C
ATOM   3479  CD1 LEU A 470     175.067 220.706 191.566  1.00 70.58           C
ATOM   3480  CD2 LEU A 470     175.718 219.912 193.846  1.00 74.18           C
ATOM   3481  N   SER A 471     176.019 216.990 195.018  1.00 65.83           N
ATOM   3482  CA  SER A 471     175.364 216.463 196.207  1.00 63.08           C
ATOM   3483  C   SER A 471     175.077 217.535 197.244  1.00 66.49           C
ATOM   3484  O   SER A 471     175.925 218.386 197.525  1.00 72.79           O
ATOM   3485  CB  SER A 471     176.225 215.364 196.840  1.00 68.57           C
ATOM   3486  OG  SER A 471     175.870 215.153 198.195  1.00 76.20           O
ATOM   3487  N   PHE A 472     173.877 217.469 197.814  1.00 62.70           N
ATOM   3488  C   PHE A 472     173.303 217.535 200.116  1.00 67.50           C
ATOM   3489  O   PHE A 472     172.295 216.856 200.331  1.00 69.86           O
ATOM   3490  CA APHE A 472     173.415 218.384 198.854  0.50 67.13           C
ATOM   3491  CA BPHE A 472     173.416 218.385 198.855  0.50 66.94           C
ATOM   3492  CB APHE A 472     172.091 219.034 198.462  0.50 68.79           C
ATOM   3493  CB BPHE A 472     172.091 219.038 198.475  0.50 70.21           C
ATOM   3494  CG APHE A 472     171.544 219.977 199.493  0.50 71.91           C
ATOM   3495  CG BPHE A 472     172.079 219.626 197.092  0.50 71.48           C
ATOM   3496  CD1APHE A 472     172.348 220.947 200.065  0.50 73.67           C
ATOM   3497  CD1BPHE A 472     171.756 218.843 195.996  0.50 69.92           C
ATOM   3498  CD2APHE A 472     170.215 219.906 199.874  0.50 75.13           C
ATOM   3499  CD2BPHE A 472     172.387 220.960 196.886  0.50 74.46           C
ATOM   3500  CE1APHE A 472     171.841 221.817 201.010  0.50 77.21           C
ATOM   3501  CE1BPHE A 472     171.743 219.377 194.721  0.50 68.81           C
ATOM   3502  CE2APHE A 472     169.703 220.774 200.815  0.50 78.91           C
ATOM   3503  CE2BPHE A 472     172.375 221.501 195.613  0.50 73.05           C
ATOM   3504  CZ APHE A 472     170.516 221.730 201.384  0.50 80.00           C
ATOM   3505  CZ BPHE A 472     172.052 220.708 194.530  0.50 70.98           C
ATOM   3506  N   ASN A 473     174.349 217.567 200.940  1.00 67.51           N
ATOM   3507  CA  ASN A 473     174.443 216.782 202.166  1.00 64.31           C
ATOM   3508  C   ASN A 473     173.636 217.306 203.350  1.00 66.25           C
ATOM   3509  O   ASN A 473     173.701 216.692 204.420  1.00 69.38           O
ATOM   3510  CB  ASN A 473     175.914 216.664 202.568  1.00 68.39           C
ATOM   3511  CG  ASN A 473     176.792 216.205 201.422  1.00 76.13           C
ATOM   3512  OD1 ASN A 473     176.383 215.386 200.600  1.00 80.90           O
ATOM   3513  ND2 ASN A 473     178.006 216.739 201.356  1.00 77.16           N
ATOM   3514  N   ASN A 474     172.885 218.393 203.220  1.00 67.37           N
ATOM   3515  CA  ASN A 474     172.105 218.886 204.352  1.00 65.74           C
ATOM   3516  C   ASN A 474     170.669 219.155 203.937  1.00 70.29           C
ATOM   3517  O   ASN A 474     170.080 220.182 204.286  1.00 75.70           O
ATOM   3518  CB  ASN A 474     172.736 220.134 204.961  1.00 70.12           C
ATOM   3519  CG  ASN A 474     172.542 220.207 206.464  1.00 74.30           C
ATOM   3520  OD1 ASN A 474     172.713 219.214 207.171  1.00 75.92           O
ATOM   3521  ND2 ASN A 474     172.173 221.381 206.958  1.00 78.80           N
ATOM   3522  N   PHE A 475     170.083 218.229 203.187  1.00 71.05           N
ATOM   3523  CA  PHE A 475     168.714 218.373 202.720  1.00 74.36           C
ATOM   3524  C   PHE A 475     167.722 218.016 203.821  1.00 77.15           C
ATOM   3525  O   PHE A 475     167.979 217.155 204.666  1.00 78.88           O
ATOM   3526  CB  PHE A 475     168.483 217.487 201.496  1.00 71.78           C
ATOM   3527  CG  PHE A 475     167.093 217.564 200.944  1.00 77.68           C
ATOM   3528  CD1 PHE A 475     166.705 218.635 200.160  1.00 82.37           C
ATOM   3529  CD2 PHE A 475     166.177 216.560 201.199  1.00 79.57           C
ATOM   3530  CE1 PHE A 475     165.427 218.706 199.646  1.00 85.84           C
ATOM   3531  CE2 PHE A 475     164.898 216.626 200.688  1.00 82.52           C
ATOM   3532  CZ  PHE A 475     164.523 217.700 199.910  1.00 87.19           C
ATOM   3533  N   SER A 476     166.575 218.692 203.801  1.00 80.60           N
ATOM   3534  CA  SER A 476     165.506 218.473 204.771  1.00 80.60           C
ATOM   3535  C   SER A 476     164.222 218.169 204.013  1.00 85.75           C
ATOM   3536  O   SER A 476     163.656 219.053 203.362  1.00 90.47           O
ATOM   3537  CB  SER A 476     165.323 219.686 205.680  1.00 84.77           C
ATOM   3538  OG  SER A 476     166.401 219.807 206.588  1.00 90.60           O
ATOM   3539  N   ALA A 477     163.762 216.921 204.099  1.00 87.29           N
ATOM   3540  CA  ALA A 477     162.534 216.532 203.421  1.00 91.09           C
ATOM   3541  C   ALA A 477     161.294 217.056 204.131  1.00 97.53           C
ATOM   3542  O   ALA A 477     160.224 217.123 203.518  1.00 98.75           O
ATOM   3543  CB  ALA A 477     162.457 215.010 203.295  1.00 85.41           C
ATOM   3544  N   ARG A 478     161.420 217.427 205.407  1.00100.38           N
ATOM   3545  CA  ARG A 478     160.280 217.944 206.156  1.00102.45           C
ATOM   3546  C   ARG A 478     159.760 219.240 205.549  1.00106.30           C
ATOM   3547  O   ARG A 478     158.544 219.432 205.428  1.00108.52           O
ATOM   3548  CB  ARG A 478     160.678 218.163 207.614  1.00101.41           C
ATOM   3549  CG  ARG A 478     159.577 218.729 208.490  1.00103.13           C
ATOM   3550  CD  ARG A 478     160.164 219.518 209.649  1.00106.41           C
ATOM   3551  NE  ARG A 478     161.531 219.108 209.948  1.00106.94           N
ATOM   3552  CZ  ARG A 478     161.856 218.132 210.784  1.00110.23           C
ATOM   3553  NH1 ARG A 478     160.933 217.439 211.431  1.00112.77           N
ATOM   3554  NH2 ARG A 478     163.140 217.842 210.974  1.00107.65           N
ATOM   3555  N   LYS A 479     160.663 220.141 205.166  1.00104.20           N
ATOM   3556  CA  LYS A 479     160.301 221.423 204.583  1.00106.30           C
ATOM   3557  C   LYS A 479     160.273 221.392 203.059  1.00110.51           C
ATOM   3558  O   LYS A 479     160.495 222.429 202.423  1.00115.32           O
ATOM   3559  CB  LYS A 479     161.266 222.508 205.067  1.00104.67           C
ATOM   3560  CG  LYS A 479     161.369 222.609 206.581  1.00102.94           C
ATOM   3561  CD  LYS A 479     162.324 223.712 207.019  1.00101.46           C
ATOM   3562  CE  LYS A 479     163.774 223.371 206.708  1.00 96.27           C
ATOM   3563  NZ  LYS A 479     164.078 223.419 205.251  1.00100.11           N
ATOM   3564  N   LEU A 480     160.007 220.230 202.461  1.00107.88           N
ATOM   3565  CA  LEU A 480     159.970 220.143 201.005  1.00111.89           C
ATOM   3566  C   LEU A 480     158.831 220.980 200.435  1.00122.40           C
ATOM   3567  O   LEU A 480     159.030 221.763 199.499  1.00124.56           O
ATOM   3568  CB  LEU A 480     159.842 218.681 200.573  1.00109.02           C
ATOM   3569  CG  LEU A 480     160.150 218.338 199.113  1.00114.60           C
ATOM   3570  CD1 LEU A 480     159.093 218.893 198.169  1.00118.96           C
ATOM   3571  CD2 LEU A 480     161.531 218.848 198.733  1.00111.49           C
ATOM   3572  N   PHE A 481     157.627 220.830 200.990  1.00125.76           N
ATOM   3573  CA  PHE A 481     156.485 221.596 200.506  1.00127.56           C
ATOM   3574  C   PHE A 481     156.572 223.065 200.893  1.00127.10           C
ATOM   3575  O   PHE A 481     155.917 223.901 200.261  1.00129.73           O
ATOM   3576  CB  PHE A 481     155.185 220.990 201.036  1.00131.05           C
ATOM   3577  CG  PHE A 481     154.934 219.589 200.556  1.00136.64           C
ATOM   3578  CD1 PHE A 481     155.137 219.251 199.229  1.00133.46           C
ATOM   3579  CD2 PHE A 481     154.506 218.607 201.434  1.00141.16           C
ATOM   3580  CE1 PHE A 481     154.910 217.963 198.784  1.00134.00           C
ATOM   3581  CE2 PHE A 481     154.279 217.317 200.996  1.00143.41           C
ATOM   3582  CZ  PHE A 481     154.481 216.994 199.669  1.00140.76           C
ATOM   3583  N   ASP A 482     157.365 223.397 201.909  1.00125.94           N
ATOM   3584  CA  ASP A 482     157.507 224.781 202.342  1.00130.26           C
ATOM   3585  C   ASP A 482     158.385 225.547 201.361  1.00131.58           C
ATOM   3586  O   ASP A 482     159.597 225.317 201.289  1.00128.38           O
ATOM   3587  CB  ASP A 482     158.099 224.834 203.747  1.00129.65           C
ATOM   3588  CG  ASP A 482     158.598 226.217 204.116  1.00132.49           C
ATOM   3589  OD1 ASP A 482     157.772 227.149 204.191  1.00133.50           O
ATOM   3590  OD2 ASP A 482     159.819 226.371 204.330  1.00129.98           O
ATOM   3591  N   LYS A 483     157.774 226.460 200.608  1.00134.06           N
ATOM   3592  CA  LYS A 483     158.486 227.272 199.632  1.00130.80           C
ATOM   3593  C   LYS A 483     159.186 228.472 200.254  1.00128.05           C
ATOM   3594  O   LYS A 483     160.016 229.098 199.587  1.00123.63           O
ATOM   3595  CB  LYS A 483     157.518 227.758 198.546  1.00131.67           C
ATOM   3596  CG  LYS A 483     156.788 226.642 197.820  1.00129.84           C
ATOM   3597  CD  LYS A 483     155.495 227.138 197.188  1.00128.88           C
ATOM   3598  CE  LYS A 483     154.392 227.311 198.225  1.00130.41           C
ATOM   3599  NZ  LYS A 483     154.708 228.350 199.245  1.00133.90           N
ATOM   3600  N   ASP A 484     158.872 228.804 201.508  1.00130.36           N
ATOM   3601  CA  ASP A 484     159.507 229.942 202.161  1.00132.92           C
ATOM   3602  C   ASP A 484     161.000 229.736 202.362  1.00131.78           C
ATOM   3603  O   ASP A 484     161.764 230.704 202.282  1.00130.40           O
ATOM   3604  CB  ASP A 484     158.837 230.212 203.509  1.00136.54           C
ATOM   3605  CG  ASP A 484     159.637 231.163 204.376  1.00141.16           C
ATOM   3606  OD1 ASP A 484     159.734 232.356 204.018  1.00141.45           O
ATOM   3607  OD2 ASP A 484     160.170 230.719 205.414  1.00143.63           O
ATOM   3608  N   ALA A 485     161.432 228.508 202.620  1.00131.62           N
ATOM   3609  CA  ALA A 485     162.839 228.189 202.841  1.00128.15           C
ATOM   3610  C   ALA A 485     163.301 227.228 201.750  1.00123.50           C
ATOM   3611  O   ALA A 485     163.286 226.008 201.931  1.00119.94           O
ATOM   3612  CB  ALA A 485     163.044 227.598 204.239  1.00124.39           C
ATOM   3613  N   TYR A 486     163.723 227.785 200.613  1.00119.05           N
ATOM   3614  CA  TYR A 486     164.193 226.982 199.491  1.00113.00           C
ATOM   3615  C   TYR A 486     165.557 227.430 198.985  1.00110.84           C
ATOM   3616  O   TYR A 486     165.907 227.148 197.835  1.00109.33           O
ATOM   3617  CB  TYR A 486     163.176 226.995 198.350  1.00115.45           C
ATOM   3618  CG  TYR A 486     162.519 225.653 198.126  1.00113.76           C
ATOM   3619  CD1 TYR A 486     161.499 225.214 198.956  1.00117.99           C
ATOM   3620  CD2 TYR A 486     162.923 224.823 197.089  1.00110.43           C
ATOM   3621  CE1 TYR A 486     160.896 223.990 198.760  1.00119.28           C
ATOM   3622  CE2 TYR A 486     162.326 223.595 196.884  1.00112.65           C
ATOM   3623  CZ  TYR A 486     161.312 223.184 197.723  1.00117.02           C
ATOM   3624  OH  TYR A 486     160.711 221.963 197.526  1.00117.92           O
ATOM   3625  N   LYS A 487     166.340 228.116 199.815  1.00111.62           N
ATOM   3626  CA  LYS A 487     167.662 228.532 199.372  1.00112.42           C
ATOM   3627  C   LYS A 487     168.376 227.251 198.968  1.00111.86           C
ATOM   3628  O   LYS A 487     168.308 226.263 199.707  1.00113.22           O
ATOM   3629  CB  LYS A 487     168.417 229.282 200.470  1.00111.89           C
ATOM   3630  CG  LYS A 487     167.732 230.561 200.933  1.00115.49           C
ATOM   3631  CD  LYS A 487     166.518 230.264 201.800  1.00120.25           C
ATOM   3632  CE  LYS A 487     165.593 231.467 201.893  1.00120.96           C
ATOM   3633  NZ  LYS A 487     164.962 231.781 200.582  1.00116.70           N
ATOM   3634  N   PRO A 488     169.067 227.231 197.816  1.00108.49           N
ATOM   3635  CA  PRO A 488     169.729 226.007 197.347  1.00107.56           C
ATOM   3636  C   PRO A 488     169.189 224.721 197.958  1.00105.27           C
ATOM   3637  O   PRO A 488     169.938 223.920 198.527  1.00100.21           O
ATOM   3638  CB  PRO A 488     171.188 226.273 197.726  1.00108.87           C
ATOM   3639  CG  PRO A 488     171.308 227.837 197.582  1.00108.79           C
ATOM   3640  CD  PRO A 488     169.882 228.394 197.444  1.00107.61           C
ATOM   3641  N   LEU A 489     167.871 224.529 197.838  1.00103.62           N
ATOM   3642  CA  LEU A 489     167.148 223.370 198.350  1.00100.02           C
ATOM   3643  C   LEU A 489     166.975 223.466 199.862  1.00100.03           C
ATOM   3644  O   LEU A 489     167.852 223.990 200.558  1.00100.79           O
ATOM   3645  CB  LEU A 489     167.859 222.075 197.962  1.00 96.50           C
ATOM   3646  CG  LEU A 489     167.638 221.694 196.499  1.00 93.46           C
ATOM   3647  CD1 LEU A 489     168.123 220.280 196.230  1.00 84.10           C
ATOM   3648  CD2 LEU A 489     166.167 221.845 196.141  1.00 95.68           C
ATOM   3649  N   PRO A 490     165.862 222.974 200.404  1.00 98.82           N
ATOM   3650  CA  PRO A 490     165.645 223.059 201.854  1.00 93.19           C
ATOM   3651  C   PRO A 490     166.781 222.418 202.638  1.00 89.72           C
ATOM   3652  O   PRO A 490     167.238 221.317 202.322  1.00 88.56           O
ATOM   3653  CB  PRO A 490     164.325 222.307 202.053  1.00 95.70           C
ATOM   3654  CG  PRO A 490     163.623 222.437 200.737  1.00104.02           C
ATOM   3655  CD  PRO A 490     164.709 222.383 199.703  1.00101.97           C
ATOM   3656  N   MET A 491     167.225 223.119 203.678  1.00 88.72           N
ATOM   3657  CA  MET A 491     168.301 222.668 204.543  1.00 84.54           C
ATOM   3658  C   MET A 491     167.730 222.239 205.886  1.00 83.90           C
ATOM   3659  O   MET A 491     166.518 222.281 206.112  1.00 88.39           O
ATOM   3660  CB  MET A 491     169.353 223.764 204.753  1.00 82.88           C
ATOM   3661  CG  MET A 491     169.972 224.290 203.471  1.00 90.13           C
ATOM   3662  SD  MET A 491     171.197 225.575 203.773  1.00110.01           S
ATOM   3663  CE  MET A 491     172.396 224.660 204.738  1.00 87.05           C
ATOM   3664  N   GLY A 492     168.621 221.829 206.783  1.00 81.44           N
ATOM   3665  CA  GLY A 492     168.187 221.386 208.091  1.00 83.92           C
ATOM   3666  C   GLY A 492     168.793 220.051 208.457  1.00 83.79           C
ATOM   3667  O   GLY A 492     170.005 219.947 208.661  1.00 82.03           O
ATOM   3668  N   ASP A 493     167.950 219.025 208.553  1.00 84.60           N
ATOM   3669  CA  ASP A 493     168.409 217.688 208.891  1.00 80.81           C
ATOM   3670  C   ASP A 493     169.588 217.288 208.006  1.00 77.89           C
ATOM   3671  O   ASP A 493     169.816 217.849 206.932  1.00 80.87           O
ATOM   3672  CB  ASP A 493     167.271 216.684 208.734  1.00 83.98           C
ATOM   3673  CG  ASP A 493     165.925 217.355 208.532  1.00 92.87           C
ATOM   3674  OD1 ASP A 493     165.747 218.503 208.991  1.00 95.19           O
ATOM   3675  OD2 ASP A 493     165.041 216.731 207.909  1.00 95.91           O
ATOM   3676  N   GLY A 494     170.345 216.302 208.476  1.00 71.45           N
ATOM   3677  CA  GLY A 494     171.505 215.838 207.742  1.00 68.40           C
ATOM   3678  C   GLY A 494     171.202 214.889 206.602  1.00 70.09           C
ATOM   3679  O   GLY A 494     172.015 214.013 206.294  1.00 68.02           O
ATOM   3680  N   GLN A 495     170.046 215.050 205.965  1.00 69.95           N
ATOM   3681  CA  GLN A 495     169.686 214.193 204.847  1.00 63.86           C
ATOM   3682  C   GLN A 495     170.548 214.542 203.642  1.00 62.80           C
ATOM   3683  O   GLN A 495     171.010 215.676 203.490  1.00 70.10           O
ATOM   3684  CB  GLN A 495     168.202 214.333 204.519  1.00 66.38           C
ATOM   3685  CG  GLN A 495     167.302 213.862 205.649  1.00 67.55           C
ATOM   3686  CD  GLN A 495     165.839 214.139 205.394  1.00 76.39           C
ATOM   3687  OE1 GLN A 495     165.471 214.683 204.355  1.00 79.44           O
ATOM   3688  NE2 GLN A 495     164.992 213.767 206.346  1.00 76.36           N
ATOM   3689  N   LYS A 496     170.776 213.552 202.783  1.00 58.05           N
ATOM   3690  CA  LYS A 496     171.622 213.733 201.611  1.00 55.60           C
ATOM   3691  C   LYS A 496     170.890 213.337 200.340  1.00 56.20           C
ATOM   3692  O   LYS A 496     170.341 212.235 200.251  1.00 62.30           O
ATOM   3693  CB  LYS A 496     172.908 212.917 201.754  1.00 60.22           C
ATOM   3694  CG  LYS A 496     173.769 213.333 202.935  1.00 71.43           C
ATOM   3695  CD  LYS A 496     174.671 212.201 203.398  1.00 75.48           C
ATOM   3696  CE  LYS A 496     173.927 211.231 204.304  1.00 71.94           C
ATOM   3697  NZ  LYS A 496     172.757 210.598 203.634  1.00 68.01           N
ATOM   3698  N   VAL A 497     170.898 214.237 199.361  1.00 57.46           N
ATOM   3699  CA  VAL A 497     170.300 214.027 198.048  1.00 50.14           C
ATOM   3700  C   VAL A 497     171.404 214.271 197.032  1.00 55.97           C
ATOM   3701  O   VAL A 497     172.042 215.330 197.050  1.00 63.41           O
ATOM   3702  CB  VAL A 497     169.100 214.958 197.805  1.00 51.12           C
ATOM   3703  CG1 VAL A 497     168.037 214.728 198.857  1.00 60.05           C
ATOM   3704  CG2 VAL A 497     169.543 216.410 197.807  1.00 61.24           C
ATOM   3705  N   ALA A 498     171.649 213.296 196.162  1.00 51.36           N
ATOM   3706  CA  ALA A 498     172.722 213.438 195.190  1.00 50.74           C
ATOM   3707  C   ALA A 498     172.289 213.030 193.793  1.00 51.61           C
ATOM   3708  O   ALA A 498     171.561 212.049 193.618  1.00 57.02           O
ATOM   3709  CB  ALA A 498     173.940 212.607 195.608  1.00 54.72           C
ATOM   3710  N   LEU A 499     172.757 213.789 192.808  1.00 51.80           N
ATOM   3711  CA  LEU A 499     172.498 213.548 191.396  1.00 51.65           C
ATOM   3712  C   LEU A 499     173.859 213.393 190.733  1.00 54.43           C
ATOM   3713  O   LEU A 499     174.511 214.392 190.412  1.00 62.12           O
ATOM   3714  CB  LEU A 499     171.701 214.696 190.777  1.00 51.45           C
ATOM   3715  CG  LEU A 499     171.213 214.575 189.331  1.00 59.09           C
ATOM   3716  CD1 LEU A 499     172.357 214.733 188.342  1.00 60.98           C
ATOM   3717  CD2 LEU A 499     170.495 213.252 189.117  1.00 58.14           C
ATOM   3718  N   ARG A 500     174.290 212.150 190.537  1.00 51.00           N
ATOM   3719  CA  ARG A 500     175.593 211.883 189.949  1.00 54.30           C
ATOM   3720  C   ARG A 500     175.449 211.117 188.644  1.00 54.68           C
ATOM   3721  O   ARG A 500     174.392 210.561 188.337  1.00 54.98           O
ATOM   3722  CB  ARG A 500     176.492 211.099 190.914  1.00 58.15           C
ATOM   3723  CG  ARG A 500     175.915 209.774 191.365  1.00 57.16           C
ATOM   3724  CD  ARG A 500     175.548 209.800 192.838  1.00 62.26           C
ATOM   3725  NE  ARG A 500     176.704 210.069 193.685  1.00 66.79           N
ATOM   3726  CZ  ARG A 500     176.691 210.010 195.009  1.00 68.27           C
ATOM   3727  NH1 ARG A 500     175.597 209.682 195.676  1.00 66.65           N
ATOM   3728  NH2 ARG A 500     177.804 210.287 195.682  1.00 72.75           N
ATOM   3729  N   LEU A 501     176.537 211.105 187.879  1.00 57.92           N
ATOM   3730  CA  LEU A 501     176.612 210.436 186.588  1.00 53.85           C
ATOM   3731  C   LEU A 501     177.895 209.622 186.557  1.00 56.74           C
ATOM   3732  O   LEU A 501     178.981 210.167 186.779  1.00 62.22           O
ATOM   3733  CB  LEU A 501     176.590 211.462 185.450  1.00 57.14           C
ATOM   3734  CG  LEU A 501     176.246 211.040 184.022  1.00 64.27           C
ATOM   3735  CD1 LEU A 501     176.199 212.269 183.130  1.00 64.96           C
ATOM   3736  CD2 LEU A 501     177.241 210.030 183.483  1.00 62.32           C
ATOM   3737  N   GLN A 502     177.776 208.327 186.287  1.00 55.20           N
ATOM   3738  CA  GLN A 502     178.922 207.433 186.224  1.00 59.65           C
ATOM   3739  C   GLN A 502     179.016 206.849 184.825  1.00 62.85           C
ATOM   3740  O   GLN A 502     177.995 206.561 184.194  1.00 68.75           O
ATOM   3741  CB  GLN A 502     178.816 206.312 187.259  1.00 66.26           C
ATOM   3742  CG  GLN A 502     180.154 205.706 187.644  1.00 69.04           C
ATOM   3743  CD  GLN A 502     180.026 204.631 188.700  1.00 73.17           C
ATOM   3744  OE1 GLN A 502     179.092 203.832 188.679  1.00 75.29           O
ATOM   3745  NE2 GLN A 502     180.966 204.608 189.636  1.00 73.96           N
ATOM   3746  N   GLY A 503     180.235 206.679 184.338  1.00 61.87           N
ATOM   3747  CA  GLY A 503     180.428 206.142 183.004  1.00 64.78           C
ATOM   3748  C   GLY A 503     181.729 205.391 182.864  1.00 66.70           C
ATOM   3749  O   GLY A 503     182.697 205.633 183.591  1.00 68.47           O
ATOM   3750  N   SER A 504     181.742 204.471 181.909  1.00 69.69           N
ATOM   3751  CA  SER A 504     182.904 203.653 181.594  1.00 71.22           C
ATOM   3752  C   SER A 504     182.894 203.462 180.082  1.00 77.89           C
ATOM   3753  O   SER A 504     182.196 204.172 179.350  1.00 80.42           O
ATOM   3754  CB  SER A 504     182.882 202.332 182.376  1.00 75.53           C
ATOM   3755  OG  SER A 504     184.026 201.550 182.080  1.00 79.81           O
ATOM   3756  N   THR A 505     183.674 202.502 179.593  1.00 77.12           N
ATOM   3757  CA  THR A 505     183.711 202.266 178.155  1.00 77.93           C
ATOM   3758  C   THR A 505     182.417 201.632 177.659  1.00 81.64           C
ATOM   3759  O   THR A 505     181.907 201.994 176.593  1.00 86.44           O
ATOM   3760  CB  THR A 505     184.903 201.380 177.796  1.00 83.04           C
ATOM   3761  OG1 THR A 505     184.705 200.069 178.339  1.00 86.01           O
ATOM   3762  CG2 THR A 505     186.188 201.964 178.354  1.00 80.32           C
ATOM   3763  N   TYR A 506     181.872 200.680 178.416  1.00 80.44           N
ATOM   3764  CA  TYR A 506     180.667 199.976 177.997  1.00 83.34           C
ATOM   3765  C   TYR A 506     179.383 200.404 178.701  1.00 79.96           C
ATOM   3766  O   TYR A 506     178.320 199.878 178.358  1.00 82.10           O
ATOM   3767  CB  TYR A 506     180.857 198.466 178.191  1.00 86.16           C
ATOM   3768  CG  TYR A 506     181.207 198.055 179.606  1.00 86.32           C
ATOM   3769  CD1 TYR A 506     182.515 198.123 180.067  1.00 88.32           C
ATOM   3770  CD2 TYR A 506     180.231 197.585 180.475  1.00 89.68           C
ATOM   3771  CE1 TYR A 506     182.840 197.744 181.355  1.00 94.14           C
ATOM   3772  CE2 TYR A 506     180.548 197.201 181.765  1.00 94.62           C
ATOM   3773  CZ  TYR A 506     181.852 197.285 182.200  1.00 97.31           C
ATOM   3774  OH  TYR A 506     182.170 196.905 183.484  1.00 95.88           O
ATOM   3775  N   PHE A 507     179.423 201.325 179.662  1.00 75.36           N
ATOM   3776  CA  PHE A 507     178.172 201.689 180.313  1.00 70.83           C
ATOM   3777  C   PHE A 507     178.193 203.126 180.808  1.00 69.32           C
ATOM   3778  O   PHE A 507     179.250 203.695 181.092  1.00 72.24           O
ATOM   3779  CB  PHE A 507     177.860 200.752 181.488  1.00 72.06           C
ATOM   3780  CG  PHE A 507     178.767 200.935 182.670  1.00 71.92           C
ATOM   3781  CD1 PHE A 507     179.940 200.212 182.777  1.00 77.74           C
ATOM   3782  CD2 PHE A 507     178.444 201.828 183.678  1.00 71.03           C
ATOM   3783  CE1 PHE A 507     180.775 200.376 183.863  1.00 78.47           C
ATOM   3784  CE2 PHE A 507     179.277 201.998 184.765  1.00 71.59           C
ATOM   3785  CZ  PHE A 507     180.444 201.271 184.858  1.00 73.61           C
ATOM   3786  N   GLN A 508     176.993 203.694 180.917  1.00 67.19           N
ATOM   3787  CA  GLN A 508     176.750 205.044 181.401  1.00 63.87           C
ATOM   3788  C   GLN A 508     175.496 204.992 182.258  1.00 63.24           C
ATOM   3789  O   GLN A 508     174.496 204.386 181.861  1.00 67.81           O
ATOM   3790  CB  GLN A 508     176.569 206.043 180.254  1.00 69.49           C
ATOM   3791  CG  GLN A 508     177.757 206.134 179.318  1.00 78.53           C
ATOM   3792  CD  GLN A 508     177.364 205.954 177.867  1.00 89.25           C
ATOM   3793  OE1 GLN A 508     176.181 205.949 177.529  1.00 89.03           O
ATOM   3794  NE2 GLN A 508     178.358 205.797 177.000  1.00 90.38           N
ATOM   3795  N   THR A 509     175.544 205.613 183.433  1.00 61.88           N
ATOM   3796  CA  THR A 509     174.398 205.587 184.329  1.00 57.44           C
ATOM   3797  C   THR A 509     174.132 206.958 184.932  1.00 56.82           C
ATOM   3798  O   THR A 509     175.061 207.671 185.320  1.00 61.44           O
ATOM   3799  CB  THR A 509     174.603 204.566 185.455  1.00 58.59           C
ATOM   3800  OG1 THR A 509     173.491 204.614 186.357  1.00 62.64           O
ATOM   3801  CG2 THR A 509     175.881 204.867 186.218  1.00 62.46           C
ATOM   3802  N   TYR A 510     172.851 207.306 185.010  1.00 55.14           N
ATOM   3803  CA  TYR A 510     172.377 208.560 185.583  1.00 51.55           C
ATOM   3804  C   TYR A 510     171.440 208.185 186.719  1.00 51.69           C
ATOM   3805  O   TYR A 510     170.513 207.394 186.518  1.00 56.80           O
ATOM   3806  CB  TYR A 510     171.649 209.414 184.545  1.00 53.53           C
ATOM   3807  CG  TYR A 510     172.381 209.568 183.233  1.00 60.83           C
ATOM   3808  CD1 TYR A 510     172.410 208.535 182.306  1.00 64.15           C
ATOM   3809  CD2 TYR A 510     173.027 210.752 182.912  1.00 61.78           C
ATOM   3810  CE1 TYR A 510     173.071 208.672 181.106  1.00 66.10           C
ATOM   3811  CE2 TYR A 510     173.689 210.899 181.711  1.00 66.06           C
ATOM   3812  CZ  TYR A 510     173.709 209.855 180.812  1.00 70.99           C
ATOM   3813  OH  TYR A 510     174.369 209.996 179.614  1.00 76.99           O
ATOM   3814  N   SER A 511     171.673 208.736 187.906  1.00 47.71           N
ATOM   3815  CA  SER A 511     170.827 208.384 189.033  1.00 46.41           C
ATOM   3816  C   SER A 511     170.601 209.559 189.969  1.00 46.98           C
ATOM   3817  O   SER A 511     171.390 210.505 190.026  1.00 51.81           O
ATOM   3818  CB  SER A 511     171.432 207.225 189.834  1.00 50.93           C
ATOM   3819  OG  SER A 511     172.688 207.587 190.379  1.00 57.09           O
ATOM   3820  N   LEU A 512     169.500 209.465 190.707  1.00 44.20           N
ATOM   3821  CA  LEU A 512     169.087 210.428 191.715  1.00 42.76           C
ATOM   3822  C   LEU A 512     168.914 209.628 192.995  1.00 46.56           C
ATOM   3823  O   LEU A 512     168.144 208.663 193.022  1.00 54.52           O
ATOM   3824  CB  LEU A 512     167.791 211.139 191.314  1.00 44.07           C
ATOM   3825  CG  LEU A 512     167.292 212.291 192.188  1.00 48.18           C
ATOM   3826  CD1 LEU A 512     166.594 211.775 193.436  1.00 49.73           C
ATOM   3827  CD2 LEU A 512     168.444 213.205 192.561  1.00 48.37           C
ATOM   3828  N   SER A 513     169.640 210.002 194.043  1.00 48.72           N
ATOM   3829  CA  SER A 513     169.586 209.258 195.292  1.00 49.37           C
ATOM   3830  C   SER A 513     169.311 210.149 196.492  1.00 51.71           C
ATOM   3831  O   SER A 513     169.824 211.267 196.587  1.00 56.87           O
ATOM   3832  CB  SER A 513     170.903 208.504 195.517  1.00 54.28           C
ATOM   3833  OG  SER A 513     170.957 207.946 196.818  1.00 60.95           O
ATOM   3834  N   PHE A 514     168.501 209.626 197.409  1.00 50.11           N
ATOM   3835  CA  PHE A 514     168.140 210.290 198.652  1.00 50.17           C
ATOM   3836  C   PHE A 514     168.495 209.349 199.791  1.00 52.14           C
ATOM   3837  O   PHE A 514     168.083 208.184 199.785  1.00 55.50           O
ATOM   3838  CB  PHE A 514     166.653 210.643 198.697  1.00 50.02           C
ATOM   3839  CG  PHE A 514     166.188 211.111 200.044  1.00 54.45           C
ATOM   3840  CD1 PHE A 514     166.479 212.390 200.483  1.00 61.99           C
ATOM   3841  CD2 PHE A 514     165.467 210.272 200.875  1.00 54.29           C
ATOM   3842  CE1 PHE A 514     166.058 212.825 201.722  1.00 66.80           C
ATOM   3843  CE2 PHE A 514     165.041 210.702 202.116  1.00 56.92           C
ATOM   3844  CZ  PHE A 514     165.338 211.981 202.539  1.00 64.90           C
ATOM   3845  N   SER A 515     169.259 209.842 200.762  1.00 54.76           N
ATOM   3846  CA  SER A 515     169.680 209.023 201.889  1.00 52.97           C
ATOM   3847  C   SER A 515     169.398 209.729 203.205  1.00 55.70           C
ATOM   3848  O   SER A 515     169.658 210.928 203.343  1.00 62.39           O
ATOM   3849  CB  SER A 515     171.172 208.691 201.793  1.00 57.54           C
ATOM   3850  OG  SER A 515     171.519 208.264 200.488  1.00 65.17           O
ATOM   3851  N   GLU A 516     168.877 208.974 204.167  1.00 52.34           N
ATOM   3852  CA  GLU A 516     168.582 209.471 205.504  1.00 51.61           C
ATOM   3853  C   GLU A 516     169.534 208.773 206.463  1.00 55.20           C
ATOM   3854  O   GLU A 516     169.327 207.591 206.779  1.00 57.89           O
ATOM   3855  CB  GLU A 516     167.128 209.199 205.892  1.00 50.91           C
ATOM   3856  CG  GLU A 516     166.856 209.283 207.386  1.00 54.11           C
ATOM   3857  CD  GLU A 516     166.843 210.706 207.908  1.00 64.46           C
ATOM   3858  OE1 GLU A 516     165.842 211.416 207.679  1.00 73.55           O
ATOM   3859  OE2 GLU A 516     167.834 211.116 208.547  1.00 66.06           O
ATOM   3860  N   PRO A 517     170.593 209.438 206.934  1.00 52.28           N
ATOM   3861  CA  PRO A 517     171.539 208.770 207.841  1.00 50.80           C
ATOM   3862  C   PRO A 517     170.939 208.281 209.147  1.00 52.85           C
ATOM   3863  O   PRO A 517     171.375 207.235 209.644  1.00 54.22           O
ATOM   3864  CB  PRO A 517     172.601 209.850 208.097  1.00 54.06           C
ATOM   3865  CG  PRO A 517     171.907 211.137 207.813  1.00 56.53           C
ATOM   3866  CD  PRO A 517     170.953 210.845 206.697  1.00 55.71           C
ATOM   3867  N   TRP A 518     169.969 208.990 209.725  1.00 51.43           N
ATOM   3868  CA  TRP A 518     169.352 208.590 210.988  1.00 47.54           C
ATOM   3869  C   TRP A 518     167.838 208.495 210.798  1.00 49.81           C
ATOM   3870  O   TRP A 518     167.097 209.420 211.130  1.00 52.18           O
ATOM   3871  CB  TRP A 518     169.704 209.579 212.099  1.00 50.50           C
ATOM   3872  CG  TRP A 518     171.078 209.425 212.665  1.00 48.16           C
ATOM   3873  CD1 TRP A 518     172.261 209.562 212.002  1.00 49.17           C
ATOM   3874  CD2 TRP A 518     171.411 209.130 214.024  1.00 46.70           C
ATOM   3875  NE1 TRP A 518     173.311 209.355 212.863  1.00 52.03           N
ATOM   3876  CE2 TRP A 518     172.814 209.090 214.111  1.00 49.70           C
ATOM   3877  CE3 TRP A 518     170.656 208.889 215.174  1.00 48.77           C
ATOM   3878  CZ2 TRP A 518     173.478 208.819 215.304  1.00 51.01           C
ATOM   3879  CZ3 TRP A 518     171.316 208.621 216.355  1.00 49.09           C
ATOM   3880  CH2 TRP A 518     172.712 208.587 216.412  1.00 50.66           C
ATOM   3881  N   PHE A 519     167.375 207.361 210.283  1.00 52.81           N
ATOM   3882  CA  PHE A 519     165.944 207.182 210.083  1.00 50.51           C
ATOM   3883  C   PHE A 519     165.284 206.918 211.428  1.00 56.01           C
ATOM   3884  O   PHE A 519     165.734 206.064 212.197  1.00 57.77           O
ATOM   3885  CB  PHE A 519     165.672 206.039 209.109  1.00 51.40           C
ATOM   3886  CG  PHE A 519     164.241 205.949 208.666  1.00 56.77           C
ATOM   3887  CD1 PHE A 519     163.681 206.942 207.881  1.00 56.45           C
ATOM   3888  CD2 PHE A 519     163.457 204.867 209.024  1.00 60.92           C
ATOM   3889  CE1 PHE A 519     162.367 206.862 207.471  1.00 55.00           C
ATOM   3890  CE2 PHE A 519     162.142 204.781 208.616  1.00 59.42           C
ATOM   3891  CZ  PHE A 519     161.597 205.779 207.838  1.00 55.07           C
ATOM   3892  N   GLY A 520     164.219 207.661 211.718  1.00 57.98           N
ATOM   3893  CA  GLY A 520     163.504 207.542 212.964  1.00 56.72           C
ATOM   3894  C   GLY A 520     163.955 208.533 214.018  1.00 58.21           C
ATOM   3895  O   GLY A 520     163.177 208.870 214.916  1.00 57.80           O
ATOM   3896  N   GLY A 521     165.197 209.011 213.924  1.00 59.13           N
ATOM   3897  CA  GLY A 521     165.741 209.974 214.851  1.00 53.76           C
ATOM   3898  C   GLY A 521     166.303 209.403 216.135  1.00 54.49           C
ATOM   3899  O   GLY A 521     166.956 210.137 216.885  1.00 55.57           O
ATOM   3900  N   LYS A 522     166.076 208.119 216.414  1.00 57.09           N
ATOM   3901  CA  LYS A 522     166.570 207.511 217.643  1.00 57.35           C
ATOM   3902  C   LYS A 522     167.814 206.654 217.454  1.00 57.29           C
ATOM   3903  O   LYS A 522     168.673 206.643 218.340  1.00 59.80           O
ATOM   3904  CB  LYS A 522     165.471 206.654 218.283  1.00 59.44           C
ATOM   3905  CG  LYS A 522     164.227 207.430 218.678  1.00 60.28           C
ATOM   3906  CD  LYS A 522     163.106 206.497 219.099  1.00 69.54           C
ATOM   3907  CE  LYS A 522     163.537 205.598 220.245  1.00 78.31           C
ATOM   3908  NZ  LYS A 522     162.458 204.652 220.639  1.00 85.32           N
ATOM   3909  N   LYS A 523     167.935 205.943 216.342  1.00 56.16           N
ATOM   3910  CA  LYS A 523     169.082 205.089 216.083  1.00 53.94           C
ATOM   3911  C   LYS A 523     169.639 205.401 214.705  1.00 53.89           C
ATOM   3912  O   LYS A 523     168.913 205.874 213.825  1.00 56.04           O
ATOM   3913  CB  LYS A 523     168.711 203.603 216.172  1.00 57.09           C
ATOM   3914  CG  LYS A 523     168.642 203.054 217.588  1.00 58.16           C
ATOM   3915  CD  LYS A 523     170.033 202.872 218.180  1.00 66.27           C
ATOM   3916  CE  LYS A 523     170.304 203.861 219.304  1.00 73.29           C
ATOM   3917  NZ  LYS A 523     170.295 205.273 218.834  1.00 70.78           N
ATOM   3918  N   PRO A 524     170.927 205.145 214.488  1.00 49.82           N
ATOM   3919  CA  PRO A 524     171.549 205.420 213.176  1.00 47.93           C
ATOM   3920  C   PRO A 524     171.091 204.443 212.099  1.00 52.01           C
ATOM   3921  O   PRO A 524     171.858 203.645 211.553  1.00 59.39           O
ATOM   3922  CB  PRO A 524     173.047 205.296 213.487  1.00 48.37           C
ATOM   3923  CG  PRO A 524     173.160 205.402 214.973  1.00 51.66           C
ATOM   3924  CD  PRO A 524     171.926 204.762 215.495  1.00 51.22           C
ATOM   3925  N   VAL A 525     169.802 204.502 211.779  1.00 48.76           N
ATOM   3926  CA  VAL A 525     169.199 203.654 210.758  1.00 44.91           C
ATOM   3927  C   VAL A 525     169.250 204.416 209.444  1.00 47.83           C
ATOM   3928  O   VAL A 525     168.772 205.554 209.360  1.00 55.33           O
ATOM   3929  CB  VAL A 525     167.757 203.273 211.126  1.00 43.81           C
ATOM   3930  CG1 VAL A 525     167.157 202.383 210.054  1.00 48.06           C
ATOM   3931  CG2 VAL A 525     167.726 202.579 212.472  1.00 48.09           C
ATOM   3932  N   GLN A 526     169.835 203.803 208.421  1.00 44.07           N
ATOM   3933  CA  GLN A 526     169.981 204.440 207.120  1.00 45.91           C
ATOM   3934  C   GLN A 526     168.848 204.038 206.185  1.00 50.82           C
ATOM   3935  O   GLN A 526     168.603 202.846 205.970  1.00 54.14           O
ATOM   3936  CB  GLN A 526     171.328 204.089 206.491  1.00 46.10           C
ATOM   3937  CG  GLN A 526     171.671 204.946 205.285  1.00 54.57           C
ATOM   3938  CD  GLN A 526     173.017 204.605 204.685  1.00 67.37           C
ATOM   3939  OE1 GLN A 526     173.364 203.435 204.535  1.00 68.95           O
ATOM   3940  NE2 GLN A 526     173.787 205.630 204.341  1.00 75.79           N
ATOM   3941  N   PHE A 527     168.173 205.037 205.627  1.00 49.64           N
ATOM   3942  CA  PHE A 527     167.092 204.849 204.671  1.00 44.65           C
ATOM   3943  C   PHE A 527     167.537 205.507 203.375  1.00 48.28           C
ATOM   3944  O   PHE A 527     167.803 206.713 203.351  1.00 57.46           O
ATOM   3945  CB  PHE A 527     165.784 205.462 205.165  1.00 44.48           C
ATOM   3946  CG  PHE A 527     164.674 205.408 204.155  1.00 47.40           C
ATOM   3947  CD1 PHE A 527     163.847 204.302 204.079  1.00 52.01           C
ATOM   3948  CD2 PHE A 527     164.463 206.457 203.277  1.00 49.07           C
ATOM   3949  CE1 PHE A 527     162.828 204.245 203.151  1.00 52.56           C
ATOM   3950  CE2 PHE A 527     163.446 206.405 202.346  1.00 51.03           C
ATOM   3951  CZ  PHE A 527     162.627 205.297 202.284  1.00 53.61           C
ATOM   3952  N   SER A 528     167.628 204.725 202.306  1.00 44.90           N
ATOM   3953  CA  SER A 528     168.066 205.255 201.026  1.00 46.38           C
ATOM   3954  C   SER A 528     167.151 204.798 199.902  1.00 47.70           C
ATOM   3955  O   SER A 528     166.616 203.687 199.916  1.00 51.61           O
ATOM   3956  CB  SER A 528     169.509 204.836 200.719  1.00 46.54           C
ATOM   3957  OG  SER A 528     169.674 203.437 200.860  1.00 53.99           O
ATOM   3958  N   SER A 529     166.987 205.683 198.924  1.00 47.26           N
ATOM   3959  CA  SER A 529     166.178 205.442 197.742  1.00 44.52           C
ATOM   3960  C   SER A 529     166.970 205.945 196.547  1.00 46.65           C
ATOM   3961  O   SER A 529     167.832 206.816 196.679  1.00 52.51           O
ATOM   3962  CB  SER A 529     164.815 206.138 197.823  1.00 48.82           C
ATOM   3963  OG  SER A 529     164.095 205.712 198.965  1.00 58.87           O
ATOM   3964  N   SER A 530     166.684 205.392 195.373  1.00 47.51           N
ATOM   3965  CA  SER A 530     167.428 205.829 194.204  1.00 47.72           C
ATOM   3966  C   SER A 530     166.680 205.479 192.928  1.00 48.76           C
ATOM   3967  O   SER A 530     166.048 204.425 192.835  1.00 54.13           O
ATOM   3968  CB  SER A 530     168.824 205.197 194.180  1.00 51.09           C
ATOM   3969  OG  SER A 530     169.569 205.647 193.063  1.00 56.53           O
ATOM   3970  N   ILE A 531     166.770 206.378 191.954  1.00 44.78           N
ATOM   3971  CA  ILE A 531     166.167 206.221 190.639  1.00 42.94           C
ATOM   3972  C   ILE A 531     167.282 206.440 189.630  1.00 45.87           C
ATOM   3973  O   ILE A 531     167.892 207.515 189.601  1.00 53.53           O
ATOM   3974  CB  ILE A 531     165.005 207.207 190.420  1.00 45.00           C
ATOM   3975  CG1 ILE A 531     163.866 206.907 191.397  1.00 51.98           C
ATOM   3976  CG2 ILE A 531     164.506 207.138 188.990  1.00 49.15           C
ATOM   3977  CD1 ILE A 531     162.665 207.810 191.235  1.00 59.73           C
ATOM   3978  N   SER A 532     167.564 205.424 188.817  1.00 45.56           N
ATOM   3979  CA  SER A 532     168.650 205.542 187.857  1.00 48.53           C
ATOM   3980  C   SER A 532     168.275 204.935 186.516  1.00 49.31           C
ATOM   3981  O   SER A 532     167.418 204.053 186.426  1.00 54.86           O
ATOM   3982  CB  SER A 532     169.920 204.856 188.374  1.00 54.47           C
ATOM   3983  OG  SER A 532     169.781 203.450 188.354  1.00 57.43           O
ATOM   3984  N   TYR A 533     168.950 205.421 185.477  1.00 48.90           N
ATOM   3985  CA  TYR A 533     168.780 204.961 184.105  1.00 51.21           C
ATOM   3986  C   TYR A 533     170.172 204.721 183.544  1.00 54.75           C
ATOM   3987  O   TYR A 533     171.006 205.631 183.548  1.00 57.45           O
ATOM   3988  CB  TYR A 533     168.021 205.984 183.256  1.00 53.38           C
ATOM   3989  CG  TYR A 533     168.062 205.691 181.773  1.00 61.42           C
ATOM   3990  CD1 TYR A 533     167.122 204.858 181.183  1.00 61.45           C
ATOM   3991  CD2 TYR A 533     169.042 206.248 180.962  1.00 64.85           C
ATOM   3992  CE1 TYR A 533     167.157 204.587 179.830  1.00 65.60           C
ATOM   3993  CE2 TYR A 533     169.085 205.983 179.609  1.00 68.18           C
ATOM   3994  CZ  TYR A 533     168.141 205.152 179.048  1.00 71.84           C
ATOM   3995  OH  TYR A 533     168.182 204.888 177.698  1.00 79.43           O
ATOM   3996  N   SER A 534     170.428 203.504 183.075  1.00 53.46           N
ATOM   3997  CA  SER A 534     171.729 203.155 182.528  1.00 53.88           C
ATOM   3998  C   SER A 534     171.580 202.490 181.168  1.00 60.90           C
ATOM   3999  O   SER A 534     170.594 201.802 180.896  1.00 68.13           O
ATOM   4000  CB  SER A 534     172.502 202.223 183.471  1.00 57.30           C
ATOM   4001  OG  SER A 534     171.801 201.009 183.674  1.00 61.85           O
ATOM   4002  N   LYS A 535     172.583 202.706 180.321  1.00 61.11           N
ATOM   4003  CA  LYS A 535     172.647 202.139 178.978  1.00 64.12           C
ATOM   4004  C   LYS A 535     173.943 201.345 178.908  1.00 66.71           C
ATOM   4005  O   LYS A 535     175.032 201.928 178.876  1.00 71.71           O
ATOM   4006  CB  LYS A 535     172.591 203.229 177.909  1.00 68.44           C
ATOM   4007  CG  LYS A 535     172.654 202.710 176.482  1.00 78.00           C
ATOM   4008  CD  LYS A 535     171.977 203.667 175.514  1.00 83.78           C
ATOM   4009  CE  LYS A 535     172.936 204.160 174.445  1.00 88.18           C
ATOM   4010  NZ  LYS A 535     173.983 205.056 175.007  1.00 91.33           N
ATOM   4011  N   GLN A 536     173.830 200.021 178.895  1.00 67.98           N
ATOM   4012  CA  GLN A 536     174.983 199.130 178.871  1.00 70.36           C
ATOM   4013  C   GLN A 536     175.189 198.557 177.477  1.00 79.23           C
ATOM   4014  O   GLN A 536     174.314 197.863 176.949  1.00 82.84           O
ATOM   4015  CB  GLN A 536     174.806 198.005 179.890  1.00 70.18           C
ATOM   4016  CG  GLN A 536     175.992 197.072 179.995  1.00 76.45           C
ATOM   4017  CD  GLN A 536     176.200 196.562 181.404  1.00 83.69           C
ATOM   4018  OE1 GLN A 536     175.270 196.527 182.208  1.00 84.17           O
ATOM   4019  NE2 GLN A 536     177.430 196.174 181.715  1.00 87.39           N
ATOM   4020  N   PHE A 537     176.350 198.840 176.893  1.00 81.18           N
ATOM   4021  CA  PHE A 537     176.699 198.336 175.577  1.00 81.61           C
ATOM   4022  C   PHE A 537     177.326 196.952 175.702  1.00 84.17           C
ATOM   4023  O   PHE A 537     177.741 196.522 176.781  1.00 84.09           O
ATOM   4024  CB  PHE A 537     177.682 199.270 174.872  1.00 82.25           C
ATOM   4025  CG  PHE A 537     177.120 200.618 174.536  1.00 85.84           C
ATOM   4026  CD1 PHE A 537     176.243 200.771 173.478  1.00 88.22           C
ATOM   4027  CD2 PHE A 537     177.493 201.738 175.259  1.00 87.44           C
ATOM   4028  CE1 PHE A 537     175.731 202.012 173.160  1.00 91.41           C
ATOM   4029  CE2 PHE A 537     176.986 202.982 174.944  1.00 90.46           C
ATOM   4030  CZ  PHE A 537     176.104 203.119 173.893  1.00 92.43           C
ATOM   4031  N   ASN A 538     177.403 196.247 174.578  1.00 89.22           N
ATOM   4032  CA  ASN A 538     178.017 194.929 174.576  1.00 91.28           C
ATOM   4033  C   ASN A 538     179.526 195.122 174.621  1.00 95.50           C
ATOM   4034  O   ASN A 538     180.100 195.795 173.759  1.00 98.27           O
ATOM   4035  CB  ASN A 538     177.600 194.130 173.344  1.00 92.27           C
ATOM   4036  CG  ASN A 538     177.963 192.664 173.455  1.00 96.14           C
ATOM   4037  OD1 ASN A 538     178.428 192.206 174.499  1.00 97.75           O
ATOM   4038  ND2 ASN A 538     177.741 191.917 172.382  1.00 97.52           N
ATOM   4039  N   TYR A 539     180.168 194.549 175.634  1.00 96.45           N
ATOM   4040  CA  TYR A 539     181.602 194.698 175.824  1.00 98.40           C
ATOM   4041  C   TYR A 539     182.276 193.342 175.944  1.00102.56           C
ATOM   4042  O   TYR A 539     181.804 192.472 176.682  1.00102.64           O
ATOM   4043  CB  TYR A 539     181.877 195.542 177.073  1.00 98.83           C
ATOM   4044  CG  TYR A 539     183.326 195.885 177.313  1.00100.28           C
ATOM   4045  CD1 TYR A 539     184.010 196.733 176.457  1.00102.68           C
ATOM   4046  CD2 TYR A 539     184.002 195.384 178.416  1.00 99.84           C
ATOM   4047  CE1 TYR A 539     185.331 197.059 176.680  1.00106.00           C
ATOM   4048  CE2 TYR A 539     185.323 195.704 178.648  1.00101.45           C
ATOM   4049  CZ  TYR A 539     185.982 196.542 177.777  1.00106.65           C
ATOM   4050  OH  TYR A 539     187.300 196.864 178.004  1.00112.90           O
ATOM   4051  N   ASN A 540     183.381 193.172 175.222  1.00104.93           N
ATOM   4052  CA  ASN A 540     184.163 191.940 175.245  1.00106.24           C
ATOM   4053  C   ASN A 540     185.356 192.207 176.156  1.00108.54           C
ATOM   4054  O   ASN A 540     186.327 192.852 175.753  1.00109.17           O
ATOM   4055  CB  ASN A 540     184.599 191.533 173.842  1.00106.04           C
ATOM   4056  CG  ASN A 540     185.139 190.118 173.787  1.00109.16           C
ATOM   4057  OD1 ASN A 540     185.705 189.695 172.780  1.00110.07           O
ATOM   4058  ND2 ASN A 540     184.955 189.374 174.870  1.00108.76           N
ATOM   4059  N   TYR A 541     185.274 191.717 177.394  1.00109.59           N
ATOM   4060  CA  TYR A 541     186.358 191.934 178.346  1.00108.30           C
ATOM   4061  C   TYR A 541     187.666 191.320 177.868  1.00110.58           C
ATOM   4062  O   TYR A 541     188.745 191.783 178.255  1.00107.92           O
ATOM   4063  CB  TYR A 541     185.971 191.371 179.713  1.00 98.68           C
ATOM   4064  CG  TYR A 541     184.807 192.087 180.358  1.00101.97           C
ATOM   4065  CD1 TYR A 541     183.497 191.722 180.076  1.00102.05           C
ATOM   4066  CD2 TYR A 541     185.017 193.130 181.250  1.00100.85           C
ATOM   4067  CE1 TYR A 541     182.431 192.374 180.663  1.00101.40           C
ATOM   4068  CE2 TYR A 541     183.957 193.788 181.843  1.00 99.94           C
ATOM   4069  CZ  TYR A 541     182.666 193.406 181.546  1.00102.03           C
ATOM   4070  OH  TYR A 541     181.608 194.059 182.134  1.00101.60           O
ATOM   4071  N   SER A 542     187.596 190.284 177.031  1.00111.76           N
ATOM   4072  CA  SER A 542     188.815 189.647 176.545  1.00109.91           C
ATOM   4073  C   SER A 542     189.615 190.587 175.649  1.00112.13           C
ATOM   4074  O   SER A 542     190.823 190.766 175.840  1.00111.74           O
ATOM   4075  CB  SER A 542     188.471 188.360 175.794  1.00108.21           C
ATOM   4076  OG  SER A 542     187.940 188.648 174.512  1.00108.54           O
ATOM   4077  N   SER A 543     188.959 191.195 174.662  1.00111.69           N
ATOM   4078  CA  SER A 543     189.622 192.094 173.725  1.00110.93           C
ATOM   4079  C   SER A 543     189.421 193.572 174.040  1.00112.98           C
ATOM   4080  O   SER A 543     189.960 194.418 173.321  1.00113.58           O
ATOM   4081  CB  SER A 543     189.146 191.801 172.300  1.00109.98           C
ATOM   4082  OG  SER A 543     187.741 191.629 172.260  1.00112.77           O
ATOM   4083  N   ARG A 544     188.670 193.906 175.088  1.00113.07           N
ATOM   4084  CA  ARG A 544     188.437 195.302 175.464  1.00113.74           C
ATOM   4085  C   ARG A 544     187.819 196.104 174.321  1.00113.20           C
ATOM   4086  O   ARG A 544     188.113 197.287 174.139  1.00110.18           O
ATOM   4087  CB  ARG A 544     189.730 195.963 175.946  1.00115.15           C
ATOM   4088  CG  ARG A 544     190.192 195.501 177.315  1.00117.68           C
ATOM   4089  CD  ARG A 544     191.653 195.847 177.557  1.00121.39           C
ATOM   4090  NE  ARG A 544     191.873 197.284 177.671  1.00123.05           N
ATOM   4091  CZ  ARG A 544     193.036 197.843 177.976  1.00121.18           C
ATOM   4092  NH1 ARG A 544     194.123 197.114 178.175  1.00116.56           N
ATOM   4093  NH2 ARG A 544     193.110 199.165 178.090  1.00117.05           N
ATOM   4094  N   ASP A 545     186.951 195.462 173.545  1.00113.58           N
ATOM   4095  CA  ASP A 545     186.270 196.104 172.430  1.00111.12           C
ATOM   4096  C   ASP A 545     184.778 196.144 172.725  1.00107.78           C
ATOM   4097  O   ASP A 545     184.223 195.197 173.291  1.00107.47           O
ATOM   4098  CB  ASP A 545     186.538 195.377 171.109  1.00112.62           C
ATOM   4099  CG  ASP A 545     186.408 193.877 171.235  1.00116.62           C
ATOM   4100  OD1 ASP A 545     186.185 193.392 172.364  1.00117.03           O
ATOM   4101  OD2 ASP A 545     186.536 193.179 170.207  1.00117.09           O
ATOM   4102  N   VAL A 546     184.134 197.245 172.347  1.00103.41           N
ATOM   4103  CA  VAL A 546     182.710 197.445 172.584  1.00 98.98           C
ATOM   4104  C   VAL A 546     182.009 197.673 171.255  1.00 97.61           C
ATOM   4105  O   VAL A 546     182.447 198.504 170.450  1.00 99.26           O
ATOM   4106  CB  VAL A 546     182.458 198.635 173.529  1.00 98.62           C
ATOM   4107  CG1 VAL A 546     181.333 198.318 174.501  1.00 96.53           C
ATOM   4108  CG2 VAL A 546     183.732 199.011 174.263  1.00 98.56           C
ATOM   4109  N   ASN A 547     180.919 196.944 171.032  1.00 97.82           N
ATOM   4110  CA  ASN A 547     180.110 197.079 169.824  1.00 96.03           C
ATOM   4111  C   ASN A 547     178.971 198.019 170.200  1.00 93.87           C
ATOM   4112  O   ASN A 547     178.002 197.614 170.847  1.00 92.35           O
ATOM   4113  CB  ASN A 547     179.607 195.729 169.326  1.00 96.28           C
ATOM   4114  CG  ASN A 547     179.064 194.861 170.439  1.00101.50           C
ATOM   4115  OD1 ASN A 547     179.697 194.703 171.482  1.00105.86           O
ATOM   4116  ND2 ASN A 547     177.884 194.291 170.225  1.00 98.40           N
ATOM   4117  N   ARG A 548     179.096 199.283 169.796  1.00 94.09           N
ATOM   4118  CA  ARG A 548     178.089 200.283 170.129  1.00 95.12           C
ATOM   4119  C   ARG A 548     176.725 199.977 169.525  1.00 93.15           C
ATOM   4120  O   ARG A 548     175.728 200.573 169.948  1.00 93.66           O
ATOM   4121  CB  ARG A 548     178.560 201.668 169.677  1.00 95.86           C
ATOM   4122  CG  ARG A 548     179.938 202.068 170.198  1.00 97.20           C
ATOM   4123  CD  ARG A 548     180.074 201.786 171.686  1.00 96.65           C
ATOM   4124  NE  ARG A 548     180.228 202.986 172.501  1.00100.34           N
ATOM   4125  CZ  ARG A 548     181.391 203.474 172.915  1.00105.24           C
ATOM   4126  NH1 ARG A 548     182.541 202.952 172.522  1.00103.27           N
ATOM   4127  NH2 ARG A 548     181.399 204.507 173.752  1.00102.02           N
ATOM   4128  N   ASN A 549     176.652 199.072 168.550  1.00 90.90           N
ATOM   4129  CA  ASN A 549     175.382 198.738 167.918  1.00 90.82           C
ATOM   4130  C   ASN A 549     174.501 197.818 168.757  1.00 90.61           C
ATOM   4131  O   ASN A 549     173.314 197.680 168.443  1.00 88.45           O
ATOM   4132  CB  ASN A 549     175.636 198.096 166.552  1.00 95.98           C
ATOM   4133  CG  ASN A 549     176.696 197.016 166.607  1.00103.37           C
ATOM   4134  OD1 ASN A 549     177.011 196.492 167.676  1.00102.92           O
ATOM   4135  ND2 ASN A 549     177.255 196.677 165.452  1.00109.37           N
ATOM   4136  N   GLN A 550     175.035 197.191 169.803  1.00 90.82           N
ATOM   4137  CA  GLN A 550     174.269 196.293 170.663  1.00 86.09           C
ATOM   4138  C   GLN A 550     174.293 196.850 172.081  1.00 86.36           C
ATOM   4139  O   GLN A 550     175.361 196.961 172.691  1.00 91.82           O
ATOM   4140  CB  GLN A 550     174.836 194.876 170.621  1.00 87.15           C
ATOM   4141  CG  GLN A 550     174.922 194.291 169.226  1.00 88.53           C
ATOM   4142  CD  GLN A 550     174.794 192.783 169.219  1.00 90.48           C
ATOM   4143  OE1 GLN A 550     175.641 192.072 169.759  1.00 91.36           O
ATOM   4144  NE2 GLN A 550     173.724 192.286 168.611  1.00 90.18           N
ATOM   4145  N   SER A 551     173.120 197.195 172.607  1.00 81.75           N
ATOM   4146  CA  SER A 551     173.044 197.746 173.950  1.00 78.49           C
ATOM   4147  C   SER A 551     171.647 197.547 174.517  1.00 76.42           C
ATOM   4148  O   SER A 551     170.686 197.286 173.788  1.00 79.80           O
ATOM   4149  CB  SER A 551     173.407 199.236 173.954  1.00 82.73           C
ATOM   4150  OG  SER A 551     173.611 199.714 175.271  1.00 86.62           O
ATOM   4151  N   PHE A 552     171.550 197.676 175.838  1.00 72.12           N
ATOM   4152  CA  PHE A 552     170.290 197.552 176.553  1.00 68.96           C
ATOM   4153  C   PHE A 552     170.230 198.649 177.604  1.00 66.24           C
ATOM   4154  O   PHE A 552     171.259 199.094 178.116  1.00 70.48           O
ATOM   4155  CB  PHE A 552     170.107 196.163 177.194  1.00 70.99           C
ATOM   4156  CG  PHE A 552     171.247 195.727 178.073  1.00 72.99           C
ATOM   4157  CD1 PHE A 552     172.432 195.274 177.521  1.00 78.97           C
ATOM   4158  CD2 PHE A 552     171.118 195.735 179.452  1.00 73.42           C
ATOM   4159  CE1 PHE A 552     173.476 194.861 178.326  1.00 82.56           C
ATOM   4160  CE2 PHE A 552     172.158 195.322 180.262  1.00 76.54           C
ATOM   4161  CZ  PHE A 552     173.338 194.884 179.698  1.00 80.19           C
ATOM   4162  N   ASN A 553     169.014 199.089 177.912  1.00 64.29           N
ATOM   4163  CA  ASN A 553     168.781 200.143 178.890  1.00 60.47           C
ATOM   4164  C   ASN A 553     168.116 199.543 180.117  1.00 61.09           C
ATOM   4165  O   ASN A 553     167.214 198.709 179.994  1.00 65.64           O
ATOM   4166  CB  ASN A 553     167.914 201.256 178.304  1.00 61.54           C
ATOM   4167  CG  ASN A 553     168.511 201.854 177.052  1.00 72.53           C
ATOM   4168  OD1 ASN A 553     169.708 201.724 176.800  1.00 75.37           O
ATOM   4169  ND2 ASN A 553     167.680 202.514 176.257  1.00 78.98           N
ATOM   4170  N   ILE A 554     168.562 199.967 181.295  1.00 57.82           N
ATOM   4171  CA  ILE A 554     168.040 199.469 182.559  1.00 52.82           C
ATOM   4172  C   ILE A 554     167.530 200.636 183.390  1.00 53.62           C
ATOM   4173  O   ILE A 554     168.274 201.585 183.661  1.00 57.90           O
ATOM   4174  CB  ILE A 554     169.111 198.685 183.338  1.00 53.13           C
ATOM   4175  CG1 ILE A 554     169.852 197.728 182.406  1.00 62.05           C
ATOM   4176  CG2 ILE A 554     168.478 197.928 184.490  1.00 57.26           C
ATOM   4177  CD1 ILE A 554     171.020 197.030 183.057  1.00 70.47           C
ATOM   4178  N   PHE A 555     166.270 200.554 183.801  1.00 50.43           N
ATOM   4179  CA  PHE A 555     165.634 201.552 184.650  1.00 47.07           C
ATOM   4180  C   PHE A 555     165.370 200.870 185.983  1.00 53.72           C
ATOM   4181  O   PHE A 555     164.569 199.932 186.051  1.00 61.06           O
ATOM   4182  CB  PHE A 555     164.338 202.079 184.038  1.00 50.77           C
ATOM   4183  CG  PHE A 555     163.498 202.868 184.999  1.00 60.05           C
ATOM   4184  CD1 PHE A 555     163.846 204.163 185.340  1.00 59.90           C
ATOM   4185  CD2 PHE A 555     162.363 202.314 185.568  1.00 62.45           C
ATOM   4186  CE1 PHE A 555     163.080 204.891 186.227  1.00 58.25           C
ATOM   4187  CE2 PHE A 555     161.591 203.038 186.455  1.00 61.76           C
ATOM   4188  CZ  PHE A 555     161.950 204.328 186.785  1.00 59.12           C
ATOM   4189  N   THR A 556     166.045 201.324 187.034  1.00 52.79           N
ATOM   4190  CA  THR A 556     165.904 200.715 188.347  1.00 53.07           C
ATOM   4191  C   THR A 556     165.490 201.723 189.407  1.00 49.63           C
ATOM   4192  O   THR A 556     165.929 202.877 189.400  1.00 51.83           O
ATOM   4193  CB  THR A 556     167.213 200.041 188.776  1.00 57.95           C
ATOM   4194  OG1 THR A 556     167.131 199.661 190.155  1.00 59.13           O
ATOM   4195  CG2 THR A 556     168.381 200.984 188.589  1.00 58.06           C
ATOM   4196  N   VAL A 557     164.641 201.257 190.318  1.00 49.60           N
ATOM   4197  CA  VAL A 557     164.143 202.018 191.455  1.00 45.23           C
ATOM   4198  C   VAL A 557     164.363 201.128 192.666  1.00 47.57           C
ATOM   4199  O   VAL A 557     163.803 200.028 192.737  1.00 53.07           O
ATOM   4200  CB  VAL A 557     162.658 202.389 191.311  1.00 44.55           C
ATOM   4201  CG1 VAL A 557     162.200 203.208 192.505  1.00 42.87           C
ATOM   4202  CG2 VAL A 557     162.427 203.146 190.019  1.00 53.53           C
ATOM   4203  N   GLN A 558     165.182 201.584 193.607  1.00 45.62           N
ATOM   4204  CA  GLN A 558     165.488 200.785 194.783  1.00 44.71           C
ATOM   4205  C   GLN A 558     165.269 201.564 196.068  1.00 44.75           C
ATOM   4206  O   GLN A 558     165.504 202.774 196.129  1.00 51.90           O
ATOM   4207  CB  GLN A 558     166.933 200.277 194.730  1.00 48.08           C
ATOM   4208  CG  GLN A 558     167.936 201.321 194.278  1.00 52.67           C
ATOM   4209  CD  GLN A 558     169.357 200.803 194.281  1.00 61.75           C
ATOM   4210  OE1 GLN A 558     169.600 199.627 194.548  1.00 65.31           O
ATOM   4211  NE2 GLN A 558     170.308 201.681 193.985  1.00 61.11           N
ATOM   4212  N   VAL A 559     164.819 200.846 197.091  1.00 41.53           N
ATOM   4213  CA  VAL A 559     164.573 201.383 198.421  1.00 39.80           C
ATOM   4214  C   VAL A 559     165.280 200.460 199.400  1.00 42.90           C
ATOM   4215  O   VAL A 559     165.229 199.234 199.251  1.00 47.36           O
ATOM   4216  CB  VAL A 559     163.067 201.484 198.741  1.00 38.23           C
ATOM   4217  CG1 VAL A 559     162.507 200.121 199.101  1.00 48.84           C
ATOM   4218  CG2 VAL A 559     162.826 202.475 199.862  1.00 44.18           C
ATOM   4219  N   GLY A 560     165.956 201.036 200.387  1.00 41.62           N
ATOM   4220  CA  GLY A 560     166.664 200.198 201.333  1.00 39.10           C
ATOM   4221  C   GLY A 560     166.724 200.709 202.755  1.00 40.93           C
ATOM   4222  O   GLY A 560     166.747 201.918 202.997  1.00 47.39           O
ATOM   4223  N   LEU A 561     166.757 199.779 203.706  1.00 39.68           N
ATOM   4224  CA  LEU A 561     166.823 200.096 205.125  1.00 39.81           C
ATOM   4225  C   LEU A 561     167.901 199.236 205.766  1.00 43.42           C
ATOM   4226  O   LEU A 561     167.846 198.006 205.684  1.00 52.23           O
ATOM   4227  CB  LEU A 561     165.475 199.856 205.809  1.00 38.22           C
ATOM   4228  CG  LEU A 561     165.324 200.388 207.233  1.00 45.97           C
ATOM   4229  CD1 LEU A 561     165.307 201.907 207.233  1.00 50.72           C
ATOM   4230  CD2 LEU A 561     164.068 199.837 207.881  1.00 47.21           C
ATOM   4231  N   ALA A 562     168.877 199.883 206.397  1.00 42.27           N
ATOM   4232  CA  ALA A 562     169.973 199.196 207.066  1.00 40.40           C
ATOM   4233  C   ALA A 562     170.061 199.706 208.494  1.00 46.46           C
ATOM   4234  O   ALA A 562     170.027 200.918 208.725  1.00 54.75           O
ATOM   4235  CB  ALA A 562     171.301 199.417 206.337  1.00 42.17           C
ATOM   4236  N   LYS A 563     170.171 198.787 209.449  1.00 45.88           N
ATOM   4237  CA  LYS A 563     170.252 199.158 210.852  1.00 47.42           C
ATOM   4238  C   LYS A 563     171.147 198.185 211.600  1.00 49.05           C
ATOM   4239  O   LYS A 563     171.106 196.977 211.354  1.00 50.59           O
ATOM   4240  CB  LYS A 563     168.865 199.178 211.502  1.00 51.66           C
ATOM   4241  CG  LYS A 563     168.173 197.828 211.509  1.00 56.20           C
ATOM   4242  CD  LYS A 563     166.820 197.900 212.194  1.00 73.55           C
ATOM   4243  CE  LYS A 563     166.961 198.311 213.650  1.00 81.72           C
ATOM   4244  NZ  LYS A 563     165.641 198.389 214.335  1.00 89.35           N
ATOM   4245  N   ARG A 564     171.947 198.718 212.518  1.00 50.96           N
ATOM   4246  CA  ARG A 564     172.827 197.879 213.316  1.00 50.29           C
ATOM   4247  C   ARG A 564     172.006 197.173 214.384  1.00 55.64           C
ATOM   4248  O   ARG A 564     171.223 197.804 215.099  1.00 57.81           O
ATOM   4249  CB  ARG A 564     173.932 198.717 213.954  1.00 52.80           C
ATOM   4250  CG  ARG A 564     174.936 197.910 214.760  1.00 54.98           C
ATOM   4251  CD  ARG A 564     176.046 198.796 215.292  1.00 56.03           C
ATOM   4252  NE  ARG A 564     176.640 199.603 214.234  1.00 57.95           N
ATOM   4253  CZ  ARG A 564     177.699 199.246 213.522  1.00 59.04           C
ATOM   4254  NH1 ARG A 564     178.328 198.104 213.744  1.00 54.04           N
ATOM   4255  NH2 ARG A 564     178.138 200.055 212.562  1.00 66.16           N
ATOM   4256  N   LEU A 565     172.176 195.862 214.487  1.00 60.77           N
ATOM   4257  CA  LEU A 565     171.435 195.077 215.459  1.00 64.18           C
ATOM   4258  C   LEU A 565     172.103 195.123 216.828  1.00 69.65           C
ATOM   4259  O   LEU A 565     173.327 195.211 216.951  1.00 68.17           O
ATOM   4260  CB  LEU A 565     171.309 193.625 214.994  1.00 63.59           C
ATOM   4261  CG  LEU A 565     170.230 193.305 213.960  1.00 69.19           C
ATOM   4262  CD1 LEU A 565     170.300 194.258 212.784  1.00 65.88           C
ATOM   4263  CD2 LEU A 565     170.374 191.869 213.490  1.00 75.68           C
ATOM   4264  N   THR A 566     171.273 195.057 217.866  1.00 77.39           N
ATOM   4265  CA  THR A 566     171.749 195.060 219.241  1.00 79.46           C
ATOM   4266  C   THR A 566     171.946 193.653 219.780  1.00 81.39           C
ATOM   4267  O   THR A 566     172.679 193.465 220.756  1.00 82.97           O
ATOM   4268  CB  THR A 566     170.773 195.817 220.148  1.00 88.73           C
ATOM   4269  OG1 THR A 566     171.271 195.822 221.491  1.00 92.21           O
ATOM   4270  CG2 THR A 566     169.406 195.155 220.123  1.00100.03           C
ATOM   4271  N   VAL A 567     171.307 192.671 219.153  1.00 82.38           N
ATOM   4272  CA  VAL A 567     171.410 191.265 219.526  1.00 85.48           C
ATOM   4273  C   VAL A 567     171.550 190.489 218.222  1.00 88.71           C
ATOM   4274  O   VAL A 567     170.962 190.888 217.207  1.00 91.51           O
ATOM   4275  CB  VAL A 567     170.191 190.801 220.337  1.00 90.80           C
ATOM   4276  CG1 VAL A 567     169.173 190.143 219.426  1.00 96.23           C
ATOM   4277  CG2 VAL A 567     170.615 189.852 221.439  1.00 99.41           C
ATOM   4278  N   PRO A 568     172.310 189.392 218.185  1.00 87.37           N
ATOM   4279  CA  PRO A 568     173.073 188.766 219.276  1.00 87.32           C
ATOM   4280  C   PRO A 568     174.130 189.696 219.858  1.00 83.12           C
ATOM   4281  O   PRO A 568     174.465 189.592 221.034  1.00 86.12           O
ATOM   4282  CB  PRO A 568     173.704 187.540 218.595  1.00 91.16           C
ATOM   4283  CG  PRO A 568     172.836 187.271 217.399  1.00 91.86           C
ATOM   4284  CD  PRO A 568     172.439 188.632 216.932  1.00 86.12           C
ATOM   4285  N   ASP A 569     174.677 190.614 219.067  1.00 76.65           N
ATOM   4286  CA  ASP A 569     175.681 191.545 219.558  1.00 72.73           C
ATOM   4287  C   ASP A 569     175.545 192.850 218.785  1.00 72.58           C
ATOM   4288  O   ASP A 569     174.685 192.993 217.913  1.00 71.46           O
ATOM   4289  CB  ASP A 569     177.096 190.962 219.452  1.00 73.32           C
ATOM   4290  CG  ASP A 569     177.527 190.708 218.020  1.00 74.05           C
ATOM   4291  OD1 ASP A 569     177.376 191.613 217.172  1.00 75.64           O
ATOM   4292  OD2 ASP A 569     178.042 189.605 217.745  1.00 72.84           O
ATOM   4293  N   ASP A 570     176.407 193.808 219.114  1.00 69.71           N
ATOM   4294  CA  ASP A 570     176.401 195.113 218.470  1.00 67.72           C
ATOM   4295  C   ASP A 570     177.275 195.166 217.226  1.00 64.96           C
ATOM   4296  O   ASP A 570     177.469 196.250 216.667  1.00 67.98           O
ATOM   4297  CB  ASP A 570     176.834 196.193 219.462  1.00 75.22           C
ATOM   4298  CG  ASP A 570     175.707 196.621 220.378  1.00 90.14           C
ATOM   4299  OD1 ASP A 570     174.531 196.443 219.994  1.00 93.18           O
ATOM   4300  OD2 ASP A 570     175.993 197.139 221.476  1.00 89.47           O
ATOM   4301  N   TYR A 571     177.807 194.030 216.784  1.00 62.95           N
ATOM   4302  CA  TYR A 571     178.638 193.973 215.590  1.00 55.97           C
ATOM   4303  C   TYR A 571     177.872 193.442 214.388  1.00 55.09           C
ATOM   4304  O   TYR A 571     178.472 193.197 213.338  1.00 61.77           O
ATOM   4305  CB  TYR A 571     179.882 193.121 215.846  1.00 57.94           C
ATOM   4306  CG  TYR A 571     180.853 193.747 216.816  1.00 58.95           C
ATOM   4307  CD1 TYR A 571     181.627 194.836 216.445  1.00 60.62           C
ATOM   4308  CD2 TYR A 571     180.999 193.247 218.101  1.00 59.18           C
ATOM   4309  CE1 TYR A 571     182.516 195.411 217.326  1.00 61.12           C
ATOM   4310  CE2 TYR A 571     181.887 193.815 218.989  1.00 60.41           C
ATOM   4311  CZ  TYR A 571     182.643 194.897 218.597  1.00 65.62           C
ATOM   4312  OH  TYR A 571     183.530 195.467 219.479  1.00 77.26           O
ATOM   4313  N   PHE A 572     176.562 193.258 214.522  1.00 55.29           N
ATOM   4314  CA  PHE A 572     175.708 192.760 213.456  1.00 52.93           C
ATOM   4315  C   PHE A 572     174.944 193.911 212.819  1.00 53.65           C
ATOM   4316  O   PHE A 572     174.455 194.806 213.516  1.00 59.14           O
ATOM   4317  CB  PHE A 572     174.713 191.723 213.984  1.00 57.83           C
ATOM   4318  CG  PHE A 572     175.256 190.327 214.037  1.00 59.54           C
ATOM   4319  CD1 PHE A 572     175.127 189.482 212.950  1.00 60.68           C
ATOM   4320  CD2 PHE A 572     175.879 189.853 215.176  1.00 61.72           C
ATOM   4321  CE1 PHE A 572     175.617 188.195 212.994  1.00 62.80           C
ATOM   4322  CE2 PHE A 572     176.371 188.566 215.226  1.00 63.00           C
ATOM   4323  CZ  PHE A 572     176.240 187.736 214.133  1.00 65.04           C
ATOM   4324  N   VAL A 573     174.841 193.880 211.494  1.00 50.73           N
ATOM   4325  CA  VAL A 573     174.129 194.893 210.728  1.00 46.20           C
ATOM   4326  C   VAL A 573     173.180 194.178 209.778  1.00 47.66           C
ATOM   4327  O   VAL A 573     173.595 193.273 209.047  1.00 53.79           O
ATOM   4328  CB  VAL A 573     175.091 195.812 209.953  1.00 44.59           C
ATOM   4329  CG1 VAL A 573     175.966 194.995 209.018  1.00 54.77           C
ATOM   4330  CG2 VAL A 573     174.314 196.860 209.179  1.00 47.20           C
ATOM   4331  N   LEU A 574     171.912 194.577 209.792  1.00 46.15           N
ATOM   4332  CA  LEU A 574     170.888 193.983 208.943  1.00 42.81           C
ATOM   4333  C   LEU A 574     170.573 194.950 207.811  1.00 43.03           C
ATOM   4334  O   LEU A 574     170.270 196.122 208.058  1.00 50.48           O
ATOM   4335  CB  LEU A 574     169.627 193.665 209.745  1.00 49.16           C
ATOM   4336  CG  LEU A 574     168.721 192.532 209.253  1.00 57.87           C
ATOM   4337  CD1 LEU A 574     167.435 192.504 210.058  1.00 69.55           C
ATOM   4338  CD2 LEU A 574     168.421 192.657 207.772  1.00 55.05           C
ATOM   4339  N   SER A 575     170.642 194.460 206.578  1.00 43.25           N
ATOM   4340  CA  SER A 575     170.367 195.259 205.395  1.00 40.99           C
ATOM   4341  C   SER A 575     169.205 194.651 204.626  1.00 43.63           C
ATOM   4342  O   SER A 575     169.158 193.437 204.412  1.00 51.80           O
ATOM   4343  CB  SER A 575     171.595 195.349 204.487  1.00 40.12           C
ATOM   4344  OG  SER A 575     172.765 195.612 205.237  1.00 51.26           O
ATOM   4345  N   GLN A 576     168.272 195.501 204.213  1.00 42.39           N
ATOM   4346  CA  GLN A 576     167.109 195.075 203.453  1.00 41.74           C
ATOM   4347  C   GLN A 576     166.941 196.013 202.270  1.00 43.47           C
ATOM   4348  O   GLN A 576     167.251 197.204 202.359  1.00 48.34           O
ATOM   4349  CB  GLN A 576     165.840 195.065 204.309  1.00 42.47           C
ATOM   4350  CG  GLN A 576     165.904 194.108 205.478  1.00 51.67           C
ATOM   4351  CD  GLN A 576     164.690 194.208 206.372  1.00 64.61           C
ATOM   4352  OE1 GLN A 576     163.607 193.744 206.021  1.00 69.20           O
ATOM   4353  NE2 GLN A 576     164.863 194.822 207.535  1.00 69.17           N
ATOM   4354  N   SER A 577     166.454 195.471 201.159  1.00 44.29           N
ATOM   4355  CA  SER A 577     166.275 196.288 199.971  1.00 42.40           C
ATOM   4356  C   SER A 577     165.217 195.692 199.058  1.00 43.99           C
ATOM   4357  O   SER A 577     165.090 194.470 198.947  1.00 49.17           O
ATOM   4358  CB  SER A 577     167.593 196.435 199.202  1.00 45.38           C
ATOM   4359  OG  SER A 577     167.401 197.134 197.986  1.00 52.78           O
ATOM   4360  N   VAL A 578     164.470 196.575 198.405  1.00 41.70           N
ATOM   4361  CA  VAL A 578     163.432 196.220 197.448  1.00 40.42           C
ATOM   4362  C   VAL A 578     163.748 196.982 196.173  1.00 43.74           C
ATOM   4363  O   VAL A 578     164.038 198.182 196.219  1.00 48.79           O
ATOM   4364  CB  VAL A 578     162.018 196.560 197.958  1.00 36.97           C
ATOM   4365  CG1 VAL A 578     160.982 196.162 196.927  1.00 39.67           C
ATOM   4366  CG2 VAL A 578     161.752 195.864 199.276  1.00 43.45           C
ATOM   4367  N   SER A 579     163.714 196.292 195.037  1.00 43.00           N
ATOM   4368  CA  SER A 579     164.045 196.968 193.794  1.00 44.28           C
ATOM   4369  C   SER A 579     163.169 196.487 192.651  1.00 49.60           C
ATOM   4370  O   SER A 579     162.714 195.340 192.625  1.00 53.34           O
ATOM   4371  CB  SER A 579     165.518 196.756 193.429  1.00 49.50           C
ATOM   4372  OG  SER A 579     166.374 197.276 194.431  1.00 58.25           O
ATOM   4373  N   TYR A 580     162.955 197.390 191.699  1.00 49.48           N
ATOM   4374  CA  TYR A 580     162.192 197.135 190.488  1.00 46.62           C
ATOM   4375  C   TYR A 580     163.035 197.633 189.328  1.00 48.19           C
ATOM   4376  O   TYR A 580     163.483 198.784 189.336  1.00 51.41           O
ATOM   4377  CB  TYR A 580     160.832 197.834 190.492  1.00 46.39           C
ATOM   4378  CG  TYR A 580     160.158 197.808 189.139  1.00 53.73           C
ATOM   4379  CD1 TYR A 580     159.453 196.691 188.716  1.00 55.58           C
ATOM   4380  CD2 TYR A 580     160.242 198.894 188.279  1.00 57.93           C
ATOM   4381  CE1 TYR A 580     158.845 196.659 187.479  1.00 59.36           C
ATOM   4382  CE2 TYR A 580     159.636 198.871 187.041  1.00 59.51           C
ATOM   4383  CZ  TYR A 580     158.939 197.752 186.646  1.00 59.65           C
ATOM   4384  OH  TYR A 580     158.333 197.724 185.413  1.00 67.22           O
ATOM   4385  N   GLN A 581     163.259 196.775 188.341  1.00 48.00           N
ATOM   4386  CA  GLN A 581     164.062 197.136 187.186  1.00 48.49           C
ATOM   4387  C   GLN A 581     163.342 196.760 185.903  1.00 53.77           C
ATOM   4388  O   GLN A 581     162.585 195.787 185.854  1.00 59.36           O
ATOM   4389  CB  GLN A 581     165.431 196.451 187.216  1.00 50.55           C
ATOM   4390  CG  GLN A 581     166.332 196.910 188.340  1.00 54.03           C
ATOM   4391  CD  GLN A 581     167.727 196.340 188.227  1.00 61.86           C
ATOM   4392  OE1 GLN A 581     167.915 195.125 188.228  1.00 66.77           O
ATOM   4393  NE2 GLN A 581     168.717 197.217 188.119  1.00 65.22           N
ATOM   4394  N   HIS A 582     163.594 197.545 184.862  1.00 54.66           N
ATOM   4395  CA  HIS A 582     163.016 197.330 183.545  1.00 53.38           C
ATOM   4396  C   HIS A 582     164.152 197.314 182.536  1.00 54.50           C
ATOM   4397  O   HIS A 582     164.832 198.327 182.347  1.00 58.35           O
ATOM   4398  CB  HIS A 582     161.997 198.414 183.194  1.00 55.72           C
ATOM   4399  CG  HIS A 582     161.303 198.183 181.888  1.00 60.79           C
ATOM   4400  ND1 HIS A 582     161.835 198.582 180.682  1.00 63.07           N
ATOM   4401  CD2 HIS A 582     160.124 197.585 181.599  1.00 62.39           C
ATOM   4402  CE1 HIS A 582     161.012 198.243 179.706  1.00 64.06           C
ATOM   4403  NE2 HIS A 582     159.966 197.637 180.236  1.00 67.88           N
ATOM   4404  N   TYR A 583     164.359 196.168 181.898  1.00 54.70           N
ATOM   4405  CA  TYR A 583     165.411 196.006 180.906  1.00 55.65           C
ATOM   4406  C   TYR A 583     164.809 196.131 179.514  1.00 61.44           C
ATOM   4407  O   TYR A 583     163.823 195.458 179.197  1.00 65.50           O
ATOM   4408  CB  TYR A 583     166.108 194.654 181.060  1.00 56.15           C
ATOM   4409  CG  TYR A 583     166.722 194.425 182.420  1.00 55.69           C
ATOM   4410  CD1 TYR A 583     165.934 194.082 183.509  1.00 57.54           C
ATOM   4411  CD2 TYR A 583     168.091 194.537 182.613  1.00 58.62           C
ATOM   4412  CE1 TYR A 583     166.489 193.868 184.752  1.00 61.24           C
ATOM   4413  CE2 TYR A 583     168.656 194.322 183.853  1.00 61.86           C
ATOM   4414  CZ  TYR A 583     167.850 193.988 184.918  1.00 65.11           C
ATOM   4415  OH  TYR A 583     168.407 193.773 186.157  1.00 72.69           O
ATOM   4416  N   ASP A 584     165.401 196.990 178.692  1.00 61.13           N
ATOM   4417  CA  ASP A 584     164.948 197.222 177.323  1.00 61.06           C
ATOM   4418  C   ASP A 584     166.111 196.887 176.397  1.00 63.38           C
ATOM   4419  O   ASP A 584     167.050 197.676 176.259  1.00 68.73           O
ATOM   4420  CB  ASP A 584     164.475 198.659 177.135  1.00 67.94           C
ATOM   4421  CG  ASP A 584     163.718 198.857 175.839  1.00 81.59           C
ATOM   4422  OD1 ASP A 584     163.279 197.850 175.244  1.00 79.62           O
ATOM   4423  OD2 ASP A 584     163.564 200.020 175.412  1.00 87.59           O
ATOM   4424  N   LEU A 585     166.050 195.717 175.769  1.00 63.17           N
ATOM   4425  CA  LEU A 585     167.105 195.288 174.865  1.00 66.16           C
ATOM   4426  C   LEU A 585     166.969 195.975 173.513  1.00 71.66           C
ATOM   4427  O   LEU A 585     165.863 196.154 172.996  1.00 72.70           O
ATOM   4428  CB  LEU A 585     167.073 193.770 174.686  1.00 68.85           C
ATOM   4429  CG  LEU A 585     167.575 192.919 175.855  1.00 69.61           C
ATOM   4430  CD1 LEU A 585     168.993 193.314 176.229  1.00 75.04           C
ATOM   4431  CD2 LEU A 585     166.653 193.033 177.054  1.00 66.78           C
ATOM   4432  N   ASN A 586     168.108 196.359 172.943  1.00 74.11           N
ATOM   4433  CA  ASN A 586     168.164 197.030 171.646  1.00 73.98           C
ATOM   4434  C   ASN A 586     169.245 196.347 170.816  1.00 78.74           C
ATOM   4435  O   ASN A 586     170.428 196.682 170.928  1.00 84.17           O
ATOM   4436  CB  ASN A 586     168.444 198.520 171.809  1.00 73.21           C
ATOM   4437  CG  ASN A 586     167.313 199.251 172.499  1.00 79.88           C
ATOM   4438  OD1 ASN A 586     166.143 199.065 172.164  1.00 82.42           O
ATOM   4439  ND2 ASN A 586     167.654 200.083 173.475  1.00 79.66           N
ATOM   4440  N   ASN A 587     168.837 195.390 169.984  1.00 75.84           N
ATOM   4441  CA  ASN A 587     169.765 194.651 169.132  1.00 75.16           C
ATOM   4442  C   ASN A 587     170.850 193.976 169.967  1.00 78.70           C
ATOM   4443  O   ASN A 587     172.017 193.919 169.576  1.00 83.31           O
ATOM   4444  CB  ASN A 587     170.379 195.563 168.068  1.00 79.73           C
ATOM   4445  CG  ASN A 587     171.021 194.787 166.937  1.00 85.65           C
ATOM   4446  OD1 ASN A 587     172.244 194.755 166.804  1.00 89.34           O
ATOM   4447  ND2 ASN A 587     170.195 194.151 166.116  1.00 85.88           N
ATOM   4448  N   TYR A 588     170.459 193.458 171.132  1.00 78.00           N
ATOM   4449  CA  TYR A 588     171.392 192.784 172.033  1.00 78.67           C
ATOM   4450  C   TYR A 588     171.289 191.280 171.796  1.00 82.26           C
ATOM   4451  O   TYR A 588     170.675 190.531 172.558  1.00 84.29           O
ATOM   4452  CB  TYR A 588     171.102 193.154 173.482  1.00 75.95           C
ATOM   4453  CG  TYR A 588     172.261 192.915 174.422  1.00 78.00           C
ATOM   4454  CD1 TYR A 588     173.333 193.794 174.467  1.00 79.44           C
ATOM   4455  CD2 TYR A 588     172.281 191.815 175.268  1.00 78.49           C
ATOM   4456  CE1 TYR A 588     174.395 193.583 175.323  1.00 81.57           C
ATOM   4457  CE2 TYR A 588     173.339 191.596 176.128  1.00 78.65           C
ATOM   4458  CZ  TYR A 588     174.393 192.483 176.151  1.00 80.50           C
ATOM   4459  OH  TYR A 588     175.449 192.270 177.006  1.00 79.87           O
ATOM   4460  N   TYR A 589     171.909 190.837 170.705  1.00 83.74           N
ATOM   4461  CA  TYR A 589     171.932 189.432 170.310  1.00 83.94           C
ATOM   4462  C   TYR A 589     173.331 188.899 170.602  1.00 88.03           C
ATOM   4463  O   TYR A 589     174.208 188.888 169.739  1.00 89.19           O
ATOM   4464  CB  TYR A 589     171.565 189.266 168.833  1.00 82.67           C
ATOM   4465  CG  TYR A 589     170.119 189.554 168.505  1.00 82.17           C
ATOM   4466  CD1 TYR A 589     169.144 188.583 168.677  1.00 80.95           C
ATOM   4467  CD2 TYR A 589     169.731 190.790 168.009  1.00 81.94           C
ATOM   4468  CE1 TYR A 589     167.823 188.836 168.374  1.00 81.83           C
ATOM   4469  CE2 TYR A 589     168.411 191.053 167.702  1.00 80.66           C
ATOM   4470  CZ  TYR A 589     167.462 190.072 167.887  1.00 82.92           C
ATOM   4471  OH  TYR A 589     166.145 190.327 167.584  1.00 86.29           O
ATOM   4472  N   THR A 590     173.537 188.451 171.838  1.00 89.19           N
ATOM   4473  CA  THR A 590     174.833 187.930 172.240  1.00 94.24           C
ATOM   4474  C   THR A 590     174.650 186.853 173.297  1.00 94.59           C
ATOM   4475  O   THR A 590     173.712 186.898 174.097  1.00 94.28           O
ATOM   4476  CB  THR A 590     175.740 189.042 172.780  1.00 96.27           C
ATOM   4477  OG1 THR A 590     175.902 190.057 171.781  1.00 98.44           O
ATOM   4478  CG2 THR A 590     177.103 188.486 173.155  1.00 96.63           C
ATOM   4479  N   GLY A 591     175.563 185.886 173.291  1.00 96.45           N
ATOM   4480  CA  GLY A 591     175.537 184.797 174.245  1.00 92.60           C
ATOM   4481  C   GLY A 591     174.225 184.047 174.326  1.00 89.81           C
ATOM   4482  O   GLY A 591     173.836 183.347 173.387  1.00 96.81           O
ATOM   4483  N   LEU A 592     173.535 184.185 175.458  1.00 82.83           N
ATOM   4484  CA  LEU A 592     172.265 183.515 175.699  1.00 83.18           C
ATOM   4485  C   LEU A 592     171.073 184.459 175.583  1.00 82.14           C
ATOM   4486  O   LEU A 592     169.989 184.148 176.086  1.00 80.46           O
ATOM   4487  CB  LEU A 592     172.279 182.838 177.072  1.00 82.69           C
ATOM   4488  CG  LEU A 592     172.442 183.706 178.324  1.00 82.08           C
ATOM   4489  CD1 LEU A 592     172.314 182.849 179.570  1.00 76.51           C
ATOM   4490  CD2 LEU A 592     173.767 184.455 178.333  1.00 81.96           C
ATOM   4491  N   PHE A 593     171.249 185.604 174.928  1.00 84.03           N
ATOM   4492  CA  PHE A 593     170.180 186.583 174.746  1.00 81.89           C
ATOM   4493  C   PHE A 593     169.665 186.470 173.315  1.00 83.95           C
ATOM   4494  O   PHE A 593     170.215 187.084 172.398  1.00 86.38           O
ATOM   4495  CB  PHE A 593     170.673 187.998 175.030  1.00 80.21           C
ATOM   4496  CG  PHE A 593     171.008 188.253 176.468  1.00 81.75           C
ATOM   4497  CD1 PHE A 593     170.033 188.672 177.356  1.00 76.62           C
ATOM   4498  CD2 PHE A 593     172.303 188.095 176.929  1.00 85.16           C
ATOM   4499  CE1 PHE A 593     170.341 188.915 178.677  1.00 73.22           C
ATOM   4500  CE2 PHE A 593     172.617 188.338 178.249  1.00 80.61           C
ATOM   4501  CZ  PHE A 593     171.634 188.749 179.125  1.00 74.28           C
ATOM   4502  N   THR A 594     168.603 185.689 173.122  1.00 80.93           N
ATOM   4503  CA  THR A 594     168.018 185.531 171.798  1.00 80.89           C
ATOM   4504  C   THR A 594     166.896 186.526 171.537  1.00 80.10           C
ATOM   4505  O   THR A 594     166.524 186.727 170.377  1.00 82.40           O
ATOM   4506  CB  THR A 594     167.504 184.101 171.601  1.00 81.79           C
ATOM   4507  OG1 THR A 594     166.309 183.905 172.365  1.00 80.59           O
ATOM   4508  CG2 THR A 594     168.555 183.101 172.051  1.00 82.57           C
ATOM   4509  N   PHE A 595     166.354 187.145 172.580  1.00 75.82           N
ATOM   4510  CA  PHE A 595     165.304 188.152 172.441  1.00 71.25           C
ATOM   4511  C   PHE A 595     165.922 189.546 172.547  1.00 73.05           C
ATOM   4512  O   PHE A 595     165.630 190.333 173.446  1.00 76.97           O
ATOM   4513  CB  PHE A 595     164.213 187.932 173.487  1.00 69.18           C
ATOM   4514  CG  PHE A 595     164.711 187.950 174.906  1.00 67.55           C
ATOM   4515  CD1 PHE A 595     165.431 186.884 175.417  1.00 70.85           C
ATOM   4516  CD2 PHE A 595     164.443 189.026 175.735  1.00 68.93           C
ATOM   4517  CE1 PHE A 595     165.886 186.898 176.720  1.00 71.00           C
ATOM   4518  CE2 PHE A 595     164.895 189.045 177.039  1.00 70.48           C
ATOM   4519  CZ  PHE A 595     165.617 187.979 177.532  1.00 71.82           C
ATOM   4520  N   GLY A 596     166.803 189.835 171.593  1.00 72.36           N
ATOM   4521  CA  GLY A 596     167.533 191.087 171.530  1.00 74.30           C
ATOM   4522  C   GLY A 596     166.705 192.336 171.337  1.00 74.95           C
ATOM   4523  O   GLY A 596     167.270 193.433 171.373  1.00 79.32           O
ATOM   4524  N   ASN A 597     165.393 192.219 171.133  1.00 70.88           N
ATOM   4525  CA  ASN A 597     164.552 193.395 170.941  1.00 69.46           C
ATOM   4526  C   ASN A 597     163.372 193.424 171.905  1.00 68.67           C
ATOM   4527  O   ASN A 597     162.411 194.165 171.674  1.00 71.96           O
ATOM   4528  CB  ASN A 597     164.055 193.479 169.497  1.00 75.02           C
ATOM   4529  CG  ASN A 597     164.961 194.317 168.618  1.00 79.98           C
ATOM   4530  OD1 ASN A 597     165.031 195.536 168.766  1.00 82.65           O
ATOM   4531  ND2 ASN A 597     165.652 193.668 167.689  1.00 79.91           N
ATOM   4532  N   GLY A 598     163.423 192.638 172.981  1.00 65.77           N
ATOM   4533  CA  GLY A 598     162.369 192.585 173.956  1.00 61.98           C
ATOM   4534  C   GLY A 598     162.694 193.361 175.215  1.00 63.51           C
ATOM   4535  O   GLY A 598     163.601 194.204 175.249  1.00 66.95           O
ATOM   4536  N   ALA A 599     161.940 193.073 176.272  1.00 62.96           N
ATOM   4537  CA  ALA A 599     162.135 193.740 177.548  1.00 58.31           C
ATOM   4538  C   ALA A 599     161.866 192.763 178.681  1.00 59.30           C
ATOM   4539  O   ALA A 599     161.083 191.820 178.538  1.00 64.06           O
ATOM   4540  CB  ALA A 599     161.228 194.967 177.687  1.00 58.79           C
ATOM   4541  N   SER A 600     162.523 193.005 179.812  1.00 56.85           N
ATOM   4542  CA  SER A 600     162.385 192.184 181.003  1.00 50.01           C
ATOM   4543  C   SER A 600     162.161 193.085 182.208  1.00 55.26           C
ATOM   4544  O   SER A 600     162.661 194.212 182.262  1.00 61.18           O
ATOM   4545  CB  SER A 600     163.620 191.305 181.232  1.00 54.69           C
ATOM   4546  OG  SER A 600     163.844 190.446 180.129  1.00 64.78           O
ATOM   4547  N   ARG A 601     161.404 192.576 183.176  1.00 52.84           N
ATOM   4548  CA  ARG A 601     161.092 193.309 184.395  1.00 50.67           C
ATOM   4549  C   ARG A 601     161.515 192.467 185.586  1.00 53.37           C
ATOM   4550  O   ARG A 601     161.178 191.282 185.660  1.00 57.05           O
ATOM   4551  CB  ARG A 601     159.602 193.643 184.461  1.00 52.13           C
ATOM   4552  CG  ARG A 601     159.098 194.349 183.214  1.00 56.82           C
ATOM   4553  CD  ARG A 601     157.617 194.116 182.998  1.00 62.04           C
ATOM   4554  NE  ARG A 601     156.804 195.262 183.381  1.00 72.31           N
ATOM   4555  CZ  ARG A 601     156.353 196.179 182.535  1.00 78.31           C
ATOM   4556  NH1 ARG A 601     156.655 196.139 181.248  1.00 74.33           N
ATOM   4557  NH2 ARG A 601     155.576 197.157 182.991  1.00 77.28           N
ATOM   4558  N   ASN A 602     162.254 193.073 186.512  1.00 53.65           N
ATOM   4559  CA  ASN A 602     162.749 192.377 187.692  1.00 49.17           C
ATOM   4560  C   ASN A 602     162.255 193.061 188.958  1.00 51.54           C
ATOM   4561  O   ASN A 602     162.443 194.269 189.132  1.00 57.65           O
ATOM   4562  CB  ASN A 602     164.278 192.319 187.682  1.00 49.76           C
ATOM   4563  CG  ASN A 602     164.829 191.369 188.722  1.00 54.24           C
ATOM   4564  OD1 ASN A 602     164.089 190.591 189.323  1.00 55.39           O
ATOM   4565  ND2 ASN A 602     166.138 191.419 188.932  1.00 58.23           N
ATOM   4566  N   LEU A 603     161.636 192.280 189.839  1.00 49.80           N
ATOM   4567  CA  LEU A 603     161.130 192.742 191.125  1.00 45.85           C
ATOM   4568  C   LEU A 603     161.703 191.791 192.163  1.00 48.45           C
ATOM   4569  O   LEU A 603     161.292 190.628 192.230  1.00 55.93           O
ATOM   4570  CB  LEU A 603     159.601 192.747 191.157  1.00 47.31           C
ATOM   4571  CG  LEU A 603     158.905 193.605 192.215  1.00 47.70           C
ATOM   4572  CD1 LEU A 603     157.398 193.465 192.094  1.00 52.71           C
ATOM   4573  CD2 LEU A 603     159.362 193.248 193.619  1.00 48.34           C
ATOM   4574  N   ALA A 604     162.658 192.270 192.956  1.00 43.07           N
ATOM   4575  CA  ALA A 604     163.302 191.411 193.936  1.00 43.99           C
ATOM   4576  C   ALA A 604     163.434 192.083 195.293  1.00 43.94           C
ATOM   4577  O   ALA A 604     163.397 193.310 195.416  1.00 49.00           O
ATOM   4578  CB  ALA A 604     164.694 190.985 193.452  1.00 45.99           C
ATOM   4579  N   TYR A 605     163.596 191.241 196.310  1.00 44.14           N
ATOM   4580  CA  TYR A 605     163.783 191.645 197.695  1.00 42.14           C
ATOM   4581  C   TYR A 605     165.110 191.064 198.158  1.00 46.10           C
ATOM   4582  O   TYR A 605     165.372 189.875 197.952  1.00 49.26           O
ATOM   4583  CB  TYR A 605     162.640 191.152 198.583  1.00 41.00           C
ATOM   4584  CG  TYR A 605     162.918 191.266 200.063  1.00 45.85           C
ATOM   4585  CD1 TYR A 605     162.937 192.501 200.692  1.00 49.44           C
ATOM   4586  CD2 TYR A 605     163.153 190.135 200.832  1.00 52.52           C
ATOM   4587  CE1 TYR A 605     163.189 192.608 202.041  1.00 50.43           C
ATOM   4588  CE2 TYR A 605     163.404 190.233 202.184  1.00 55.05           C
ATOM   4589  CZ  TYR A 605     163.421 191.472 202.783  1.00 54.68           C
ATOM   4590  OH  TYR A 605     163.671 191.575 204.130  1.00 63.59           O
ATOM   4591  N   THR A 606     165.949 191.896 198.767  1.00 47.04           N
ATOM   4592  CA  THR A 606     167.256 191.457 199.233  1.00 45.27           C
ATOM   4593  C   THR A 606     167.404 191.735 200.720  1.00 46.33           C
ATOM   4594  O   THR A 606     167.078 192.830 201.188  1.00 52.51           O
ATOM   4595  CB  THR A 606     168.382 192.151 198.460  1.00 53.23           C
ATOM   4596  OG1 THR A 606     168.146 192.029 197.054  1.00 60.87           O
ATOM   4597  CG2 THR A 606     169.720 191.515 198.791  1.00 55.69           C
ATOM   4598  N   ILE A 607     167.899 190.742 201.452  1.00 45.91           N
ATOM   4599  CA  ILE A 607     168.130 190.838 202.887  1.00 47.24           C
ATOM   4600  C   ILE A 607     169.526 190.305 203.164  1.00 48.85           C
ATOM   4601  O   ILE A 607     169.884 189.221 202.691  1.00 54.78           O
ATOM   4602  CB  ILE A 607     167.076 190.060 203.692  1.00 52.21           C
ATOM   4603  CG1 ILE A 607     167.344 190.208 205.190  1.00 57.90           C
ATOM   4604  CG2 ILE A 607     167.073 188.597 203.288  1.00 57.12           C
ATOM   4605  CD1 ILE A 607     166.319 189.534 206.058  1.00 66.76           C
ATOM   4606  N   GLY A 608     170.311 191.063 203.921  1.00 47.88           N
ATOM   4607  CA  GLY A 608     171.661 190.638 204.227  1.00 46.79           C
ATOM   4608  C   GLY A 608     172.081 190.848 205.665  1.00 49.59           C
ATOM   4609  O   GLY A 608     171.796 191.890 206.261  1.00 55.20           O
ATOM   4610  N   LEU A 609     172.766 189.858 206.229  1.00 51.35           N
ATOM   4611  CA  LEU A 609     173.256 189.903 207.598  1.00 49.21           C
ATOM   4612  C   LEU A 609     174.776 189.938 207.566  1.00 50.04           C
ATOM   4613  O   LEU A 609     175.406 189.085 206.933  1.00 55.56           O
ATOM   4614  CB  LEU A 609     172.770 188.693 208.397  1.00 54.60           C
ATOM   4615  CG  LEU A 609     172.147 188.971 209.766  1.00 59.07           C
ATOM   4616  CD1 LEU A 609     171.930 187.673 210.524  1.00 70.75           C
ATOM   4617  CD2 LEU A 609     173.008 189.927 210.567  1.00 60.00           C
ATOM   4618  N   SER A 610     175.363 190.923 208.241  1.00 48.04           N
ATOM   4619  CA  SER A 610     176.810 191.066 208.272  1.00 49.04           C
ATOM   4620  C   SER A 610     177.285 191.350 209.687  1.00 51.83           C
ATOM   4621  O   SER A 610     176.605 192.034 210.457  1.00 55.77           O
ATOM   4622  CB  SER A 610     177.275 192.191 207.341  1.00 52.25           C
ATOM   4623  OG  SER A 610     178.671 192.402 207.453  1.00 62.48           O
ATOM   4624  N   ARG A 611     178.461 190.823 210.018  1.00 53.40           N
ATOM   4625  CA  ARG A 611     179.082 191.022 211.321  1.00 49.05           C
ATOM   4626  C   ARG A 611     180.530 191.410 211.077  1.00 48.85           C
ATOM   4627  O   ARG A 611     181.298 190.621 210.517  1.00 56.15           O
ATOM   4628  CB  ARG A 611     179.001 189.771 212.196  1.00 46.75           C
ATOM   4629  CG  ARG A 611     179.361 190.049 213.643  1.00 52.00           C
ATOM   4630  CD  ARG A 611     179.554 188.783 214.444  1.00 56.62           C
ATOM   4631  NE  ARG A 611     180.035 189.080 215.788  1.00 62.97           N
ATOM   4632  CZ  ARG A 611     181.287 189.405 216.076  1.00 60.89           C
ATOM   4633  NH1 ARG A 611     182.211 189.499 215.135  1.00 54.50           N
ATOM   4634  NH2 ARG A 611     181.621 189.642 217.341  1.00 60.53           N
ATOM   4635  N   SER A 612     180.902 192.618 211.485  1.00 46.03           N
ATOM   4636  CA  SER A 612     182.257 193.110 211.292  1.00 46.59           C
ATOM   4637  C   SER A 612     182.808 193.666 212.593  1.00 49.66           C
ATOM   4638  O   SER A 612     182.179 194.516 213.230  1.00 56.03           O
ATOM   4639  CB  SER A 612     182.301 194.188 210.207  1.00 54.63           C
ATOM   4640  OG  SER A 612     183.573 194.810 210.162  1.00 58.83           O
ATOM   4641  N   ASN A 613     183.990 193.187 212.974  1.00 46.38           N
ATOM   4642  CA  ASN A 613     184.683 193.636 214.174  1.00 45.77           C
ATOM   4643  C   ASN A 613     186.131 193.977 213.855  1.00 45.60           C
ATOM   4644  O   ASN A 613     186.980 193.988 214.751  1.00 50.12           O
ATOM   4645  CB  ASN A 613     184.604 192.581 215.277  1.00 47.27           C
ATOM   4646  CG  ASN A 613     185.302 191.293 214.902  1.00 51.82           C
ATOM   4647  OD1 ASN A 613     185.432 190.963 213.724  1.00 60.18           O
ATOM   4648  ND2 ASN A 613     185.759 190.555 215.906  1.00 47.83           N
ATOM   4649  N   LYS A 614     186.420 194.251 212.587  1.00 45.41           N
ATOM   4650  CA  LYS A 614     187.769 194.579 212.160  1.00 47.13           C
ATOM   4651  C   LYS A 614     188.192 195.944 212.683  1.00 51.73           C
ATOM   4652  O   LYS A 614     187.364 196.801 213.004  1.00 55.65           O
ATOM   4653  CB  LYS A 614     187.866 194.563 210.636  1.00 49.65           C
ATOM   4654  CG  LYS A 614     187.359 193.290 209.991  1.00 52.57           C
ATOM   4655  CD  LYS A 614     187.554 193.330 208.488  1.00 54.05           C
ATOM   4656  CE  LYS A 614     186.917 194.568 207.886  1.00 57.06           C
ATOM   4657  NZ  LYS A 614     187.190 194.674 206.428  1.00 61.13           N
ATOM   4658  N   GLY A 615     189.500 196.137 212.761  1.00 50.70           N
ATOM   4659  CA  GLY A 615     190.060 197.389 213.233  1.00 53.21           C
ATOM   4660  C   GLY A 615     191.559 197.371 213.052  1.00 54.78           C
ATOM   4661  O   GLY A 615     192.166 196.324 212.811  1.00 56.00           O
ATOM   4662  N   VAL A 616     192.150 198.553 213.174  1.00 55.29           N
ATOM   4663  CA  VAL A 616     191.391 199.762 213.454  1.00 56.16           C
ATOM   4664  C   VAL A 616     191.287 200.595 212.185  1.00 58.73           C
ATOM   4665  O   VAL A 616     190.337 201.355 212.001  1.00 60.32           O
ATOM   4666  CB  VAL A 616     192.029 200.570 214.592  1.00 55.05           C
ATOM   4667  CG1 VAL A 616     193.490 200.847 214.286  1.00 56.34           C
ATOM   4668  CG2 VAL A 616     191.272 201.868 214.805  1.00 59.55           C
ATOM   4669  N   ASN A 617     192.272 200.442 211.312  1.00 57.45           N
ATOM   4670  CA  ASN A 617     192.324 201.161 210.045  1.00 52.89           C
ATOM   4671  C   ASN A 617     191.650 200.340 208.954  1.00 56.18           C
ATOM   4672  O   ASN A 617     192.031 199.185 208.734  1.00 59.03           O
ATOM   4673  CB  ASN A 617     193.765 201.453 209.650  1.00 52.92           C
ATOM   4674  CG  ASN A 617     193.869 202.312 208.404  1.00 58.64           C
ATOM   4675  OD1 ASN A 617     192.964 202.337 207.570  1.00 62.02           O
ATOM   4676  ND2 ASN A 617     194.981 203.019 208.270  1.00 62.35           N
ATOM   4677  N   PRO A 618     190.652 200.889 208.258  1.00 57.85           N
ATOM   4678  CA  PRO A 618     189.996 200.117 207.192  1.00 56.26           C
ATOM   4679  C   PRO A 618     190.926 199.747 206.052  1.00 58.29           C
ATOM   4680  O   PRO A 618     190.661 198.759 205.357  1.00 58.89           O
ATOM   4681  CB  PRO A 618     188.879 201.056 206.715  1.00 53.52           C
ATOM   4682  CG  PRO A 618     188.650 201.984 207.862  1.00 60.91           C
ATOM   4683  CD  PRO A 618     190.000 202.189 208.475  1.00 61.51           C
ATOM   4684  N   ILE A 619     191.999 200.506 205.833  1.00 58.49           N
ATOM   4685  CA  ILE A 619     192.920 200.195 204.746  1.00 58.92           C
ATOM   4686  C   ILE A 619     193.832 199.034 205.118  1.00 57.50           C
ATOM   4687  O   ILE A 619     194.082 198.143 204.300  1.00 59.18           O
ATOM   4688  CB  ILE A 619     193.729 201.446 204.358  1.00 59.22           C
ATOM   4689  CG1 ILE A 619     192.889 202.380 203.483  1.00 58.41           C
ATOM   4690  CG2 ILE A 619     195.006 201.051 203.639  1.00 59.69           C
ATOM   4691  CD1 ILE A 619     191.680 202.960 204.179  1.00 58.72           C
ATOM   4692  N   PHE A 620     194.343 199.018 206.349  1.00 54.72           N
ATOM   4693  CA  PHE A 620     195.235 197.959 206.818  1.00 54.11           C
ATOM   4694  C   PHE A 620     194.719 197.409 208.139  1.00 54.46           C
ATOM   4695  O   PHE A 620     195.186 197.806 209.216  1.00 55.47           O
ATOM   4696  CB  PHE A 620     196.667 198.466 206.964  1.00 52.73           C
ATOM   4697  CG  PHE A 620     197.678 197.373 207.145  1.00 49.63           C
ATOM   4698  CD1 PHE A 620     198.111 196.634 206.060  1.00 51.26           C
ATOM   4699  CD2 PHE A 620     198.194 197.083 208.395  1.00 47.87           C
ATOM   4700  CE1 PHE A 620     199.038 195.627 206.216  1.00 50.45           C
ATOM   4701  CE2 PHE A 620     199.123 196.076 208.557  1.00 52.64           C
ATOM   4702  CZ  PHE A 620     199.545 195.348 207.465  1.00 52.04           C
ATOM   4703  N   PRO A 621     193.754 196.494 208.100  1.00 50.03           N
ATOM   4704  CA  PRO A 621     193.235 195.921 209.345  1.00 48.20           C
ATOM   4705  C   PRO A 621     194.258 195.000 209.988  1.00 51.97           C
ATOM   4706  O   PRO A 621     194.995 194.283 209.307  1.00 55.77           O
ATOM   4707  CB  PRO A 621     191.995 195.139 208.887  1.00 48.69           C
ATOM   4708  CG  PRO A 621     191.685 195.657 207.515  1.00 50.02           C
ATOM   4709  CD  PRO A 621     193.006 196.025 206.926  1.00 52.67           C
ATOM   4710  N   THR A 622     194.298 195.024 211.319  1.00 50.80           N
ATOM   4711  CA  THR A 622     195.221 194.194 212.076  1.00 51.86           C
ATOM   4712  C   THR A 622     194.528 193.152 212.938  1.00 53.59           C
ATOM   4713  O   THR A 622     195.202 192.253 213.452  1.00 61.37           O
ATOM   4714  CB  THR A 622     196.118 195.065 212.970  1.00 55.73           C
ATOM   4715  OG1 THR A 622     196.567 196.204 212.228  1.00 58.03           O
ATOM   4716  CG2 THR A 622     197.327 194.272 213.438  1.00 65.03           C
ATOM   4717  N   TYR A 623     193.212 193.243 213.108  1.00 51.00           N
ATOM   4718  CA  TYR A 623     192.460 192.290 213.907  1.00 49.06           C
[truncated: 1,382,641 more chars]
