# Supplementary material for: A new paradigm for outer membrane protein biogenesis in the Bacteroidota
Source: Nature. 2025 Oct 1;647(8089):479–87. doi: 10.1038/s41586-025-09532-8 (PMC12611786; doi:10.1038/s41586-025-09532-8)
Supplement: Supplementary file 5 — Source Data Fig. 1 [file 41586_2025_9532_MOESM5_ESM.xlsx]

## Sheet: Fig 1A BamA
Type of search	MS/MS Ion Search
Enzyme	Trypsin
Fixed modifications	Carbamidomethyl (C)
Variable modifications	Oxidation (M)
Mass values	Monoisotopic
Protein mass	Unrestricted
Peptide mass tolerance	20 ppm
Fragment mass tolerance	0.6 Da
Max missed cleavages	1
Instrument type	ESI-FTICR
Number of queries	26024
Warning	3 sequences ignored because length greater than maximum configured
Significance threshold p<	0.05
Max. number of families	AUTO
Ions score or expect cut-off	-1
Min. number of sig. unique sequences	1
Preferred taxonomy	All entries
Family	Member	Database	Accession	Score	Mass	Num. of matches	Num. of significant matches	Num. of sequences	Num. of significant sequences	emPAI	Description
1	1	NCBIprot	ABQ04722.1	488	101366	46	46	23	23	2.04	surface antigen (D15) [Flavobacterium johnsoniae UW101]
1	2	NCBIprot	OXB04162.1	322	104218	28	28	10	10	0.6	outer membrane protein assembly factor BamA [Flavobacterium plurextorum]
1	3	NCBIprot	WP_110307931.1	275	101909	26	26	8	8	0.47	BamA/TamA family outer membrane protein [Flavobacterium sp. IMCC34759]
1	4	NCBIprot	WP_110347034.1	206	102734	18	18	6	6	0.33	outer membrane protein assembly factor BamA [Flavobacterium sp. IMCC34758]
1	5	NCBIprot	WP_144256705.1	150	102416	11	11	3	3	0.15	BamA/TamA family outer membrane protein [Flavobacterium sp. LB1R34]
1	6	NCBIprot	WP_103805343.1	148	103030	10	10	3	3	0.15	BamA/TamA family outer membrane protein [Flavobacterium alvei]
1	7	NCBIprot	WP_039114833.1	140	103123	11	11	6	6	0.33	MULTISPECIES: outer membrane protein assembly factor BamA [unclassified Flavobacterium]
1	8	NCBIprot	SDI89334.1	129	101128	9	9	3	3	0.16	Beta-barrel assembly machine subunit BamA [Flavobacterium glycines]
1	9	NCBIprot	WP_157509963.1	116	101380	9	9	6	6	0.34	BamA/TamA family outer membrane protein [Flavobacterium denitrificans]
1	10	NCBIprot	SDZ89123.1	71	98987	3	3	3	3	0.16	Beta-barrel assembly machine subunit BamA [Flavobacterium gillisiae]
2	1	NCBIprot	WP_012022495.1	339	117174	11	11	11	11	0.58	SusC/RagA family TonB-linked outer membrane protein [Flavobacterium johnsoniae]
3	1	NCBIprot	NP_000414.2	267	65678	9	9	9	9	0.95	keratin, type II cytoskeletal 2 epidermal [Homo sapiens]
3	2	NCBIprot	XP_001098182.2	207	65341	8	8	6	6	0.69	keratin, type II cytoskeletal 1 isoform X2 [Macaca mulatta]
3	3	NCBIprot	XP_003405511.1	82	63619	3	3	3	3	0.26	keratin, type II cytoskeletal 1 [Loxodonta africana]
3	4	NCBIprot	KFO58538.1	63	62902	2	2	2	2	0.17	Keratin, type II cytoskeletal 75 [Corvus brachyrhynchos]
3	5	NCBIprot	XP_007518376.1	63	65626	4	4	2	2	0.25	PREDICTED: keratin, type II cytoskeletal 1 [Erinaceus europaeus]
3	6	NCBIprot	AAA36143.1	62	62651	3	3	3	3	0.26	keratin type II [Homo sapiens]
4	1	NCBIprot	TKJ02321.1	207	12056	14	14	1	1	0.48	PspA/IM30 family protein, partial [Bacillus cereus]
5	1	NCBIprot	WP_012026524.1	189	109270	9	9	9	9	0.5	SusC/RagA family TonB-linked outer membrane protein [Flavobacterium johnsoniae]
6	1	NCBIprot	NP_000412.3	144	58994	5	5	5	5	0.51	keratin, type I cytoskeletal 10 [Homo sapiens]
7	1	NCBIprot	EAW60744.1	137	57754	6	6	6	6	0.66	keratin 9 (epidermolytic palmoplantar keratoderma) [Homo sapiens]
7	2	NCBIprot	AAH02690.1	47	51905	2	2	2	2	0.21	Keratin 14 [Homo sapiens]
8	1	NCBIprot	OHC95509.1	107	59149	7	7	6	6	0.78	isocitrate lyase [Sphingomonadales bacterium RIFCSPLOWO2_12_FULL_63_15]
9	1	NCBIprot	ETI63274.1	93	12591	2	2	2	2	1.14	flagellar motor protein MotB [Sphingobium sp. C100]
9	2	NCBIprot	WP_056001024.1	85	39074	2	2	2	2	0.28	OmpA family protein [Sphingomonas sp. Leaf67]
9	3	NCBIprot	AOG02221.1	62	11623	2	2	2	2	1.26	ompA family protein [Blastomonas sp. RAC04]
10	1	NCBIprot	OYU02753.1	87	43040	1	1	1	1	0.12	elongation factor Tu [Sphingomonadaceae bacterium PASS1]
11	1	NCBIprot	KFL46654.1	79	61029	2	2	2	2	0.17	putative PQQ-linked alcohol dehydrogenase [Sphingobium sp. ba1]
12	1	NCBIprot	WP_037474851.1	76	103860	1	1	1	1	0.05	TonB-dependent receptor [Sphingobium sp. ba1]
13	1	NCBIprot	HAQ20472.1	76	95606	1	1	1	1	0.05	LPS-assembly protein LptD [Prolixibacteraceae bacterium]
14	1	NCBIprot	WP_069065621.1	73	98781	3	3	3	3	0.16	TonB-dependent receptor [Sphingobium sp. RAC03]
15	1	NCBIprot	MBA16051.1	72	36246	1	1	1	1	0.14	alcohol dehydrogenase AdhP [Sphingomonas sp.]
16	1	NCBIprot	WP_028056144.1	62	27305	2	2	2	2	0.43	cold-shock protein [Sphingobium sp. YL23]
17	1	NCBIprot	WP_105001410.1	71	99659	1	1	1	1	0.05	outer membrane protein assembly factor BamA [Aureicoccus marinus]
18	1	NCBIprot	KFL46394.1	71	47207	1	1	1	1	0.11	hypothetical protein IL54_1810 [Sphingobium sp. ba1]
19	1	NCBIprot	TAL15522.1	57	9554	2	2	2	2	1.69	integration host factor [Frankiales bacterium]
20	1	NCBIprot	WP_037475378.1	70	9458	1	1	1	1	0.65	MULTISPECIES: hypothetical protein [unclassified Sphingobium]
21	1	NCBIprot	WP_012025506.1	68	109043	4	4	4	4	0.2	SusC/RagA family TonB-linked outer membrane protein [Flavobacterium johnsoniae]
22	1	NCBIprot	KFL45582.1	67	18735	1	1	1	1	0.29	hypothetical protein IL54_0991 [Sphingobium sp. ba1]
23	1	NCBIprot	MAV30623.1	67	57151	1	1	1	1	0.09	chaperonin GroEL [Cycloclasticus sp.]
24	1	NCBIprot	AMU93924.1	52	83257	2	2	2	2	0.12	polyribonucleotide nucleotidyltransferase [Sphingopyxis terrae subsp. terrae NBRC 15098]
25	1	NCBIprot	TWD04394.1	66	43474	1	1	1	1	0.12	hypothetical protein FB595_11257 [Sphingobium sp. AEW010]
26	1	NCBIprot	OYU00937.1	66	42394	1	1	1	1	0.12	succinate--CoA ligase subunit beta [Sphingomonadaceae bacterium PASS1]
27	1	NCBIprot	RZK03128.1	65	40702	2	2	2	2	0.27	phosphoserine transaminase [Novosphingobium sp.]
28	1	NCBIprot	KFL46659.1	65	55829	1	1	1	1	0.09	putative aldehyde dehydrogenase [Sphingobium sp. ba1]
29	1	NCBIprot	OHD00466.1	64	25878	1	1	1	1	0.21	succinyl-CoA--3-ketoacid-CoA transferase [Sphingomonadales bacterium RIFCSPLOWO2_12_FULL_63_15]
30	1	NCBIprot	OHC93522.1	64	67576	2	2	2	2	0.16	molecular chaperone DnaK [Sphingomonadales bacterium RIFCSPLOWO2_12_FULL_63_15]
31	1	NCBIprot	OJV01791.1	64	12762	1	1	1	1	0.45	50S ribosomal protein L7/L12 [Nitrobacter sp. 62-23]
32	1	NCBIprot	WP_056456268.1	63	43055	1	1	1	1	0.12	elongation factor Tu [Sphingomonas sp. Leaf10]
33	1	NCBIprot	PZU10505.1	63	66596	2	2	2	2	0.16	elongation factor G, partial [Sphingobium sp.]
34	1	NCBIprot	WP_060977891.1	62	26447	1	1	1	1	0.2	MULTISPECIES: flagellar motor protein MotA [Proteobacteria]
35	1	NCBIprot	TIY01486.1	61	42371	1	1	1	1	0.12	site-specific DNA-methyltransferase [Mesorhizobium sp.]
36	1	NCBIprot	OBZ90044.1	61	133422	1	1	1	1	0.04	hypothetical protein A0J61_01909 [Choanephora cucurbitarum]
37	1	NCBIprot	Q9F7R5.1	61	72184	1	1	1	1	0.07	RecName: Full=Acetyl-coenzyme A synthetase; Short=AcCoA synthetase; Short=Acs; AltName: Full=Acetate--CoA ligase; AltName: Full=Acyl-activating enzyme [uncultured marine gamma proteobacterium EBAC31A08]
38	1	NCBIprot	WP_069065111.1	61	46215	1	1	1	1	0.11	UDP-glucose/GDP-mannose dehydrogenase family protein [Sphingobium sp. RAC03]
39	1	NCBIprot	3TIX_A	61	23400	1	1	1	1	0.23	Chain A, Ubiquitin-like protein SMT3,RNA-induced transcriptional silencing complex protein tas3 [Schizosaccharomyces pombe 972h-]
40	1	NCBIprot	AQV01237.1	61	11799	1	1	1	1	0.5	hypothetical protein B2D07_10965 [Desulfococcus multivorans]
41	1	NCBIprot	TMD00362.1	60	42696	1	1	1	1	0.12	amidohydrolase [Chloroflexi bacterium]
42	1	NCBIprot	KFL45331.1	60	69023	1	1	1	1	0.07	TonB-dependent receptor-like protein [Sphingobium sp. ba1]
43	1	NCBIprot	ASD52059.1	57	22194	2	2	1	1	0.24	tail completion and sheath stabilizer protein [Pseudomonas phage PspYZU05]
44	1	NCBIprot	KFL45170.1	59	47792	2	2	2	2	0.23	hypothetical protein IL54_0538 [Sphingobium sp. ba1]
45	1	NCBIprot	WP_012025859.1	59	112574	2	2	2	2	0.09	TonB-dependent receptor [Flavobacterium johnsoniae]
46	1	NCBIprot	WP_125013563.1	59	98022	1	1	1	1	0.05	outer membrane protein assembly factor BamA [Flavobacterium macacae]
47	1	NCBIprot	NP_001287783.1	54	12520	2	2	2	2	1.14	dermcidin isoform 2 preproprotein [Homo sapiens]
48	1	NCBIprot	OHD00308.1	59	84324	2	2	2	2	0.12	TonB-dependent receptor [Sphingomonadales bacterium GWF1_63_6]
49	1	NCBIprot	NP_002272.2	58	56832	2	2	2	2	0.19	keratin, type II cuticular Hb1 [Homo sapiens]
50	1	NCBIprot	OHD02723.1	58	31525	1	1	1	1	0.17	translation elongation factor Ts [Sphingomonadales bacterium RIFCSPLOWO2_12_FULL_63_15]
51	1	NCBIprot	OHC93455.1	56	4350	1	1	1	1	1.82	entericidin EcnAB [Sphingomonadales bacterium RIFCSPLOWO2_12_FULL_63_15]
52	1	NCBIprot	EQB02342.1	56	34954	1	1	1	1	0.15	pyruvate dehydrogenase E1 subunit alpha [Sphingobium quisquiliarum P25]
53	1	NCBIprot	MAL00029.1	55	7400	1	1	1	1	0.87	F0F1 ATP synthase subunit C [Citromicrobium sp.]
54	1	NCBIprot	1AKS_A	55	13569	1	1	1	1	0.42	Chain A, Crystal Structure Of The First Active Autolysate Form Of The Porcine Alpha Trypsin [Sus scrofa]
55	1	NCBIprot	WP_003926326.1	55	28675	1	1	1	1	0.18	crotonase/enoyl-CoA hydratase family protein [Mycolicibacterium thermoresistibile]
56	1	NCBIprot	GEN00200.1	55	52120	2	2	1	1	0.1	alpha,alpha-trehalose-phosphate synthase (UDP-forming) [Methylobacterium radiotolerans]
57	1	NCBIprot	PIV09205.1	54	45162	1	1	1	1	0.11	hypothetical protein COS51_04060 [Candidatus Roizmanbacteria bacterium CG03_land_8_20_14_0_80_36_21]
58	1	NCBIprot	CDZ96763.1	54	57911	1	1	1	1	0.09	Uncharacterized conserved protein [Xanthophyllomyces dendrorhous]
59	1	NCBIprot	PYR34166.1	54	104108	1	1	1	1	0.05	quinohemoprotein amine dehydrogenase maturation protein, partial [Acidobacteria bacterium]
60	1	NCBIprot	WP_037476813.1	53	76091	3	3	3	3	0.21	malate synthase G [Sphingobium sp. ba1]
61	1	NCBIprot	ODH16004.1	54	122137	1	1	1	1	0.04	hypothetical protein ACO22_06393 [Paracoccidioides brasiliensis]
62	1	NCBIprot	EQB00160.1	54	17202	1	1	1	1	0.32	peptidoglycan-binding protein [Sphingobium sp. HDIP04]
63	1	NCBIprot	BAC57496.1	53	48797	1	1	1	1	0.11	hornerin, partial [Homo sapiens]
64	1	NCBIprot	WP_008315662.1	53	27382	1	1	1	1	0.19	hypothetical protein [Wohlfahrtiimonas chitiniclastica]
65	1	NCBIprot	GAM10715.1	53	57503	1	1	1	1	0.09	transmembrane exosortase [Geobacter sp. OR-1]
66	1	NCBIprot	WP_007687367.1	53	26398	1	1	1	1	0.2	MULTISPECIES: thioredoxin domain-containing protein [Sphingomonadaceae]
67	1	NCBIprot	KFL46456.1	53	56448	1	1	1	1	0.09	hypothetical protein IL54_1873 [Sphingobium sp. ba1]
68	1	NCBIprot	OHC93471.1	52	30199	1	1	1	1	0.17	succinate dehydrogenase iron-sulfur subunit [Sphingomonadales bacterium RIFCSPLOWO2_12_FULL_63_15]
69	1	NCBIprot	Q1Q8Q0.1	52	155806	1	1	1	1	0.03	RecName: Full=DNA-directed RNA polymerase subunit beta'; Short=RNAP subunit beta'; AltName: Full=RNA polymerase subunit beta'; AltName: Full=Transcriptase subunit beta' [Psychrobacter cryohalolentis K5]
70	1	NCBIprot	PZU08923.1	52	36630	1	1	1	1	0.14	ketol-acid reductoisomerase [Sphingobium sp.]
71	1	NCBIprot	OHC96764.1	51	59387	1	1	1	1	0.09	MFS transporter [Sphingomonadales bacterium RIFCSPLOWO2_12_FULL_63_15]
72	1	NCBIprot	WP_037472385.1	50	12310	1	1	1	1	0.47	MULTISPECIES: 50S ribosomal protein L18 [unclassified Sphingobium]
73	1	NCBIprot	HAQ00546.1	50	35830	1	1	1	1	0.15	acetyl-CoA C-acetyltransferase [Rhodospirillum rubrum]
74	1	NCBIprot	MAL00251.1	50	38516	1	1	1	1	0.13	NAD(P)(+) transhydrogenase (Re/Si-specific) subunit alpha [Citromicrobium sp.]
75	1	NCBIprot	KFL49152.1	50	4732	1	1	1	1	1.58	hypothetical protein IL54_4374 [Sphingobium sp. ba1]
76	1	NCBIprot	1F6M_C	50	11709	1	1	1	1	0.5	Chain C, THIOREDOXIN 1 [Escherichia coli]
77	1	NCBIprot	5IRY_A	50	62419	1	1	1	1	0.08	Chain A, Desmocollin-1 [Homo sapiens]
78	1	NCBIprot	A5VQT3.1	49	27941	1	1	1	1	0.19	RecName: Full=30S ribosomal protein S2 [Brucella ovis ATCC 25840]
79	1	NCBIprot	WP_037473766.1	48	93129	1	1	1	1	0.05	translation initiation factor IF-2 [Sphingobium sp. ba1]
80	1	NCBIprot	PNW33796.1	48	51156	1	1	1	1	0.1	ATP synthase subunit beta [Helicobacter pylori Iso6]
81	1	NCBIprot	PZU08072.1	46	17526	1	1	1	1	0.32	50S ribosomal protein L15 [Sphingobium sp.]
82	1	NCBIprot	SCW00110.1	46	58987	1	1	1	1	0.09	LAFE_0B09670g1_1 [Lachancea fermentati]
83	1	NCBIprot	WP_076928595.1	45	45059	1	1	1	1	0.11	sodium:proton antiporter [Proteiniphilum saccharofermentans]
84	1	NCBIprot	WP_012023485.1	45	109100	1	1	1	1	0.05	TonB-dependent receptor [Flavobacterium johnsoniae]
85	1	NCBIprot	KNH00553.1	44	14481	1	1	1	1	0.39	hypothetical protein XU18_5230 [Perkinsela sp. CCAP 1560/4]
86	1	NCBIprot	HBU14405.1	44	28312	1	1	1	1	0.19	DNA-binding response regulator [Gemmobacter sp.]
87	1	NCBIprot	KFL45640.1	44	94185	1	1	1	1	0.05	hypothetical protein IL54_1050 [Sphingobium sp. ba1]
88	1	NCBIprot	ONI01202.1	44	89754	1	1	1	1	0.06	hypothetical protein PRUPE_6G127600 [Prunus persica]
89	1	NCBIprot	XP_009531484.1	43	31097	1	1	1	1	0.17	hypothetical protein PHYSODRAFT_511864 [Phytophthora sojae]
90	1	NCBIprot	PHR00298.1	43	62218	1	1	1	1	0.08	energy-dependent translational throttle protein EttA [Erythrobacter sp.]
91	1	NCBIprot	OJU96056.1	43	22837	1	1	1	1	0.24	hypothetical protein BGO23_00540 [Solirubrobacterales bacterium 67-14]
92	1	NCBIprot	WP_135245995.1	43	57804	1	1	1	1	0.09	chaperonin GroEL [Polymorphobacter sp. DJ1R-1]
93	1	NCBIprot	OHC90136.1	43	51252	1	1	1	1	0.1	IMP dehydrogenase [Sphingomonadales bacterium GWF1_63_6]
94	1	NCBIprot	HCB01222.1	42	6613	1	1	1	1	1.01	hypothetical protein [Anaerolineae bacterium]
95	1	NCBIprot	THD34741.1	42	47864	1	1	1	1	0.11	cytochrome b [Sphingomonas sp.]
96	1	NCBIprot	OWR45997.1	42	123286	1	1	1	1	0.04	putative Nck-associated protein 5 [Danaus plexippus plexippus]
97	1	NCBIprot	1AO6_A	40	68425	2	2	2	2	0.15	Chain A, Crystal Structure Of Human Serum Albumin [Homo sapiens]
98	1	NCBIprot	RYF20307.1	42	112549	1	1	1	1	0.04	TonB-dependent receptor, partial [Flavobacteriales bacterium]
99	1	NCBIprot	OZM82437.1	41	66789	1	1	1	1	0.08	murein biosynthesis integral membrane protein MurJ [Pseudonocardia sp. MH-G8]
100	1	NCBIprot	WP_147861564.1	41	96034	1	1	1	1	0.05	BamA/TamA family outer membrane protein [Mesonia sp. HuA40]
101	1	NCBIprot	CDC03207.1	41	89796	1	1	1	1	0.06	anaerobic ribonucleoside-triphosphate reductase [Eubacterium sp. CAG:202]
102	1	NCBIprot	KIP12054.1	41	43198	1	1	1	1	0.12	hypothetical protein PHLGIDRAFT_27649 [Phlebiopsis gigantea 11061_1 CR5-6]
103	1	NCBIprot	OHD01986.1	40	63038	2	2	2	2	0.17	acetolactate synthase, large subunit, biosynthetic type [Sphingomonadales bacterium RIFCSPLOWO2_12_FULL_63_15]
104	1	NCBIprot	OGR00703.1	40	21050	1	1	1	1	0.26	translation initiation factor IF-3 [Deltaproteobacteria bacterium RIFOXYD12_FULL_55_16]
105	1	NCBIprot	TAJ74467.1	40	68421	1	1	1	1	0.07	sodium-translocating pyrophosphatase, partial [Sphingobium sp.]
106	1	NCBIprot	MBR15621.1	40	57105	1	1	1	1	0.09	chaperonin GroEL [Gammaproteobacteria bacterium]
107	1	NCBIprot	WP_110839585.1	39	13866	1	1	1	1	0.41	hypothetical protein [Paenibacillus flagellatus]
108	1	NCBIprot	CUO31649.1	39	25634	1	1	1	1	0.21	ABC transporter ATP-binding protein [Clostridium paraputrificum]
109	1	NCBIprot	WP_156112475.1	38	99828	1	1	1	1	0.05	BamA/TamA family outer membrane protein [Lacinutrix jangbogonensis]
110	1	NCBIprot	HAF41960.1	37	43188	1	1	1	1	0.12	dihydrolipoamide succinyltransferase [Sphingobium sp.]
111	1	NCBIprot	2R9P_A	37	24788	1	1	1	1	0.22	Chain A, Trypsin-3 [Homo sapiens]
112	1	NCBIprot	MAX15730.1	37	8533	1	1	1	1	0.73	energy transducer TonB [Sphingobium sp.]
113	1	NCBIprot	PYQ08328.1	37	89980	1	1	1	1	0.06	hypothetical protein DMF82_01795 [Acidobacteria bacterium]
114	1	NCBIprot	TIA08141.1	36	78143	1	1	1	1	0.06	hypothetical protein D6C81_09213 [Aureobasidium pullulans]
115	1	NCBIprot	WP_037473721.1	35	19986	1	1	1	1	0.27	dTDP-4-dehydrorhamnose 3,5-epimerase [Sphingobium sp. ba1]
116	1	NCBIprot	AJR23755.1	35	16188	1	1	1	1	0.34	plasmid stabilization protein [Sphingobium sp. YBL2]
117	1	NCBIprot	WP_116036279.1	34	217796	1	1	1	1	0.02	hypothetical protein [Rhodohalobacter sp. SW132]
118	1	NCBIprot	PZU08104.1	32	24373	1	1	1	1	0.22	DNA-binding response regulator [Sphingobium sp.]
119	1	NCBIprot	NP_001014364.1	32	249296	1	1	1	1	0.02	filaggrin-2 [Homo sapiens]
120	1	NCBIprot	KFL48695.1	32	48511	1	1	1	1	0.11	citrate synthase I [Sphingobium sp. ba1]
121	1	NCBIprot	KOR27888.1	31	13989	1	1	1	1	0.41	hypothetical protein TI03_05945, partial [Achromatium sp. WMS1]
122	1	NCBIprot	PIO55661.1	31	21383	1	1	1	1	0.25	hypothetical protein TELCIR_22951, partial [Teladorsagia circumcincta]
123	1	NCBIprot	WP_086479459.1	30	58760	1	1	1	1	0.09	TolC family protein [Oceanospirillum sanctuarii]
124	1	NCBIprot	KFL46652.1	30	15238	1	1	1	1	0.37	ABC-type transport system periplasmic component [Sphingobium sp. ba1]
125	1	NCBIprot	TMJ13663.1	29	43083	1	1	1	1	0.12	elongation factor Tu [Alphaproteobacteria bacterium]
126	1	NCBIprot	KFL47614.1	29	36086	1	1	1	1	0.14	aspartate-semialdehyde dehydrogenase [Sphingobium sp. ba1]
127	1	NCBIprot	WP_005193133.1	25	62443	1	1	1	1	0.08	membrane protein [Gordonia amarae]
128	1	NCBIprot	WP_119630315.1	24	65722	1	1	1	1	0.08	ShlB/FhaC/HecB family hemolysin secretion/activation protein [Methylocaldum marinum]
129	1	NCBIprot	XP_022664745.1	23	51937	1	1	1	1	0.1	uncharacterized protein LOC111251901 [Varroa destructor]
130	1	NCBIprot	EFV10202.1	19	39770	1	1	1	1	0.13	conserved hypothetical protein [Campylobacter jejuni subsp. jejuni 327]

## Sheet: Fig 1A BamH
Type of search	MS/MS Ion Search
Enzyme	Trypsin
Fixed modifications	Carbamidomethyl (C)
Variable modifications	Oxidation (M)
Mass values	Monoisotopic
Protein mass	Unrestricted
Peptide mass tolerance	20 ppm
Fragment mass tolerance	0.6 Da
Max missed cleavages	1
Instrument type	ESI-FTICR
Number of queries	22782
Warning	3 sequences ignored because length greater than maximum configured
Significance threshold p<	0.05
Max. number of families	AUTO
Ions score or expect cut-off	-1
Min. number of sig. unique sequences	1
Preferred taxonomy	All entries
Family	Member	Database	Accession	Score	Mass	Num. of matches	Num. of significant matches	Num. of sequences	Num. of significant sequences	emPAI	Description
1	1	NCBIprot	WP_012022911.1	241	59437	15	15	6	6	0.77	DUF4270 domain-containing protein [Flavobacterium johnsoniae]
2	1	NCBIprot	NP_000217.2	183	62255	5	5	5	5	0.47	keratin, type I cytoskeletal 9 [Homo sapiens]
3	1	NCBIprot	NP_000414.2	144	65678	4	4	4	4	0.34	keratin, type II cytoskeletal 2 epidermal [Homo sapiens]
4	1	NCBIprot	NP_006112.3	131	66170	4	4	4	4	0.34	keratin, type II cytoskeletal 1 [Homo sapiens]
5	1	NCBIprot	TKJ02321.1	124	12056	7	7	1	1	0.48	PspA/IM30 family protein, partial [Bacillus cereus]
6	1	NCBIprot	NP_000412.3	100	58994	3	3	3	3	0.28	keratin, type I cytoskeletal 10 [Homo sapiens]
7	1	NCBIprot	OJV00268.1	81	30521	1	1	1	1	0.17	50S ribosomal protein L2 [Nitrobacter sp. 62-23]
8	1	NCBIprot	OHD09384.1	73	57874	1	1	1	1	0.09	chaperonin GroL [Sphingopyxis sp. RIFCSPHIGHO2_12_FULL_65_19]
9	1	NCBIprot	OYU02753.1	73	43040	1	1	1	1	0.12	elongation factor Tu [Sphingomonadaceae bacterium PASS1]
10	1	NCBIprot	TVU21693.1	68	47575	1	1	1	1	0.11	hypothetical protein EJB05_31345 [Eragrostis curvula]
11	1	NCBIprot	NP_005545.1	65	60293	1	1	1	1	0.08	keratin, type II cytoskeletal 6A [Homo sapiens]
12	1	NCBIprot	1AN1_E	65	24142	1	1	1	1	0.22	Chain E, Leech-Derived Tryptase InhibitorTRYPSIN COMPLEX [Sus scrofa]
13	1	NCBIprot	KFL45614.1	64	17494	1	1	1	1	0.31	biopolymer transport protein ExbD [Sphingobium sp. ba1]
14	1	NCBIprot	Q0PGG4.1	64	42064	1	1	1	1	0.12	RecName: Full=Actin, cytoplasmic 1; AltName: Full=Beta-actin; Contains: RecName: Full=Actin, cytoplasmic 1, N-terminally processed [Bos grunniens]
15	1	NCBIprot	MAV30623.1	63	57151	1	1	1	1	0.09	chaperonin GroEL [Cycloclasticus sp.]
16	1	NCBIprot	MBA38287.1	58	20950	1	1	1	1	0.26	F0F1 ATP synthase subunit B [Sphingobium sp.]
17	1	NCBIprot	5J90_A	58	56490	1	1	1	1	0.09	Chain A, Ragb/susd Domain Protein [Flavobacterium johnsoniae UW101]
18	1	NCBIprot	KFL46659.1	57	55829	1	1	1	1	0.09	putative aldehyde dehydrogenase [Sphingobium sp. ba1]
19	1	NCBIprot	HCY03309.1	57	41212	1	1	1	1	0.12	F0F1 ATP synthase subunit beta [Erythrobacter sp.]
20	1	NCBIprot	WP_037472385.1	56	12310	1	1	1	1	0.47	MULTISPECIES: 50S ribosomal protein L18 [unclassified Sphingobium]
21	1	NCBIprot	OHD01670.1	56	84101	1	1	1	1	0.06	polyribonucleotide nucleotidyltransferase [Sphingomonadales bacterium RIFCSPLOWO2_12_FULL_63_15]
22	1	NCBIprot	ETI58543.1	51	59492	2	2	2	2	0.18	isocitrate lyase [Sphingobium sp. C100]
23	1	NCBIprot	KFL49152.1	54	4732	1	1	1	1	1.57	hypothetical protein IL54_4374 [Sphingobium sp. ba1]
24	1	NCBIprot	RYE01189.1	53	29975	1	1	1	1	0.17	OmpA family protein, partial [Sphingomonadales bacterium]
25	1	NCBIprot	MAR45184.1	51	48075	1	1	1	1	0.11	glycolate oxidase [Gemmatimonadaceae bacterium]
26	1	NCBIprot	NP_004406.2	51	334021	1	1	1	1	0.01	desmoplakin isoform I [Homo sapiens]
27	1	NCBIprot	WP_156922532.1	50	19781	1	1	1	1	0.27	ActR/PrrA/RegA family redox response regulator transcription factor [Azorhizobium doebereinerae]
28	1	NCBIprot	RZK03586.1	49	76970	1	1	1	1	0.06	elongation factor G [Novosphingobium sp.]
29	1	NCBIprot	CMW00589.1	47	67975	1	1	1	1	0.07	GTP-binding protein TypA [Streptococcus pneumoniae]
30	1	NCBIprot	TVM00034.1	45	37976	1	1	1	1	0.14	VacJ family lipoprotein [Candidatus Kuenenia stuttgartiensis]
31	1	NCBIprot	RZJ00620.1	43	74923	1	1	1	1	0.07	ATP-dependent DNA helicase RecG [Brevundimonas sp.]
32	1	NCBIprot	A0A087WNH6.2	43	52292	1	1	1	1	0.1	RecName: Full=Adenosylhomocysteinase; AltName: Full=BeSAHase; AltName: Full=S-adenosyl-L-homocysteine hydrolase; Short=SAHase [Bradyrhizobium elkanii]
33	1	NCBIprot	KCX00869.1	40	88096	1	1	1	1	0.06	TonB-dependent receptor [Xanthomonas arboricola pv. pruni]
34	1	NCBIprot	XP_016282437.1	40	139867	1	1	1	1	0.04	PREDICTED: probable cation-transporting ATPase 13A3 [Monodelphis domestica]
35	1	NCBIprot	KGE12678.1	40	43055	1	1	1	1	0.12	hypothetical protein DI53_3718 [Sphingobacterium deserti]
36	1	NCBIprot	1I94_S	40	10444	1	1	1	1	0.57	Chain S, Crystal Structures Of The Small Ribosomal Subunit With Tetracycline, Edeine And If3 [Thermus thermophilus]
37	1	NCBIprot	BBD00328.1	40	99544	1	1	1	1	0.05	outer membrane protein insertion porin family [Sphingobium sp. YG1]
38	1	NCBIprot	WP_018995965.1	39	43638	1	1	1	1	0.12	elongation factor Tu [Hirschia maritima]
39	1	NCBIprot	HAQ00546.1	39	35830	1	1	1	1	0.14	acetyl-CoA C-acetyltransferase [Rhodospirillum rubrum]
40	1	NCBIprot	WP_057886825.1	38	64094	1	1	1	1	0.08	arginine--tRNA ligase [Lactobacillus nagelii]
41	1	NCBIprot	PYT09341.1	38	67819	1	1	1	1	0.07	hypothetical protein DMF49_02620 [Acidobacteria bacterium]
42	1	NCBIprot	NP_005548.2	38	51578	1	1	1	1	0.1	keratin, type I cytoskeletal 16 [Homo sapiens]
43	1	NCBIprot	KFL46654.1	37	61029	1	1	1	1	0.08	putative PQQ-linked alcohol dehydrogenase [Sphingobium sp. ba1]
44	1	NCBIprot	HBD90401.1	37	75447	1	1	1	1	0.07	malate synthase G [Gemmobacter sp.]
45	1	NCBIprot	1AON_A	37	57333	2	2	1	1	0.18	Chain A, Crystal Structure Of The Asymmetric Chaperonin Complex GroelGROES(ADP)7 [Escherichia coli]
46	1	NCBIprot	SCW00110.1	35	58987	1	1	1	1	0.09	LAFE_0B09670g1_1 [Lachancea fermentati]
47	1	NCBIprot	OHD00308.1	35	84324	1	1	1	1	0.06	TonB-dependent receptor [Sphingomonadales bacterium GWF1_63_6]
48	1	NCBIprot	WP_060977891.1	32	26447	1	1	1	1	0.2	MULTISPECIES: flagellar motor protein MotA [Proteobacteria]
49	1	NCBIprot	XP_009107870.1	32	13757	1	1	1	1	0.41	PREDICTED: dynein light chain LC6, flagellar outer arm [Brassica rapa]
50	1	NCBIprot	EFV10202.1	32	39770	1	1	1	1	0.13	conserved hypothetical protein [Campylobacter jejuni subsp. jejuni 327]
51	1	NCBIprot	RYD75620.1	31	40970	1	1	1	1	0.12	hypothetical protein EOP84_18010, partial [Verrucomicrobiaceae bacterium]
52	1	NCBIprot	WP_012023847.1	28	28586	1	1	1	1	0.18	hypothetical protein [Flavobacterium johnsoniae]
53	1	NCBIprot	OJH42052.1	27	21549	1	1	1	1	0.25	hypothetical protein BON30_02175 [Cystobacter ferrugineus]
54	1	NCBIprot	RXN30572.1	27	429830	1	1	1	1	0.01	unconventional myosin-XV-like protein [Labeo rohita]
55	1	NCBIprot	CCI46745.1	22	24024	1	1	1	1	0.22	unnamed protein product [Albugo candida]
56	1	NCBIprot	MSR01192.1	18	63793	1	1	1	1	0.08	CocE/NonD family hydrolase [Gemmatimonadetes bacterium]
57	1	NCBIprot	AJS13124.1	15	32456	1	1	1	1	0.16	30S ribosomal protein S3P [uncultured archaeon]

## Sheet: Fig 1A BamM
Type of search	MS/MS Ion Search
Enzyme	Trypsin
Fixed modifications	Carbamidomethyl (C)
Variable modifications	Oxidation (M)
Mass values	Monoisotopic
Protein mass	Unrestricted
Peptide mass tolerance	20 ppm
Fragment mass tolerance	0.6 Da
Max missed cleavages	1
Instrument type	ESI-FTICR
Number of queries	19622
Warning	3 sequences ignored because length greater than maximum configured
Significance threshold p<	0.05
Max. number of families	AUTO
Ions score or expect cut-off	-1
Min. number of sig. unique sequences	1
Preferred taxonomy	All entries
Family	Member	Database	Accession	Score	Mass	Num. of matches	Num. of significant matches	Num. of sequences	Num. of significant sequences	emPAI	Description
1	1	NCBIprot	NP_000217.2	109	62255	4	4	4	4	0.36	keratin, type I cytoskeletal 9 [Homo sapiens]
2	1	NCBIprot	WP_012023710.1	83	48830	1	1	1	1	0.1	c-type cytochrome [Flavobacterium johnsoniae]
3	1	NCBIprot	NP_000412.3	82	58994	1	1	1	1	0.09	keratin, type I cytoskeletal 10 [Homo sapiens]
4	1	NCBIprot	NP_005545.1	80	60293	2	2	2	2	0.17	keratin, type II cytoskeletal 6A [Homo sapiens]
5	1	NCBIprot	NP_006112.3	80	66170	1	1	1	1	0.08	keratin, type II cytoskeletal 1 [Homo sapiens]
6	1	NCBIprot	EHH58124.1	76	51973	4	4	4	4	0.45	hypothetical protein EGM_07909 [Macaca fascicularis]
7	1	NCBIprot	OHD09384.1	76	57874	1	1	1	1	0.09	chaperonin GroL [Sphingopyxis sp. RIFCSPHIGHO2_12_FULL_65_19]
8	1	NCBIprot	WP_011921568.1	67	43892	3	3	2	2	0.39	hypothetical protein [Flavobacterium johnsoniae]
9	1	NCBIprot	KFL45582.1	74	18735	1	1	1	1	0.29	hypothetical protein IL54_0991 [Sphingobium sp. ba1]
10	1	NCBIprot	TKJ02321.1	71	12056	1	1	1	1	0.48	PspA/IM30 family protein, partial [Bacillus cereus]
11	1	NCBIprot	WP_060977891.1	67	26447	1	1	1	1	0.2	MULTISPECIES: flagellar motor protein MotA [Proteobacteria]
12	1	NCBIprot	WP_012022911.1	64	59437	2	2	2	2	0.18	DUF4270 domain-containing protein [Flavobacterium johnsoniae]
13	1	NCBIprot	NP_000413.1	63	48361	1	1	1	1	0.1	keratin, type I cytoskeletal 17 [Homo sapiens]
14	1	NCBIprot	AAR91619.1	57	283111	2	2	2	2	0.03	hornerin precursor [Homo sapiens]
15	1	NCBIprot	1AKS_A	56	13569	1	1	1	1	0.42	Chain A, Crystal Structure Of The First Active Autolysate Form Of The Porcine Alpha Trypsin [Sus scrofa]
16	1	NCBIprot	WP_035937447.1	56	30066	1	1	1	1	0.17	NERD domain-containing protein [Knoellia aerolata]
17	1	NCBIprot	AAB81946.1	47	66110	2	2	2	2	0.16	keratin 2e [Homo sapiens]
18	1	NCBIprot	Q5GH22.1	53	53588	1	1	1	1	0.09	RecName: Full=XK-related protein 2; AltName: Full=X Kell blood group-related, X-linked [Sminthopsis macroura]
19	1	NCBIprot	RYE85183.1	51	50330	1	1	1	1	0.1	FAD-binding protein [Rhizobiales bacterium]
20	1	NCBIprot	WP_150839411.1	47	20113	1	1	1	1	0.27	helix-turn-helix transcriptional regulator [Ruminococcus sp. 1xD21-23]
21	1	NCBIprot	WP_160606663.1	44	22456	1	1	1	1	0.24	LysE family translocator [Erythrobacter gaetbuli]
22	1	NCBIprot	MBB22061.1	43	83758	1	1	1	1	0.06	hypothetical protein [Roseibacillus sp.]
23	1	NCBIprot	HCB01222.1	41	6613	1	1	1	1	0.99	hypothetical protein [Anaerolineae bacterium]
24	1	NCBIprot	OHD02789.1	40	46021	1	1	1	1	0.11	isocitrate dehydrogenase [Sphingomonadales bacterium RIFCSPLOWO2_12_FULL_63_15]
25	1	NCBIprot	WP_149275151.1	38	19038	1	1	1	1	0.28	MULTISPECIES: DUF4920 domain-containing protein [unclassified Flavobacteriaceae]
26	1	NCBIprot	WP_014140408.1	37	28181	1	1	1	1	0.19	MULTISPECIES: hypothetical protein [Kitasatospora]
27	1	NCBIprot	RYE01189.1	34	29975	1	1	1	1	0.17	OmpA family protein, partial [Sphingomonadales bacterium]
28	1	NCBIprot	MAE88745.1	33	23727	1	1	1	1	0.22	peroxiredoxin [Pelagibaca sp.]
29	1	NCBIprot	OIP23283.1	33	28048	1	1	1	1	0.19	hypothetical protein AUJ93_01620 [bacterium CG2_30_33_46]
30	1	NCBIprot	HAE44694.1	33	25203	1	1	1	1	0.21	DNA-binding response regulator [Lachnospiraceae bacterium]
31	1	NCBIprot	WP_036280286.1	32	14677	1	1	1	1	0.38	OsmC family protein [Microbacterium sp. CH12i]
32	1	NCBIprot	PHN56975.1	30	16300	1	1	1	1	0.34	hypothetical protein AO268_06505 [Pseudomonas sp. ICMP 8385]
33	1	NCBIprot	WP_098696337.1	28	36749	1	1	1	1	0.14	hypothetical protein [Nocardia terpenica]
34	1	NCBIprot	CUA67321.1	27	64371	1	1	1	1	0.08	hypothetical protein RSOLAG22IIIB_07358 [Rhizoctonia solani]
35	1	NCBIprot	SPR56357.1	27	24654	1	1	1	1	0.21	RpoD, partial [Pseudomonas sp. Irchel 1B2]
36	1	NCBIprot	WP_132122095.1	25	24695	1	1	1	1	0.21	response regulator transcription factor [Actinocrispum wychmicini]
37	1	NCBIprot	TXG56911.1	18	54893	1	1	1	1	0.09	hypothetical protein EZV62_018224 [Acer yangbiense]

## Sheet: Fig 1A BamPD
Type of search	MS/MS Ion Search
Enzyme	Trypsin
Fixed modifications	Carbamidomethyl (C)
Variable modifications	Oxidation (M)
Mass values	Monoisotopic
Protein mass	Unrestricted
Peptide mass tolerance	20 ppm
Fragment mass tolerance	0.6 Da
Max missed cleavages	1
Instrument type	ESI-FTICR
Number of queries	21692
Warning	3 sequences ignored because length greater than maximum configured
Significance threshold p<	0.05
Max. number of families	AUTO
Ions score or expect cut-off	-1
Min. number of sig. unique sequences	1
Preferred taxonomy	All entries
Family	Member	Database	Accession	Score	Mass	Num. of matches	Num. of significant matches	Num. of sequences	Num. of significant sequences	emPAI	Description
1	1	NCBIprot	NP_000217.2	169	62255	6	6	5	5	0.61	keratin, type I cytoskeletal 9 [Homo sapiens]
1	2	NCBIprot	AAH34697.1	106	59020	6	6	5	5	0.65	Keratin 10 [Homo sapiens]
1	3	NCBIprot	EHH24962.1	100	51828	4	4	3	3	0.46	hypothetical protein EGK_08708 [Macaca mulatta]
2	1	NCBIprot	NP_000414.2	159	65678	5	5	5	5	0.46	keratin, type II cytoskeletal 2 epidermal [Homo sapiens]
2	2	NCBIprot	AAG41947.1	106	66198	6	6	6	6	0.56	keratin 1 [Homo sapiens]
2	3	NCBIprot	AAH69269.1	87	60323	3	3	3	3	0.28	Keratin 6A [Homo sapiens]
2	4	NCBIprot	AAA36143.1	69	62651	2	2	2	2	0.17	keratin type II [Homo sapiens]
3	1	NCBIprot	WP_012023847.1	133	28586	13	13	6	6	2.92	hypothetical protein [Flavobacterium johnsoniae]
3	2	NCBIprot	WP_110348919.1	51	28948	2	2	2	2	0.4	hypothetical protein [Flavobacterium sp. IMCC34758]
4	1	NCBIprot	WP_037476813.1	113	76091	6	6	6	6	0.48	malate synthase G [Sphingobium sp. ba1]
4	2	NCBIprot	OQW41974.1	73	72882	2	2	2	2	0.14	malate synthase G [Proteobacteria bacterium SG_bin5]
4	3	NCBIprot	ABQ70183.1	69	77181	3	3	3	3	0.21	malate synthase G [Sphingomonas wittichii RW1]
5	1	NCBIprot	KFL44990.1	109	50265	3	3	3	3	0.34	cell division protein FtsZ [Sphingobium sp. ba1]
6	1	NCBIprot	WP_056456268.1	99	43055	1	1	1	1	0.12	elongation factor Tu [Sphingomonas sp. Leaf10]
7	1	NCBIprot	OHC94403.1	93	84096	3	3	3	3	0.19	TonB-dependent receptor [Sphingomonadales bacterium RIFCSPLOWO2_12_FULL_63_15]
8	1	NCBIprot	ETI63274.1	86	12591	2	2	2	2	1.15	flagellar motor protein MotB [Sphingobium sp. C100]
8	2	NCBIprot	WP_056001024.1	84	39074	2	2	2	2	0.29	OmpA family protein [Sphingomonas sp. Leaf67]
8	3	NCBIprot	AOG02221.1	65	11623	2	2	2	2	1.27	ompA family protein [Blastomonas sp. RAC04]
9	1	NCBIprot	MBS87883.1	83	42092	2	2	2	2	0.26	ADP-forming succinate--CoA ligase subunit beta [Sphingobium sp.]
10	1	NCBIprot	MBA16051.1	80	36246	2	2	2	2	0.31	alcohol dehydrogenase AdhP [Sphingomonas sp.]
11	1	NCBIprot	QDS72934.1	79	13428	1	1	1	1	0.43	hypothetical protein FKW77_008169 [Venturia effusa]
12	1	NCBIprot	OHD00466.1	79	25878	1	1	1	1	0.21	succinyl-CoA--3-ketoacid-CoA transferase [Sphingomonadales bacterium RIFCSPLOWO2_12_FULL_63_15]
13	1	NCBIprot	WP_012025452.1	77	30276	5	5	5	5	1.24	outer membrane protein assembly factor BamD [Flavobacterium johnsoniae]
14	1	NCBIprot	RZL18273.1	72	40026	3	3	3	3	0.44	chaperonin GroEL, partial [Sphingomonas sp.]
15	1	NCBIprot	PZO77192.1	77	46461	2	2	2	2	0.24	isocitrate lyase [Sphingomonas hengshuiensis]
16	1	NCBIprot	WP_056627463.1	75	65548	1	1	1	1	0.08	flagellin protein FlaA [Sphingomonas sp. Leaf62]
17	1	NCBIprot	ABQ04722.1	69	101366	2	2	2	2	0.1	surface antigen (D15) [Flavobacterium johnsoniae UW101]
18	1	NCBIprot	MAC02569.1	73	78221	1	1	1	1	0.07	elongation factor G [Marinovum sp.]
19	1	NCBIprot	EHH20813.1	71	11316	1	1	1	1	0.53	hypothetical protein EGK_03743 [Macaca mulatta]
20	1	NCBIprot	AOF96443.1	68	55689	2	2	2	2	0.19	aldehyde dehydrogenase family protein [Sphingobium sp. RAC03]
20	2	NCBIprot	WP_029081582.1	65	55843	2	2	2	2	0.19	aldehyde dehydrogenase family protein [Bradyrhizobium sp. th.b2]
21	1	NCBIprot	MBS88950.1	69	59425	4	4	4	4	0.39	isocitrate lyase [Sphingobium sp.]
22	1	NCBIprot	WP_154097023.1	68	61688	1	1	1	1	0.08	hypothetical protein [Microbacterium testaceum]
23	1	NCBIprot	WP_012022497.1	53	28448	2	2	2	2	0.41	hypothetical protein [Flavobacterium johnsoniae]
24	1	NCBIprot	AYD02968.1	66	48379	1	1	1	1	0.11	N-formimino-L-glutamate deiminase [Neorhizobium sp. NCHU2750]
25	1	NCBIprot	KAF0290951.1	66	52483	1	1	1	1	0.1	TGF-beta-activated kinase 1 and MAP3K7-binding protein 1 [Amphibalanus amphitrite]
26	1	NCBIprot	EQB02342.1	66	34954	1	1	1	1	0.15	pyruvate dehydrogenase E1 subunit alpha [Sphingobium quisquiliarum P25]
27	1	NCBIprot	WP_037475099.1	66	14026	1	1	1	1	0.41	DUF779 domain-containing protein [Sphingobium sp. ba1]
28	1	NCBIprot	RQM14724.1	66	31116	1	1	1	1	0.17	hypothetical protein DD237_007262 [Peronospora effusa]
29	1	NCBIprot	OYU01866.1	66	65633	1	1	1	1	0.08	succinate dehydrogenase flavoprotein subunit [Sphingomonadaceae bacterium PASS1]
30	1	NCBIprot	PPJ53006.1	65	66300	1	1	1	1	0.08	hypothetical protein CBER1_11212 [Cercospora berteroae]
31	1	NCBIprot	WP_037472385.1	64	12310	1	1	1	1	0.48	MULTISPECIES: 50S ribosomal protein L18 [unclassified Sphingobium]
32	1	NCBIprot	MPT47815.1	63	24878	1	1	1	1	0.22	NAD(P)H-dependent oxidoreductase subunit E [Sphingobium sp.]
33	1	NCBIprot	OHD01981.1	63	61334	1	1	1	1	0.08	2-isopropylmalate synthase [Sphingomonadales bacterium RIFCSPLOWO2_12_FULL_63_15]
34	1	NCBIprot	OHC97089.1	63	22319	1	1	1	1	0.24	superoxide dismutase [Sphingomonadales bacterium RIFCSPLOWO2_12_FULL_63_15]
35	1	NCBIprot	NBS01137.1	63	44481	1	1	1	1	0.12	beta-ketoacyl-[acyl-carrier-protein] synthase II [Rhizobiales bacterium]
36	1	NCBIprot	KQN22875.1	63	93947	1	1	1	1	0.05	hypothetical protein ASE83_16010 [Sphingomonas sp. Leaf32]
37	1	NCBIprot	OHC96132.1	61	51283	3	3	3	3	0.33	F0F1 ATP synthase subunit beta [Sphingomonadales bacterium GWF1_63_6]
38	1	NCBIprot	PZU11174.1	62	10786	1	1	1	1	0.56	50S ribosomal protein L21 [Sphingobium sp.]
39	1	NCBIprot	1AN1_E	62	24142	1	1	1	1	0.22	Chain E, Leech-Derived Tryptase InhibitorTRYPSIN COMPLEX [Sus scrofa]
40	1	NCBIprot	OHD04000.1	61	58639	1	1	1	1	0.09	trigger factor [Sphingomonadales bacterium RIFCSPLOWO2_12_FULL_63_15]
41	1	NCBIprot	WP_037473567.1	60	28833	1	1	1	1	0.18	cold-shock protein [Sphingobium sp. ba1]
42	1	NCBIprot	RZM11624.1	60	96766	1	1	1	1	0.05	aconitate hydratase AcnA [Sphingomonas sp.]
43	1	NCBIprot	Q8KY01.1	59	74101	1	1	1	1	0.07	RecName: Full=K(+)-insensitive pyrophosphate-energized proton pump; AltName: Full=Membrane-bound proton-translocating pyrophosphatase; AltName: Full=Pyrophosphate-energized inorganic pyrophosphatase; Short=H(+)-PPase [Rhodopseudomonas palustris]
44	1	NCBIprot	WP_069065621.1	49	98781	2	2	2	2	0.11	TonB-dependent receptor [Sphingobium sp. RAC03]
45	1	NCBIprot	Q25QU7.2	58	32874	2	2	2	2	0.35	RecName: Full=Malate dehydrogenase [Flavobacterium frigidimaris]
46	1	NCBIprot	RYE00105.1	57	14110	1	1	1	1	0.41	30S ribosomal protein S6 [Sphingomonadales bacterium]
47	1	NCBIprot	WP_037474835.1	57	10493	1	1	1	1	0.57	MULTISPECIES: hypothetical protein [unclassified Sphingobium]
48	1	NCBIprot	1AO6_A	57	68425	1	1	1	1	0.07	Chain A, Crystal Structure Of Human Serum Albumin [Homo sapiens]
49	1	NCBIprot	RYE03029.1	56	28274	1	1	1	1	0.19	phosphate ABC transporter ATP-binding protein [Sphingomonadales bacterium]
50	1	NCBIprot	KFL45640.1	56	94185	1	1	1	1	0.05	hypothetical protein IL54_1050 [Sphingobium sp. ba1]
51	1	NCBIprot	NBR32087.1	56	47660	2	2	2	2	0.23	GTP-binding protein [Sphingomonadaceae bacterium]
52	1	NCBIprot	MAL00509.1	56	77099	1	1	1	1	0.07	elongation factor G [Citromicrobium sp.]
53	1	NCBIprot	AEX37090.1	55	25458	2	2	2	2	0.47	elongation factor Tu, partial [Sphingobium sp. 013]
53	2	NCBIprot	WP_039135608.1	53	33326	2	2	2	2	0.34	elongation factor Tu, partial [Gallibacterium genomosp. 2]
54	1	NCBIprot	RZL56741.1	55	12711	1	1	1	1	0.46	hypothetical protein EOO93_18370 [Pedobacter sp.]
55	1	NCBIprot	OHD01670.1	55	84101	1	1	1	1	0.06	polyribonucleotide nucleotidyltransferase [Sphingomonadales bacterium RIFCSPLOWO2_12_FULL_63_15]
56	1	NCBIprot	KRO47503.1	55	49721	1	1	1	1	0.1	deoxyribodipyrimidine photolyase [Acidimicrobiia bacterium BACL6 MAG-120924-bin43]
57	1	NCBIprot	WP_007687367.1	55	26398	1	1	1	1	0.2	MULTISPECIES: thioredoxin domain-containing protein [Sphingomonadaceae]
58	1	NCBIprot	KFL45170.1	55	47792	2	2	2	2	0.23	hypothetical protein IL54_0538 [Sphingobium sp. ba1]
59	1	NCBIprot	OHC94487.1	54	41599	1	1	1	1	0.13	phosphoserine aminotransferase [Sphingomonadales bacterium RIFCSPLOWO2_12_FULL_63_15]
60	1	NCBIprot	HCW60997.1	48	36740	2	2	2	2	0.31	ketol-acid reductoisomerase [Sphingobium sp.]
61	1	NCBIprot	MAV30623.1	54	57151	1	1	1	1	0.09	chaperonin GroEL [Cycloclasticus sp.]
62	1	NCBIprot	KFL46394.1	51	47207	2	2	2	2	0.23	hypothetical protein IL54_1810 [Sphingobium sp. ba1]
63	1	NCBIprot	EGV04713.1	53	111388	1	1	1	1	0.05	Cna protein B-type domain protein, partial [Streptococcus infantis SK970]
64	1	NCBIprot	WP_056395251.1	52	16786	1	1	1	1	0.33	MULTISPECIES: ATPase [unclassified Sphingomonas]
65	1	NCBIprot	KFL49152.1	52	4732	1	1	1	1	1.6	hypothetical protein IL54_4374 [Sphingobium sp. ba1]
66	1	NCBIprot	RMG46369.1	52	26883	1	1	1	1	0.2	DUF1573 domain-containing protein [Acidobacteria bacterium]
67	1	NCBIprot	TKJ02321.1	51	12056	2	2	1	1	0.49	PspA/IM30 family protein, partial [Bacillus cereus]
68	1	NCBIprot	EPC02344.1	51	36533	1	1	1	1	0.14	membrane protein [Halomonas anticariensis FP35 = DSM 16096]
69	1	NCBIprot	HAF42689.1	51	21160	1	1	1	1	0.26	hypothetical protein [Sphingobium sp.]
70	1	NCBIprot	AAK01660.1	51	47913	1	1	1	1	0.11	GS protein, partial [Azospirillum brasilense]
71	1	NCBIprot	SEO40215.1	51	28080	1	1	1	1	0.19	hypothetical protein SAMN04487978_2784 [Flavobacterium sp. fv08]
72	1	NCBIprot	OHC96006.1	51	47695	1	1	1	1	0.11	citrate (Si)-synthase [Sphingomonadales bacterium RIFCSPLOWO2_12_FULL_63_15]
73	1	NCBIprot	MBA33983.1	49	45134	1	1	1	1	0.12	chaperonin GroEL [Oleispira sp.]
74	1	NCBIprot	KFL47002.1	48	71644	1	1	1	1	0.07	pyruvate/orthophosphate dikinase [Sphingobium sp. ba1]
75	1	NCBIprot	KFL45331.1	48	69023	1	1	1	1	0.07	TonB-dependent receptor-like protein [Sphingobium sp. ba1]
76	1	NCBIprot	OHC90136.1	48	51252	1	1	1	1	0.1	IMP dehydrogenase [Sphingomonadales bacterium GWF1_63_6]
77	1	NCBIprot	WP_004208916.1	48	7522	1	1	1	1	0.86	MULTISPECIES: 50S ribosomal protein L35 [Sphingomonadaceae]
78	1	NCBIprot	ESZ86290.1	47	59430	1	1	1	1	0.09	isocitrate lyase [Blastomonas sp. CACIA14H2]
79	1	NCBIprot	OHC95756.1	47	26489	1	1	1	1	0.2	hypothetical protein A3H25_16410 [Sphingomonadales bacterium RIFCSPLOWO2_12_FULL_63_15]
80	1	NCBIprot	MBR01752.1	47	42157	1	1	1	1	0.12	5-methyltetrahydropteroyltriglutamate--homocysteine S-methyltransferase [Acidiferrobacteraceae bacterium]
81	1	NCBIprot	WP_037476683.1	47	8247	1	1	1	1	0.78	MULTISPECIES: 50S ribosomal protein L31 [unclassified Sphingobium]
82	1	NCBIprot	OHC96762.1	47	70796	1	1	1	1	0.07	acetate--CoA ligase [Sphingomonadales bacterium RIFCSPLOWO2_12_FULL_63_15]
83	1	NCBIprot	OJV32914.1	46	27323	1	1	1	1	0.2	flagellar motor protein MotA [Sphingomonas sp. 67-36]
84	1	NCBIprot	WP_060977385.1	46	88276	2	2	2	2	0.12	MULTISPECIES: TonB-dependent receptor [Proteobacteria]
85	1	NCBIprot	TCQ00432.1	46	10291	1	1	1	1	0.59	alcohol dehydrogenase-like protein [Sphingomonas sp. PP-F2F-A104-K0414]
86	1	NCBIprot	KQZ65225.1	46	76963	1	1	1	1	0.07	alcohol dehydrogenase [Sphingopyxis sp. Root1497]
87	1	NCBIprot	WP_109791754.1	46	45902	1	1	1	1	0.11	MULTISPECIES: aminotransferase class I/II-fold pyridoxal phosphate-dependent enzyme [Photorhabdus]
88	1	NCBIprot	KFL46529.1	46	65017	1	1	1	1	0.08	long-chain fatty-acid-CoA ligase [Sphingobium sp. ba1]
89	1	NCBIprot	MAX00753.1	45	55970	1	1	1	1	0.09	methylmalonyl-CoA carboxyltransferase [Sphingomonas sp.]
90	1	NCBIprot	NBB40540.1	45	27850	1	1	1	1	0.19	3-hydroxybutyrate dehydrogenase [Sphingobium yanoikuyae]
91	1	NCBIprot	WP_023076776.1	45	45350	1	1	1	1	0.11	glycosyltransferase family 4 protein [Leptolyngbya sp. Heron Island J]
92	1	NCBIprot	RYF16640.1	45	23622	1	1	1	1	0.23	UTP--glucose-1-phosphate uridylyltransferase, partial [Oxalobacteraceae bacterium]
93	1	NCBIprot	PZU05807.1	45	51585	1	1	1	1	0.1	30S ribosomal protein S1, partial [Sphingobium sp.]
94	1	NCBIprot	PKP86099.1	45	54578	1	1	1	1	0.09	hypothetical protein CVT78_14270 [Alphaproteobacteria bacterium HGW-Alphaproteobacteria-17]
95	1	NCBIprot	OHC93471.1	45	30199	1	1	1	1	0.18	succinate dehydrogenase iron-sulfur subunit [Sphingomonadales bacterium RIFCSPLOWO2_12_FULL_63_15]
96	1	NCBIprot	AHF17407.1	44	75385	1	1	1	1	0.07	hypothetical protein NIASO_06975 [Niabella soli DSM 19437]
97	1	NCBIprot	A0A087WNH6.2	44	52292	1	1	1	1	0.1	RecName: Full=Adenosylhomocysteinase; AltName: Full=BeSAHase; AltName: Full=S-adenosyl-L-homocysteine hydrolase; Short=SAHase [Bradyrhizobium elkanii]
98	1	NCBIprot	BBV02552.1	44	85734	1	1	1	1	0.06	arginine decarboxylase [Providencia rettgeri]
99	1	NCBIprot	KFL44745.1	44	32130	1	1	1	1	0.16	2-dehydro-3-deoxygluconokinase [Sphingobium sp. ba1]
100	1	NCBIprot	RKQ47919.1	44	20544	1	1	1	1	0.27	outer membrane protein with beta-barrel domain [Flavobacterium johnsoniae]
101	1	NCBIprot	GDX64693.1	43	153485	1	1	1	1	0.03	hypothetical protein LBMAG35_15310 [Chlorobi bacterium]
102	1	NCBIprot	ABQ05229.1	43	43179	1	1	1	1	0.12	leucine dehydrogenase [Flavobacterium johnsoniae UW101]
103	1	NCBIprot	OHC94813.1	43	168461	1	1	1	1	0.03	glutamate dehydrogenase [Sphingomonadales bacterium RIFCSPLOWO2_12_FULL_63_15]
104	1	NCBIprot	OHC93507.1	43	156971	1	1	1	1	0.03	DNA-directed RNA polymerase subunit beta' [Sphingomonadales bacterium RIFCSPLOWO2_12_FULL_63_15]
105	1	NCBIprot	KPL08202.1	43	63391	1	1	1	1	0.08	hypothetical protein AMJ85_08640 [candidate division BRC1 bacterium SM23_51]
106	1	NCBIprot	WP_112414035.1	43	113871	1	1	1	1	0.04	glycosyltransferase [Rhizobiales bacterium]
107	1	NCBIprot	MAH13641.1	42	49824	1	1	1	1	0.1	serine/threonine protein kinase [Verrucomicrobia bacterium]
108	1	NCBIprot	HAV38671.1	42	69014	1	1	1	1	0.07	molecular chaperone DnaK [Sutterellaceae bacterium]
109	1	NCBIprot	2KVQ_G	42	6944	1	1	1	1	0.95	Chain G, Transcription antitermination protein nusG [Escherichia coli K-12]
110	1	NCBIprot	HCB32411.1	42	8514	1	1	1	1	0.74	flagellin [Deltaproteobacteria bacterium]
111	1	NCBIprot	PCL27658.1	41	12585	1	1	1	1	0.47	hypothetical protein CPZ20_15345 [Lactobacillus rhamnosus]
112	1	NCBIprot	5IRY_A	41	62419	1	1	1	1	0.08	Chain A, Desmocollin-1 [Homo sapiens]
113	1	NCBIprot	WP_037473925.1	41	70184	1	1	1	1	0.07	transketolase [Sphingobium sp. ba1]
114	1	NCBIprot	HCB00961.1	41	25306	1	1	1	1	0.21	hypothetical protein [Anaerolineae bacterium]
115	1	NCBIprot	PKS07166.1	40	261367	1	1	1	1	0.02	hypothetical protein jhhlp_005766, partial [Lomentospora prolificans]
116	1	NCBIprot	WP_012023736.1	40	37293	1	1	1	1	0.14	cytochrome oxidase subunit III [Flavobacterium johnsoniae]
117	1	NCBIprot	WP_089882058.1	40	34476	1	1	1	1	0.15	alpha/beta hydrolase [Citreimonas salinaria]
118	1	NCBIprot	XP_003030440.1	40	69716	1	1	1	1	0.07	hypothetical protein SCHCODRAFT_257636 [Schizophyllum commune H4-8]
119	1	NCBIprot	WP_012022911.1	36	59437	2	2	2	2	0.18	DUF4270 domain-containing protein [Flavobacterium johnsoniae]
120	1	NCBIprot	KFL46654.1	39	61029	2	2	2	2	0.18	putative PQQ-linked alcohol dehydrogenase [Sphingobium sp. ba1]
121	1	NCBIprot	WP_037476242.1	39	30987	1	1	1	1	0.17	MULTISPECIES: cytochrome c1 [unclassified Sphingobium]
122	1	NCBIprot	WP_083378308.1	38	72889	1	1	1	1	0.07	ATP-dependent DNA helicase [Varibaculum massiliense]
123	1	NCBIprot	KHJ34587.1	38	41478	1	1	1	1	0.13	putative mitogen-activated protein kinase [Erysiphe necator]
124	1	NCBIprot	OQW46960.1	38	15051	1	1	1	1	0.38	cytochrome c biogenesis protein CcmE [Proteobacteria bacterium SG_bin6]
125	1	NCBIprot	MBB84099.1	38	46594	1	1	1	1	0.11	cytochrome [Deltaproteobacteria bacterium]
126	1	NCBIprot	MAX00168.1	37	30533	1	1	1	1	0.17	50S ribosomal protein L2 [Sphingomonas sp.]
127	1	NCBIprot	CEI89128.1	37	22129	1	1	1	1	0.25	hypothetical protein RMCBS344292_03497 [Rhizopus microsporus]
128	1	NCBIprot	RZL60044.1	36	21757	1	1	1	1	0.25	inorganic diphosphatase [Sphingomonas sp.]
129	1	NCBIprot	XP_014237959.1	36	142430	1	1	1	1	0.04	uncharacterized protein LOC106659783 [Trichogramma pretiosum]
130	1	NCBIprot	WP_115977911.1	36	39157	1	1	1	1	0.13	glycosyltransferase [Rhodosalinus sediminis]
131	1	NCBIprot	OHC98199.1	36	16322	1	1	1	1	0.35	hypothetical protein A3H25_12685 [Sphingomonadales bacterium RIFCSPLOWO2_12_FULL_63_15]
132	1	NCBIprot	OHC91312.1	35	44010	1	1	1	1	0.12	pyridine nucleotide-disulfide oxidoreductase [Sphingomonadales bacterium GWF1_63_6]
133	1	NCBIprot	QGV10563.1	35	53878	1	1	1	1	0.1	SPASM domain-containing protein [Bacillus cereus]
134	1	NCBIprot	WP_037475378.1	35	9458	1	1	1	1	0.65	MULTISPECIES: hypothetical protein [unclassified Sphingobium]
135	1	NCBIprot	WP_093095056.1	34	41783	1	1	1	1	0.12	multidrug effflux MFS transporter [Shimia aestuarii]
136	1	NCBIprot	WP_004213393.1	34	102003	1	1	1	1	0.05	TonB-dependent receptor [Sphingobium yanoikuyae]
137	1	NCBIprot	WP_055756394.1	34	58031	1	1	1	1	0.09	trigger factor [Sphingomonas sp. Leaf23]
138	1	NCBIprot	RZK03088.1	33	68393	1	1	1	1	0.07	molecular chaperone DnaK [Novosphingobium sp.]
139	1	NCBIprot	WP_083703536.1	31	27816	1	1	1	1	0.19	ribonuclease HI family protein [Pseudoalteromonas sp. SK20]
140	1	NCBIprot	XP_004246685.1	30	12251	1	1	1	1	0.48	mitochondrial import inner membrane translocase subunit TIM14-2 isoform X1 [Solanum lycopersicum]
141	1	NCBIprot	XP_030994188.1	29	122213	1	1	1	1	0.04	uncharacterized protein E0L32_006889 [Phialemoniopsis curvata]
142	1	NCBIprot	OHD03986.1	28	46684	1	1	1	1	0.11	serine hydroxymethyltransferase [Sphingomonadales bacterium RIFCSPLOWO2_12_FULL_63_15]
143	1	NCBIprot	WP_089869459.1	27	26362	1	1	1	1	0.2	hypothetical protein [Lachnospiraceae bacterium G11]
144	1	NCBIprot	PUZ62458.1	27	9467	1	1	1	1	0.65	hypothetical protein GQ55_4G359300 [Panicum hallii var. hallii]
145	1	NCBIprot	TPR07237.1	27	60418	1	1	1	1	0.09	NmrA-like family protein [Aspergillus niger]
146	1	NCBIprot	KAF0288514.1	24	50392	1	1	1	1	0.1	Microspherule protein 1 [Amphibalanus amphitrite]
147	1	NCBIprot	EAB8928039.1	22	48597	1	1	1	1	0.11	hypothetical protein [Escherichia coli]
148	1	NCBIprot	KTT21925.1	20	13018	1	1	1	1	0.45	hypothetical protein NS331_11005 [Pseudacidovorax intermedius]

## Sheet: Fig 1A all with BamG
Type of search	MS/MS Ion Search
Enzyme	Trypsin
Fixed modifications	Carbamidomethyl (C)
Variable modifications	Oxidation (M)
Mass values	Monoisotopic
Protein mass	Unrestricted
Peptide mass tolerance	20 ppm
Fragment mass tolerance	0.6 Da
Max missed cleavages	1
Instrument type	ESI-FTICR
Number of queries	26595
Warning	3 sequences ignored because length greater than maximum configured
Significance threshold p<	0.05
Max. number of families	AUTO
Ions score or expect cut-off	-1
Min. number of sig. unique sequences	1
Preferred taxonomy	All entries
Family	Member	Database	Accession	Score	Mass	Num. of matches	Num. of significant matches	Num. of sequences	Num. of significant sequences	emPAI	Description
1	1	NCBIprot	NP_000217.2	428	62255	21	21	6	6	0.58	keratin, type I cytoskeletal 9 [Homo sapiens]
1	2	NCBIprot	AAH34697.1	91	59020	5	5	5	5	0.49	Keratin 10 [Homo sapiens]
1	3	NCBIprot	AAB35421.1	85	51548	3	3	2	2	0.2	type I keratin 16 [Homo sapiens]
1	4	NCBIprot	XP_023060502.2	84	68710	6	6	3	3	0.23	keratin, type I cytoskeletal 14-like [Piliocolobus tephrosceles]
2	1	NCBIprot	ABQ04722.1	258	101366	23	23	11	11	0.67	surface antigen (D15) [Flavobacterium johnsoniae UW101]
3	1	NCBIprot	NP_000414.2	216	65678	9	9	4	4	0.33	keratin, type II cytoskeletal 2 epidermal [Homo sapiens]
3	2	NCBIprot	AAG41947.1	126	66198	8	8	6	6	0.54	keratin 1 [Homo sapiens]
3	3	NCBIprot	XP_008001536.1	123	67565	7	7	5	5	0.42	PREDICTED: keratin, type II cytoskeletal 1 [Chlorocebus sabaeus]
3	4	NCBIprot	XP_024113020.1	93	65641	7	7	5	5	0.43	keratin, type II cytoskeletal 1 [Pongo abelii]
4	1	NCBIprot	WP_012022911.1	214	59437	15	15	5	5	0.49	DUF4270 domain-containing protein [Flavobacterium johnsoniae]
5	1	NCBIprot	WP_012022495.1	155	117174	6	6	3	3	0.13	SusC/RagA family TonB-linked outer membrane protein [Flavobacterium johnsoniae]
6	1	NCBIprot	WP_012023492.1	81	44451	6	6	3	3	0.38	hypothetical protein [Flavobacterium johnsoniae]
7	1	NCBIprot	XP_002195031.2	78	58992	1	1	1	1	0.08	keratin, type II cytoskeletal 6A-like [Taeniopygia guttata]
8	1	NCBIprot	1AON_A	75	57333	1	1	1	1	0.09	Chain A, Crystal Structure Of The Asymmetric Chaperonin Complex GroelGROES(ADP)7 [Escherichia coli]
9	1	NCBIprot	OXA75576.1	73	30358	4	4	2	2	0.36	outer membrane protein assembly factor BamD [Flavobacterium frigidimaris]
10	1	NCBIprot	WP_082777865.1	67	19584	2	2	1	1	0.27	DUF309 domain-containing protein [Tsukamurella pseudospumae]
11	1	NCBIprot	TKJ02321.1	64	12056	2	2	1	1	0.47	PspA/IM30 family protein, partial [Bacillus cereus]
12	1	NCBIprot	WP_012024810.1	61	25214	1	1	1	1	0.2	DUF2807 domain-containing protein [Flavobacterium johnsoniae]
13	1	NCBIprot	WP_152321435.1	60	57538	2	2	2	2	0.18	chaperonin GroEL [Erwinia endophytica]
14	1	NCBIprot	WP_012022496.1	60	54407	1	1	1	1	0.09	SusD/RagB family nutrient-binding outer membrane lipoprotein [Flavobacterium johnsoniae]
15	1	NCBIprot	P0DOY2.1	57	11458	1	1	1	1	0.5	RecName: Full=Immunoglobulin lambda constant 2; AltName: Full=Ig lambda chain C region Kern; AltName: Full=Ig lambda chain C region NIG-64; AltName: Full=Ig lambda chain C region SH; AltName: Full=Ig lambda chain C region X; AltName: Full=Ig lambda-
16	1	NCBIprot	1AVD_A	57	14437	1	1	1	1	0.38	Chain A, Avidin [Gallus gallus]
17	1	NCBIprot	NP_000415.2	55	62568	4	4	2	2	0.16	keratin, type II cytoskeletal 5 [Homo sapiens]
17	2	NCBIprot	AAA59466.1	43	60258	2	2	2	2	0.17	keratin type II, partial [Homo sapiens]
18	1	NCBIprot	CCZ14718.1	53	37296	1	1	1	1	0.13	polyprenyl synthetase [Prevotella sp. CAG:487]
19	1	NCBIprot	WP_036649834.1	53	15936	1	1	1	1	0.34	polymer-forming cytoskeletal protein [Paenibacillus wynnii]
20	1	NCBIprot	TKA73058.1	53	47051	1	1	1	1	0.11	hypothetical protein B0A49_07021, partial [Cryomyces minteri]
21	1	NCBIprot	PTT05577.1	52	41297	1	1	1	1	0.12	quinol:cytochrome C oxidoreductase, partial [Flavobacterium sp. HMWF030]
22	1	NCBIprot	RYE85183.1	51	50330	1	1	1	1	0.1	FAD-binding protein [Rhizobiales bacterium]
23	1	NCBIprot	WP_130644693.1	50	12501	1	1	1	1	0.45	septum formation initiator family protein [Marinilabiliaceae bacterium JC017]
24	1	NCBIprot	Q25QU7.2	48	32874	1	1	1	1	0.15	RecName: Full=Malate dehydrogenase [Flavobacterium frigidimaris]
25	1	NCBIprot	WP_076928595.1	47	45059	1	1	1	1	0.11	sodium:proton antiporter [Proteiniphilum saccharofermentans]
26	1	NCBIprot	WP_085103658.1	47	9266	1	1	1	1	0.65	hypothetical protein [Desulfovibrio gilichinskyi]
27	1	NCBIprot	WP_156922532.1	47	19781	1	1	1	1	0.27	ActR/PrrA/RegA family redox response regulator transcription factor [Azorhizobium doebereinerae]
28	1	NCBIprot	WP_012023847.1	46	28586	2	2	1	1	0.39	hypothetical protein [Flavobacterium johnsoniae]
29	1	NCBIprot	HAN79623.1	45	258209	1	1	1	1	0.02	cell surface protein SprA [Bacteroidales bacterium]
30	1	NCBIprot	MBM00603.1	42	126140	1	1	1	1	0.04	acriflavin resistance protein [Rhodopirellula sp.]
31	1	NCBIprot	MBC07781.1	42	127991	1	1	1	1	0.04	hypothetical protein [Thalassospira sp.]
32	1	NCBIprot	REE85536.1	41	89698	1	1	1	1	0.05	iron complex outermembrane receptor protein [Flavobacterium sp. GV028]
33	1	NCBIprot	CQA01809.1	40	35471	1	1	1	1	0.14	putative helicase [Mycobacteroides abscessus]
34	1	NCBIprot	PKL46452.1	39	54435	1	1	1	1	0.09	hypothetical protein CVV39_07195 [Planctomycetes bacterium HGW-Planctomycetes-1]
35	1	NCBIprot	HCW00195.1	35	28239	1	1	1	1	0.18	TIGR03084 family protein [Acidimicrobiaceae bacterium]
36	1	NCBIprot	RHO04181.1	34	239533	1	1	1	1	0.02	hypothetical protein DW260_03820 [Clostridium sp. AM22-16AC]
37	1	NCBIprot	HBI00134.1	34	39856	1	1	1	1	0.13	leucine dehydrogenase [Flavobacterium sp.]
38	1	NCBIprot	TRZ00258.1	34	36143	1	1	1	1	0.14	hypothetical protein DNTS_003713, partial [Danionella translucida]
39	1	NCBIprot	WP_152496625.1	29	29708	1	1	1	1	0.17	recombinase family protein [Roseovarius sp. THAF8]
40	1	NCBIprot	WP_141704467.1	27	43153	1	1	1	1	0.12	alpha/beta hydrolase [Planobispora rosea]
41	1	NCBIprot	MPT26847.1	26	32292	1	1	1	1	0.16	2-nitropropane dioxygenase [Achromobacter sp.]
42	1	NCBIprot	RZV59523.1	26	39595	1	1	1	1	0.13	biotin synthase BioB [Pseudomonadales bacterium]
43	1	NCBIprot	WP_045088034.1	25	75646	1	1	1	1	0.06	ABC transporter substrate-binding protein [Defluviitoga tunisiensis]
44	1	NCBIprot	WP_056276938.1	25	11927	1	1	1	1	0.48	hypothetical protein [Hydrogenophaga sp. Root209]
45	1	NCBIprot	PRP99651.1	25	22885	1	1	1	1	0.23	hypothetical protein ENSA7_62910 [Enhygromyxa salina]
46	1	NCBIprot	XP_028556700.1	25	81484	1	1	1	1	0.06	uncharacterized protein LOC114581210 [Dendrobium catenatum]
47	1	NCBIprot	RPJ79683.1	23	19643	1	1	1	1	0.27	hypothetical protein EHJ94_07785, partial [Deltaproteobacteria bacterium]
48	1	NCBIprot	MBO98964.1	17	36182	1	1	1	1	0.14	hypothetical protein [Chloroflexi bacterium]
