# Supplementary material for: A new paradigm for outer membrane protein biogenesis in the Bacteroidota
Source: Nature. 2025 Oct 1;647(8089):479–87. doi: 10.1038/s41586-025-09532-8 (PMC12611786; doi:10.1038/s41586-025-09532-8)
Supplement: Supplementary file 6 — Source Data Fig. 4 [file 41586_2025_9532_MOESM6_ESM.xlsx]

## Sheet: Fig 4e BamA -aTC vs +aTC
Significant	- LOG(P-VALUE)	Difference	Protein IDs	Entry	Final annot	Peptides	Unique peptides	Sequence coverage [%]	Mol. weight [kDa]	Q-value	Score	MS/MS count	#Imputations
	0.00210287	0.00175794	A1E5T9	A1E5T9		18	18	26.2	101.13	0	129.66	108	0
	0.653504	0.537757	A1E5U0	A1E5U0		6	6	63.4	13.938	0	41.939	62	0
+	5.44072	-3.51694	A1E5U4	A1E5U4		14	14	12.9	168.33	0	100.52	56	1
+	2.37357	-1.54906	A1E5U5	A1E5U5		42	42	17.7	672.01	0	323.31	252	0
	0.302959	0.242216	A1E5U7	A1E5U7		14	14	59.7	42.382	0	126.38	113	0
	0.402027	-0.194953	A5F9R5	A5F9R5		13	13	34.9	52.94	0	79.558	90	0
	0.628173	-0.293657	A5F9R6	A5F9R6		4	4	15.9	45.484	0	39.827	27	0
	0.25668	0.415646	A5F9R7	A5F9R7		7	7	32.7	33.085	0	45.396	42	0
	0.598531	0.560995	A5F9R8	A5F9R8		10	10	38.7	30.771	0	112.44	98	0
	0.0421629	0.0225652	A5F9R9	A5F9R9		7	7	36.7	25.263	0	42.036	52	0
	1.28719	0.75988	A5F9S0	A5F9S0		13	13	49.4	43	0	81.032	51	0
	0.115397	-0.105214	A5F9S1	A5F9S1		7	7	18.5	48.997	0	24.294	79	0
	0.01535	-0.0054512	A5F9S2	A5F9S2		13	13	59.9	34.711	0	93.775	107	0
	0.0221326	0.0226561	A5F9S3	A5F9S3		13	13	52.4	39.959	0	85.187	271	0
	0.201251	-0.425412	A5F9S4	A5F9S4		4	4	30.7	21.791	0	19.92	37	1
	1.58746	-0.484217	A5F9T2	A5F9T2		11	11	56.4	22.41	0	86.645	207	0
	0.966377	0.599016	A5F9T3	A5F9T3		13	13	77.3	25.575	0	154.96	249	0
	0.389995	0.374563	A5F9T4	A5F9T4		11	11	68.6	19.6	0	111.06	109	0
	0.590379	-0.361595	A5F9U6	A5F9U6		13	13	24	73.369	0	124.7	228	0
+	1.87222	1.80669	A5F9U9	A5F9U9		9	9	54.2	23.628	0	80.579	109	0
	0.0989167	-0.0524343	A5F9V7	A5F9V7		18	18	52.5	50.812	0	96.115	122	0
	0.384796	-0.19097	A5F9V8	A5F9V8		12	12	19.2	82.668	0	51.309	78	0
+	2.01211	0.808875	A5F9V9	A5F9V9		12	12	47.8	38.874	0	135.02	231	0
	0.723124	-0.83532	A5F9W0	A5F9W0	OMP	6	6	25.7	35.83	0	63.458	37	0
	0.745771	-0.173556	A5F9W6	A5F9W6		64	64	61.8	126.64	0	323.31	1630	0
	1.46198	1.01058	A5F9W8	A5F9W8		10	10	64.7	28.682	0	186.56	329	0
	0.0678825	0.0602144	A5F9W9	A5F9W9		7	7	42.6	19.204	0	55.073	55	0
	0.0992992	0.0510623	A5F9X0	A5F9X0		4	4	16.6	29.805	0	26.781	12	4
	1.7359	-0.37628	A5F9X5	A5F9X5		6	6	12.6	55.113	0	17.127	27	1
	0.163835	0.107125	A5F9X7	A5F9X7		10	10	20.2	71.919	0	49.486	47	0
	0.0350649	0.0174414	A5F9X8	A5F9X8		16	16	49	48.555	0	230.31	285	0
	0.0611432	-0.0208321	A5F9Y4	A5F9Y4		3	3	30.7	13.234	0	20.028	72	0
	0.325343	-0.260243	A5F9Y6	A5F9Y6		6	6	35.2	28.989	0	21.656	41	2
	0.942628	0.511678	A5F9Y8	A5F9Y8		12	12	57.4	34.576	0	130.89	213	0
	0.179439	0.353062	A5F9Z0	A5F9Z0		2	2	30	6.9181	0	14.916	115	0
	0.0284332	-0.0387789	A5F9Z1	A5F9Z1		8	8	48.7	8.8394	0	55.24	186	0
	0.590323	-0.206957	A5F9Z6	A5F9Z6		9	9	90.6	14.906	0	83.167	113	0
	0.0688796	0.147945	A5F9Z8	A5F9Z8		4	4	24	16.927	0	23.291	23	0
	0.920425	0.607841	A5FA01	A5FA01		4	4	21.1	26.671	0	12.699	12	0
	0.0636628	0.0464757	A5FA02	A5FA02		5	5	24.3	28.761	0	26.987	34	0
	0.316309	-0.0962327	A5FA05	A5FA05		9	9	21.6	60.791	0	58.05	72	0
	0.430364	0.356222	A5FA21	A5FA21	SLP	5	5	12.6	58.703	0	20.951	9	5
	0.758746	0.438493	A5FA27	A5FA27		9	9	28.2	33.699	0	89.604	115	0
	1.1033	-0.918104	A5FA29	A5FA29	OMP	9	9	29.1	55.024	0	90.949	55	0
	0.0816833	0.0679258	A5FA30	A5FA30		7	7	27.2	49.496	0	32.49	47	0
	0.301267	-0.113481	A5FA31	A5FA31		12	12	31.9	55.783	0	84.559	105	0
	0.490003	0.226641	A5FA32	A5FA32		22	22	44.5	67.099	0	245.86	448	0
	0.242657	0.400325	A5FA35	A5FA35		1	1	12	9.416	0	9.3984	124	0
	0.624832	0.244877	A5FA36	A5FA36		6	6	27.3	32.291	0	22.777	60	0
	0.590503	-0.251492	A5FA37	A5FA37		6	6	23.7	41.723	0	25.1	18	3
	0.150154	-0.106588	A5FA38	A5FA38		15	15	63.9	33.433	0	95.793	104	0
	0.194674	-0.290771	A5FA39	A5FA39		3	3	10.4	31.846	0	48.902	32	0
	0.0790346	0.10074	A5FA41	A5FA41		19	19	29.4	92.818	0	130.81	59	0
+	2.88514	0.438108	A5FA42	A5FA42		15	15	41.9	45.166	0	108.91	129	0
+	3.2084	-2.28571	A5FA43	A5FA43	OMP	26	26	29.7	142.2	0	301.29	133	0
	0.0623128	-0.0597197	A5FA44	A5FA44		2	2	13.3	20.899	0	19.086	32	1
	0.348935	0.196774	A5FA46	A5FA46		14	14	52.3	41.599	0	142.13	195	0
	0.645016	0.313128	A5FA49	A5FA49		3	3	19.4	20.973	0	10.649	22	1
	0.028483	0.0414193	A5FA57	A5FA57		4	4	13	51.862	0	27.128	41	0
	0.486503	0.334163	A5FA63	A5FA63		5	5	24.9	24.536	0	30.84	39	0
+	2.63361	-1.57743	A5FA64	A5FA64		14	14	49.7	48.794	0	144.39	78	0
	0.0118587	0.0108102	A5FA65	A5FA65		9	8	39	39.778	0	94.352	127	0
	0.04413	-0.0656617	A5FA67	A5FA67		10	10	47.6	28.864	0	46.907	46	0
	0.896859	0.250078	A5FA68	A5FA68		13	13	40.6	56.449	0	163.76	160	0
	0.577936	-0.208055	A5FA69	A5FA69		4	4	14.1	39.259	0	11.694	47	0
	0.647784	-1.15139	A5FA71	A5FA71		3	3	15.8	28.733	0	14.645	10	3
	0.354618	0.356596	A5FA73	A5FA73		14	14	52.9	43.125	0	96.709	122	0
	0.546487	0.873968	A5FA80	A5FA80		6	6	42.4	23.004	0	27.514	34	1
	1.09668	0.583421	A5FA81	A5FA81		7	7	54.3	20.256	0	49.449	37	0
	0.124417	-0.059096	A5FA88	A5FA88		13	13	31.6	67.411	0	172.2	113	0
	0.677038	-0.521049	A5FA92	A5FA92		13	13	45.9	51.757	0	129.85	76	0
	0.688187	0.227051	A5FA99	A5FA99		9	9	20.7	58.558	0	37.543	30	1
+	2.81546	2.82009	A5FAD6	A5FAD6		12	12	35.6	54.651	0	88.67	73	0
	0.500488	-0.160837	A5FAE4	A5FAE4		26	26	32.2	112.47	0	247.74	278	0
	0.782518	0.418276	A5FAE5	A5FAE5		4	4	13.5	47.267	0	20.006	29	2
	0.136484	0.042326	A5FAF2	A5FAF2		32	29	38.1	107.94	0	285.16	354	0
	1.28518	0.418284	A5FAF3	A5FAF3		28	7	55.6	73.15	0	275.53	419	0
+	4.58806	-2.06335	A5FAF5	A5FAF5	OMP	49	49	65.4	120.26	0	323.31	748	0
+	2.57296	-1.17833	A5FAF6	A5FAF6	SLP	22	22	60.8	64.647	0	323.31	467	0
	0.374701	-0.325224	A5FAF7	A5FAF7	SLP	9	9	24.3	44.612	0	43.458	58	0
	0.508484	1.07109	A5FAF8	A5FAF8		7	6	31.6	30.271	0	86.902	37	0
	0.843368	-0.423336	A5FAF9	A5FAF9		8	8	15.4	56.365	0	46.921	62	0
+	3.78802	-0.965082	A5FAG0	A5FAG0		7	7	35	37.89	0	105.54	41	0
	0.49788	-0.120953	A5FAG5	A5FAG5		34	34	54.1	94.773	0	323.31	320	0
	0.544046	-0.339795	A5FAG6	A5FAG6		12	12	34.1	56.852	0	99.951	93	0
	0.437857	0.200594	A5FAH3	A5FAH3		23	23	67	51.697	0	181.93	230	0
	0.358111	-0.259327	A5FAH4	A5FAH4		9	9	20.8	58.333	0	73.068	52	0
	0.273202	-0.460071	A5FAH6	A5FAH6		8	8	32.7	46.293	0	49.77	28	3
	0.24497	0.287402	A5FAH7	A5FAH7		11	11	34.8	45.287	0	27.89	36	0
	1.06805	0.526752	A5FAH8	A5FAH8		17	17	38.8	45.884	0	61.35	163	0
	0.0654594	-0.0309664	A5FAI5	A5FAI5		10	10	15.5	74.63	0	61.726	159	0
	0.228823	0.116421	A5FAI6	A5FAI6		22	22	58.9	46.473	0	199.72	272	0
	0.800375	0.347254	A5FAI7	A5FAI7		13	13	44	38.999	0	111.48	133	0
	1.68547	-0.672232	A5FAJ0	A5FAJ0	OMP	34	34	61.9	92.385	0	323.31	360	0
	0.132316	-0.0973924	A5FAJ1	A5FAJ1		12	12	41.4	50.012	0	166.28	97	0
	0.264164	0.149635	A5FAJ4	A5FAJ4		18	18	58.3	43.195	0	136.29	251	0
	0.370431	0.529889	A5FAK1	A5FAK1		8	8	59.7	18.518	0	80.83	111	0
	0.809546	-0.36003	A5FAK2	A5FAK2		12	12	57.8	35.555	0	104.45	115	0
	0.888545	0.367606	A5FAK5	A5FAK5		18	18	64.3	39.776	0	138.94	193	0
	1.41022	1.00394	A5FAL1	A5FAL1		7	7	52	18.853	0	77.438	77	0
	0.410157	-0.195806	A5FAL2	A5FAL2		9	9	32.8	46.2	0	29.66	38	0
	0.806375	0.3948	A5FAL3	A5FAL3		13	13	66.8	23.834	0	73.972	92	0
	1.09601	0.283977	A5FAL7	A5FAL7		29	29	47.1	88.17	0	224.92	284	0
	1.05115	0.49303	A5FAL9	A5FAL9		12	12	45	42.138	0	98.013	73	0
	1.76366	0.511583	A5FAM0	A5FAM0		19	19	38.8	66.294	0	130.04	166	0
	0.0946002	-0.150391	A5FAM4	A5FAM4		12	12	41.9	51.689	0	57.233	38	1
	0.325751	-0.169339	A5FAM6	A5FAM6		16	16	26.7	84.764	0	92.432	93	0
	1.32458	0.306281	A5FAN8	A5FAN8		23	23	52.7	66.957	0	323.31	381	0
	1.13061	0.449457	A5FAP2	A5FAP2		13	13	38.5	49.62	0	114.65	94	0
	1.26823	0.534838	A5FAP3	A5FAP3		37	37	44.8	119.5	0	276.37	380	0
	0.358856	0.58113	A5FAP7	A5FAP7		7	7	17.7	55.921	0	53.345	36	1
	1.63733	-0.447109	A5FAQ1	A5FAQ1		37	37	41.9	134.25	0	228.44	193	0
	0.226372	-0.0797125	A5FAQ5	A5FAQ5		8	8	36	29.639	0	42.188	109	0
	0.33893	0.219046	A5FAQ7	A5FAQ7		8	8	25.8	50.097	0	38.832	48	0
	0.133886	0.094415	A5FAR0	A5FAR0		4	4	21	30.561	0	37.099	37	1
	0.767897	-0.36532	A5FAR2	A5FAR2		10	10	40.3	42.379	0	132.86	101	0
	0.272629	-0.181683	A5FAR5	A5FAR5		4	4	25.4	21.107	0	16.887	35	0
	0.00111855	0.000647863	A5FAS1	A5FAS1		15	15	29	79.162	0	226.03	160	0
+	2.66555	2.43061	A5FAT9	A5FAT9	SLP	6	6	28.4	26.208	0	90.898	71	0
+	2.97173	1.75521	A5FAU1	A5FAU1		8	8	43.3	22.745	0	40.714	54	0
	0.381851	0.186387	A5FAU2	A5FAU2		20	20	60.6	49.482	0	304.04	538	0
	0.034618	-0.0247364	A5FAU3	A5FAU3		9	9	46.1	36.019	0	115.57	71	0
	0.15952	0.280405	A5FAU6	A5FAU6		7	7	27.9	36.781	0	39.081	34	0
	1.62872	-0.543826	A5FAV1	A5FAV1		11	11	24.7	66.891	0	60.476	53	0
+	2.39014	-1.39211	A5FAV5	A5FAV5	SLP	9	9	23.4	49.652	0	65.883	28	0
	0.734619	0.454385	A5FAV9	A5FAV9		9	9	32.3	38.297	0	104.63	107	0
	1.0492	0.2456	A5FAW0	A5FAW0		24	24	48	67.285	0	323.31	338	0
	0.605214	0.235699	A5FAW8	A5FAW8		9	9	43.8	34.165	0	59.151	51	0
	0.347615	0.131344	A5FAX1	A5FAX1		13	13	48.4	46.013	0	89.487	84	0
	0.199751	-0.15814	A5FAZ2	A5FAZ2		6	6	12.1	69.57	0	29.91	21	0
	0.583901	0.484964	A5FAZ3	A5FAZ3		4	4	19.6	24.129	0	21.922	31	0
	0.0304597	0.0161699	A5FB08	A5FB08		13	13	46.4	40.757	0	144.39	71	0
	0.418644	0.385501	A5FB24	A5FB24		20	20	78.4	35.987	0	310.62	325	0
+	2.91656	1.07771	A5FB25	A5FB25		9	9	36.3	35.297	0	65.899	60	0
	0.988219	-0.474239	A5FB26	A5FB26		19	19	14.3	168.68	0	54.851	63	0
	0.222855	0.0936985	A5FB27	A5FB27		8	8	41.2	37.076	0	70.644	122	0
	0.144961	0.0732409	A5FB31	A5FB31		15	15	55.5	35.219	0	174.79	370	0
	0.49954	0.282136	A5FB32	A5FB32		13	13	42.6	41.397	0	74.106	75	0
+	3.18111	-1.842	A5FB33	A5FB33	OMP	14	14	24	104.27	0	131.42	78	0
	0.110299	0.0600376	A5FB36	A5FB36		11	11	44.9	32.364	0	114.11	60	0
	0.0815363	0.0519002	A5FB37	A5FB37		7	7	23.5	46.045	0	34.185	117	0
	0.399218	0.260019	A5FB38	A5FB38		8	8	30.7	38.158	0	37.832	31	1
	0.0502539	-0.0348199	A5FB41	A5FB41		7	7	73	15.541	0	159.91	114	0
	0.08856	0.0674343	A5FB44	A5FB44		13	13	66.5	28.993	0	160.99	202	0
	0.00926794	0.0121365	A5FB45	A5FB45		6	6	14.4	50.221	0	43.5	78	0
	0.115777	-0.073878	A5FB46	A5FB46		9	9	71.1	23.566	0	159.36	164	0
	0.171285	-0.0971775	A5FB47	A5FB47		9	9	54.3	29.344	0	146.68	129	0
	0.54152	0.314581	A5FB48	A5FB48		18	18	53.3	39.673	0	271.8	183	0
+	2.55342	1.33675	A5FB50	A5FB50		15	15	50.2	32.512	0	242.61	431	0
	0.0614105	-0.030407	A5FB52	A5FB52		18	18	58.6	46.248	0	233.09	181	0
	0.725783	0.747081	A5FB58	A5FB58		7	7	34.8	26.931	0	58.381	42	0
	1.05717	0.460791	A5FB66	A5FB66	SLP	20	20	41.4	58.154	0	252.72	267	0
+	3.0421	-1.15862	A5FB67	A5FB67	OMP	47	46	71.2	109.34	0	323.31	479	0
	0.261776	0.160706	A5FB68	A5FB68		4	4	22.3	20.703	0	25.362	31	2
	1.05105	0.954618	A5FB69	A5FB69		5	5	34.6	21.492	0	23.069	29	0
	0.897556	1.12379	A5FB71	A5FB71		16	16	44.2	61.448	0	101.65	41	0
+	1.65449	1.07642	A5FB75	A5FB75		8	8	50.7	16.773	0	39.241	76	0
	0.0854915	0.0572077	A5FB79	A5FB79		15	15	66.6	34.227	0	147.29	117	0
	1.52995	1.14068	A5FB81	A5FB81		13	13	75	22.068	0	98.197	83	0
	0.968582	0.585652	A5FB83	A5FB83		13	13	50.3	33.317	0	145.7	157	0
	1.09179	0.300687	A5FB84	A5FB84		28	28	50.6	80.106	0	323.31	323	0
	0.0720995	0.0309219	A5FB95	A5FB95		14	14	55.7	40.372	0	198.91	175	0
	0.0615891	-0.0528037	A5FB96	A5FB96		5	5	51.4	16.004	0	91.299	50	0
	1.51657	0.310288	A5FBA2	A5FBA2		19	19	29	90.459	0	128.51	136	0
	0.0354073	-0.0168482	A5FBA7	A5FBA7		9	9	73.3	22.866	0	95.229	101	0
	0.563317	0.403883	A5FBA9	A5FBA9		15	15	39.8	49.927	0	141.44	157	0
	0.190315	-0.125203	A5FBB2	A5FBB2		9	9	18.4	64.843	0	42.316	84	0
	0.557781	0.24537	A5FBB4	A5FBB4		35	34	50.8	105.39	0	217.37	185	0
	0.203734	0.250395	A5FBB5	A5FBB5		9	9	43.8	27.484	0	79.952	93	0
+	2.45436	1.56441	A5FBC2	A5FBC2	SLP	10	10	32.9	52.024	0	126.88	68	0
+	2.62696	0.990183	A5FBC4	A5FBC4		11	11	51.5	25.629	0	170.46	184	0
	1.32653	-0.24213	A5FBC6	A5FBC6		10	10	45	34.801	0	127.39	170	0
	0.620767	0.45381	A5FBD8	A5FBD8		9	9	52.4	23.591	0	32.753	62	0
	0.943591	-0.546883	A5FBE6	A5FBE6		5	5	29.1	28.411	0	48.242	31	2
	0.231598	0.129495	A5FBE7	A5FBE7		3	3	34.8	10.31	0	13.217	26	5
	0.376639	0.478419	A5FBE8	A5FBE8		6	6	38.2	19.599	0	63.059	15	1
	0.595447	-0.298571	A5FBF5	A5FBF5	OMP	8	8	26	44.223	0	31.631	12	2
	0.263209	0.24097	A5FBI6	A5FBI6		6	6	12	65.723	0	29.87	21	0
+	2.03304	1.49142	A5FBK6	A5FBK6		4	4	8.5	48.977	0	11.337	24	0
	0.10306	-0.0640494	A5FBL4	A5FBL4		12	12	14	120.16	0	59.409	46	0
	0.107649	0.0616512	A5FBM8	A5FBM8		17	17	44.1	57.588	0	139.65	115	0
	0.91271	-0.67032	A5FBP1	A5FBP1		6	6	20.3	35.711	0	48.143	33	2
	0.0476696	0.0232118	A5FBP5	A5FBP5		4	4	20	19.602	0	5.8581	19	0
	0.387499	0.551036	A5FBR4	A5FBR4		2	2	25.6	9.4934	0	15.417	17	1
	0.318293	-0.153843	A5FBR5	A5FBR5		5	5	50	16.85	0	23.676	59	0
	1.37041	0.581388	A5FBR6	A5FBR6		13	13	53.4	27.806	0	162.33	279	0
	1.3525	-0.453749	A5FBS1	A5FBS1		11	11	25.2	62.604	0	73.221	92	0
+	2.54416	0.880334	A5FBS5	A5FBS5		19	19	51.3	55.365	0	320.67	610	0
	0.924284	0.890901	A5FBS6	A5FBS6		11	11	33.3	42.826	0	77.904	66	0
	0.169072	0.114356	A5FBT9	A5FBT9		8	8	30.4	39.793	0	27.319	45	0
	0.222303	-0.110931	A5FBU3	A5FBU3		5	5	17.4	46.582	0	44.262	43	1
	0.95217	0.692034	A5FBV5	A5FBV5		6	6	52.9	17.366	0	60.054	40	0
	0.536533	-0.174105	A5FBW4	A5FBW4		6	6	33	22.609	0	35.038	64	0
	0.0550989	-0.018514	A5FBW7	A5FBW7		16	16	55.1	39.667	0	191.86	306	0
	0.44574	-0.193129	A5FBW9	A5FBW9		8	8	37.6	28.755	0	57.82	73	0
	1.92723	0.443054	A5FBX6	A5FBX6		10	10	35.1	36.033	0	36.385	52	0
	0.0295923	0.0629336	A5FBX8	A5FBX8		8	8	42.7	26.65	0	78.217	35	0
	0.0704399	0.0807349	A5FBX9;A5FDF4	A5FBX9		6	6	38.2	27.187	0	122.97	46	0
	0.735395	-0.197329	A5FBY4	A5FBY4		34	34	43.3	119.76	0	323.31	612	0
	1.60655	1.09553	A5FBZ6	A5FBZ6		14	14	50.7	44.372	0	196.94	78	0
+	3.44209	-1.08013	A5FC34	A5FC34	OMP	29	29	54.1	87.716	0	323.31	395	0
+	2.60282	1.34663	A5FC46	A5FC46		9	9	27.2	40.265	0	33.214	44	0
	1.6443	0.803125	A5FC63	A5FC63		7	7	38	20.929	0	30.766	69	0
	0.0210462	0.0121524	A5FC75	A5FC75		9	9	12.9	112.62	0	58.191	31	0
+	4.4261	4.65808	A5FC97	A5FC97		7	7	81.1	7.7041	0	58.141	68	0
	0.500057	0.759366	A5FC99	A5FC99		4	4	19.4	36.648	0	41.155	31	1
	0.478896	0.312436	A5FCA6	A5FCA6		9	9	22.7	52.473	0	58.717	60	0
	0.0931297	-0.052372	A5FCB4	A5FCB4		9	9	44	28.22	0	75.301	62	0
+	2.0488	0.93592	A5FCD2	A5FCD2		13	13	44.2	51.517	0	138.47	95	0
	0.998098	0.53351	A5FCD3	A5FCD3		26	26	38.8	114.78	0	204.2	191	0
	0.914662	0.904337	A5FCD4	A5FCD4		12	12	54.4	40.764	0	181.78	107	0
	0.956042	-0.376043	A5FCG9	A5FCG9	SLP	14	14	34.4	74.051	0	112.61	74	0
+	2.53305	-2.72625	A5FCH0	A5FCH0	OMP	17	17	21.8	124.2	0	69.542	50	0
	0.539499	0.365245	A5FCI8	A5FCI8		9	9	30.3	46.739	0	67.109	46	1
	0.912608	0.529405	A5FCJ4	A5FCJ4		18	18	45	63.656	0	251.06	261	0
	0.558107	0.505671	A5FCJ5	A5FCJ5		11	11	29.9	37.813	0	106.69	87	0
	0.0143432	-0.00800959	A5FCJ8	A5FCJ8		13	13	21.9	82.129	0	66.386	71	0
	0.044446	-0.119412	A5FCL7	A5FCL7		3	3	42.1	13.283	0	14.859	33	4
+	2.47538	-1.22344	A5FCM0	A5FCM0	OMP	23	23	43.5	90.89	0	231.29	132	0
	0.574424	-0.296108	A5FCM4	A5FCM4		7	7	27.4	34.212	0	18.387	44	0
+	2.15786	1.91934	A5FCQ4	A5FCQ4		12	12	33.5	62.625	0	76.627	38	0
	1.58706	-0.408573	A5FCR6	A5FCR6		19	19	66.2	37.962	0	217.04	319	0
	0.258404	-0.220306	A5FCS6	A5FCS6		6	6	42.3	20.969	0	56.4	35	0
	0.102599	-0.0693932	A5FCS9	A5FCS9		10	10	47	29.462	0	161.41	148	0
	0.538012	-0.465689	A5FCT0	A5FCT0		5	5	42.9	23.127	0	60.956	32	0
	0.0982236	-0.136571	A5FCU9	A5FCU9		11	11	35.7	50.901	0	105.85	45	0
	0.0410325	0.0183582	A5FCV0	A5FCV0		11	11	23.8	62.538	0	108.41	63	0
	1.1427	0.624013	A5FCV4	A5FCV4		6	6	18.7	37.92	0	21.665	23	0
	0.115894	-0.150748	A5FCW7	A5FCW7		10	10	46.1	26.508	0	34.093	38	2
	0.0365093	0.0394745	A5FCX2	A5FCX2		8	8	51.9	23.404	0	37.888	65	0
	0.432884	0.180846	A5FCY6	A5FCY6		8	8	21.4	54.809	0	42.974	32	0
	1.43287	-0.958693	A5FCY8	A5FCY8	OMP	12	12	38.9	46.886	0	80.677	90	0
	0.064695	-0.0524445	A5FCZ0	A5FCZ0		15	15	30.5	75.033	0	86.431	63	0
	0.968865	-1.44018	A5FCZ3	A5FCZ3		7	7	49	23.263	0	53.277	59	0
	0.855253	-1.31181	A5FD05	A5FD05		24	24	55	64.455	0	249.87	180	1
	1.62341	0.562096	A5FD11	A5FD11		14	14	26.2	83.444	0	69.459	93	0
+	3.51578	-2.57136	A5FD15;A5FAD8	A5FAD8;A5FD15	OMP	27	27	44.3	83.128	0	243.32	129	0
	0.441995	-0.589878	A5FD24	A5FD24	SLP	8	8	20.9	70.925	0	46.832	41	1
+	3.4367	-3.05421	A5FD66	A5FD66	OMP	15	15	20.5	119.95	0	70.653	45	1
	0.36237	-0.195364	A5FD70	A5FD70		6	6	12.2	77.093	0	15.69	23	0
	0.101276	-0.0520191	A5FD80	A5FD80		15	11	26	86.274	0	69.44	87	0
	0.677143	-0.345155	A5FD86	A5FD86		6	6	35.9	25.47	0	29.072	39	0
	0.231392	0.124754	A5FDD0	A5FDD0		14	14	20.1	90.647	0	130.43	59	0
	0.261242	0.417423	A5FDG5	A5FDG5		7	7	40.1	24.644	0	40.739	19	2
	0.157145	-0.168541	A5FDH7	A5FDH7		9	9	48.8	28.591	0	106.9	129	0
	2.04623	-0.373412	A5FDK5	A5FDK5		4	4	31.1	17.7	0	16.742	37	0
	0.0642793	0.129973	A5FDN3	A5FDN3		2	2	15.2	18.768	0	13.839	10	1
	0.507824	-0.703614	A5FDP0	A5FDP0		3	3	10.6	29.321	0	11.274	22	5
	0.082489	-0.0697536	A5FDS1	A5FDS1		3	3	17.9	23.685	0	12.85	15	3
	0.0664603	-0.0918999	A5FDT3	A5FDT3		14	14	25.8	71.52	0	126.76	70	0
	0.169077	-0.156183	A5FDZ0	A5FDZ0		5	5	28.1	26.02	0	32.651	43	0
	0.0469664	-0.105013	A5FDZ1	A5FDZ1		6	6	16.5	53.968	0	18.7	16	5
	0.703313	0.814309	A5FE16	A5FE16		8	8	4.9	244.65	0	18.202	12	5
	0.352035	-0.157196	A5FE22	A5FE22		19	19	23.6	107.49	0	122.71	71	0
	0.862278	-0.430201	A5FE25	A5FE25		13	13	28.7	76.374	0	140.36	93	0
	1.48908	-0.696335	A5FE26	A5FE26		6	6	22.1	42.324	0	20.892	58	0
	0.364958	-0.269416	A5FE37	A5FE37		6	6	48.8	31.171	0	47.061	55	0
+	4.10509	-2.7087	A5FE38	A5FE38	OMP	11	11	42.9	33.852	0	78.291	178	0
	0.0868799	-0.0726662	A5FE39	A5FE39		9	9	48.4	26.107	0	72.207	69	0
	1.04114	0.435579	A5FE43	A5FE43		4	4	28.7	18.59	0	32.024	97	0
	5.65765e-05	-4.19617e-05	A5FE44	A5FE44		8	8	57.2	27.035	0	84.906	162	0
+	2.23462	-0.746785	A5FE51	A5FE51		6	6	48.7	17.012	0	35.529	70	0
	1.01273	-0.30272	A5FE54	A5FE54		6	6	28.6	24.977	0	25.843	56	0
	0.510988	-0.240242	A5FE57	A5FE57		12	12	33	42.213	0	102.72	277	0
	0.570736	-0.450704	A5FE65	A5FE65		4	4	10.1	42.567	0	36.221	26	3
	1.67664	0.181487	A5FE74	A5FE74		2	2	12.7	18.17	0	4.5367	6	3
	0.136798	0.19378	A5FE75	A5FE75		13	13	69.2	15.942	0	133.46	657	0
	0.240455	-0.333973	A5FE76	A5FE76		5	5	44.9	11.354	0	25.631	474	0
	0.29831	-0.184416	A5FE77	A5FE77		9	9	65.5	13.353	0	134.21	595	0
	0.825999	0.70468	A5FE78	A5FE78		10	10	50.2	26.3	0	47.178	94	0
	0.507244	-0.442654	A5FE80	A5FE80		4	4	59	12.222	0	59.282	106	0
+	2.79611	-1.64391	A5FE81	A5FE81		11	11	57.6	30.181	0	192.35	193	0
+	2.21075	0.655719	A5FE82	A5FE82		8	8	34.8	31.716	0	54.403	27	0
	0.880335	0.666759	A5FE83	A5FE83		5	5	35.3	20.215	0	52.588	39	1
	0.043274	0.0329164	A5FE84	A5FE84		7	7	31.3	29.604	0	80.791	89	0
	0.255522	0.134483	A5FE85	A5FE85		7	7	37	34.136	0	63.407	71	0
	0.0285405	-0.0172513	A5FE87	A5FE87		12	12	24	75.661	0	76.405	80	0
	1.37352	0.665328	A5FE88	A5FE88		19	19	38.1	60.999	0	166.61	208	0
	1.10767	-0.385717	A5FE90	A5FE90		10	10	38	38.203	0	49.687	124	0
	0.631084	0.259961	A5FE91	A5FE91		10	10	38.9	43.138	0	85.625	73	0
	1.1579	0.524433	A5FE92	A5FE92		16	16	41.8	61.397	0	153.49	89	0
	0.228044	-0.381284	A5FE93	A5FE93		7	7	32.7	33.201	0	45.508	42	2
	1.25221	0.701575	A5FEA3	A5FEA3		15	15	64.7	27.798	0	210.51	449	0
	0.145747	-0.0937487	A5FEA5	A5FEA5		8	8	47.4	23.953	0	35.313	44	0
	0.0807011	0.237179	A5FEA7	A5FEA7		8	8	42.4	32.113	0	60.695	60	1
	1.69984	0.480174	A5FEB2	A5FEB2		24	24	52.1	84.725	0	254.32	320	0
+	2.4989	-1.38503	A5FEB5	A5FEB5	OMP	7	7	39.7	21.056	0	21.188	39	0
+	2.30151	-2.42273	A5FEB7	A5FEB7	OMP	8	8	73.6	22.646	0	122.87	409	0
	1.21093	-0.524487	A5FEC2	A5FEC2		13	13	57.5	35.686	0	96.016	69	0
	0.592722	-0.23782	A5FEC7	A5FEC7		11	11	37.5	44.132	0	66.668	53	0
	1.38333	-0.475785	A5FEC8	A5FEC8		4	4	21.8	31.685	0	27.355	59	0
+	1.69014	-1.45367	A5FEC9	A5FEC9		6	6	19.7	36.653	0	52.549	52	0
	0.878312	-0.393248	A5FED1	A5FED1		45	45	56.3	97.406	0	323.31	624	0
	0.115871	0.134602	A5FED7	A5FED7		3	3	9.6	48.264	0	54.229	37	0
	0.225588	0.285243	A5FEE1	A5FEE1	OMP	11	11	36.4	45.559	0	145.17	63	0
	0.229329	-0.163493	A5FEE2	A5FEE2		9	9	45.9	33.541	0	111.6	71	0
	0.479756	0.33713	A5FEE3	A5FEE3		7	7	47.1	15.065	0	62.067	113	0
	0.634488	-0.138098	A5FEF3;A5FJN4	A5FEF3		8	8	55.8	22.954	0	23.4	18	3
	0.641434	0.107952	A5FEF4	A5FEF4		12	12	40.1	46.39	0	99.607	102	0
	0.690529	0.710152	A5FEF7	A5FEF7		14	14	27.8	84.614	0	90.362	77	0
	1.13597	0.578531	A5FEG2	A5FEG2		8	8	23.1	53.218	0	74.82	49	0
	0.677403	0.550718	A5FEG3	A5FEG3		4	4	20.5	25.294	0	34.985	33	5
	0.00585641	-0.00540733	A5FEG6	A5FEG6		7	7	21.7	40.664	0	31.791	40	1
	1.19504	-0.214184	A5FEG7	A5FEG7		16	16	52	45.766	0	254.28	220	0
	1.40902	0.3375	A5FEH0	A5FEH0		15	15	23.7	81.486	0	55.074	83	0
	0.449968	-0.150742	A5FEH1	A5FEH1		5	5	14	65.188	0	34.158	19	1
	0.45624	-0.38738	A5FEH8	A5FEH8		4	4	32.8	15.25	0	29.54	24	2
	0.881416	0.523441	A5FEJ6	A5FEJ6		8	8	9.8	123.29	0	27.378	25	0
	1.92223	0.441291	A5FEK4	A5FEK4		47	47	51.2	134.15	0	323.31	495	0
	0.720709	0.603064	A5FEK5	A5FEK5		6	6	16.3	46.269	0	36.511	25	0
	0.251612	0.0985139	A5FEL0	A5FEL0		14	14	27.9	71.868	0	118.42	116	0
	0.871574	0.417987	A5FEL1	A5FEL1		9	9	36.3	45.972	0	87.268	99	0
	0.281788	-0.180805	A5FEL5	A5FEL5		2	2	11.3	24.674	0	8.5901	13	1
	0.514863	0.2832	A5FEM3	A5FEM3		8	8	33.7	27.873	0	57.611	86	0
	0.434071	-0.219964	A5FEN3	A5FEN3		9	9	34	45.864	0	47.237	43	1
+	3.32995	2.415	A5FEP9	A5FEP9		11	11	45.3	43.886	0	148.41	80	0
+	2.12786	-0.846713	A5FEQ0	A5FEQ0		2	2	18.8	13.618	0	18.258	47	0
	1.30056	-0.668968	A5FEQ1	A5FEQ1		4	4	16.9	36.867	0	37.995	37	1
	0.778038	-0.485786	A5FEU2	A5FEU2		16	16	40.1	51.682	0	133.95	125	0
	0.269317	0.170164	A5FEW0	A5FEW0		12	12	16	113.95	0	94.119	41	0
	0.656699	0.555628	A5FEW1	A5FEW1		9	9	23.6	54.346	0	36.345	34	0
	0.461946	-0.114052	A5FEW6	A5FEW6		30	30	43.7	114.75	0	323.31	556	0
	0.282639	0.108838	A5FEW7	A5FEW7		17	17	55.3	40.404	0	246.89	603	0
	0.386396	0.124404	A5FEW8	A5FEW8		9	9	42.4	29.122	0	72.611	40	1
	0.00722733	-0.00624593	A5FEW9	A5FEW9		6	6	16.2	42.131	0	53.507	42	0
	0.351962	0.322648	A5FEX0	A5FEX0		12	12	47.4	37.527	0	107.61	83	0
	0.434728	-0.250664	A5FEX1	A5FEX1		15	15	60.3	30.673	0	181.15	227	0
	0.0247673	-0.0144742	A5FEY5	A5FEY5		7	7	26.5	31.31	0	52.001	49	0
	0.0653645	0.0453504	A5FEY6	A5FEY6		22	22	62.3	52.014	0	323.31	594	0
	0.095538	0.0872135	A5FEY9	A5FEY9		6	6	12.4	76.267	0	20.956	21	0
	0.848329	0.463509	A5FF12	A5FF12		19	19	20.5	122.7	0	106.89	87	0
	0.471946	0.148714	A5FF18	A5FF18		17	17	58.5	44.218	0	138.07	209	0
+	1.7784	-1.1975	A5FF33	A5FF33	OMP	9	9	17.4	89.06	0	47.353	27	1
	0.0622726	-0.137391	A5FF60	A5FF60		6	6	6.6	145.16	0	20.353	23	3
	0.118331	0.114566	A5FF71	A5FF71		5	5	27.6	30.938	0	69.295	94	0
	0.727707	-1.03079	A5FF99	A5FF99		7	7	34.5	30.859	0	38.776	57	1
	0.472714	0.459026	A5FFC0	A5FFC0		8	8	15.1	91.155	0	29.344	32	0
	0.0127211	0.00953929	A5FFD2	A5FFD2		8	8	25.8	48.712	0	83.958	21	0
	0.55957	0.433538	A5FFD3	A5FFD3		7	7	26.7	44.631	0	66.929	37	1
	0.389581	0.231608	A5FFE1;A5FFC9	A5FFE1		5	5	33.5	24.971	0	29.753	18	0
	0.944531	-0.447512	A5FFF0	A5FFF0		14	14	57.9	41.18	0	163.52	153	0
	0.402406	0.318436	A5FFH0	A5FFH0		5	5	18.7	38.014	0	27.662	14	3
	0.465132	-0.214036	A5FFI7	A5FFI7		35	35	37.9	124.1	0	235.75	257	0
	0.947767	0.484496	A5FFI8	A5FFI8		5	5	22.1	34.424	0	13.562	21	0
+	1.62794	1.07806	A5FFM7	A5FFM7		13	13	44.5	54.99	0	128.27	253	0
	0.239072	0.113548	A5FFM8	A5FFM8		33	33	56	89.511	0	323.31	470	0
	0.52619	0.269745	A5FFN3	A5FFN3		4	4	19.9	20.384	0	12.346	38	0
	0.315343	0.182308	A5FFN4	A5FFN4		14	14	46.1	56.914	0	246.69	139	0
	0.6349	0.573107	A5FFN6	A5FFN6		4	4	9.4	64.98	0	54.142	47	1
	0.558756	0.210258	A5FFP0	A5FFP0		36	36	32.2	122.83	0	323.31	534	0
	0.367486	0.413563	A5FFP2	A5FFP2		2	2	18.3	19.514	0	13.797	28	1
	0.185143	0.141179	A5FFP9	A5FFP9		9	9	59.7	20.727	0	90.349	131	0
	0.102915	0.0961062	A5FFQ0	A5FFQ0		8	8	43.9	28.884	0	100.87	131	0
	1.9089	-0.338383	A5FFQ8	A5FFQ8		10	10	31.5	38.019	0	60.038	129	0
	0.784518	-0.2031	A5FFQ9	A5FFQ9		38	38	42.8	114.26	0	298.18	303	0
+	2.64324	-2.15411	A5FFR0	A5FFR0		6	6	13.8	48.821	0	16.587	35	0
	1.25756	1.0946	A5FFS1	A5FFS1		10	10	31	39.356	0	82.894	42	0
	1.40519	0.905642	A5FFS2	A5FFS2		13	13	54.5	30.436	0	131.15	244	0
	0.431056	0.301373	A5FFS5	A5FFS5		30	30	47.9	88.602	0	236.82	202	0
	0.311042	-0.233702	A5FFS7	A5FFS7		9	9	46.2	20.361	0	37.972	112	0
	0.119335	-0.0656026	A5FFS8	A5FFS8		8	8	34.2	34.208	0	103.82	69	0
	0.235605	-0.0761051	A5FFT2	A5FFT2		31	31	55.5	82.25	0	247.18	291	0
	0.184613	0.187849	A5FFT5	A5FFT5		22	22	51.3	63.499	0	215.08	254	0
	0.0502148	0.0298246	A5FFT7	A5FFT7		12	12	47.6	38.288	0	100.2	77	0
	0.0133232	0.00898806	A5FFT8	A5FFT8		4	4	28	17.918	0	21.76	25	4
	0.061391	-0.0400537	A5FFT9	A5FFT9		6	6	46.3	20.749	0	42.214	62	0
	0.269983	-0.224042	A5FFU0	A5FFU0		7	7	47.5	28.125	0	163.07	49	0
	0.529235	-0.311289	A5FFU1	A5FFU1		22	22	57	51.702	0	308.01	375	0
	0.699036	-0.601664	A5FFU3	A5FFU3		12	12	42.3	47.534	0	92.455	101	0
+	2.12425	1.40829	A5FFU4	A5FFU4		14	14	32.1	60.169	0	71.065	93	0
	0.578564	0.7926	A5FFU5	A5FFU5		3	3	25.2	15.354	0	29.623	12	4
	1.28939	0.698521	A5FFU7	A5FFU7		8	8	24.1	43.948	0	36.748	31	1
	0.29755	-0.503763	A5FFV3	A5FFV3		1	1	14.1	15.795	0	7.6221	35	0
	0.192359	0.181697	A5FFV4	A5FFV4		8	8	49	29.736	0	94.518	240	0
	0.252856	0.210651	A5FFV6	A5FFV6		11	11	42.4	33.42	0	57.092	68	0
	0.360419	0.15059	A5FFW1	A5FFW1		11	11	22.8	76.319	0	47.461	60	0
	0.473669	0.586864	A5FFW2	A5FFW2		10	10	51.2	25.971	0	124.23	173	0
	0.297005	-0.262989	A5FFW4	A5FFW4	SLP	4	4	16.1	49.677	0	33.171	35	0
	1.32756	0.468583	A5FFW6	A5FFW6		6	6	28.8	31.298	0	58.163	37	2
	0.0785878	-0.140571	A5FFX0	A5FFX0		8	8	33.7	38.161	0	55.803	39	1
	0.607714	-0.564702	A5FFX9	A5FFX9		9	9	34.9	42.974	0	87.687	67	0
	0.911535	0.2016	A5FFY2	A5FFY2		18	18	41.4	71.885	0	99.163	159	0
	0.687453	-0.621362	A5FFY3	A5FFY3		17	17	48.5	54.049	0	117.79	106	0
	0.529431	-0.432028	A5FFY4	A5FFY4		7	7	39.9	20.064	0	29.775	40	0
	0.395954	-0.321524	A5FFY5	A5FFY5		7	7	16.7	61.331	0	42.121	26	0
	0.104242	0.0941372	A5FFY7	A5FFY7		9	9	35.2	40.797	0	41.81	55	0
	0.389231	-0.160987	A5FFY8	A5FFY8		11	11	39.4	42.944	0	50.303	51	0
	0.274028	-0.15662	A5FFY9	A5FFY9		20	20	39.5	61.835	0	106.26	288	0
	0.0618458	0.0856317	A5FFZ1	A5FFZ1		15	15	45	49.594	0	66.46	73	0
+	3.36208	1.03438	A5FFZ2	A5FFZ2		14	14	52.1	47.239	0	113.19	161	0
	0.212586	-0.173022	A5FG03	A5FG03		5	5	17.7	48.879	0	52.11	55	0
	1.25356	-0.678166	A5FG06	A5FG06		17	17	48	58.855	0	166.35	148	0
	0.964113	-0.546167	A5FG12	A5FG12		6	6	27.3	32.296	0	51.166	36	0
+	1.81385	0.858899	A5FG14	A5FG14		8	8	36.4	36.092	0	50.887	50	0
	0.095677	-0.0696748	A5FG15	A5FG15		17	17	35.4	74.411	0	71.844	91	0
	0.457926	0.144364	A5FG34	A5FG34		6	6	49.6	15.74	0	45.403	32	0
	0.912624	-0.199213	A5FG35	A5FG35		10	10	41.6	36.617	0	84.183	97	0
	0.712787	-0.531408	A5FG36	A5FG36		9	9	27.8	54.545	0	56.369	42	0
	0.254152	0.190807	A5FG37	A5FG37		9	9	35.8	40.028	0	90.866	39	0
	0.0986322	0.0732079	A5FG39	A5FG39		19	19	60.4	44.524	0	172.36	353	0
	0.967291	0.190375	A5FG40	A5FG40		22	22	45.5	65.744	0	308.05	287	0
	1.55154	-0.463958	A5FG43	A5FG43		6	6	36.6	20.859	0	36.225	57	0
	1.17713	0.261131	A5FG46	A5FG46		8	8	62.3	18.172	0	121.02	136	0
	0.359341	0.161193	A5FG47	A5FG47		26	26	38.4	98.601	0	209.92	191	0
	0.248437	0.120107	A5FG50	A5FG50		16	16	50.7	56.134	0	140.45	141	0
	0.0958153	0.0620747	A5FG52	A5FG52		7	7	42.3	18.017	0	42.28	109	0
	1.57161	1.10419	A5FG54	A5FG54		4	4	23	18.736	0	45.139	64	0
	0.25581	0.132452	A5FG62	A5FG62		9	9	45.1	26.276	0	106.23	110	0
	1.52907	0.79263	A5FG64	A5FG64		6	6	27.1	31.042	0	42.602	57	0
	0.0296175	0.0211519	A5FG69	A5FG69		7	7	30.3	32.945	0	38.014	61	0
	0.379048	0.217394	A5FG70	A5FG70		4	4	11.9	30.858	0	10.947	33	2
	0.354555	-0.256879	A5FG80	A5FG80		2	2	11	33.499	0	25.623	21	1
	0.597194	0.258706	A5FG81	A5FG81		38	38	65.1	66.071	0	323.31	1223	0
	0.320879	0.162766	A5FG89	A5FG89		37	37	52	91.374	0	323.31	369	0
	0.20558	0.0456397	A5FG91	A5FG91		4	4	19.1	26.036	0	26.479	16	3
	0.338401	0.24708	A5FGA1	A5FGA1		8	8	57.2	28.986	0	105.18	128	0
	0.852461	-0.275163	A5FGA3	A5FGA3		4	4	18.8	25.115	0	20.981	24	1
	0.0734471	0.0673224	A5FGA9	A5FGA9		7	7	33.3	32.281	0	19.789	38	0
	0.590343	-0.0961393	A5FGB0	A5FGB0		18	18	57.3	40.325	0	134.06	264	0
+	2.53617	-1.00857	A5FGB1	A5FGB1		18	18	62.2	47.841	0	269.76	163	0
	0.885691	0.267314	A5FGB4	A5FGB4		12	12	49.2	40.502	0	207.52	143	0
	0.659298	-0.50423	A5FGB5	A5FGB5		6	6	37.9	26.515	0	66.13	49	0
	0.532753	0.0961024	A5FGB6	A5FGB6		17	17	61.1	36.031	0	184.27	269	0
+	1.69294	1.27349	A5FGB8	A5FGB8		10	10	44.8	31.481	0	31.818	31	2
	0.308113	-0.0960102	A5FGC2	A5FGC2		32	32	39.2	113.71	0	323.31	381	0
	0.763889	0.692698	A5FGC4	A5FGC4		8	8	45	23.875	0	66.32	45	0
	0.342411	0.0827599	A5FGC6	A5FGC6		9	9	31.7	40.841	0	93.874	115	0
	0.50192	-0.19278	A5FGC7	A5FGC7		21	21	45.1	63.655	0	169.29	219	0
+	2.88118	-1.56822	A5FGD1	A5FGD1	SLP	18	18	49.6	56.135	0	116.51	101	0
	0.362804	0.342763	A5FGE0	A5FGE0		15	15	41.4	51.304	0	90.219	66	0
	0.147771	-0.216658	A5FGE1	A5FGE1		14	14	66.8	31.762	0	112.64	125	0
	0.56175	-0.350993	A5FGE2	A5FGE2		7	7	16.8	67.746	0	63.762	61	0
	0.685833	-0.233316	A5FGK6	A5FGK6		3	3	8.7	37.598	0	15.169	27	1
	0.144181	-0.0806694	A5FGK9	A5FGK9		3	3	29	16.734	0	27.213	38	0
	0.450043	-0.196491	A5FGL1	A5FGL1		32	32	64.9	67.394	0	323.31	1195	0
	0.113515	-0.12211	A5FGL3;A5FDV7	A5FGL3		5	5	12.9	48.465	0	26.273	34	0
	0.385077	0.390855	A5FGL5	A5FGL5		5	5	25.9	22.982	0	39.008	69	0
	0.0392877	0.0670999	A5FGL6	A5FGL6		10	10	36.9	39.685	0	75.417	35	0
	1.46132	0.368689	A5FGL7	A5FGL7		6	6	32	23.284	0	33.671	39	0
	1.2597	0.437041	A5FGL8	A5FGL8		18	18	56.7	47.068	0	153.84	197	0
	0.526834	0.356646	A5FGM2	A5FGM2		6	6	22.1	38.255	0	35.785	20	1
	0.36134	0.225345	A5FGM3	A5FGM3		5	5	19.1	31.136	0	45.782	30	0
	0.307161	0.119585	A5FGM8	A5FGM8		15	15	42.2	51.422	0	87.101	131	0
	0.319506	-0.348557	A5FGN3	A5FGN3		5	5	26	36.085	0	33.04	41	1
	0.15798	-0.0702279	A5FGN4	A5FGN4		31	31	56	70.716	0	323.31	711	0
	0.066758	-0.598111	A5FGN5	A5FGN5		4	4	35.8	14.081	0	31.222	22	5
	0.58703	0.960336	A5FGN7	A5FGN7		5	5	36.2	14.41	0	26.474	26	1
	0.168562	0.105064	A5FGN8	A5FGN8		5	5	27.1	23.746	0	23.568	36	0
	0.650064	0.723379	A5FGN9	A5FGN9		7	7	31	25.06	0	20.005	29	0
	1.46201	-0.959242	A5FGP3	A5FGP3		8	8	16.4	62.308	0	28.616	29	1
	0.755057	0.233448	A5FGP4	A5FGP4		10	10	19.7	69.837	0	83.418	55	0
	0.0658649	-0.0420049	A5FGP6	A5FGP6		12	12	62.3	29.87	0	121.08	131	0
	0.259847	0.331868	A5FGP8	A5FGP8		9	9	52.5	24.34	0	111.25	126	0
	0.81318	0.153167	A5FGQ1	A5FGQ1		13	13	40.6	46.737	0	166.21	221	0
	1.94928	0.593294	A5FGQ3	A5FGQ3		21	21	40.1	77.751	0	199.23	285	0
	0.211648	0.168825	A5FGQ5	A5FGQ5		11	11	55.8	28.267	0	130.41	187	0
	0.120789	-0.0611146	A5FGQ6	A5FGQ6		8	8	23.3	55.022	0	47.907	80	0
	0.134811	0.14955	A5FGQ8	A5FGQ8		10	10	47.7	32.781	0	54.451	44	0
	1.79513	-0.338997	A5FGR1	A5FGR1		11	11	68.7	24.641	0	128.64	138	0
	0.708361	-1.6734	A5FGR2	A5FGR2		3	3	14.4	47.726	0	24.204	42	1
	0.299906	0.204016	A5FGR6	A5FGR6		20	20	51	50.158	0	177.16	294	0
	0.88792	0.420972	A5FGR7	A5FGR7		48	48	63	95.641	0	323.31	963	0
	0.453842	0.179005	A5FGR8	A5FGR8		38	38	48.5	98.775	0	323.31	349	0
	0.258529	-0.507818	A5FGS0	A5FGS0		6	6	57.7	18.932	0	23.31	22	3
	0.0251451	-0.0277201	A5FGS4	A5FGS4		23	23	26.7	104.62	0	115.08	123	0
	0.410759	0.265647	A5FGS5	A5FGS5		8	8	35	47.496	0	61.347	44	0
	0.367882	0.634707	A5FGS7	A5FGS7		4	4	16.9	26.671	0	28.474	28	2
	0.0517984	0.0600077	A5FGS9	A5FGS9		9	9	45.8	39.493	0	55.108	26	0
	0.204113	-0.0912278	A5FGU0	A5FGU0		6	6	52.8	11.986	0	81.794	60	0
	0.748507	0.483135	A5FGU1	A5FGU1		15	15	28.7	78.921	0	80.393	39	0
	0.789822	-0.260316	A5FGU2	A5FGU2		6	6	20.5	38.803	0	34.599	42	0
+	2.07989	0.681034	A5FGU7	A5FGU7		11	11	56.4	18.06	0	127	110	0
+	2.31352	0.883884	A5FGV0	A5FGV0		9	9	21.4	59.066	0	53.843	41	0
	0.454609	-0.322339	A5FGV4	A5FGV4		9	9	15.9	84.397	0	94.066	48	0
	0.306095	0.148809	A5FGV5	A5FGV5		9	9	70.4	22.41	0	175.88	200	0
	0.154432	0.214541	A5FGV6	A5FGV6		13	13	68.3	17.764	0	116.7	288	0
	0.0343951	-0.0659968	A5FGV8	A5FGV8		4	4	18.1	25.018	0	10.435	26	5
+	2.75839	-1.39954	A5FGV9	A5FGV9		27	27	39.9	89.463	0	146.36	176	0
	1.42829	-1.15738	A5FGW0	A5FGW0		18	18	24.5	82.731	0	210.12	333	0
	1.17264	-1.2124	A5FGW1	A5FGW1		17	17	52.1	35.463	0	205.63	261	0
+	1.93668	-1.94806	A5FGW2	A5FGW2		14	14	33.3	54.418	0	67.421	78	1
	0.305876	-0.159699	A5FGW3	A5FGW3		24	24	69.2	41.538	0	213.89	328	0
	0.911086	-0.291016	A5FGW4	A5FGW4		10	10	49	28.763	0	152.61	122	0
	0.316393	0.237252	A5FGW5	A5FGW5		8	8	33.8	27.865	0	30.106	39	0
	0.0540321	0.0379683	A5FGW7	A5FGW7		12	12	57.2	29.319	0	146.32	132	0
	1.1931	-1.57168	A5FGW8	A5FGW8		8	8	41.8	24.607	0	44.457	87	0
	0.580788	0.141343	A5FGX2	A5FGX2		21	21	56.3	55.292	0	254.51	598	0
	0.117458	-0.165483	A5FGX4	A5FGX4		6	6	48.7	21.156	0	50.022	94	0
	0.486057	0.186409	A5FGX5	A5FGX5		15	15	42.2	43.879	0	89.572	134	0
	0.269564	0.112573	A5FGX6	A5FGX6		8	8	27.6	36.526	0	66.187	157	0
	0.410424	0.243479	A5FGX7	A5FGX7		9	9	35.5	32.039	0	40.392	91	0
	0.362921	0.0918611	A5FGX8	A5FGX8		11	11	40.5	35.253	0	88.262	84	0
	0.910322	0.127109	A5FGX9	A5FGX9		14	14	44.9	41.334	0	105.49	91	0
	2.30344	-0.310222	A5FGY0	A5FGY0		13	13	61.2	30.48	0	172.28	168	0
	0.499923	0.260426	A5FGY5	A5FGY5		6	6	33	26.857	0	67.377	73	0
	0.476377	0.249116	A5FGY8	A5FGY8		10	10	65	20.923	0	43.616	70	0
	0.209267	0.163789	A5FGY9	A5FGY9		9	9	48.7	36.789	0	163.05	180	0
	0.204924	0.171373	A5FGZ0	A5FGZ0		8	8	69.2	20.087	0	79.045	62	0
	0.0590458	-0.0369066	A5FGZ1	A5FGZ1		19	19	52.3	53.871	0	212.54	318	0
	0.0667843	-0.0189082	A5FGZ2	A5FGZ2		7	7	23.4	39.977	0	66.988	87	0
+	1.96445	-1.09711	A5FGZ4	A5FGZ4	OMP	6	6	25.5	31.222	0	54.515	47	1
	0.636452	0.372356	A5FH00	A5FH00		11	11	39	44.406	0	100.64	163	0
	0.305414	0.105747	A5FH12	A5FH12		26	26	55.6	70.912	0	262.11	270	0
	0.0902633	0.0376282	A5FH14	A5FH14		29	29	38.6	103.33	0	197.77	236	0
	0.819719	0.507032	A5FH20	A5FH20		15	15	57.1	40.297	0	156.13	74	0
	0.889144	0.388653	A5FH27	A5FH27		17	17	73.7	33.464	0	195.82	262	0
	1.69958	0.378298	A5FH28	A5FH28		12	12	48.6	38.871	0	107.22	77	0
	0.0106378	0.00477219	A5FH33	A5FH33		18	18	50.2	51.239	0	222.11	343	0
	0.0516404	0.0165405	A5FH34	A5FH34		4	4	33.1	29.098	0	54.737	22	2
	0.588869	-0.321571	A5FH35	A5FH35		5	5	32.9	33.214	0	51.788	53	0
	0.701448	-1.3223	A5FH38	A5FH38		2	2	15.2	12.126	0	4.3786	25	2
	0.334538	0.235967	A5FH41	A5FH41		4	4	38.9	19.557	0	27.788	60	0
	0.306617	-0.196697	A5FH44	A5FH44		4	4	25.1	23.804	0	39.955	29	0
	0.344209	0.0896632	A5FH47	A5FH47		15	15	51.2	44.835	0	70.546	90	0
	0.357414	-0.201724	A5FH48	A5FH48		18	18	38.8	72.543	0	120.28	152	0
	0.597475	0.269604	A5FH51	A5FH51		4	4	17.9	24.714	0	13.82	16	1
	0.111775	0.0369536	A5FH54	A5FH54		17	17	45.3	56.233	0	146.96	144	0
	0.252534	0.197797	A5FH56	A5FH56	OMP	25	25	37.8	109.2	0	178.52	130	0
	0.144476	0.0990715	A5FH57	A5FH57	SLP	11	11	29.5	55.282	0	122.62	61	0
	0.228213	0.0973434	A5FH58	A5FH58	SLP	12	12	29.5	57.5	0	83.361	83	0
	0.434874	0.364719	A5FH59	A5FH59	SLP	11	11	29.9	59.726	0	110.37	89	0
	0.256927	0.312155	A5FH63	A5FH63		4	4	47.1	12.258	0	15.166	43	0
	0.201672	-0.116109	A5FH64	A5FH64		16	16	29.8	91.543	0	148.84	158	0
	0.246276	0.165238	A5FH65	A5FH65		15	15	59.5	48.838	0	149.96	113	0
	1.42517	0.457596	A5FH69	A5FH69		36	35	49.1	104.27	0	227.33	246	0
	0.145534	0.0813662	A5FH70	A5FH70		11	11	14.1	105.28	0	49.162	46	0
+	2.06932	-2.88389	A5FH72	A5FH72		4	4	21.6	22.632	0	31.978	50	0
+	3.26154	-2.94612	A5FH74	A5FH74		14	14	52.4	51.988	0	191.63	144	0
	0.35376	0.275965	A5FH75	A5FH75		14	14	46.5	46.653	0	199.75	185	0
	0.588607	0.252277	A5FH77	A5FH77		14	14	49.7	43.753	0	145.35	257	0
	0.868842	-0.134381	A5FH79	A5FH79		13	13	39.7	55.544	0	210.3	315	0
	0.00812027	-0.00505129	A5FH80	A5FH80		3	3	18.1	29.034	0	36.026	34	0
	1.18078	-0.848186	A5FH82	A5FH82		6	6	61.8	18.659	0	60.646	163	0
	0.12136	-0.0800222	A5FH86	A5FH86		15	15	48.4	53.295	0	175.94	148	0
	0.0242782	-0.00951195	A5FH88	A5FH88		29	29	56.6	71.168	0	323.31	573	0
	0.398862	0.36131	A5FH93	A5FH93		5	5	27.4	15.346	0	6.1492	48	0
	0.521924	-0.276377	A5FH94	A5FH94		5	5	22.3	34.023	0	17.24	34	0
	0.184043	-0.144115	A5FH98	A5FH98		12	12	52.4	31.361	0	71.77	124	0
	0.89195	0.374532	A5FHA4	A5FHA4		15	15	44.9	59.808	0	87.322	88	0
	0.117944	0.0670102	A5FHA5	A5FHA5		22	22	36.5	72.417	0	184.47	336	0
	0.0903256	0.0797774	A5FHB4	A5FHB4		14	14	42.8	56.396	0	85.538	68	0
+	1.92452	0.689281	A5FHB6	A5FHB6		18	18	35.1	76.998	0	169.4	89	0
	0.417255	0.272041	A5FHB8	A5FHB8		27	27	64	72.202	0	175.34	185	0
	0.939583	0.213913	A5FHB9	A5FHB9		9	8	38.4	39.945	0	83.295	89	0
	0.447149	0.21294	A5FHC0	A5FHC0		23	22	76.2	39.066	0	249.45	475	0
	0.261434	0.13062	A5FHC1	A5FHC1		8	8	38.1	24.395	0	54.257	101	0
	0.00179616	-0.00129763	A5FHC7	A5FHC7		28	28	54.1	69.179	0	259.56	416	0
	0.185437	-0.154921	A5FHD4	A5FHD4		7	7	28.6	43.025	0	20.447	44	0
	0.156529	-0.153884	A5FHE0	A5FHE0		6	6	20.7	36.657	0	22.695	50	0
	1.04649	-0.24192	A5FHE1	A5FHE1		9	9	45.3	37.989	0	99.509	64	0
	0.617293	0.463866	A5FHE2	A5FHE2		36	36	60.2	82.104	0	323.31	513	0
	0.456772	-0.205503	A5FHF8	A5FHF8		3	3	21	15.476	0	7.5839	20	5
	0.223397	0.0843976	A5FHG1	A5FHG1		48	48	55.4	128.23	0	323.31	538	0
	0.0850158	0.0602843	A5FHG9	A5FHG9		10	10	46.9	25.834	0	86.536	201	0
	1.59192	0.759233	A5FHH5	A5FHH5		17	17	30.8	68.776	0	87.264	81	0
+	3.07127	-4.11	A5FHI0	A5FHI0	OMP	17	17	34.4	79.473	0	109.42	82	2
	0.303589	0.144835	A5FHI8	A5FHI8		12	12	46.9	40.491	0	222.9	122	0
	0.140018	0.0734119	A5FHJ6	A5FHJ6		6	6	39.1	19.833	0	77.546	72	0
	0.200692	-0.207354	A5FHJ9	A5FHJ9		7	7	48.4	17.875	0	73.385	93	0
+	3.41772	-2.0361	A5FHK7	A5FHK7	OMP	23	23	41.2	82.135	0	323.31	234	0
+	2.43552	-2.06499	A5FHK9	A5FHK9	OMP	27	27	49.2	89.455	0	209.01	74	1
	0.135246	0.268862	A5FHL8	A5FHL8		5	5	37.9	18.009	0	39.673	44	1
	0.41965	-0.169099	A5FHM0	A5FHM0		17	17	29.1	100.28	0	124.05	116	0
	0.406856	-0.17006	A5FHM3	A5FHM3		8	8	27.7	35.655	0	98.626	144	0
	0.417994	0.489997	A5FHM5	A5FHM5		16	16	41.3	55.211	0	86.786	54	0
	1.2484	0.432526	A5FHM7	A5FHM7		9	9	49.8	25.313	0	79.028	103	0
	0.680331	-0.364	A5FHN6	A5FHN6	OMP	18	18	44.8	65.816	0	233.82	185	0
	0.0980626	0.0810636	A5FHN9	A5FHN9		25	25	56.1	63.443	0	235.93	225	0
	0.518174	0.262712	A5FHP0	A5FHP0		13	13	29.1	60.538	0	76.024	110	0
	0.464124	0.228717	A5FHP2	A5FHP2		32	32	54.3	72.285	0	323.31	504	0
	0.379783	0.110303	A5FHP3	A5FHP3		10	10	46	32.561	0	67.394	62	0
	0.105111	0.081412	A5FHP4	A5FHP4		41	41	42.1	108.38	0	323.31	1020	0
	0.465353	-0.157013	A5FHQ2	A5FHQ2		10	10	54.2	28.482	0	51.525	230	0
	0.139798	-0.111429	A5FHQ3	A5FHQ3		42	42	51.4	114.94	0	323.31	441	0
	0.346687	-0.211222	A5FHQ4	A5FHQ4		6	6	18	47.094	0	34.714	39	1
	0.179831	-0.128647	A5FHR3	A5FHR3		14	14	43	47.082	0	125.94	142	0
	0.272635	0.133821	A5FHR5	A5FHR5		30	30	52	84.264	0	273.04	361	0
	0.165368	0.104914	A5FHR9	A5FHR9		9	9	24.8	49.969	0	68.896	55	0
	0.638694	0.170863	A5FHS1	A5FHS1		21	21	70.6	37.921	0	186.22	246	0
	0.316008	0.227105	A5FHS6	A5FHS6		14	14	43.5	51.901	0	172.32	134	0
	2.02651	-0.424477	A5FHT2	A5FHT2		9	9	36	38.112	0	133.13	131	0
	0.779435	0.554448	A5FHT6	A5FHT6		6	6	33.9	15.337	0	21.038	78	0
	0.158674	-0.0946242	A5FHT7	A5FHT7		14	14	29.1	66.937	0	123.04	132	0
	1.25973	1.10357	A5FHT8	A5FHT8		20	20	70.2	42.863	0	323.31	331	0
	0.375531	0.271262	A5FHT9	A5FHT9		14	14	50.5	35.241	0	71.762	126	0
	0.625578	-0.394763	A5FHU0	A5FHU0		3	3	40.7	10.195	0	32.072	224	0
	0.0629198	0.0567862	A5FHU1	A5FHU1		4	4	22.1	23.133	0	18.443	26	3
	0.153965	0.0369155	A5FHU2	A5FHU2		17	17	43.3	47.768	0	169.22	278	0
	0.865896	0.343266	A5FHU6	A5FHU6		9	9	41.6	33.471	0	55.56	106	0
	0.857982	-0.304003	A5FHU7	A5FHU7		3	3	47.1	11.152	0	24.562	97	0
	0.66485	0.16906	A5FHV4	A5FHV4		27	27	52.3	80.136	0	323.31	398	0
	0.0970258	-0.0953318	A5FHV5	A5FHV5		7	7	51.7	13.334	0	65.428	508	0
	1.61421	0.499514	A5FHX1	A5FHX1		12	12	25.5	75.84	0	85.104	30	0
	0.952681	0.59922	A5FHX6	A5FHX6		6	6	18.2	52.981	0	54.161	26	0
	1.44461	0.712015	A5FHX7	A5FHX7		19	19	17.1	168.85	0	100.52	98	0
	1.00161	0.637356	A5FHX8	A5FHX8		15	15	49.6	43.066	0	252.01	182	0
	0.386852	0.401015	A5FHY9	A5FHY9		9	9	33.9	45.615	0	62.713	54	0
	1.14825	-0.537327	A5FHZ5	A5FHZ5		14	14	45.6	46.127	0	134.85	97	0
	1.41174	0.495227	A5FHZ7;A5FID0	A5FHZ7		23	23	40	76.528	0	208.38	250	0
	1.18434	-0.274286	A5FI06	A5FI06		24	21	31.4	107.75	0	145.61	158	0
	0.405664	-0.293083	A5FI07	A5FI07		8	8	15.6	70.698	0	93.291	71	0
	0.519748	0.291967	A5FI08	A5FI08		14	14	48.8	45.288	0	113.26	103	0
	0.0234408	0.0130838	A5FI10	A5FI10		21	21	62.1	49.816	0	313.95	539	0
	0.501127	-0.25891	A5FI19	A5FI19		9	9	54.1	20.799	0	143.02	170	0
	0.798561	-0.682283	A5FI21	A5FI21		9	9	11.6	111.76	0	36.794	43	1
	1.27985	0.668449	A5FI22	A5FI22		10	10	49.3	24.544	0	45.049	67	0
	0.00392362	-0.00260417	A5FI23	A5FI23		30	30	48.8	90.878	0	310.53	384	0
	0.159801	0.121988	A5FI25	A5FI25		8	8	80.6	17.048	0	85.375	81	0
	0.423371	-0.162139	A5FI28	A5FI28		17	17	93.9	23.595	0	244.15	548	0
	0.919525	0.347123	A5FI31	A5FI31		3	3	26.5	14.721	0	10.505	24	0
+	1.95305	0.685361	A5FI32	A5FI32		8	8	28.5	41.801	0	45.944	23	0
	0.258053	0.105099	A5FI33	A5FI33		7	7	22.4	55.051	0	126.98	86	0
	0.311843	0.260658	A5FI58	A5FI58		7	7	50	25.284	0	53.421	46	1
	0.152265	-0.148352	A5FI60	A5FI60		7	7	11.6	79.25	0	49.528	15	3
	0.280506	-0.10062	A5FI89	A5FI89		11	11	17.5	88.432	0	109.39	162	0
	0.205777	0.115913	A5FI96	A5FI96	SLP	7	7	18.6	57.802	0	40.041	36	0
	0.587946	-0.268843	A5FIA1	A5FIA1	SLP	6	6	21.9	41.526	0	70.856	60	0
	0.440149	0.295017	A5FIA9	A5FIA9		4	4	26.2	27.387	0	19.494	16	4
	0.109331	0.321745	A5FIB0	A5FIB0		3	3	11.6	41.696	0	12.971	29	4
	0.18311	0.13689	A5FIB9	A5FIB9		8	8	29.7	35.903	0	55.354	37	0
	0.169821	-0.0893555	A5FIC2	A5FIC2		8	8	7.8	151.98	0	32.783	24	0
	0.761239	0.527067	A5FIC8	A5FIC8	SLP	12	12	34.4	42.27	0	42.855	63	0
	0.891161	0.515489	A5FIE5	A5FIE5		12	12	39	42.174	0	81.508	74	0
	1.20631	0.94102	A5FIF4	A5FIF4		9	9	34.9	37.716	0	64.635	58	0
	0.115098	-0.124023	A5FIF7	A5FIF7		6	6	47	19.789	0	50.759	90	0
	0.416713	-0.222926	A5FIF8	A5FIF8		18	18	39.4	73.05	0	163.87	227	0
	0.0264479	-0.021314	A5FIF9	A5FIF9		8	8	16.9	61.736	0	84.79	111	0
	0.0457821	0.0755908	A5FIG1	A5FIG1		11	11	27.1	50.613	0	50.112	54	0
	0.0203942	0.0136407	A5FIH1	A5FIH1		14	14	26.7	62.229	0	64.617	74	0
	0.247078	0.333913	A5FII2	A5FII2		4	4	27.7	20.061	0	28.345	31	0
+	1.78486	-1.29979	A5FII5	A5FII5		13	13	38.3	54.055	0	103.68	66	0
	0.0362453	0.0440241	A5FII6	A5FII6		17	17	69.1	35.479	0	228.75	179	0
	0.709876	-0.123807	A5FII7	A5FII7		29	29	45.1	100.41	0	299.39	356	0
	0.580998	-0.155685	A5FII8	A5FII8		22	22	39.9	82.419	0	266.56	173	0
	0.003231	-0.00423304	A5FIJ0	A5FIJ0		14	14	64.6	24.331	0	191.51	980	0
	0.0444876	0.0768331	A5FIJ1	A5FIJ1		7	7	70.1	17.918	0	187.51	127	0
	0.217431	0.268323	A5FIJ2	A5FIJ2		9	9	78	12.665	0	88.1	401	0
	0.469824	0.18837	A5FIJ3	A5FIJ3		72	72	68.6	142.68	0	323.31	1927	0
	0.230777	0.104493	A5FIJ4	A5FIJ4		87	87	66	160.13	0	323.31	2402	0
	0.309585	0.271725	A5FIJ7	A5FIJ7		13	13	33.6	60.63	0	118.95	26	0
	0.793398	0.74611	A5FIJ8	A5FIJ8		5	5	55	11.782	0	48.84	62	0
	0.395986	0.165815	A5FIJ9	A5FIJ9		23	23	65.6	43.051	0	323.31	1281	0
+	2.00316	-1.01543	A5FIK0	A5FIK0		2	2	35.4	7.3465	0	23.225	47	1
	0.0279073	-0.0134583	A5FIK1	A5FIK1		12	12	64.5	20.477	0	133.66	338	0
	0.00202861	0.0021286	A5FIK2	A5FIK2		10	10	73.1	15.411	0	66.135	510	0
+	2.29427	-1.3889	A5FIK3	A5FIK3	OMP	25	25	54.3	76.787	0	266.03	243	0
	0.507866	0.226314	A5FIK4	A5FIK4		18	18	56.1	50.279	0	108.35	137	0
	0.11703	0.275077	A5FIK7	A5FIK7		4	4	5.9	52.364	0	12.206	59	0
	0.206165	0.147085	A5FIK9	A5FIK9		5	5	19.5	41.473	0	43.787	38	0
	0.27172	-0.229476	A5FIL0	A5FIL0		3	3	39.1	7.4177	0	5.6042	50	0
	0.419802	0.127628	A5FIL3	A5FIL3		21	21	44.3	64.699	0	132.59	107	0
	0.436342	-0.425875	A5FIL5	A5FIL5		4	4	21.2	28.08	0	18.35	32	1
	0.12618	-0.0919781	A5FIM2	A5FIM2		13	13	48.3	33.122	0	94.161	136	0
	0.406047	0.306826	A5FIM3	A5FIM3		6	6	22.9	45.982	0	25.007	17	0
	1.05863	0.530121	A5FIN2	A5FIN2		8	8	35.4	20.321	0	54.162	144	0
	0.764665	0.253091	A5FIN6	A5FIN6		28	28	49.6	65.371	0	201.21	232	0
	0.0622429	-0.0292823	A5FIP2	A5FIP2		8	8	42.1	24.093	0	30.332	47	0
	0.340768	0.218289	A5FIP3	A5FIP3		9	9	72.3	15.375	0	33.547	71	0
	0.143074	0.105155	A5FIP4	A5FIP4		10	10	48.5	28.726	0	65.056	120	0
	0.845072	0.208907	A5FIP6;REV__A5FND0	A5FIP6		14	14	75.8	21.627	0	201.25	182	0
	0.971951	-0.169221	A5FIP7	A5FIP7		3	3	36.4	12.911	0	14.84	35	0
+	1.68746	1.09531	A5FIP8	A5FIP8		8	8	37.8	36.513	0	73.218	65	0
	0.281175	-0.0917568	A5FIP9	A5FIP9		32	32	52	98.109	0	323.31	325	0
	1.60763	-1.06824	A5FIQ6	A5FIQ6	OMP	12	12	20	92.04	0	70.686	35	0
	0.00330833	0.00243314	A5FIQ9	A5FIQ9		12	12	51.9	34.007	0	106.27	137	0
	0.308832	0.39337	A5FIR0	A5FIR0		23	23	51.3	49.686	0	195.8	224	0
	0.141981	-0.138748	A5FIR5	A5FIR5		2	2	18.1	21.089	0	17.076	27	1
+	3.83627	-1.33962	A5FIR6	A5FIR6		16	16	46.1	56.849	0	263.32	227	0
	1.16615	-0.399342	A5FIR7	A5FIR7		15	15	51.7	42.496	0	165.69	200	0
	1.53649	0.24022	A5FIR9	A5FIR9		25	25	52.7	72.979	0	307.26	327	0
	0.451724	-0.275478	A5FIS7	A5FIS7		15	15	61.3	41.32	0	229.27	224	0
	0.366052	-0.381012	A5FIS8	A5FIS8		21	21	49.8	52.667	0	323.31	539	0
	0.0028387	0.0039355	A5FIS9	A5FIS9		9	9	51.2	22.766	0	245.02	130	0
	0.104876	-0.0659637	A5FIT0	A5FIT0		29	29	56.3	54.789	0	312.55	689	0
	1.23425	-0.863366	A5FIT1	A5FIT1		23	16	61.7	37.795	0	237.71	236	0
	0.0852996	-0.154137	A5FIT2	A5FIT2		13	6	37.7	38.087	0	70.861	17	2
	0.840027	0.708448	A5FIT4	A5FIT4		2	2	16.5	14.239	0	18.022	47	1
	0.543042	0.332537	A5FIT6	A5FIT6		4	4	45.1	9.7762	0	21.446	36	0
	0.396457	0.920434	A5FIT7	A5FIT7		2	2	38.4	11.418	0	35.24	37	1
	0.0889101	0.0691846	A5FIT8	A5FIT8		9	9	32.4	64.15	0	44.106	41	0
	0.349525	0.209213	A5FIT9	A5FIT9		5	5	48.8	19.235	0	84.975	70	0
	1.2276	0.373177	A5FIU0	A5FIU0		16	16	49.6	47.55	0	121.26	95	0
	0.135183	0.0437088	A5FIU3	A5FIU3		31	31	44.9	94.102	0	323.31	355	0
	0.381195	0.392944	A5FIU4	A5FIU4		6	6	21.9	43.733	0	22.273	11	2
	0.269688	-0.192769	A5FIV1	A5FIV1		36	36	77.3	57.115	0	323.31	2543	0
	1.59823	-0.220676	A5FIW5	A5FIW5		15	15	47.2	47.65	0	113.74	115	0
	0.104294	0.0705643	A5FIW7	A5FIW7		8	8	53.9	26.559	0	55.893	69	0
	0.218808	-0.191027	A5FIW9	A5FIW9		10	10	43.8	27.913	0	65.548	52	0
	0.860598	0.35395	A5FIX0	A5FIX0		16	16	49.4	51.523	0	270.01	324	0
	0.0999088	-0.0288455	A5FIX1	A5FIX1		29	29	64.7	72.375	0	323.31	386	0
	0.28372	-0.362235	A5FIX2	A5FIX2		4	4	43	15.951	0	38.99	48	0
	0.363885	0.18445	A5FIX6	A5FIX6		10	10	42.1	34.945	0	114.76	144	0
	1.6913	-0.601373	A5FIX8	A5FIX8		13	13	23.5	74.751	0	90.418	106	0
	1.65515	-0.523212	A5FIY0	A5FIY0		6	6	19.3	45.313	0	85.783	108	0
	0.597918	-0.150362	A5FIY3	A5FIY3		22	22	67.3	39.933	0	189.34	299	0
	0.217091	-0.306145	A5FIY5	A5FIY5		3	3	36.9	12.908	0	18.989	20	3
	0.224273	0.182259	A5FIZ1	A5FIZ1		5	5	32.4	24.017	0	38.963	46	0
	0.202405	-0.213802	A5FIZ2	A5FIZ2		8	8	47.6	28.663	0	114.61	135	0
	0.604909	-0.285037	A5FIZ8	A5FIZ8	OMP	6	6	26.9	39.828	0	43.181	36	0
	0.0180766	-0.0128555	A5FIZ9	A5FIZ9		13	13	23.2	79.98	0	67.56	62	0
	0.482711	0.232128	A5FJ00	A5FJ00		9	9	47.8	23.697	0	123.8	156	0
	0.127017	0.143325	A5FJ01	A5FJ01		8	8	39.9	29.188	0	102.91	79	0
	0.525506	-0.157787	A5FJ02	A5FJ02		17	17	57.2	38.305	0	168.62	293	0
+	2.63351	-2.70674	A5FJ03	A5FJ03	OMP	21	21	66.9	53.535	0	323.31	253	0
	0.309046	-0.13832	A5FJ06	A5FJ06		12	12	39.3	39.63	0	125.23	119	0
	0.227896	-0.0739765	A5FJ08	A5FJ08		13	13	50.5	37.151	0	78.294	99	0
	1.39736	0.241039	A5FJ10	A5FJ10		28	28	45.1	85.272	0	190.12	181	0
	1.11514	0.51884	A5FJ11	A5FJ11		4	4	43.5	12.28	0	75.637	46	0
	0.0953798	-0.0501486	A5FJ13	A5FJ13		10	10	52.6	24.543	0	27.886	79	0
	0.276632	-0.144363	A5FJ21	A5FJ21		8	8	37.3	28.375	0	49.327	102	0
	0.321441	-0.248814	A5FJ22	A5FJ22		25	25	31.7	111.12	0	145.14	190	0
	0.60404	-0.127705	A5FJ23	A5FJ23		19	19	79.8	29.991	0	146.92	316	0
	0.0316462	-0.0407715	A5FJ24	A5FJ24		9	9	35.7	30.119	0	61.887	110	0
	0.467847	-0.280939	A5FJ25	A5FJ25		8	8	25.7	47.048	0	60.661	80	0
	0.221686	-0.192445	A5FJ26	A5FJ26		14	14	46.5	55.874	0	114.35	148	0
	1.19602	0.345074	A5FJ30	A5FJ30		24	24	55.6	59.673	0	314.83	503	0
	1.60129	0.386636	A5FJ40	A5FJ40		12	12	46.2	43.221	0	152.32	170	0
	0.284513	0.0776596	A5FJ42	A5FJ42		8	8	40.7	24.039	0	22.843	42	0
	0.439596	0.413287	A5FJ47	A5FJ47		6	6	37.7	22.142	0	61.041	30	0
	0.269348	0.169416	A5FJ49	A5FJ49		8	8	30.9	42.391	0	66.816	44	0
	0.586259	0.348441	A5FJ51	A5FJ51		14	14	59.7	41.755	0	113.65	175	0
	0.0684972	-0.0309601	A5FJ54	A5FJ54		7	7	31.4	30.613	0	55.49	72	0
+	2.38296	-1.532	A5FJ55	A5FJ55		3	3	22.5	14.007	0	9.6603	56	1
	1.86451	0.478049	A5FJ56	A5FJ56		11	11	45.1	34.444	0	75.348	81	0
	0.308841	-0.0691592	A5FJ63	A5FJ63		29	29	42.5	97.713	0	192.48	293	0
	0.52582	-0.302237	A5FJ66	A5FJ66		16	16	46.7	46.772	0	105.28	143	0
	1.36403	0.532952	A5FJ68	A5FJ68		41	41	61.9	94.641	0	323.31	675	0
	0.0550361	-0.0223783	A5FJ70	A5FJ70		22	22	50.1	64.73	0	294.55	291	0
	0.00466955	0.00510788	A5FJ77	A5FJ77		3	3	37	15.311	0	13.243	42	1
	0.0784485	-0.0487893	A5FJ81	A5FJ81		18	18	44.4	58.487	0	139.45	103	0
	0.0440216	0.0109151	A5FJ82	A5FJ82		5	5	26.9	30.103	0	59.69	13	1
	0.977584	-0.664826	A5FJ83	A5FJ83		11	11	30.5	48.9	0	105.9	86	0
	0.131033	-0.0666142	A5FJ86	A5FJ86		20	20	47.3	49.334	0	259.92	356	0
	0.670923	-0.553754	A5FJ87	A5FJ87		7	7	41.5	24.883	0	101.46	146	0
	0.260056	-0.13148	A5FJ88	A5FJ88		17	17	50.2	45.554	0	176.03	334	0
+	3.92546	-3.83628	A5FJ90	A5FJ90	OMP	35	35	52.1	101.37	0	323.31	368	0
	0.074292	0.212109	A5FJ95	A5FJ95		4	4	30	26.351	0	37.622	39	5
	0.573545	0.604147	A5FJA1	A5FJA1		7	7	52.7	18.614	0	81.125	135	0
	0.785173	0.619803	A5FJA2	A5FJA2		8	8	24	39.573	0	79.907	92	0
	2.30912	0.28962	A5FJB1	A5FJB1		16	16	55	40.953	0	153.76	144	0
+	1.97114	-1.52833	A5FJB2	A5FJB2		13	13	36.7	51.467	0	95.283	81	0
	0.317719	-0.160587	A5FJB3	A5FJB3		17	17	61.8	46.234	0	213.99	182	0
	1.27077	-0.590963	A5FJB5	A5FJB5		8	8	36.7	29.699	0	157.86	161	0
	0.137345	0.169279	A5FJB7	A5FJB7		16	16	72.9	33.675	0	271.2	191	0
+	2.96243	-2.31506	A5FJB8	A5FJB8	OMP	5	5	21	37.543	0	35.444	19	3
	0.11878	0.0997779	A5FJB9	A5FJB9		9	9	44.5	24.97	0	107.23	164	0
	0.483264	0.332272	A5FJC0	A5FJC0		11	11	52.2	25.458	0	87.733	206	0
	0.0546463	0.0268796	A5FJC3	A5FJC3		8	8	26.3	52.627	0	39.496	31	2
+	4.8109	-3.36247	A5FJC9	A5FJC9	OMP	19	19	36.8	80.311	0	142.05	99	0
	0.654652	-0.220039	A5FJD2	A5FJD2		6	6	26.2	37.317	0	148.88	344	0
	0.0540493	0.0401084	A5FJD9	A5FJD9		38	38	71.3	83.485	0	323.31	489	0
	0.126481	0.12629	A5FJE2	A5FJE2		8	8	15.3	52.875	0	78.295	173	0
	0.0426749	-0.0491187	A5FJE3	A5FJE3		10	10	33.3	44.172	0	98.254	325	0
	1.7766	-0.363076	A5FJE4	A5FJE4		9	9	18.3	67.172	0	43.193	257	0
	0.278514	0.138436	A5FJE5	A5FJE5		14	14	49.4	37.437	0	234.89	134	0
	0.130175	-0.0893256	A5FJE6	A5FJE6		11	11	30.8	52.55	0	30.556	26	0
	0.088802	-0.0868829	A5FJF1	A5FJF1		7	7	20	48.177	0	58.961	252	0
	0.588746	-0.254781	A5FJF2	A5FJF2		52	52	72.8	110.5	0	323.31	1746	0
	0.133993	0.120921	A5FJF3	A5FJF3		9	9	21.2	53.229	0	83.807	136	0
	0.156975	0.167243	A5FJF5	A5FJF5		5	5	42.5	20.287	0	58.374	194	0
	0.401809	-0.14887	A5FJF6	A5FJF6		12	12	71.5	30.475	0	125.76	147	0
	0.613974	0.113373	A5FJF8	A5FJF8		22	22	52	47.498	0	323.31	331	0
	0.780338	0.220977	A5FJF9	A5FJF9		39	39	51.3	104.57	0	323.31	867	0
+	2.77147	0.713832	A5FJG5	A5FJG5		13	13	46	47.714	0	169.24	222	0
	0.00565004	-0.00162188	A5FJG8	A5FJG8		32	32	43.6	126.25	0	323.31	613	0
	0.0706382	-0.0476303	A5FJG9	A5FJG9		20	20	71.7	28.063	0	243.13	930	0
	0.00740966	0.00800323	A5FJH0	A5FJH0		6	6	56.2	14.439	0	102.52	211	0
	0.120625	0.169055	A5FJH1	A5FJH1		8	8	54.3	16.55	0	79.06	122	0
+	2.93686	0.607911	A5FJH4	A5FJH4		13	13	59.8	37.759	0	196.06	165	0
	0.211483	0.120375	A5FJH6	A5FJH6		44	44	60.4	107.31	0	323.31	572	0
	0.775125	-0.219877	A5FJI4	A5FJI4		17	17	67.5	34.842	0	206.2	240	0
	0.917315	-0.134753	A5FJI5	A5FJI5		5	5	71.5	13.89	0	53.43	75	0
+	3.77587	-1.68451	A5FJJ6	A5FJJ6	OMP	13	13	23.9	81.023	0	84.656	82	0
+	2.0103	2.07501	A5FJJ7	A5FJJ7		4	4	45.3	14.945	0	22.429	45	2
	0.307272	0.267817	A5FJK3	A5FJK3		25	25	65.1	48.001	0	323.31	359	0
+	2.99566	-0.944803	A5FJL9	A5FJL9	SLP	24	24	64.2	56.059	0	258.94	301	0
	1.76922	-0.471238	A5FJM1	A5FJM1	SLP	5	5	15	54.906	0	41.72	22	2
	0.0403982	-0.0300751	A5FJM4	A5FJM4	SLP	7	7	21.1	52.448	0	47.393	36	1
	1.65601	0.533473	A5FJM6	A5FJM6		28	28	47.1	79.379	0	262.22	343	0
+	3.87057	-2.00135	A5FJM7	A5FJM7	OMP	18	18	61.9	44.173	0	227.06	265	0
	1.79876	-0.543175	A5FJM9	A5FJM9		23	23	49.6	63.354	0	323.31	680	0
	0.120217	0.0460879	A5FJN0	A5FJN0		8	8	24.5	48.227	0	33.61	13	1
	1.82578	-0.600591	A5FJN1	A5FJN1		8	8	9.5	111.35	0	38.784	31	0
+	2.48638	-1.26402	A5FJN2	A5FJN2	OMP	42	42	60.7	114.38	0	323.31	470	0
	1.09449	-0.275548	A5FJN3	A5FJN3		30	30	41.5	102.97	0	202.17	247	0
	1.09946	-0.291695	A5FJN6	A5FJN6		29	29	54	69.319	0	323.31	416	0
	0.357535	0.14227	A5FJN7	A5FJN7		13	13	38	56.749	0	199.12	370	0
	0.061806	0.0430438	A5FJN8	A5FJN8		19	19	75.9	37.416	0	300.54	382	0
	0.048142	0.0676549	A5FJP1	A5FJP1		4	4	38.4	13.615	0	49.362	55	0
	0.488525	-0.157979	A5FJP3	A5FJP3		10	10	19.2	75.763	0	91.508	67	0
	1.37656	-0.355047	A5FJP4	A5FJP4		6	6	17.7	50.419	0	38.057	35	0
	0.139231	-0.21588	A5FJP5	A5FJP5		7	7	51.7	15.868	0	232.73	481	0
	0.311713	-0.497471	A5FJP6	A5FJP6		3	3	41.9	9.4017	0	42.864	318	0
	0.198609	-0.116319	A5FJP9	A5FJP9		20	20	43.8	61.919	0	131.15	316	0
	0.519661	0.360487	A5FJQ1	A5FJQ1		6	6	57.3	10.527	0	44.821	178	0
	1.29864	-0.325135	A5FJQ6	A5FJQ6		7	7	16.9	48.667	0	47.552	43	0
	0.356327	-0.113624	A5FJR3	A5FJR3		40	40	30.6	211	0	271.57	274	0
	0.354466	0.278399	A5FJR5	A5FJR5		12	12	59.1	33.576	0	133.26	94	0
+	2.56403	-1.49895	A5FJR6	A5FJR6	OMP	8	8	62.9	21.213	0	149.38	359	0
	0.492206	-0.732006	A5FJS0	A5FJS0		5	5	13.4	50.72	0	21.209	29	2
+	2.71654	-1.78491	A5FJS1	A5FJS1	OMP	9	9	36	37.851	0	137.61	64	0
	1.06645	-0.47329	A5FJS4	A5FJS4		12	12	15.3	100.24	0	34.265	63	0
	0.267	-0.28787	A5FJS5	A5FJS5		6	6	22.6	35.958	0	15.088	21	0
	0.434294	0.233187	A5FJT4	A5FJT4		10	10	43.8	34.389	0	147.8	56	0
	0.320659	-0.476803	A5FJT5	A5FJT5		11	11	33.8	45.917	0	71.79	29	0
	0.0100478	-0.00617663	A5FJT6	A5FJT6		9	9	15.4	78.215	0	32.406	38	0
	0.577072	-0.390422	A5FJT9	A5FJT9		10	10	40.9	38.142	0	124.54	133	0
	0.346523	-0.177296	A5FJU1	A5FJU1		12	12	42.5	45.73	0	52.436	135	0
+	3.46341	-2.01558	A5FJU2	A5FJU2	OMP	40	40	64.5	102.6	0	323.31	424	0
	0.690905	0.453973	A5FJU3	A5FJU3		11	11	41.5	46.804	0	98.59	96	0
	0.0656127	0.0837237	A5FJU4	A5FJU4		6	6	19.6	43.076	0	14.054	29	1
	0.95757	0.381044	A5FJU6	A5FJU6		24	24	38.3	88.086	0	137.23	100	0
	0.875854	0.422229	A5FJV2	A5FJV2		6	6	33.8	24.028	0	20.679	43	0
	0.800521	0.592621	A5FJV6	A5FJV6		11	10	22.7	85.965	0	47.274	53	0
	0.911511	0.643576	A5FJW0	A5FJW0		8	8	41.6	33.657	0	78.068	135	0
	1.8536	0.497437	A5FJW1	A5FJW1		7	7	37.9	26.529	0	67.275	122	0
	0.0424328	0.0292358	A5FJW2	A5FJW2		18	18	60	35.704	0	183.51	347	0
	1.56428	-1.06505	A5FJW3	A5FJW3	OMP	18	18	33.1	97.162	0	133.74	121	0
	0.0281438	-0.0105928	A5FJW5	A5FJW5		8	8	52.8	20.245	0	42.617	78	0
	0.573861	0.664843	A5FJW6	A5FJW6		6	6	9.7	88.56	0	41.529	38	5
	0.0860989	-0.0807794	A5FJW7	A5FJW7		15	15	61.1	38.663	0	219.41	182	0
+	3.14607	-2.49221	A5FJW8	A5FJW8	OMP	10	10	15.9	96.779	0	59.183	40	0
	0.00132607	-0.000586192	A5FJX1	A5FJX1		12	12	63	26.873	0	178	199	0
	0.0777971	0.0569992	A5FJX5	A5FJX5		16	16	29.8	73.682	0	144.22	184	0
	0.469128	0.277721	A5FJX7	A5FJX7		9	9	38	31.053	0	80.57	104	0
+	2.22067	0.801322	A5FJX8	A5FJX8		13	13	65.5	36.494	0	200.3	290	0
	0.195343	0.171616	A5FJX9	A5FJX9		16	16	40	55.82	0	134.27	182	0
	0.310323	0.222238	A5FJY2	A5FJY2		6	6	26.8	31.526	0	37.315	78	0
	0.644386	0.451958	A5FJY7	A5FJY7		4	4	12.8	26.049	0	11.462	86	0
	0.34424	-0.187888	A5FJY9	A5FJY9		8	8	14.1	66.874	0	56.975	58	0
	0.880378	-0.458392	A5FJZ0	A5FJZ0		4	4	48.5	15.349	0	68.063	60	0
	0.169762	-0.105	A5FJZ1	A5FJZ1		22	22	45.4	77.852	0	211.97	342	0
	0.734972	-0.302092	A5FJZ2	A5FJZ2		8	8	59.1	10.512	0	21.621	156	0
+	4.01781	-1.4449	A5FJZ8	A5FJZ8	OMP	39	39	51.9	104.56	0	239.81	263	0
+	1.7477	-0.931091	A5FJZ9	A5FJZ9		10	10	52	23.985	0	64.774	89	0
	1.05354	0.54654	A5FK03	A5FK03		30	30	48.4	83.217	0	286.38	369	0
	0.232939	0.0759875	A5FK06	A5FK06		14	14	60.3	32.915	0	299.01	439	0
	1.02531	-0.788207	A5FK07	A5FK07		15	15	29.2	65.411	0	50.622	79	0
	0.7974	0.414499	A5FK08	A5FK08		13	13	46.3	44.587	0	121.19	112	0
	0.24688	0.124701	A5FK15	A5FK15		15	15	42	42.497	0	89.368	202	0
	0.249486	-0.185101	A5FK17	A5FK17		7	7	25.1	47.962	0	58.487	47	0
	0.126257	0.0768636	A5FK18	A5FK18		28	28	46.6	75.786	0	275.32	825	0
	0.130964	0.0961018	A5FK21	A5FK21		11	11	37.1	48.96	0	104.25	63	0
	1.01284	0.33975	A5FK22	A5FK22		27	27	54.2	82.265	0	262.25	169	0
	0.809556	0.358086	A5FK23	A5FK23		5	5	6.5	61.092	0	27.159	75	0
	0.23653	-0.0876153	A5FK25	A5FK25		11	11	41.2	47.377	0	105.58	195	0
	0.0413923	-0.0100098	A5FK28	A5FK28		8	8	45.4	21.187	0	45.054	123	0
	0.0584991	0.0592893	A5FK30	A5FK30	OMP	8	8	38.2	38.427	0	89.164	63	0
	0.402036	-0.185624	A5FK31	A5FK31	OMP	33	33	49.1	109.17	0	323.31	476	0
	0.160099	0.121044	A5FK32	A5FK32	SLP	19	19	44	58.948	0	284.94	285	0
	0.392961	0.185357	A5FK33	A5FK33	SLP	16	16	71.3	39.21	0	192.44	252	0
	1.22788	0.440092	A5FK35	A5FK35	SLP	10	10	28.9	63.221	0	84.709	47	0
	0.903402	-0.455476	A5FK37	A5FK37		10	9	18.3	79.849	0	36.967	27	0
	0.671615	0.299045	A5FK44	A5FK44		13	13	41.2	51.087	0	87.466	108	0
	0.109608	0.0406062	A5FK45	A5FK45		8	8	34.9	40.76	0	40.482	42	0
	1.17003	0.394779	A5FK47	A5FK47		5	5	18.7	45.014	0	37.947	52	0
	0.107026	-0.131449	A5FK51	A5FK51		6	6	34.2	23.053	0	29.833	36	0
	1.01777	0.380215	A5FK52	A5FK52		16	16	48.3	34.02	0	152.83	199	0
	0.639202	-0.332277	A5FK55	A5FK55		9	9	44.9	34.816	0	61.121	78	0
	0.634027	0.579699	A5FK62	A5FK62		4	4	32.1	20.485	0	15.505	28	0
	0.730916	0.58931	A5FK66	A5FK66		5	5	12.1	51.508	0	28.88	36	0
	0.398365	0.22003	A5FK68	A5FK68		15	15	48.1	58.801	0	188.55	92	0
	0.365429	0.276743	A5FK72	A5FK72		8	8	32.9	26.696	0	78.378	120	0
	0.10259	-0.0832818	A5FK78	A5FK78		11	11	33	51.064	0	105.08	145	0
	0.657768	-0.655518	A5FK85	A5FK85		6	5	31.8	38.736	0	33.868	17	1
	0.169829	0.176682	A5FK90	A5FK90		8	8	30.5	35.93	0	31.102	52	0
	0.942812	-1.05718	A5FK91	A5FK91		2	2	5.6	42.613	0	7.657	36	1
	0.357307	0.895585	A5FK94	A5FK94		4	4	28.8	22.854	0	73.1	20	1
+	2.2741	2.60074	A5FK95	A5FK95		5	5	49	12.005	0	15.16	80	0
	0.242244	0.197144	A5FKA8	A5FKA8		11	11	45.3	26.112	0	59.513	90	0
	0.0417571	-0.0237408	A5FKA9	A5FKA9		12	12	61.4	36.192	0	223.1	126	0
	0.416546	0.18379	A5FKB6	A5FKB6		15	15	48.1	40.436	0	323.31	441	0
+	1.93061	-1.06119	A5FKC0	A5FKC0	OMP	3	3	16.6	27.097	0	35.011	33	1
	0.0298762	-0.0167268	A5FKC3	A5FKC3		4	4	42.1	13.574	0	92.281	64	0
	1.14777	-0.752134	A5FKC6	A5FKC6		6	6	20.3	50.357	0	58.28	57	1
	1.0518	-0.308825	A5FKC9	A5FKC9		55	55	51.2	171.28	0	323.31	427	0
+	2.39287	-1.39744	A5FKD0	A5FKD0	OMP	15	15	77.9	33.117	0	265.09	538	0
	0.257924	0.276372	A5FKD2	A5FKD2		4	4	7.9	78.149	0	11.654	18	2
	0.304924	-0.261125	A5FKD9	A5FKD9		6	6	50.5	20.016	0	67.5	320	0
	1.66968	0.894909	A5FKE1	A5FKE1		5	5	51.8	12.553	0	79.065	81	0
	0.524818	0.621561	A5FKE2	A5FKE2		10	10	33.6	38.092	0	75.891	21	1
	0.066362	-0.084006	A5FKE4	A5FKE4		8	8	35	30.178	0	22.228	54	0
	0.0980146	-0.0952276	A5FKE5	A5FKE5		19	19	59.3	43.601	0	208.75	256	0
	0.52789	-0.309064	A5FKE6	A5FKE6		18	18	40.5	67.811	0	108.01	88	0
	0.80952	-0.46353	A5FKF1	A5FKF1		7	7	25.9	43.571	0	41.687	50	0
	0.411993	0.585294	A5FKG6	A5FKG6		6	6	48.5	22.511	0	29.013	23	3
	1.1742	0.766498	A5FKG7	A5FKG7		6	6	31.2	27.981	0	40.167	70	0
+	2.04133	-1.36785	A5FKG9	A5FKG9	OMP	39	39	68.1	96.162	0	323.31	418	0
	0.0223104	0.0116056	A5FKH0	A5FKH0		3	3	9.1	44.989	0	41.747	62	0
	0.523026	0.266493	A5FKH1	A5FKH1		14	14	30.4	72.09	0	91.841	106	0
+	1.92172	-1.76823	A5FKH5	A5FKH5		15	15	46.6	49.87	0	217.4	132	0
	0.621825	0.37216	A5FKH6	A5FKH6		15	15	67.9	37.959	0	323.31	122	0
	0.101747	-0.0358435	A5FKH7	A5FKH7		32	32	42	115.71	0	323.31	546	0
	0.373766	0.276881	A5FKH8	A5FKH8		4	4	9.5	59.775	0	52.351	43	0
	0.402321	0.351088	A5FKI1	A5FKI1		17	17	57.1	43.951	0	295.62	520	0
	0.47732	0.29349	A5FKI2	A5FKI2		39	39	52.6	104.61	0	323.31	849	0
	1.67335	-0.496517	A5FKI3	A5FKI3	OMP	2	2	11.5	20.572	0	10.088	19	2
	0.334403	0.295829	A5FKI6	A5FKI6		6	6	44.3	20.253	0	30.757	104	0
	0.413066	-0.164562	A5FKI7	A5FKI7		19	19	60.7	47.223	0	239.32	586	0
	0.0711575	0.0531445	A5FKI8	A5FKI8		10	10	72.3	20.634	0	163	118	0
	0.216491	-0.308956	A5FKI9	A5FKI9		7	7	58.8	19.945	0	57.841	55	0
	0.122479	-0.143339	A5FKJ2	A5FKJ2		20	20	39.5	66.138	0	141.09	179	0
	0.0307853	0.0180136	A5FKJ6	A5FKJ6		6	6	11.2	68.459	0	96.874	139	0
	0.33763	-0.12664	A5FKJ9	A5FKJ9		12	12	64.1	20.787	0	72.298	213	0
	1.57168	-0.289637	A5FKK0	A5FKK0		8	8	24.6	39.173	0	75.675	152	0
	0.750634	-0.375645	A5FKK1	A5FKK1		13	13	56.4	38.41	0	208.19	234	0
	0.23363	-0.0766366	A5FKK2	A5FKK2		17	17	58.1	50.212	0	130.66	329	0
	1.59242	-0.505546	A5FKK8	A5FKK8		6	6	14.9	53.355	0	57.379	99	0
	0.355948	0.3679	A5FKL2	A5FKL2		14	14	48	55.652	0	186.02	135	0
	0.049005	-0.0322622	A5FKM1	A5FKM1	SLP	10	10	27.4	51.7	0	70.681	65	0
	0.0717029	-0.101111	A5FKM2	A5FKM2	SLP	4	4	15.3	39.33	0	27.396	13	4
	0.344928	0.217369	A5FKM3	A5FKM3	SLP	7	7	16.3	56.257	0	27.013	22	1
	0.776097	0.308266	A5FKM7	A5FKM7		9	9	46.3	24.625	0	103.49	136	0
	1.69256	0.282641	A5FKM8	A5FKM8		35	35	43.6	128.39	0	323.31	225	0
	0.0615032	-0.0272617	A5FKP3	A5FKP3		8	8	48	23.269	0	65.081	110	0
	0.665118	0.299809	A5FKP7	A5FKP7		21	21	57	59.408	0	181.09	238	0
	0.950091	0.356993	A5FKP8	A5FKP8		19	19	40.5	73.361	0	178.49	168	0
	0.00824862	0.00777372	A5FKQ1	A5FKQ1		9	9	51.1	15.582	0	46.45	79	0
	0.124521	-0.184217	A5FKQ2	A5FKQ2		10	10	35.1	44.383	0	79.27	51	0
	0.550586	0.437435	A5FKQ3	A5FKQ3		14	14	33.9	50.832	0	41.104	50	0
	0.828184	0.118895	A5FKQ4	A5FKQ4		13	13	40.6	49.601	0	137.98	89	0
+	1.92314	0.709616	A5FKQ6	A5FKQ6		11	11	62.1	27.472	0	119.57	125	0
	0.170054	-0.0928427	A5FKQ8	A5FKQ8		13	13	39	53.942	0	76.891	76	0
	0.895838	0.489701	A5FKQ9	A5FKQ9		4	4	49.5	11.736	0	59.161	32	4
	0.213032	0.33191	A5FKR3	A5FKR3		15	15	38.1	47.427	0	164.13	183	0
+	2.5235	-1.5477	A5FKR4	A5FKR4	OMP	4	4	19	35.988	0	57.367	36	1
	0.0205188	0.0182457	A5FKR5	A5FKR5		6	6	43.8	19.347	0	44.242	37	0
	0.561992	0.243967	A5FKR7	A5FKR7		4	4	33.3	16.17	0	26.672	9	3
	0.534986	0.368001	A5FKS9	A5FKS9		18	18	39.1	49.827	0	139.11	331	0
	0.0610135	-0.0582352	A5FKT5	A5FKT5		21	21	68.6	44.252	0	214.8	329	0
	0.690832	0.199773	A5FKT6	A5FKT6		8	8	20	64.933	0	49.983	36	0
	0.232911	0.30559	A5FKU6	A5FKU6		6	6	38.1	21.482	0	30.225	43	0
	0.608383	1.44109	A5FKU7	A5FKU7		2	2	37.2	8.5774	0	32.036	37	3
	0.367299	0.294874	A5FKU8	A5FKU8		10	10	37.2	45.969	0	69.621	121	0
	0.875268	0.617157	A5FKU9	A5FKU9		5	5	22.8	28.421	0	31.728	17	1
	0.298946	-0.185813	A5FKV1	A5FKV1		22	22	68.3	52.72	0	237.23	285	0
	0.230148	0.283728	A5FKV3	A5FKV3		12	12	50.8	34.509	0	127.08	75	0
	0.0474903	-0.109039	A5FKV4	A5FKV4		9	9	62.1	21.899	0	173.76	679	0
	0.546787	0.608596	A5FKV5	A5FKV5		6	6	27.6	25.641	0	22.512	8	1
	0.264945	-0.249321	A5FKV6	A5FKV6		3	3	24.1	22.445	0	26.558	108	0
	0.25253	-0.144307	A5FKV7	A5FKV7		17	17	33.4	71.748	0	82.731	97	0
	0.490264	0.126543	A5FKV8	A5FKV8		9	9	43	33.813	0	183.84	106	0
	1.07148	0.484308	A5FKW4	A5FKW4		11	11	48	43.325	0	88.945	96	0
	0.107205	0.0558414	A5FKW8	A5FKW8		5	5	9.8	61.31	0	27.274	61	1
	0.286443	-0.211847	A5FKX3	A5FKX3		5	5	31.9	26.886	0	19.316	35	1
	2.09538	-0.545066	A5FKX7	A5FKX7		10	10	41	34.537	0	74.475	119	0
	0.35511	0.468999	A5FKY1	A5FKY1		4	4	20.2	26.417	0	45.557	45	0
	0.300506	-0.0889422	A5FKY3	A5FKY3		11	11	29.8	56.648	0	40.994	50	0
	1.28272	-0.252426	A5FKY9	A5FKY9		4	4	9.6	47.564	0	25.06	48	0
	0.383319	-0.184064	A5FKZ0	A5FKZ0		8	8	40.8	27.445	0	74.652	130	0
	0.161209	-0.0629896	A5FKZ1	A5FKZ1		8	8	35.2	37.56	0	142.96	105	0
	0.123156	-0.0563412	A5FKZ2	A5FKZ2		4	4	41.8	15.4	0	36.696	26	0
	0.327559	0.715936	A5FL03	A5FL03		2	2	5.1	44.723	0	15.165	24	2
+	1.82517	-2.53765	A5FL07	A5FL07	OMP	5	5	33	22.436	0	42.097	37	0
	0.228493	-0.0788937	A5FL19	A5FL19		15	15	58	31.464	0	274.4	315	0
	0.567882	-0.320653	A5FL21	A5FL21		6	6	12.5	52.711	0	14.882	76	0
	0.26218	0.263808	A5FL22	A5FL22		5	5	38.9	15.812	0	25.637	17	1
	1.36008	0.533534	A5FL23	A5FL23		5	5	15.4	36.756	0	24.994	49	0
	0.1508	0.0702438	A5FL25	A5FL25		14	14	60.6	29.653	0	99.886	239	0
	0.238024	0.245691	A5FL26	A5FL26		13	13	42	47.137	0	288.66	162	0
	0.481014	-0.290597	A5FL30	A5FL30		12	12	38.4	43.499	0	95.522	347	0
	1.50447	-0.682297	A5FL32	A5FL32		4	4	21.7	18.799	0	29.833	65	0
	0.207082	-0.229271	A5FL33	A5FL33		10	10	67.8	19.187	0	217.84	293	0
	0.273403	-0.117936	A5FL34	A5FL34		34	34	63.4	56.455	0	323.31	957	0
	0.374973	0.256359	A5FL35	A5FL35		9	9	50.2	23.882	0	59.501	144	0
	0.229422	0.11461	A5FL36	A5FL36		7	7	28.4	37.771	0	57.365	64	0
	0.643279	0.25743	A5FL38	A5FL38		16	16	62	38.941	0	112.53	132	0
	0.340023	-0.059075	A5FL45;REV__A5FLB5	A5FL45		19	19	77.4	37.28	0	181.77	370	0
	0.413817	0.744071	A5FL50	A5FL50		1	1	25	8.9544	0	17.443	27	2
	0.932167	0.336578	A5FL55	A5FL55		13	13	30.1	64.779	0	72.945	90	0
	0.129182	-0.127143	A5FL56	A5FL56		14	14	53.5	37.553	0	169.02	168	0
	0.40936	-0.254929	A5FL59	A5FL59		4	4	12.3	35.93	0	7.6782	20	2
	1.7165	0.84149	A5FL63	A5FL63		35	35	56.9	79.413	0	323.31	313	0
+	2.22722	0.743863	A5FL67	A5FL67		10	10	28.9	56.363	0	98.518	49	0
	0.484946	-0.720403	A5FL68	A5FL68		4	4	44.5	13.471	0	11.743	12	4
	0.764283	0.467621	A5FL70	A5FL70		6	6	35.1	23.57	0	24.93	29	1
	0.345198	0.0910524	A5FL71	A5FL71		18	18	33.1	83.567	0	137.67	123	0
	0.28716	-0.247199	A5FL73	A5FL73		12	12	28.3	57.365	0	42.755	62	0
	0.567055	-0.274165	A5FL74	A5FL74		7	7	19.6	36.778	0	62.226	142	0
+	1.60232	1.46755	A5FL77	A5FL77		3	3	44.4	11.536	0	74.084	90	0
	0.0231657	-0.0108763	A5FL79	A5FL79		15	15	21.3	81.828	0	75.957	88	0
	0.135213	0.0739352	A5FL82	A5FL82		10	10	17	87.665	0	24.779	22	0
	0.593957	-0.351763	A5FL84	A5FL84		9	9	35.5	32.538	0	96.261	157	0
	0.137024	0.215801	A5FL86	A5FL86		11	11	25.8	69.961	0	71.916	72	0
	0.310757	-0.196105	A5FL88	A5FL88		6	6	7.5	126.24	0	29.09	22	0
	1.44732	-0.69326	A5FL94	A5FL94		4	4	15	35.73	0	30.493	13	2
	0.0880552	-0.078633	A5FL99	A5FL99		8	8	29.8	43.734	0	35.787	29	2
	0.11346	-0.103786	A5FLA1	A5FLA1		4	4	40.8	18.665	0	16.487	9	3
	0.123093	0.0674527	A5FLA2	A5FLA2		13	13	52.5	36.278	0	202.55	370	0
	0.329429	-0.196479	A5FLA3	A5FLA3		5	5	20.3	29.391	0	28.523	63	0
	0.00050512	0.000347137	A5FLA4	A5FLA4		4	4	15.7	36.156	0	16.564	19	2
+	3.16317	-3.16455	A5FLA7	A5FLA7	OMP	13	13	45.3	38.71	0	118.16	108	1
	0.313351	0.168027	A5FLB1	A5FLB1		9	9	38.3	28.13	0	77.613	86	0
	0.0380618	0.0335096	A5FLB3	A5FLB3		7	7	32.6	32.304	0	84.111	55	0
	0.418083	0.295694	A5FLB7	A5FLB7		6	6	33.5	36.765	0	29.304	52	0
	1.12075	0.403192	A5FLB8	A5FLB8		26	26	44.6	78.155	0	222.2	325	0
	1.0527	-0.38331	A5FLC3	A5FLC3		10	10	43.3	38.679	0	105.63	127	0
	1.70299	0.586569	A5FLC6	A5FLC6		17	17	62.5	36.752	0	136.26	146	0
	0.501716	0.455066	A5FLC7	A5FLC7		4	4	37.9	14.572	0	28.654	72	0
	1.51633	0.760942	A5FLC8	A5FLC8		17	17	34.5	78.497	0	82.575	80	0
	0.00390972	-0.00357882	A5FLC9	A5FLC9		8	8	34.8	25.464	0	44.087	88	0
	0.179683	0.164501	A5FLD8	A5FLD8		9	9	18.9	70.731	0	45.408	21	2
+	2.06857	-0.905645	A5FLE0	A5FLE0		14	14	42.1	38.588	0	167.11	282	0
	0.408049	-0.237583	A5FLE2	A5FLE2		7	7	37.8	33.171	0	69.959	58	0
	0.965908	0.466763	A5FLE3	A5FLE3		13	12	41.6	46.756	0	121	70	0
	0.687509	0.79613	A5FLE5	A5FLE5		7	7	25.7	34.064	0	20.631	12	1
	0.0633942	0.0756912	A5FLE9	A5FLE9	OMP	19	19	33.2	84.701	0	123.68	101	0
	1.05876	-0.338629	A5FLF7	A5FLF7		4	4	19.6	27.911	0	28.309	33	0
	1.06908	-0.311451	A5FLF8	A5FLF8		7	7	15.9	53.892	0	26.164	25	0
	0.359024	-0.832871	A5FLG4	A5FLG4		3	3	16.2	25.268	0	21.89	40	3
	0.764248	0.497985	A5FLI0	A5FLI0		18	18	54.1	52.295	0	198.03	137	0
+	3.65912	1.31389	A5FLJ0	A5FLJ0		10	10	27.1	49.319	0	92.588	80	0
+	2.39297	-1.69231	A5FLJ4	A5FLJ4	OMP	3	3	24.9	19.426	0	38.072	46	2
	0.415655	0.221646	A5FLJ8	A5FLJ8		26	26	40.5	87.057	0	293.68	474	0
	0.346809	-0.152569	A5FLK0	A5FLK0		8	8	21.5	51.212	0	119.68	103	0
	0.0288524	-0.0278308	A5FLK4	A5FLK4		5	5	13.2	52.041	0	47.082	42	0
	0.314742	0.510848	A5FLK5	A5FLK5		4	4	23.9	28.453	0	12.691	22	2
	0.986218	-0.402323	A5FLK6	A5FLK6		19	19	51.1	58.937	0	164.92	142	0
	0.31645	0.130552	A5FLL2	A5FLL2		18	18	27.9	89.416	0	127.44	154	0
	0.0492759	-0.0471439	A5FLM1	A5FLM1		7	7	52.9	19.809	0	59.664	70	0
	1.47338	0.215748	A5FLM7	A5FLM7		27	27	45	80.193	0	153.66	173	0
	0.110383	-0.072148	A5FLM9	A5FLM9		4	4	29.6	20.871	0	17.565	22	2
	0.0862039	-0.0469246	A5FLN0	A5FLN0		20	20	42.7	54.914	0	203.19	294	0
	1.52441	-0.743556	A5FLN3	A5FLN3		6	6	21.1	34.121	0	34.82	25	0
	0.454763	-0.375843	A5FLP2	A5FLP2		5	5	35.7	27.699	0	30.635	75	0
	0.478222	-0.31573	A5FLP3	A5FLP3		11	11	24.1	50.236	0	65.623	86	0
	0.0841102	-0.155092	A5FLP4	A5FLP4		8	8	31.4	30.036	0	34.243	56	0
	0.08769	-0.0365645	A5FLP7	A5FLP7		16	16	58.6	47.328	0	139.48	173	0
+	1.89408	1.08242	A5FLP8	A5FLP8		8	8	27	39.139	0	55.519	33	0
	1.05968	0.505659	A5FLP9	A5FLP9		14	14	46.2	34.498	0	155.21	156	0
	0.102644	-0.10518	A5FLQ0	A5FLQ0		11	11	66	28.959	0	53.801	114	0
	0.496517	-0.153162	A5FLQ1	A5FLQ1		35	35	66	69.526	0	298.71	574	0
	0.253153	0.290768	A5FLQ5	A5FLQ5		2	2	32.6	10.04	0	21.347	10	6
	0.116877	-0.0401503	A5FLQ7	A5FLQ7		23	23	47.7	67.915	0	323.31	481	0
	0.430595	0.198025	A5FLQ8	A5FLQ8	SLP	19	19	47.2	59.416	0	287.25	239	0
	0.461915	-0.177279	A5FLQ9	A5FLQ9		9	9	54.1	30.776	0	75.281	98	0
	0.0613589	0.0293624	A5FLR3	A5FLR3		9	9	28.3	49.741	0	61.835	85	0
	1.3497	0.296673	A5FLR4;REV__A5FCX5	A5FLR4		20	20	35.9	75.225	0	128.12	219	0
	0.967607	-0.473759	A5FLS0	A5FLS0		4	4	77.4	10.114	0	55.784	59	0
	0.399653	-0.322831	A5FLS1	A5FLS1		32	32	86.7	54.268	0	323.31	2040	0
	0.261341	0.174732	A5FLS2	A5FLS2		13	13	45.4	54.282	0	79.789	93	0
	0.343174	-0.370012	A5FLT1	A5FLT1		10	10	34.2	40.267	0	102.04	66	0
	0.120848	0.0999311	A5FLT2	A5FLT2		10	10	40.6	34.333	0	62.774	48	0
	0.213936	0.17165	A5FLT7	A5FLT7		5	5	24.4	38.449	0	46.734	53	1
	0.179251	0.151945	A5FLT8	A5FLT8		7	7	43.1	26.91	0	33.582	47	0
	0.108662	0.0542615	A5FLT9	A5FLT9		4	4	6.4	78.146	0	21.381	12	1
	0.891835	0.250194	A5FLU2	A5FLU2		14	14	40.4	59.58	0	143.57	116	0
	0.279985	0.167227	A5FLU4	A5FLU4		8	8	11.5	95.684	0	51.347	30	1
	0.259123	0.130884	A5FLU8	A5FLU8		26	26	61.7	66.824	0	323.31	420	0
	0.320737	-0.125607	A5FLV3	A5FLV3	SLP	8	8	13.2	81.98	0	36.528	16	0
	0.977524	0.416096	A5FLW1	A5FLW1		13	13	46	39.179	0	150.65	227	0
	0.208672	-0.217664	A5FLW8	A5FLW8		11	11	40.2	34.864	0	82.423	57	0
+	2.03036	-0.807483	A5FLW9	A5FLW9		16	16	56.1	42.481	0	116.46	167	0
	0.311571	0.178375	A5FLX1	A5FLX1		8	8	33.2	36.725	0	48.156	97	0
+	2.71612	2.01064	A5FLX3	A5FLX3		9	9	30.3	47.379	0	51.267	43	0
	0.484674	0.297949	A5FLY8	A5FLY8		9	9	56.8	21.658	0	68.494	65	0
	0.747304	-0.365482	A5FLZ1	A5FLZ1		11	11	30.5	55.266	0	51.264	54	0
	0.199926	0.193732	A5FLZ5	A5FLZ5		7	7	44.2	23.747	0	49.428	33	0
	0.0705509	0.0685705	A5FLZ7	A5FLZ7		17	17	39.9	61.231	0	148.33	149	0
+	3.87506	-2.01022	A5FLZ8	A5FLZ8	OMP	45	45	76.5	102.52	0	323.31	585	0
	0.0260775	0.0414066	A5FM02	A5FM02		7	7	24.5	36.306	0	39.909	47	0
	0.090409	-0.0730025	A5FM03	A5FM03		19	19	41.5	68.787	0	141.23	121	0
	0.190275	0.158365	A5FM05	A5FM05		8	8	31.2	44.572	0	93.48	85	0
	0.0434276	0.0287444	A5FM06	A5FM06		12	12	49.2	43.919	0	146.18	142	0
	0.590829	0.320323	A5FM08	A5FM08		5	5	26.2	37.437	0	34.307	13	2
	0.505574	0.195353	A5FM09	A5FM09		11	11	38.9	45.969	0	187.7	155	0
	1.1996	0.834202	A5FM10	A5FM10		20	20	43.3	61.573	0	225.46	365	0
	0.285857	0.177559	A5FM11	A5FM11		11	11	43.4	37.497	0	148.54	176	0
	1.38056	0.500529	A5FM12	A5FM12		10	10	40.4	38.399	0	209.46	106	0
	0.847861	0.683678	A5FM13	A5FM13		6	6	24	29.931	0	66.401	68	0
	1.79843	0.244029	A5FM14	A5FM14		26	26	62.3	65.563	0	303.12	393	0
	1.68362	0.353453	A5FM15	A5FM15		13	13	53.6	28.415	0	110.96	144	0
+	3.83961	-1.99216	A5FM17	A5FM17	OMP	8	8	34.8	29.731	0	63.328	73	1
	0.606012	0.26655	A5FM18	A5FM18		12	12	52.1	41.757	0	82.148	66	0
	0.179894	0.447028	A5FM19	A5FM19		4	4	21.1	28.739	0	32.977	22	1
	0.619899	0.287343	A5FM21	A5FM21		5	5	27.1	27.291	0	25.91	33	1
	0.177201	0.116189	A5FM22	A5FM22		9	9	41.4	33.233	0	118.25	120	0
+	5.12397	0.736448	A5FM23	A5FM23		23	23	77.2	37.605	0	323.31	610	0
	0.666181	0.25609	A5FM24	A5FM24		8	8	35.5	33.202	0	32.207	114	0
	0.2052	-0.1294	A5FM29	A5FM29		28	28	35	128.98	0	196.29	198	0
	0.265007	0.108439	A5FM33	A5FM33		29	29	74.7	49.102	0	323.31	471	0
	1.44401	0.561612	A5FM35	A5FM35		5	5	20.5	29.347	0	28.22	57	0
	0.365153	0.406403	A5FM38	A5FM38		6	6	7.3	105.76	0	17.43	30	0
	0.361285	-0.168554	A5FM39	A5FM39	OMP	30	30	70.4	51.284	0	323.31	1108	0
	0.069756	-0.0268898	A5FM40	A5FM40		9	9	31	43.517	0	76.52	64	0
	0.363208	-0.490578	A5FM42	A5FM42		2	2	10.6	22.618	0	11.935	35	1
	2.06092	0.476165	A5FM47	A5FM47		20	20	69.8	49.977	0	281.61	332	0
	0.862119	0.466988	A5FM49	A5FM49		10	10	76.2	19.707	0	211.68	188	0
	0.36683	-0.270351	A5FM51	A5FM51		11	11	70.2	27.005	0	127.46	167	0
	0.384189	-0.131399	A5FM52	A5FM52		30	29	53.6	73.737	0	323.31	969	0
	0.320908	-0.223735	A5FM54	A5FM54		7	7	20.8	51.108	0	29.788	23	1
	0.361938	-0.156586	A5FM71	A5FM71		19	19	37	65.323	0	136.85	181	0
	0.723916	-0.215681	A5FM76	A5FM76		11	11	40.1	38.1	0	88.877	86	0
	0.369773	0.230679	A5FM87	A5FM87		22	22	69.9	49.718	0	269.28	400	0
	0.599372	0.412899	A5FM88	A5FM88		8	8	52.5	17.59	0	61.925	77	0
	0.235582	0.19659	A5FM89	A5FM89		10	10	45.5	36.208	0	165.62	111	0
	0.0109023	0.0149428	A5FM90	A5FM90		2	2	42.2	7.4995	0	101.54	83	1
	0.185048	0.163642	A5FM91	A5FM91		7	7	38.9	21.107	0	35.937	89	0
	1.25452	-0.201566	A5FM92	A5FM92		21	21	69.6	38.723	0	173.3	317	0
	1.21553	-0.501869	A5FM95	A5FM95		5	5	28.4	29.781	0	44.29	66	0
	0.0126208	-0.0107994	A5FM97	A5FM97		19	19	39.7	71.607	0	188.18	165	0
	0.816029	0.323217	A5FM98	A5FM98		13	13	23.2	92.468	0	65.455	66	0
	0.996191	0.959714	A5FM99	A5FM99		11	11	34.2	50.835	0	60.154	54	0
	0.260394	0.192126	A5FMA3	A5FMA3		7	7	21	39.644	0	33.761	33	0
	0.300426	-0.260587	A5FMD0	A5FMD0		3	3	19	23.684	0	3.3476	22	0
	0.293992	-0.243039	A5FMD6	A5FMD6		3	3	11	46.443	0	18.166	37	0
	1.69341	-0.51635	A5FME0	A5FME0		6	6	28.7	29.075	0	26.869	62	0
	0.152057	0.0603453	A5FME4	A5FME4		22	22	30.2	88.713	0	127.66	200	0
	0.0855577	0.06206	A5FME6	A5FME6		23	23	59.5	54.958	0	262.96	190	0
	0.501087	0.256987	A5FME7	A5FME7		10	10	28	56.225	0	104.64	65	0
	0.216139	0.202862	A5FME8	A5FME8		7	7	55.2	16.7	0	54.848	74	0
	0.294356	-0.227069	A5FMF1	A5FMF1		7	7	36.1	26.563	0	76.897	24	0
	0.613348	-0.248693	A5FMF5	A5FMF5		9	9	47.7	25.591	0	64.031	77	0
	0.322646	-0.199457	A5FMF6	A5FMF6		5	5	35.3	20.698	0	46.846	69	0
	0.0673157	0.0850677	A5FMF9	A5FMF9		16	16	24.7	83.786	0	100.96	91	0
	0.255652	-0.188825	A5FMG1	A5FMG1		7	7	31.2	29.475	0	17.675	38	0
	0.368671	-0.217756	A5FMG2	A5FMG2		10	10	15.6	108.65	0	49.956	51	0
	0.366173	-0.284729	A5FMG4	A5FMG4		7	7	24.7	32.935	0	40.892	101	0
	1.00856	-0.784854	A5FMG8	A5FMG8		6	6	39	23.425	0	67.502	55	0
	0.0135152	-0.0206343	A5FMH1	A5FMH1		4	4	21.1	24.983	0	27.85	55	0
+	3.42604	1.07341	A5FMH4	A5FMH4		3	3	42.2	14.158	0	19.692	36	0
	0.454629	-0.180761	A5FMI1	A5FMI1		14	14	45.7	48.423	0	58.08	95	0
	0.241562	0.213639	A5FMI2	A5FMI2		6	6	23.1	37.421	0	34.636	46	0
	0.0317361	0.0465558	A5FMI5	A5FMI5		11	11	60.2	27.538	0	80.888	98	0
	0.330205	-0.216557	A5FMI7	A5FMI7		10	10	47.8	28.635	0	90.334	128	0
	0.22638	-0.185646	A5FMJ0	A5FMJ0		5	5	23.8	41.844	0	25.343	43	0
	0.845942	0.761769	A5FMJ1	A5FMJ1		8	8	41.9	25.681	0	33.57	35	0
	0.375909	-0.321465	A5FMJ2	A5FMJ2	OMP	3	3	4.2	101.97	0	10.778	5	5
+	2.00432	1.96676	A5FMJ3	A5FMJ3		10	10	43.9	40.328	0	136.22	66	0
	1.55206	0.664389	A5FMJ4	A5FMJ4		9	9	67.1	16.732	0	85.928	156	0
	0.767502	0.821084	A5FMJ5	A5FMJ5		9	9	39.5	37.172	0	81.531	42	0
	1.57336	0.709805	A5FMK9	A5FMK9		9	9	19	58.479	0	43.406	24	0
	0.244906	0.163258	A5FML3	A5FML3		16	16	55	40.628	0	207.42	344	0
	0.627945	0.38209	A5FML4	A5FML4		9	9	41.5	31.595	0	77.02	46	0
	0.253673	-0.180195	A5FMM0	A5FMM0		28	28	50.3	90.942	0	287.01	370	0
	1.45099	-0.347347	A5FMM1	A5FMM1		9	9	32	37.715	0	72.348	107	0
+	1.38962	-3.31312	A5FMM2	A5FMM2		24	24	54.2	68.704	0	276.8	180	1
	0.53243	0.546905	A5FMM5	A5FMM5		17	17	70.2	39.859	0	309.95	204	0
	0.631891	-0.216534	A5FMN7	A5FMN7		23	23	39.9	89.96	0	123.59	137	0
+	2.28852	0.838682	A5FMN9	A5FMN9		31	31	70	61.266	0	323.31	375	0
	0.516511	0.2097	A5FMP0	A5FMP0		12	12	49.2	34.127	0	101.31	140	0
	0.735506	0.421895	A5FMP1	A5FMP1		12	12	54.7	29.382	0	120.46	232	0
	0.0547164	-0.0484988	A5FMP2	A5FMP2		8	8	49.5	20.306	0	87.341	394	0
	0.613453	0.210847	A5FMP3	A5FMP3		13	13	57.7	23.197	0	86.419	740	0
	0.447142	0.292773	A5FMP4	A5FMP4		9	9	40.9	28.844	0	157.63	915	0
	0.837444	0.295585	A5FMP5	A5FMP5		16	16	42.4	55.503	0	103.79	190	0
	0.210835	0.385691	A5FMP7	A5FMP7		5	5	16.9	42.687	0	32.622	34	0
	0.180249	-0.108733	A5FMS1	A5FMS1		12	12	41.8	37.254	0	101.16	190	0
	0.0194849	-0.0146103	A5FMS2	A5FMS2		18	18	71.3	41.486	0	138.57	178	0
	0.0225999	0.0240765	A5FMS4	A5FMS4		16	16	51.7	44.691	0	182.65	124	0
+	1.93806	0.833932	A5FMS7	A5FMS7		9	9	36.1	25.238	0	92.751	181	0
	0.143491	-0.138231	A5FMT0	A5FMT0		23	23	41.6	103.68	0	250.91	267	0
	1.09547	-0.290587	A5FMT2	A5FMT2		6	6	33.7	21.107	0	30.378	82	0
	0.592476	-0.192836	A5FMT3	A5FMT3		12	12	46.5	32.225	0	54.995	91	0
	0.223257	0.534115	A5FMT4	A5FMT4		3	3	13.7	27.514	0	24.164	25	3
	0.360453	0.275661	A5FMT5	A5FMT5		7	7	37	28.56	0	89.445	118	0
	0.30705	-0.656635	A5FMT6	A5FMT6		2	2	15.2	22.894	0	12.331	18	3
	0.429035	0.300041	A5FMT8	A5FMT8		10	10	53.3	24.252	0	128.71	79	0
	0.445408	0.193842	A5FMU9	A5FMU9		11	11	23.4	77.2	0	71.187	47	0
	0.224284	0.130236	A5FMV3	A5FMV3		3	3	6.7	46.344	0	10.291	34	0
	0.372938	0.162494	A5FMV7	A5FMV7		4	4	24.7	21.315	0	38.778	35	0
	0.118381	0.0662835	A5FMV8	A5FMV8		7	7	46	19.927	0	62.417	91	0
	1.93465	0.582708	A5FMV9	A5FMV9		10	10	34	46.913	0	72.626	77	0
	0.384289	0.451779	A5FMW4	A5FMW4		6	6	34.6	26.621	0	38.129	24	1
	0.0349382	0.0369142	A5FMW6	A5FMW6		8	8	28.2	50.429	0	55.968	67	0
	0.169326	0.106454	A5FMW7	A5FMW7		18	18	10.9	238.3	0	66.866	42	0
	0.486458	-0.408107	A5FMW8	A5FMW8		20	20	35.2	81.005	0	160.35	94	0
	0.708585	-0.917381	A5FMW9	A5FMW9	OMP	5	5	28.4	19.044	0	28.474	30	0
	1.79942	0.37049	A5FMX0	A5FMX0		9	9	36.6	36.405	0	81.581	83	0
	0.231651	-0.139994	A5FMX1	A5FMX1		7	7	24.3	45.465	0	118.19	90	0
+	3.04288	-0.856686	A5FMX2	A5FMX2	SLP	24	24	65.4	54.326	0	323.31	909	0
	1.2677	-0.910036	A5FMX3		SLP	13	13	80.5	28.408	0	175.74	317	0
	0.721931	0.335684	A5FMX4	A5FMX4		12	12	68.4	26.4	0	122.83	142	0
	2.02036	0.344192	A5FMX8	A5FMX8		13	13	42.8	47.264	0	86.98	113	0
	0.705583	1.00299	A5FMX9	A5FMX9		6	6	25.8	27.515	0	48.227	53	0
	0.358907	0.197781	A5FMY0	A5FMY0		10	10	56.5	23.15	0	120.76	107	0
	0.185971	0.257193	A5FMY1	A5FMY1		11	11	56.1	22.071	0	200.07	327	0
	1.27857	0.6765	A5FMY2	A5FMY2		10	10	73.3	11.424	0	85.094	257	0
	0.339734	0.127304	A5FMY3	A5FMY3		36	36	70.8	79.18	0	323.31	965	0
	0.632402	-0.303165	A5FMY4	A5FMY4		16	16	64.6	18.456	0	127.32	460	0
+	3.22541	-1.65858	A5FMY7	A5FMY7	OMP	67	67	81.1	117.19	0	323.31	1344	0
	0.0510525	-0.0818939	A5FMY8	A5FMY8		13	13	51.9	20.325	0	145.89	1276	0
	0.63025	0.381429	A5FMZ0	A5FMZ0		4	4	34.4	13.316	0	46.542	121	0
	0.0856122	0.125493	A5FMZ1	A5FMZ1		5	5	47.7	10.086	0	11.03	73	0
	0.164049	0.329561	A5FMZ2	A5FMZ2		3	3	54	7.1753	0	28.862	268	0
	0.405795	-0.221105	A5FMZ3	A5FMZ3		8	8	48.9	15.928	0	77.781	778	0
	0.513737	0.234151	A5FMZ4	A5FMZ4		12	12	39.7	27.834	0	193.61	476	0
	0.910423	0.633248	A5FMZ5	A5FMZ5		7	7	50.4	15.445	0	88.385	91	0
	0.116655	0.170855	A5FMZ7	A5FMZ7		13	13	50.7	29.864	0	230.71	1007	0
	0.0222877	0.0354258	A5FMZ8	A5FMZ8		5	5	60.4	10.674	0	26.305	115	0
	0.697616	-0.34132	A5FN01	A5FN01		13	13	31.2	49.006	0	118.03	249	0
	0.137651	0.194809	A5FN02	A5FN02		4	4	29.3	15.966	0	52.365	352	0
	0.194786	-0.731003	A5FN03	A5FN03		3	3	46.7	6.6309	0	38.449	103	0
	0.182136	-0.102109	A5FN04	A5FN04		8	8	57.8	18.174	0	85.116	451	0
	0.121415	0.0827866	A5FN05	A5FN05		5	5	44	12.637	0	107.21	143	0
	0.0991275	-0.0973511	A5FN06	A5FN06		9	9	63.3	19.533	0	268.56	259	0
	0.170615	-0.238508	A5FN07	A5FN07		8	8	55.3	14.63	0	105.27	441	0
	0.301024	-0.289992	A5FN08	A5FN08		3	3	31.5	10.188	0	58.448	45	1
	0.687619	-0.202856	A5FN09	A5FN09		3	3	11.3	35.186	0	53.491	19	1
	1.10814	0.495965	A5FN11	A5FN11		21	21	60.9	47.512	0	323.31	381	0
	0.0683536	-0.087333	A5FN12	A5FN12		14	14	61.6	45.782	0	293.62	279	0
	0.735784	0.54003	A5FN13	A5FN13		9	9	40.3	41.021	0	61.92	104	0
	0.285499	-0.248516	A5FN14	A5FN14		13	13	66.3	18.055	0	209.44	263	0
	0.139225	0.0973981	A5FN15	A5FN15		23	23	74.8	37.331	0	323.31	796	0
	0.113341	0.0718492	A5FN16	A5FN16		14	14	62.7	22.909	0	192.51	408	0
	0.0809706	0.0794627	A5FN17	A5FN17		6	6	47.2	13.675	0	126.94	109	0
	0.282051	0.22667	A5FN18	A5FN18		11	11	54	14.039	0	140.43	460	0
	0.131593	0.0637302	A5FN20	A5FN20		20	20	53.8	51.474	0	176.71	240	0
	0.0718954	0.0537065	A5FN22	A5FN22		39	39	54.8	92.092	0	323.31	521	0
	1.6955	-0.789703	A5FN23	A5FN23		9	9	49.8	29.395	0	133.06	152	0
	0.825701	0.469575	A5FN27	A5FN27		15	15	71.2	27.6	0	129.89	119	0
	1.0727	0.321662	A5FN28	A5FN28		12	12	65.4	23.871	0	141.73	254	0
	0.561339	0.321781	A5FN29	A5FN29		8	8	50.7	24.779	0	100	102	0
	0.263793	-0.21929	A5FN30	A5FN30		10	10	36.4	40.054	0	113.36	198	0
	0.25574	0.111309	A5FN31	A5FN31		28	28	41.9	93.08	0	323.31	417	0
	0.158061	-0.135167	A5FN32	A5FN32		8	8	27.3	39.998	0	41.602	63	0
	1.20234	0.27303	A5FN33	A5FN33		15	15	58.2	37.518	0	153.09	254	0
	2.14424	0.332216	A5FN34	A5FN34		23	23	61.8	47.313	0	209.32	326	0
	0.738529	0.173099	A5FN35	A5FN35		11	11	39.3	42.551	0	93.704	80	0
	0.288445	0.225903	A5FN36	A5FN36		8	8	23.8	39.702	0	68.006	47	0
	1.44937	0.438093	A5FN38	A5FN38		9	9	34.1	35.061	0	71.312	66	0
	0.248794	0.107374	A5FN39	A5FN39		17	17	46.8	42.597	0	177.16	210	0
	0.321128	0.242599	A5FN40	A5FN40		3	3	7.7	53.264	0	81.97	23	2
	0.296133	-0.180683	A5FN41	A5FN41		13	13	49.7	38.108	0	136.02	79	0
	0.476852	0.146728	A5FN42	A5FN42		10	10	55.5	27.964	0	123.82	112	0
	0.383644	-0.668353	A5FN43	A5FN43		3	3	31.2	12.432	0	23.965	26	1
	0.204681	-0.134524	A5FN44	A5FN44		11	11	53.4	34.819	0	91.13	73	0
	0.229377	-0.315644	A5FN45	A5FN45		6	6	30.3	42.07	0	25.25	33	2
	0.00443549	0.00387828	A5FN51	A5FN51		2	2	7.4	37.19	0	19.733	22	3
	0.504119	0.274488	A5FN52	A5FN52		12	12	52.7	33.835	0	93.328	102	0
	1.21114	0.239909	A5FN53	A5FN53		20	20	59.2	44.76	0	104.87	215	0
	0.0557687	-0.0257422	A5FN58	A5FN58		15	15	71.1	29.406	0	110.47	156	0
	0.359168	0.159869	A5FN59	A5FN59		10	10	31.3	46.993	0	95.777	37	1
	0.810524	-0.437028	A5FN61	A5FN61		3	3	9.4	33.212	0	6.9508	41	0
	0.387666	-0.183083	A5FN62	A5FN62		18	18	37.4	69.235	0	214.2	295	0
	0.429568	-0.423723	A5FN69	A5FN69		5	5	22.8	33.781	0	67.854	34	1
	0.541348	-0.211365	A5FN74	A5FN74		8	8	28.8	38.244	0	29.404	21	2
	1.6087	-0.333834	A5FN77	A5FN77		10	10	30.5	42.667	0	31.104	36	0
	0.193216	-0.114148	A5FN79	A5FN79		7	7	34.9	32.119	0	61.501	45	0
	0.52882	-0.503969	A5FN90	A5FN90		4	4	10.3	56.114	0	14.226	34	3
	0.291042	-0.160525	A5FN91	A5FN91		16	16	76.4	27.584	0	237.06	315	0
	0.0730632	0.0643495	A5FN95	A5FN95		8	8	25.9	43.847	0	67.34	85	0
	1.12005	-0.445644	A5FN96	A5FN96		6	6	16.2	54.375	0	13.433	27	1
	0.212902	-0.172336	A5FNA1	A5FNA1		11	11	40.6	42.701	0	65.757	53	0
	0.340151	0.153648	A5FNA2	A5FNA2		11	11	28.5	57.092	0	37.336	107	0
	1.16953	0.573326	A5FNA4	A5FNA4		23	23	35.8	82.359	0	121.44	163	0
	0.662951	-0.197637	A5FNA5	A5FNA5		11	11	43.6	34.888	0	62.547	56	0
	0.824078	-0.516136	A5FNA6	A5FNA6		2	2	9.2	31.366	0	36.652	45	0
	0.324225	-0.220577	A5FNA7	A5FNA7		3	3	36.2	13.088	0	29.676	32	0
	0.843039	1.11116	A5FNA8	A5FNA8		6	6	43.4	17.148	0	28.37	18	2
	1.26868	0.949419	A5FNB1	A5FNB1		7	7	36.4	20.724	0	47.933	37	1
+	2.9356	1.34486	A5FNB6	A5FNB6		7	7	69.7	16.188	0	110.2	140	0
	0.254264	0.107848	A5FNB9	A5FNB9		5	5	30	29.079	0	100.62	80	0
	0.538207	-0.279831	A5FNC0	A5FNC0		8	8	35.4	28.652	0	102.7	193	0
	0.107479	-0.428525	A5FNC1	A5FNC1		1	1	18.2	9.7881	0	29.944	35	1
	0.015828	-0.0188306	A5FNC2	A5FNC2		5	5	22.4	36.347	0	56.041	46	1
	0.341926	-0.286236	A5FNC3	A5FNC3		5	5	31.4	25.089	0	72.294	33	1
	0.202422	0.213168	A5FNC5	A5FNC5		7	7	37.9	36.771	0	46.653	37	0
	0.00274981	0.00536919	A5FNC7	A5FNC7		8	8	41.8	36.266	0	50.106	42	0
	0.00787009	-0.00615756	A5FNC8	A5FNC8		10	10	65.4	23.9	0	224.82	180	0
	0.149822	-0.0836531	A5FNC9	A5FNC9		6	6	61.8	18.008	0	107.47	192	0
	0.0744181	-0.0790284	A5FND0	A5FND0		31	31	62.7	70.965	0	323.31	923	0
	0.784462	-1.17246	A5FND1	A5FND1		5	5	9.3	65.094	0	19.46	40	2
	0.271044	-0.282373	A5FND2	A5FND2		17	17	44	53.947	0	113.02	180	0
	1.30566	-0.514012	A5FND3	A5FND3		13	13	40.4	54.713	0	199.77	199	0
+	2.26389	0.736892	A5FND4	A5FND4		8	8	70.9	21.737	0	42.921	93	0
	0.481963	-0.237328	A5FND6	A5FND6		10	10	22.5	67.139	0	56.583	35	1
+	2.26361	-1.21309	A5FND7	A5FND7	OMP	28	28	53	90.324	0	284.6	179	0
+	1.90603	-0.864441	A5FND8	A5FND8		5	5	12.8	53.658	0	50.856	21	1
	0.256276	0.269038	A5FNE2	A5FNE2		6	6	26	35.897	0	40.241	48	0
	0.278725	0.195098	A5FNE4	A5FNE4		23	23	63.8	49.304	0	281.11	540	0
	0.189358	-0.0766919	A5FNE6	A5FNE6		8	8	29.4	38.794	0	34.202	73	0
	0.086689	-0.0718123	A5FNF0	A5FNF0		15	15	52.9	29.815	0	180.84	201	0
	0.0464754	-0.0365493	A5FNF1	A5FNF1		6	6	29.6	32.813	0	32.256	49	0
	1.96659	0.294583	A5FNF2	A5FNF2		12	12	51.1	31.092	0	84.245	92	0
	0.805291	-0.260644	A5FNF9	A5FNF9		8	8	40.3	32.816	0	90.655	93	0
	0.591074	0.236834	A5FNG0	A5FNG0		12	12	56	36.774	0	82.44	92	0
	1.76579	0.662251	A5FNG1	A5FNG1		10	10	44.9	26.306	0	49.635	67	0
	0.900529	-0.413263	A5FNG2	A5FNG2		8	8	23.3	40.456	0	27.422	36	1
	0.33874	-0.251108	A5FNG7	A5FNG7		10	10	34.8	42.879	0	126.87	118	0
	0.341427	0.566264	A5FNG9	A5FNG9		11	11	46.9	35.822	0	53.972	46	1
	0.369248	0.247041	A5FNH0	A5FNH0		3	3	9.1	32.689	0	8.9411	72	0
	1.74778	0.594962	A5FNH2	A5FNH2		18	18	38	71.505	0	185.51	119	0
	0.0219448	0.0208225	A5FNH4	A5FNH4		9	9	46.7	28.231	0	201.15	300	0
	0.419741	0.205696	A5FNH5	A5FNH5		5	5	18.7	41.52	0	29.58	28	1
	0.145163	-0.108843	A5FNH7	A5FNH7		9	9	54.5	27.897	0	128.44	205	0
	0.460669	0.166377	A5FNH8	A5FNH8		16	16	60.9	34.024	0	273.06	358	0
	0.138188	0.0822334	A5FNI1	A5FNI1		17	17	37.1	59.826	0	139.77	220	0
	0.630138	0.137338	A5FNI3	A5FNI3		10	10	27.7	65.796	0	82.989	66	0
	0.167661	0.106963	A5FNI4	A5FNI4		3	3	20.1	25.678	0	63.077	44	0
	1.75439	0.338605	A5FNI5	A5FNI5		7	7	26.6	32.582	0	16.941	27	0
	0.059711	0.0269159	A5FNI6	A5FNI6		3	3	21.3	34.133	0	33.348	24	3
	0.731045	1.34865	A5FNJ3	A5FNJ3		4	4	32	16.742	0	27.316	45	2
	0.557039	0.482272	A5FNK4	A5FNK4		10	10	41.1	35.724	0	75.01	49	0
	0.783375	0.672974	A5FNK7	A5FNK7		8	8	18	56.395	0	68.889	34	1
	0.231774	0.198308	A5FNL0	A5FNL0		7	7	42	28.338	0	65.528	68	0
	0.199347	-0.247123	A5FNL5	A5FNL5		4	4	23.4	34.408	0	22.753	51	0
	0.0558067	0.0398814	A5FNM6	A5FNM6		6	6	23.8	38.789	0	36.014	23	1
+	2.01263	-1.91147	A5FNN2	A5FNN2	OMP	36	36	58.1	98.843	0	323.31	185	0
	0.0157756	0.0304934	A5FNN3	A5FNN3		10	10	54.6	31.44	0	174.04	84	0
	0.0391757	-0.0329132	A5FNN7	A5FNN7		13	13	65.1	34.971	0	134.98	77	0
	0.385268	0.505224	A5FNN8	A5FNN8		5	5	61.1	9.1995	0	69.682	212	0
	0.693218	-1.08457	A5FNP2	A5FNP2		3	3	56.5	9.752	0	32.07	37	1
	0.150259	0.0936069	A5FNP6	A5FNP6	OMP	11	11	17.1	94.677	0	42.729	54	0
	0.0617209	-0.0475775	A5FNP8	A5FNP8		10	10	30.9	47.468	0	93.977	115	0
	0.0236617	0.0217031	A5FNP9	A5FNP9		14	14	69.3	27.866	0	202.37	233	0
	0.00714539	0.00273895	A5FNQ7	A5FNQ7		22	22	48.7	57.55	0	204.47	508	0
+	2.4451	-2.76913	A5FNR0	A5FNR0	OMP	7	7	55.7	20.963	0	54.246	50	1
	0.802602	-0.721504	A5FNR2	A5FNR2	OMP	12	12	75.8	20.103	0	177.61	168	0
	0.368982	0.286827	A5FNR3	A5FNR3		5	5	29	19.098	0	26.049	83	0
	0.155492	-0.131415	A5FNR4	A5FNR4		6	6	19.2	36.308	0	53.982	98	0
	0.299068	0.349566	A5FNR5	A5FNR5		21	21	50.6	63.554	0	243.64	335	0
	0.534791	0.240829	A5FNR8	A5FNR8		22	22	43.2	68.047	0	323.31	371	0
	0.474196	0.250525	A5FNS0	A5FNS0		5	5	28.9	27.109	0	94.136	80	0
	0.265536	0.125624	A5FNS2	A5FNS2		8	8	46.2	19.561	0	131.25	169	0
+	2.49043	1.36899	A5FNS3	A5FNS3		9	9	35.6	25.29	0	44.4	61	0
	0.405552	0.183632	A5FNS7;REV__A5FEY9	A5FNS7		18	18	36.9	61.433	0	148.12	135	0
	0.643714	-0.439277	A5FNS9	A5FNS9		9	9	29.4	43.47	0	61.863	44	0
	0.208695	-0.556445	A5FNT0	A5FNT0		6	6	63.1	9.626	0	21.093	60	4
	1.68166	0.620577	A5FNT1	A5FNT1		15	15	47.1	54.436	0	242.49	251	0
	0.276662	-0.383878	A5FNT5	A5FNT5		10	10	46.9	20.136	0	32.433	68	0
	0.28634	0.156701	A5FNT7	A5FNT7		40	40	52.7	106.02	0	323.31	472	0
	0.518488	-0.276514	A5FNU6	A5FNU6		14	14	68.7	38.266	0	197.4	212	0
	0.564	-0.156152	A5FNV3	A5FNV3		10	10	37.9	42.73	0	57.063	135	0
+	3.17508	2.12807	A5FNV5	A5FNV5		11	11	48.9	31.369	0	98.059	101	0
	1.16154	-0.565969	A5FNW0	A5FNW0		17	17	20.4	123.1	0	141.98	115	0
+	2.22212	0.936436	A5FNW3	A5FNW3		10	10	33.2	50.033	0	44.593	82	0
	1.57668	0.715108	A5FNW4	A5FNW4		10	10	52.3	26.352	0	104.45	109	0
	0.292408	-0.222183	A5FNW8	A5FNW8		5	5	33.5	20.141	0	75.083	39	0
	0.696823	-0.322285	A5FNW9	A5FNW9		4	4	10.3	52.705	0	30.982	38	1
	0.113392	0.0602633	A5FNX1	A5FNX1		7	7	27.8	35.577	0	29.543	35	0
	0.0719666	0.0437679	A5FNX2	A5FNX2		6	6	18.2	55.63	0	37.981	35	1
	0.08408	0.0440006	A5FNX3	A5FNX3		8	8	36.6	32.232	0	45.958	40	0
	0.0497508	-0.0192591	A5FNX5	A5FNX5		5	5	34.3	19.909	0	38.607	55	0
	0.0062171	-0.00673358	A5FNX7	A5FNX7		7	7	40.4	30.633	0	97.73	108	0
	0.676177	0.224537	A5FNX8	A5FNX8		11	11	49.8	34.08	0	57.238	73	0
	1.00701	0.616978	A5FNX9	A5FNX9	SLP	13	13	50	43.862	0	320.4	233	0
	0.173063	0.0810776	A5FNY6	A5FNY6		20	20	53.1	57.15	0	254.64	344	0
	0.709366	0.251996	A5FNY7	A5FNY7		12	12	42.6	35.855	0	90.52	190	0
	0.690246	0.398614	A5FNY9	A5FNY9		7	7	20.7	41.439	0	13.973	39	0
	0.291079	-0.23551	A5FNZ0	A5FNZ0		11	11	51.1	43.192	0	130.25	165	0
	0.220724	-0.179939	A5FNZ8	A5FNZ8		7	7	36.2	24.876	0	49.317	52	0
	0.653078	-0.278554	A5FP01	A5FP01		22	22	45.4	74.039	0	178.54	221	0
	0.69395	0.30512	A5FP02	A5FP02		6	6	38.8	15.061	0	36.012	154	0
	0.572347	1.01428	A5FP04	A5FP04		5	5	42.1	13.214	0	33.012	454	0
+	4.3029	1.94771	A5FP10	A5FP10		19	19	53.9	50.611	0	257.92	160	0
+	1.97568	1.14994	A5FP11	A5FP11		12	12	40.5	53.703	0	45.56	23	0
	0.188031	0.0746695	A5FP13	A5FP13		11	11	38.2	39.836	0	87.382	257	0
	1.64933	0.501626	A5FP14	A5FP14		18	18	44.2	60.724	0	129.89	163	0
	0.258207	-0.105667	A5FP15	A5FP15		4	4	26.7	19.732	0	11.254	46	0
+	2.09416	0.793189	A5FP17	A5FP17		5	5	23.2	31.898	0	85.35	27	1
	0.0100382	0.0076917	A5FP18	A5FP18		8	8	52	23.186	0	72.88	46	0
	0.155228	-0.175018	A5FP23	A5FP23		12	12	31.4	39.684	0	57.078	68	0
	0.683902	-0.171064	A5FP28	A5FP28		23	23	60.2	54.505	0	295.76	292	0
	0.526496	1.74574	Q5I6C6	Q5I6C6		1	1	13.5	13.804	0	7.6692	24	2
+	4.78477	-2.6276	Q5I6C7	Q5I6C7	OMP	15	15	8.1	269.97	0	71.605	46	0
	0.550822	-0.178733	Q5I6C8	Q5I6C8		8	8	49.2	21.279	0	61.488	34	1
	0.104559	-0.0961221	Q8KRP0	Q8KRP0		4	4	18.2	18.067	0	23.219	82	0
	0.668302	0.38215	Q9RB36	Q9RB36		6	6	37.6	25.871	0	30.154	37	0

## Sheet: Fig 4e BamG -aTC vs +aTC
Significant	= -LOG(P-VALUE)	Difference	Protein IDs	Entry	Final annot	Peptides	Unique peptides	Sequence coverage [%]	Mol. weight [kDa]	Q-value	Score	MS/MS count	#Imputations
	0.622285	0.542323	A1E5T9	A1E5T9		18	18	26.2	101.13	0	129.66	108	0
	0.0766237	0.185832	A1E5U0	A1E5U0		6	6	63.4	13.938	0	41.939	62	0
+	2.26508	-3.01323	A1E5U4	A1E5U4		14	14	12.9	168.33	0	100.52	56	1
	1.76388	-1.65635	A1E5U5	A1E5U5		42	42	17.7	672.01	0	323.31	252	0
	0.547567	0.568629	A1E5U7	A1E5U7		14	14	59.7	42.382	0	126.38	113	0
	0.299625	-0.229923	A5F9R5	A5F9R5		13	13	34.9	52.94	0	79.558	90	0
	0.543291	0.308043	A5F9R6	A5F9R6		4	4	15.9	45.484	0	39.827	27	0
	0.488122	-0.864222	A5F9R7	A5F9R7		7	7	32.7	33.085	0	45.396	42	0
	0.393685	0.488183	A5F9R8	A5F9R8		10	10	38.7	30.771	0	112.44	98	0
	0.232349	0.394051	A5F9R9	A5F9R9		7	7	36.7	25.263	0	42.036	52	0
	0.122692	-0.205568	A5F9S0	A5F9S0		13	13	49.4	43	0	81.032	51	0
	0.106174	0.225879	A5F9S1	A5F9S1		7	7	18.5	48.997	0	24.294	79	0
	0.00834123	0.0170962	A5F9S2	A5F9S2		13	13	59.9	34.711	0	93.775	107	0
	0.285932	-0.554759	A5F9S3	A5F9S3		13	13	52.4	39.959	0	85.187	271	0
	0.0428647	-0.0614478	A5F9S4	A5F9S4		4	4	30.7	21.791	0	19.92	37	1
	0.135054	-0.122398	A5F9T2	A5F9T2		11	11	56.4	22.41	0	86.645	207	0
	0.269432	0.328857	A5F9T3	A5F9T3		13	13	77.3	25.575	0	154.96	249	0
	0.75581	0.666976	A5F9T4	A5F9T4		11	11	68.6	19.6	0	111.06	109	0
	0.104823	0.117798	A5F9U6	A5F9U6		13	13	24	73.369	0	124.7	228	0
	0.484985	1.22792	A5F9U9	A5F9U9		9	9	54.2	23.628	0	80.579	109	0
	0.118684	0.193531	A5F9V7	A5F9V7		18	18	52.5	50.812	0	96.115	122	0
	0.160511	-0.209052	A5F9V8	A5F9V8		12	12	19.2	82.668	0	51.309	78	0
	1.56454	0.949266	A5F9V9	A5F9V9		12	12	47.8	38.874	0	135.02	231	0
	0.595531	-0.674785	A5F9W0	A5F9W0	OMP	6	6	25.7	35.83	0	63.458	37	0
	0.678433	-0.199637	A5F9W6	A5F9W6		64	64	61.8	126.64	0	323.31	1630	0
	1.02721	1.06635	A5F9W8	A5F9W8		10	10	64.7	28.682	0	186.56	329	0
	0.144116	0.263414	A5F9W9	A5F9W9		7	7	42.6	19.204	0	55.073	55	0
	0.350652	0.241491	A5F9X0	A5F9X0		4	4	16.6	29.805	0	26.781	12	4
	0.863202	-0.438251	A5F9X5	A5F9X5		6	6	12.6	55.113	0	17.127	27	1
	1.45471	-0.502324	A5F9X7	A5F9X7		10	10	20.2	71.919	0	49.486	47	0
	0.624248	-0.321437	A5F9X8	A5F9X8		16	16	49	48.555	0	230.31	285	0
	0.242252	-0.245032	A5F9Y4	A5F9Y4		3	3	30.7	13.234	0	20.028	72	0
	0.445587	-0.566776	A5F9Y6	A5F9Y6		6	6	35.2	28.989	0	21.656	41	2
	0.573975	0.191554	A5F9Y8	A5F9Y8		12	12	57.4	34.576	0	130.89	213	0
	0.757633	-0.554983	A5F9Z0	A5F9Z0		2	2	30	6.9181	0	14.916	115	0
	0.548416	-0.407101	A5F9Z1	A5F9Z1		8	8	48.7	8.8394	0	55.24	186	0
	0.213093	-0.250057	A5F9Z6	A5F9Z6		9	9	90.6	14.906	0	83.167	113	0
	0.736592	0.710256	A5F9Z8	A5F9Z8		4	4	24	16.927	0	23.291	23	0
	0.317394	-0.242536	A5FA01	A5FA01		4	4	21.1	26.671	0	12.699	12	0
	0.771468	0.537416	A5FA02	A5FA02		5	5	24.3	28.761	0	26.987	34	0
	0.0519521	0.058101	A5FA05	A5FA05		9	9	21.6	60.791	0	58.05	72	0
	0.221271	0.463062	A5FA21	A5FA21	SLP	5	5	12.6	58.703	0	20.951	9	5
	0.0898896	0.159474	A5FA27	A5FA27		9	9	28.2	33.699	0	89.604	115	0
	0.541536	-0.393351	A5FA29	A5FA29	OMP	9	9	29.1	55.024	0	90.949	55	0
	0.0623898	-0.135775	A5FA30	A5FA30		7	7	27.2	49.496	0	32.49	47	0
	0.186496	-0.141292	A5FA31	A5FA31		12	12	31.9	55.783	0	84.559	105	0
	0.395618	-0.408023	A5FA32	A5FA32		22	22	44.5	67.099	0	245.86	448	0
	0.582605	-0.824521	A5FA35	A5FA35		1	1	12	9.416	0	9.3984	124	0
	0.281806	0.333742	A5FA36	A5FA36		6	6	27.3	32.291	0	22.777	60	0
	0.0482353	-0.0690931	A5FA37	A5FA37		6	6	23.7	41.723	0	25.1	18	3
	0.119988	0.0750173	A5FA38	A5FA38		15	15	63.9	33.433	0	95.793	104	0
	0.211517	0.50916	A5FA39	A5FA39		3	3	10.4	31.846	0	48.902	32	0
	0.38791	-0.659686	A5FA41	A5FA41		19	19	29.4	92.818	0	130.81	59	0
	1.75367	0.95559	A5FA42	A5FA42		15	15	41.9	45.166	0	108.91	129	0
	1.35254	-1.53771	A5FA43	A5FA43	OMP	26	26	29.7	142.2	0	301.29	133	0
	0.766849	-1.20303	A5FA44	A5FA44		2	2	13.3	20.899	0	19.086	32	1
	0.0509025	0.040809	A5FA46	A5FA46		14	14	52.3	41.599	0	142.13	195	0
	0.193255	0.300009	A5FA49	A5FA49		3	3	19.4	20.973	0	10.649	22	1
	0.2407	0.493625	A5FA57	A5FA57		4	4	13	51.862	0	27.128	41	0
	0.0651462	0.18189	A5FA63	A5FA63		5	5	24.9	24.536	0	30.84	39	0
+	2.5488	-1.671	A5FA64	A5FA64		14	14	49.7	48.794	0	144.39	78	0
	0.110663	-0.149185	A5FA65	A5FA65		9	8	39	39.778	0	94.352	127	0
	0.301396	-0.845005	A5FA67	A5FA67		10	10	47.6	28.864	0	46.907	46	0
	0.48184	0.129797	A5FA68	A5FA68		13	13	40.6	56.449	0	163.76	160	0
	0.29844	-0.404384	A5FA69	A5FA69		4	4	14.1	39.259	0	11.694	47	0
	0.333059	-0.764409	A5FA71	A5FA71		3	3	15.8	28.733	0	14.645	10	3
	0.431412	-0.608859	A5FA73	A5FA73		14	14	52.9	43.125	0	96.709	122	0
	0.327875	-1.02584	A5FA80	A5FA80		6	6	42.4	23.004	0	27.514	34	1
	0.423067	-0.655923	A5FA81	A5FA81		7	7	54.3	20.256	0	49.449	37	0
	0.153672	-0.137733	A5FA88	A5FA88		13	13	31.6	67.411	0	172.2	113	0
	0.991381	-1.08187	A5FA92	A5FA92		13	13	45.9	51.757	0	129.85	76	0
	0.215228	-0.143563	A5FA99	A5FA99		9	9	20.7	58.558	0	37.543	30	1
+	2.76726	3.31749	A5FAD6	A5FAD6		12	12	35.6	54.651	0	88.67	73	0
	0.209995	0.202497	A5FAE4	A5FAE4		26	26	32.2	112.47	0	247.74	278	0
	1.13245	1.56076	A5FAE5	A5FAE5		4	4	13.5	47.267	0	20.006	29	2
	0.177937	-0.146463	A5FAF2	A5FAF2		32	29	38.1	107.94	0	285.16	354	0
	1.02824	0.284953	A5FAF3	A5FAF3		28	7	55.6	73.15	0	275.53	419	0
	1.92892	-1.56678	A5FAF5	A5FAF5	OMP	49	49	65.4	120.26	0	323.31	748	0
	1.88811	-0.901254	A5FAF6	A5FAF6	SLP	22	22	60.8	64.647	0	323.31	467	0
	0.787182	-0.36706	A5FAF7	A5FAF7	SLP	9	9	24.3	44.612	0	43.458	58	0
	0.571536	-1.37818	A5FAF8	A5FAF8		7	6	31.6	30.271	0	86.902	37	0
	0.204869	-0.228084	A5FAF9	A5FAF9		8	8	15.4	56.365	0	46.921	62	0
+	3.15223	-1.02623	A5FAG0	A5FAG0		7	7	35	37.89	0	105.54	41	0
	0.18687	-0.112297	A5FAG5	A5FAG5		34	34	54.1	94.773	0	323.31	320	0
	0.137449	0.167465	A5FAG6	A5FAG6		12	12	34.1	56.852	0	99.951	93	0
	0.0577796	-0.0585232	A5FAH3	A5FAH3		23	23	67	51.697	0	181.93	230	0
	1.64737	-0.884752	A5FAH4	A5FAH4		9	9	20.8	58.333	0	73.068	52	0
	0.0840839	-0.179885	A5FAH6	A5FAH6		8	8	32.7	46.293	0	49.77	28	3
	0.416999	-0.545249	A5FAH7	A5FAH7		11	11	34.8	45.287	0	27.89	36	0
	0.441441	0.388974	A5FAH8	A5FAH8		17	17	38.8	45.884	0	61.35	163	0
	0.0694331	-0.0770524	A5FAI5	A5FAI5		10	10	15.5	74.63	0	61.726	159	0
	0.479275	-0.287334	A5FAI6	A5FAI6		22	22	58.9	46.473	0	199.72	272	0
	0.0817581	-0.103474	A5FAI7	A5FAI7		13	13	44	38.999	0	111.48	133	0
	1.57701	-0.763318	A5FAJ0	A5FAJ0	OMP	34	34	61.9	92.385	0	323.31	360	0
	0.501439	0.47694	A5FAJ1	A5FAJ1		12	12	41.4	50.012	0	166.28	97	0
	0.117185	0.136532	A5FAJ4	A5FAJ4		18	18	58.3	43.195	0	136.29	251	0
	0.235447	0.518312	A5FAK1	A5FAK1		8	8	59.7	18.518	0	80.83	111	0
	0.189481	0.152978	A5FAK2	A5FAK2		12	12	57.8	35.555	0	104.45	115	0
	0.21796	-0.382543	A5FAK5	A5FAK5		18	18	64.3	39.776	0	138.94	193	0
	0.869799	1.36162	A5FAL1	A5FAL1		7	7	52	18.853	0	77.438	77	0
	0.180155	0.0892137	A5FAL2	A5FAL2		9	9	32.8	46.2	0	29.66	38	0
	0.435369	0.296302	A5FAL3	A5FAL3		13	13	66.8	23.834	0	73.972	92	0
	0.206611	0.279228	A5FAL7	A5FAL7		29	29	47.1	88.17	0	224.92	284	0
	0.129694	-0.294538	A5FAL9	A5FAL9		12	12	45	42.138	0	98.013	73	0
	0.51685	0.419821	A5FAM0	A5FAM0		19	19	38.8	66.294	0	130.04	166	0
	0.0083051	-0.0198809	A5FAM4	A5FAM4		12	12	41.9	51.689	0	57.233	38	1
	0.665861	-0.332782	A5FAM6	A5FAM6		16	16	26.7	84.764	0	92.432	93	0
	0.867233	0.39958	A5FAN8	A5FAN8		23	23	52.7	66.957	0	323.31	381	0
	0.271505	-0.160668	A5FAP2	A5FAP2		13	13	38.5	49.62	0	114.65	94	0
	0.125534	0.0624072	A5FAP3	A5FAP3		37	37	44.8	119.5	0	276.37	380	0
	0.225449	0.306747	A5FAP7	A5FAP7		7	7	17.7	55.921	0	53.345	36	1
	0.413237	-0.457497	A5FAQ1	A5FAQ1		37	37	41.9	134.25	0	228.44	193	0
	0.0782004	-0.0917581	A5FAQ5	A5FAQ5		8	8	36	29.639	0	42.188	109	0
	0.00976282	0.0255477	A5FAQ7	A5FAQ7		8	8	25.8	50.097	0	38.832	48	0
	0.572259	0.915894	A5FAR0	A5FAR0		4	4	21	30.561	0	37.099	37	1
	0.283031	-0.510783	A5FAR2	A5FAR2		10	10	40.3	42.379	0	132.86	101	0
	1.0312	-0.632965	A5FAR5	A5FAR5		4	4	25.4	21.107	0	16.887	35	0
	0.917623	0.523639	A5FAS1	A5FAS1		15	15	29	79.162	0	226.03	160	0
+	4.20661	2.55393	A5FAT9	A5FAT9	SLP	6	6	28.4	26.208	0	90.898	71	0
	0.806755	0.790223	A5FAU1	A5FAU1		8	8	43.3	22.745	0	40.714	54	0
	0.517203	-0.363639	A5FAU2	A5FAU2		20	20	60.6	49.482	0	304.04	538	0
	0.342887	-0.307245	A5FAU3	A5FAU3		9	9	46.1	36.019	0	115.57	71	0
	0.330832	-0.929263	A5FAU6	A5FAU6		7	7	27.9	36.781	0	39.081	34	0
	0.0272933	0.0172132	A5FAV1	A5FAV1		11	11	24.7	66.891	0	60.476	53	0
	0.817641	-0.913577	A5FAV5	A5FAV5	SLP	9	9	23.4	49.652	0	65.883	28	0
	0.213651	0.390107	A5FAV9	A5FAV9		9	9	32.3	38.297	0	104.63	107	0
	0.0147908	0.0113881	A5FAW0	A5FAW0		24	24	48	67.285	0	323.31	338	0
	0.897059	0.95665	A5FAW8	A5FAW8		9	9	43.8	34.165	0	59.151	51	0
	0.302393	0.412403	A5FAX1	A5FAX1		13	13	48.4	46.013	0	89.487	84	0
	0.108391	-0.121739	A5FAZ2	A5FAZ2		6	6	12.1	69.57	0	29.91	21	0
	0.60073	-0.654381	A5FAZ3	A5FAZ3		4	4	19.6	24.129	0	21.922	31	0
	0.363938	-0.427401	A5FB08	A5FB08		13	13	46.4	40.757	0	144.39	71	0
	0.250943	0.59298	A5FB24	A5FB24		20	20	78.4	35.987	0	310.62	325	0
	0.494	0.921009	A5FB25	A5FB25		9	9	36.3	35.297	0	65.899	60	0
	0.000495258	0.00082016	A5FB26	A5FB26		19	19	14.3	168.68	0	54.851	63	0
	0.315922	-0.278287	A5FB27	A5FB27		8	8	41.2	37.076	0	70.644	122	0
	0.348662	-0.201157	A5FB31	A5FB31		15	15	55.5	35.219	0	174.79	370	0
	0.643155	-0.445758	A5FB32	A5FB32		13	13	42.6	41.397	0	74.106	75	0
	1.54329	-1.30482	A5FB33	A5FB33	OMP	14	14	24	104.27	0	131.42	78	0
	0.714646	0.991618	A5FB36	A5FB36		11	11	44.9	32.364	0	114.11	60	0
	0.561025	0.599647	A5FB37	A5FB37		7	7	23.5	46.045	0	34.185	117	0
	0.0664255	-0.273794	A5FB38	A5FB38		8	8	30.7	38.158	0	37.832	31	1
	0.220322	0.231679	A5FB41	A5FB41		7	7	73	15.541	0	159.91	114	0
	1.4267	0.383533	A5FB44	A5FB44		13	13	66.5	28.993	0	160.99	202	0
	0.0121597	-0.0357316	A5FB45	A5FB45		6	6	14.4	50.221	0	43.5	78	0
	0.049074	0.0426718	A5FB46	A5FB46		9	9	71.1	23.566	0	159.36	164	0
	0.113308	0.194494	A5FB47	A5FB47		9	9	54.3	29.344	0	146.68	129	0
	0.42235	0.368235	A5FB48	A5FB48		18	18	53.3	39.673	0	271.8	183	0
	1.04426	1.15005	A5FB50	A5FB50		15	15	50.2	32.512	0	242.61	431	0
	0.152496	0.191528	A5FB52	A5FB52		18	18	58.6	46.248	0	233.09	181	0
	0.0242697	0.0580883	A5FB58	A5FB58		7	7	34.8	26.931	0	58.381	42	0
	1.05075	0.694221	A5FB66	A5FB66	SLP	20	20	41.4	58.154	0	252.72	267	0
	0.751359	-0.544111	A5FB67	A5FB67	OMP	47	46	71.2	109.34	0	323.31	479	0
	0.646497	-1.17383	A5FB68	A5FB68		4	4	22.3	20.703	0	25.362	31	2
	0.0427536	0.173999	A5FB69	A5FB69		5	5	34.6	21.492	0	23.069	29	0
	0.00193271	-0.00472705	A5FB71	A5FB71		16	16	44.2	61.448	0	101.65	41	0
	0.961209	0.89888	A5FB75	A5FB75		8	8	50.7	16.773	0	39.241	76	0
	0.039695	0.043026	A5FB79	A5FB79		15	15	66.6	34.227	0	147.29	117	0
	2.02428	1.60086	A5FB81	A5FB81		13	13	75	22.068	0	98.197	83	0
	0.229997	0.363069	A5FB83	A5FB83		13	13	50.3	33.317	0	145.7	157	0
	0.0149722	-0.00556056	A5FB84	A5FB84		28	28	50.6	80.106	0	323.31	323	0
	0.255055	0.249976	A5FB95	A5FB95		14	14	55.7	40.372	0	198.91	175	0
	0.112356	-0.220712	A5FB96	A5FB96		5	5	51.4	16.004	0	91.299	50	0
	0.0935798	-0.13379	A5FBA2	A5FBA2		19	19	29	90.459	0	128.51	136	0
	0.834886	0.257943	A5FBA7	A5FBA7		9	9	73.3	22.866	0	95.229	101	0
	0.114665	0.218805	A5FBA9	A5FBA9		15	15	39.8	49.927	0	141.44	157	0
	0.320405	-0.339348	A5FBB2	A5FBB2		9	9	18.4	64.843	0	42.316	84	0
	0.136791	0.110704	A5FBB4	A5FBB4		35	34	50.8	105.39	0	217.37	185	0
	0.315414	-0.699242	A5FBB5	A5FBB5		9	9	43.8	27.484	0	79.952	93	0
	1.78698	1.61521	A5FBC2	A5FBC2	SLP	10	10	32.9	52.024	0	126.88	68	0
	1.15133	1.11097	A5FBC4	A5FBC4		11	11	51.5	25.629	0	170.46	184	0
	0.361043	-0.493052	A5FBC6	A5FBC6		10	10	45	34.801	0	127.39	170	0
	0.221757	-0.314496	A5FBD8	A5FBD8		9	9	52.4	23.591	0	32.753	62	0
	0.0618288	-0.195472	A5FBE6	A5FBE6		5	5	29.1	28.411	0	48.242	31	2
	0.573834	-0.540808	A5FBE7	A5FBE7		3	3	34.8	10.31	0	13.217	26	5
	0.135548	0.361086	A5FBE8	A5FBE8		6	6	38.2	19.599	0	63.059	15	1
	0.576931	-0.403797	A5FBF5	A5FBF5	OMP	8	8	26	44.223	0	31.631	12	2
	0.244611	0.36261	A5FBI6	A5FBI6		6	6	12	65.723	0	29.87	21	0
	1.07273	1.64259	A5FBK6	A5FBK6		4	4	8.5	48.977	0	11.337	24	0
	0.491609	-0.213634	A5FBL4	A5FBL4		12	12	14	120.16	0	59.409	46	0
	0.386263	-0.389325	A5FBM8	A5FBM8		17	17	44.1	57.588	0	139.65	115	0
	0.101237	0.182571	A5FBP1	A5FBP1		6	6	20.3	35.711	0	48.143	33	2
	0.172379	-0.273893	A5FBP5	A5FBP5		4	4	20	19.602	0	5.8581	19	0
	0.647292	-0.912968	A5FBR4	A5FBR4		2	2	25.6	9.4934	0	15.417	17	1
	0.663643	-1.50666	A5FBR5	A5FBR5		5	5	50	16.85	0	23.676	59	0
	0.96241	0.833843	A5FBR6	A5FBR6		13	13	53.4	27.806	0	162.33	279	0
	0.0267394	0.0287685	A5FBS1	A5FBS1		11	11	25.2	62.604	0	73.221	92	0
	0.965997	0.68312	A5FBS5	A5FBS5		19	19	51.3	55.365	0	320.67	610	0
	0.016743	0.0176945	A5FBS6	A5FBS6		11	11	33.3	42.826	0	77.904	66	0
	0.291525	-0.370859	A5FBT9	A5FBT9		8	8	30.4	39.793	0	27.319	45	0
	0.75671	0.536217	A5FBU3	A5FBU3		5	5	17.4	46.582	0	44.262	43	1
	1.77101	1.15534	A5FBV5	A5FBV5		6	6	52.9	17.366	0	60.054	40	0
	0.0342366	-0.0512053	A5FBW4	A5FBW4		6	6	33	22.609	0	35.038	64	0
	0.140232	0.0626475	A5FBW7	A5FBW7		16	16	55.1	39.667	0	191.86	306	0
	0.082964	-0.0967782	A5FBW9	A5FBW9		8	8	37.6	28.755	0	57.82	73	0
	0.0333038	0.0394796	A5FBX6	A5FBX6		10	10	35.1	36.033	0	36.385	52	0
	0.0098466	0.0271778	A5FBX8	A5FBX8		8	8	42.7	26.65	0	78.217	35	0
	0.110819	-0.15805	A5FBX9;A5FDF4	A5FBX9		6	6	38.2	27.187	0	122.97	46	0
	0.0116434	-0.00767899	A5FBY4	A5FBY4		34	34	43.3	119.76	0	323.31	612	0
	1.26402	0.925699	A5FBZ6	A5FBZ6		14	14	50.7	44.372	0	196.94	78	0
	2.03238	-1.09068	A5FC34	A5FC34	OMP	29	29	54.1	87.716	0	323.31	395	0
	0.0380434	-0.0487385	A5FC46	A5FC46		9	9	27.2	40.265	0	33.214	44	0
	0.0833776	0.174239	A5FC63	A5FC63		7	7	38	20.929	0	30.766	69	0
	0.288302	0.227516	A5FC75	A5FC75		9	9	12.9	112.62	0	58.191	31	0
	1.60106	4.63741	A5FC97	A5FC97		7	7	81.1	7.7041	0	58.141	68	0
	0.437906	1.36777	A5FC99	A5FC99		4	4	19.4	36.648	0	41.155	31	1
	1.27328	-0.630633	A5FCA6	A5FCA6		9	9	22.7	52.473	0	58.717	60	0
	0.0250541	0.0469532	A5FCB4	A5FCB4		9	9	44	28.22	0	75.301	62	0
+	3.14291	1.44774	A5FCD2	A5FCD2		13	13	44.2	51.517	0	138.47	95	0
	1.32136	1.00271	A5FCD3	A5FCD3		26	26	38.8	114.78	0	204.2	191	0
	0.586509	0.776246	A5FCD4	A5FCD4		12	12	54.4	40.764	0	181.78	107	0
	0.0017373	-0.00290044	A5FCG9	A5FCG9	SLP	14	14	34.4	74.051	0	112.61	74	0
+	3.13963	-2.13812	A5FCH0	A5FCH0	OMP	17	17	21.8	124.2	0	69.542	50	0
	0.668915	-1.15651	A5FCI8	A5FCI8		9	9	30.3	46.739	0	67.109	46	1
	0.171917	-0.226545	A5FCJ4	A5FCJ4		18	18	45	63.656	0	251.06	261	0
	0.374575	-0.454515	A5FCJ5	A5FCJ5		11	11	29.9	37.813	0	106.69	87	0
	0.0705009	0.0816835	A5FCJ8	A5FCJ8		13	13	21.9	82.129	0	66.386	71	0
	0.0765686	-0.440589	A5FCL7	A5FCL7		3	3	42.1	13.283	0	14.859	33	4
	0.555056	-0.618291	A5FCM0	A5FCM0	OMP	23	23	43.5	90.89	0	231.29	132	0
	0.975296	-0.956996	A5FCM4	A5FCM4		7	7	27.4	34.212	0	18.387	44	0
	0.834595	0.986876	A5FCQ4	A5FCQ4		12	12	33.5	62.625	0	76.627	38	0
	0.650419	0.508813	A5FCR6	A5FCR6		19	19	66.2	37.962	0	217.04	319	0
	0.185843	0.361144	A5FCS6	A5FCS6		6	6	42.3	20.969	0	56.4	35	0
	0.0610188	0.0840505	A5FCS9	A5FCS9		10	10	47	29.462	0	161.41	148	0
	0.0251684	0.0241133	A5FCT0	A5FCT0		5	5	42.9	23.127	0	60.956	32	0
	0.388101	0.62383	A5FCU9	A5FCU9		11	11	35.7	50.901	0	105.85	45	0
	0.0597936	0.108409	A5FCV0	A5FCV0		11	11	23.8	62.538	0	108.41	63	0
+	2.43603	1.10711	A5FCV4	A5FCV4		6	6	18.7	37.92	0	21.665	23	0
	0.157666	-0.400397	A5FCW7	A5FCW7		10	10	46.1	26.508	0	34.093	38	2
	0.920659	0.861013	A5FCX2	A5FCX2		8	8	51.9	23.404	0	37.888	65	0
	0.602998	0.548719	A5FCY6	A5FCY6		8	8	21.4	54.809	0	42.974	32	0
	1.56521	-0.608764	A5FCY8	A5FCY8	OMP	12	12	38.9	46.886	0	80.677	90	0
	0.9	0.612265	A5FCZ0	A5FCZ0		15	15	30.5	75.033	0	86.431	63	0
	1.57611	-2.23566	A5FCZ3	A5FCZ3		7	7	49	23.263	0	53.277	59	0
	1.25498	-3.14144	A5FD05	A5FD05		24	24	55	64.455	0	249.87	180	1
	1.08365	0.56033	A5FD11	A5FD11		14	14	26.2	83.444	0	69.459	93	0
+	2.44227	-2.38224	A5FD15;A5FAD8	A5FAD8;A5FD15	OMP	27	27	44.3	83.128	0	243.32	129	0
	0.503088	-0.505133	A5FD24	A5FD24	SLP	8	8	20.9	70.925	0	46.832	41	1
+	2.11586	-2.5542	A5FD66	A5FD66	OMP	15	15	20.5	119.95	0	70.653	45	1
	0.434158	0.304324	A5FD70	A5FD70		6	6	12.2	77.093	0	15.69	23	0
	0.0735172	-0.187214	A5FD80	A5FD80		15	11	26	86.274	0	69.44	87	0
	0.448895	-0.538712	A5FD86	A5FD86		6	6	35.9	25.47	0	29.072	39	0
	0.0179596	-0.0337925	A5FDD0	A5FDD0		14	14	20.1	90.647	0	130.43	59	0
	0.0660267	-0.071956	A5FDG5	A5FDG5		7	7	40.1	24.644	0	40.739	19	2
	0.466285	-0.599411	A5FDH7	A5FDH7		9	9	48.8	28.591	0	106.9	129	0
	1.22444	-0.554622	A5FDK5	A5FDK5		4	4	31.1	17.7	0	16.742	37	0
	0.242588	-0.454984	A5FDN3	A5FDN3		2	2	15.2	18.768	0	13.839	10	1
	0.072642	0.231731	A5FDP0	A5FDP0		3	3	10.6	29.321	0	11.274	22	5
	0.287186	-0.275307	A5FDS1	A5FDS1		3	3	17.9	23.685	0	12.85	15	3
	0.132223	-0.374249	A5FDT3	A5FDT3		14	14	25.8	71.52	0	126.76	70	0
	0.0323416	0.0500342	A5FDZ0	A5FDZ0		5	5	28.1	26.02	0	32.651	43	0
	0.118076	0.316957	A5FDZ1	A5FDZ1		6	6	16.5	53.968	0	18.7	16	5
	0.0154368	0.0642509	A5FE16	A5FE16		8	8	4.9	244.65	0	18.202	12	5
	0.621987	0.808163	A5FE22	A5FE22		19	19	23.6	107.49	0	122.71	71	0
	0.0399041	-0.0290947	A5FE25	A5FE25		13	13	28.7	76.374	0	140.36	93	0
	1.99845	-1.15791	A5FE26	A5FE26		6	6	22.1	42.324	0	20.892	58	0
	0.0250425	-0.0785802	A5FE37	A5FE37		6	6	48.8	31.171	0	47.061	55	0
+	3.74043	-2.48447	A5FE38	A5FE38	OMP	11	11	42.9	33.852	0	78.291	178	0
	0.0890547	-0.131292	A5FE39	A5FE39		9	9	48.4	26.107	0	72.207	69	0
	0.848954	0.491956	A5FE43	A5FE43		4	4	28.7	18.59	0	32.024	97	0
	0.293077	0.220013	A5FE44	A5FE44		8	8	57.2	27.035	0	84.906	162	0
	0.206597	-0.474224	A5FE51	A5FE51		6	6	48.7	17.012	0	35.529	70	0
	0.243831	0.156637	A5FE54	A5FE54		6	6	28.6	24.977	0	25.843	56	0
	0.0424105	0.0417309	A5FE57	A5FE57		12	12	33	42.213	0	102.72	277	0
	0.0135015	0.0336246	A5FE65	A5FE65		4	4	10.1	42.567	0	36.221	26	3
	0.545902	-0.490785	A5FE74	A5FE74		2	2	12.7	18.17	0	4.5367	6	3
	0.00674396	0.0125923	A5FE75	A5FE75		13	13	69.2	15.942	0	133.46	657	0
	0.0986249	-0.0841039	A5FE76	A5FE76		5	5	44.9	11.354	0	25.631	474	0
	0.377907	-0.211915	A5FE77	A5FE77		9	9	65.5	13.353	0	134.21	595	0
	0.0814787	-0.177697	A5FE78	A5FE78		10	10	50.2	26.3	0	47.178	94	0
	0.00743296	-0.0184148	A5FE80	A5FE80		4	4	59	12.222	0	59.282	106	0
	0.358496	-0.427178	A5FE81	A5FE81		11	11	57.6	30.181	0	192.35	193	0
	0.501429	0.459319	A5FE82	A5FE82		8	8	34.8	31.716	0	54.403	27	0
	1.08206	2.49096	A5FE83	A5FE83		5	5	35.3	20.215	0	52.588	39	1
	0.875169	0.787748	A5FE84	A5FE84		7	7	31.3	29.604	0	80.791	89	0
	0.0329693	-0.0568295	A5FE85	A5FE85		7	7	37	34.136	0	63.407	71	0
	0.217036	-0.365733	A5FE87	A5FE87		12	12	24	75.661	0	76.405	80	0
	0.508914	0.453311	A5FE88	A5FE88		19	19	38.1	60.999	0	166.61	208	0
	0.499622	-0.360703	A5FE90	A5FE90		10	10	38	38.203	0	49.687	124	0
	0.402496	0.955774	A5FE91	A5FE91		10	10	38.9	43.138	0	85.625	73	0
	0.366442	0.47606	A5FE92	A5FE92		16	16	41.8	61.397	0	153.49	89	0
	0.0428332	-0.0875041	A5FE93	A5FE93		7	7	32.7	33.201	0	45.508	42	2
	0.387674	0.250586	A5FEA3	A5FEA3		15	15	64.7	27.798	0	210.51	449	0
	0.279923	-0.386753	A5FEA5	A5FEA5		8	8	47.4	23.953	0	35.313	44	0
	0.624026	-1.15638	A5FEA7	A5FEA7		8	8	42.4	32.113	0	60.695	60	1
	0.613825	0.622917	A5FEB2	A5FEB2		24	24	52.1	84.725	0	254.32	320	0
+	2.29267	-2.23458	A5FEB5	A5FEB5	OMP	7	7	39.7	21.056	0	21.188	39	0
	1.94962	-1.57475	A5FEB7	A5FEB7	OMP	8	8	73.6	22.646	0	122.87	409	0
	0.107285	-0.195684	A5FEC2	A5FEC2		13	13	57.5	35.686	0	96.016	69	0
	0.410843	-0.401215	A5FEC7	A5FEC7		11	11	37.5	44.132	0	66.668	53	0
	0.213052	0.432775	A5FEC8	A5FEC8		4	4	21.8	31.685	0	27.355	59	0
	0.414565	-1.08795	A5FEC9	A5FEC9		6	6	19.7	36.653	0	52.549	52	0
	0.891802	-1.32151	A5FED1	A5FED1		45	45	56.3	97.406	0	323.31	624	0
	0.435028	1.03733	A5FED7	A5FED7		3	3	9.6	48.264	0	54.229	37	0
	1.22219	2.28498	A5FEE1	A5FEE1	OMP	11	11	36.4	45.559	0	145.17	63	0
	0.736605	-0.552712	A5FEE2	A5FEE2		9	9	45.9	33.541	0	111.6	71	0
	0.479676	0.573651	A5FEE3	A5FEE3		7	7	47.1	15.065	0	62.067	113	0
	0.383167	0.295206	A5FEF3;A5FJN4	A5FEF3		8	8	55.8	22.954	0	23.4	18	3
	0.634208	-0.2838	A5FEF4	A5FEF4		12	12	40.1	46.39	0	99.607	102	0
	0.716804	0.957001	A5FEF7	A5FEF7		14	14	27.8	84.614	0	90.362	77	0
	1.36312	0.950883	A5FEG2	A5FEG2		8	8	23.1	53.218	0	74.82	49	0
	0.10022	0.280416	A5FEG3	A5FEG3		4	4	20.5	25.294	0	34.985	33	5
	0.0760341	-0.156988	A5FEG6	A5FEG6		7	7	21.7	40.664	0	31.791	40	1
	1.0252	-0.371763	A5FEG7	A5FEG7		16	16	52	45.766	0	254.28	220	0
	0.0381627	0.044335	A5FEH0	A5FEH0		15	15	23.7	81.486	0	55.074	83	0
	0.194201	0.326847	A5FEH1	A5FEH1		5	5	14	65.188	0	34.158	19	1
	0.689981	-0.98447	A5FEH8	A5FEH8		4	4	32.8	15.25	0	29.54	24	2
	0.0181031	0.0132573	A5FEJ6	A5FEJ6		8	8	9.8	123.29	0	27.378	25	0
	0.663711	0.539848	A5FEK4	A5FEK4		47	47	51.2	134.15	0	323.31	495	0
	0.997888	1.24059	A5FEK5	A5FEK5		6	6	16.3	46.269	0	36.511	25	0
	1.19676	0.497158	A5FEL0	A5FEL0		14	14	27.9	71.868	0	118.42	116	0
	1.22706	1.11861	A5FEL1	A5FEL1		9	9	36.3	45.972	0	87.268	99	0
	0.0390068	-0.0631135	A5FEL5	A5FEL5		2	2	11.3	24.674	0	8.5901	13	1
	0.260624	-0.348773	A5FEM3	A5FEM3		8	8	33.7	27.873	0	57.611	86	0
	0.701243	0.765827	A5FEN3	A5FEN3		9	9	34	45.864	0	47.237	43	1
+	2.68251	3.47488	A5FEP9	A5FEP9		11	11	45.3	43.886	0	148.41	80	0
	0.726316	-1.20778	A5FEQ0	A5FEQ0		2	2	18.8	13.618	0	18.258	47	0
	0.535779	-0.587227	A5FEQ1	A5FEQ1		4	4	16.9	36.867	0	37.995	37	1
	1.93508	-1.00457	A5FEU2	A5FEU2		16	16	40.1	51.682	0	133.95	125	0
	0.121347	0.0927003	A5FEW0	A5FEW0		12	12	16	113.95	0	94.119	41	0
	0.198927	0.475701	A5FEW1	A5FEW1		9	9	23.6	54.346	0	36.345	34	0
	0.149111	0.0617688	A5FEW6	A5FEW6		30	30	43.7	114.75	0	323.31	556	0
	0.698506	-0.192731	A5FEW7	A5FEW7		17	17	55.3	40.404	0	246.89	603	0
	0.239923	-0.593247	A5FEW8	A5FEW8		9	9	42.4	29.122	0	72.611	40	1
	0.673098	0.475792	A5FEW9	A5FEW9		6	6	16.2	42.131	0	53.507	42	0
	0.388803	-0.539326	A5FEX0	A5FEX0		12	12	47.4	37.527	0	107.61	83	0
	0.0542966	-0.128805	A5FEX1	A5FEX1		15	15	60.3	30.673	0	181.15	227	0
	1.5578	-0.529302	A5FEY5	A5FEY5		7	7	26.5	31.31	0	52.001	49	0
	1.17611	0.327387	A5FEY6	A5FEY6		22	22	62.3	52.014	0	323.31	594	0
	0.102145	-0.319328	A5FEY9	A5FEY9		6	6	12.4	76.267	0	20.956	21	0
	1.03337	1.16727	A5FF12	A5FF12		19	19	20.5	122.7	0	106.89	87	0
	0.838556	0.709254	A5FF18	A5FF18		17	17	58.5	44.218	0	138.07	209	0
	0.0470063	0.0953299	A5FF33	A5FF33	OMP	9	9	17.4	89.06	0	47.353	27	1
	0.256616	0.848114	A5FF60	A5FF60		6	6	6.6	145.16	0	20.353	23	3
	0.149611	-0.357497	A5FF71	A5FF71		5	5	27.6	30.938	0	69.295	94	0
	0.771729	-1.09	A5FF99	A5FF99		7	7	34.5	30.859	0	38.776	57	1
	0.080294	0.197222	A5FFC0	A5FFC0		8	8	15.1	91.155	0	29.344	32	0
	0.836025	0.584591	A5FFD2	A5FFD2		8	8	25.8	48.712	0	83.958	21	0
	0.148574	0.305776	A5FFD3	A5FFD3		7	7	26.7	44.631	0	66.929	37	1
	0.658286	0.20897	A5FFE1;A5FFC9	A5FFE1		5	5	33.5	24.971	0	29.753	18	0
	0.654496	-0.640134	A5FFF0	A5FFF0		14	14	57.9	41.18	0	163.52	153	0
	0.642281	0.565804	A5FFH0	A5FFH0		5	5	18.7	38.014	0	27.662	14	3
	0.0147843	-0.0170053	A5FFI7	A5FFI7		35	35	37.9	124.1	0	235.75	257	0
	0.144569	-0.232888	A5FFI8	A5FFI8		5	5	22.1	34.424	0	13.562	21	0
	0.726033	1.1358	A5FFM7	A5FFM7		13	13	44.5	54.99	0	128.27	253	0
	0.293633	0.224321	A5FFM8	A5FFM8		33	33	56	89.511	0	323.31	470	0
	0.613383	0.923183	A5FFN3	A5FFN3		4	4	19.9	20.384	0	12.346	38	0
	0.968556	0.85925	A5FFN4	A5FFN4		14	14	46.1	56.914	0	246.69	139	0
	0.993651	1.33804	A5FFN6	A5FFN6		4	4	9.4	64.98	0	54.142	47	1
	0.621729	0.300955	A5FFP0	A5FFP0		36	36	32.2	122.83	0	323.31	534	0
	0.139052	-0.357606	A5FFP2	A5FFP2		2	2	18.3	19.514	0	13.797	28	1
	0.147777	0.140463	A5FFP9	A5FFP9		9	9	59.7	20.727	0	90.349	131	0
	0.525392	0.465725	A5FFQ0	A5FFQ0		8	8	43.9	28.884	0	100.87	131	0
	0.556243	-0.607334	A5FFQ8	A5FFQ8		10	10	31.5	38.019	0	60.038	129	0
	0.333978	-0.323311	A5FFQ9	A5FFQ9		38	38	42.8	114.26	0	298.18	303	0
	0.5162	-1.22634	A5FFR0	A5FFR0		6	6	13.8	48.821	0	16.587	35	0
	1.111	1.49577	A5FFS1	A5FFS1		10	10	31	39.356	0	82.894	42	0
	1.36371	1.15394	A5FFS2	A5FFS2		13	13	54.5	30.436	0	131.15	244	0
	0.55094	-0.675039	A5FFS5	A5FFS5		30	30	47.9	88.602	0	236.82	202	0
	0.0935167	0.154835	A5FFS7	A5FFS7		9	9	46.2	20.361	0	37.972	112	0
	0.360276	0.381219	A5FFS8	A5FFS8		8	8	34.2	34.208	0	103.82	69	0
	0.0480607	-0.0331497	A5FFT2	A5FFT2		31	31	55.5	82.25	0	247.18	291	0
	0.0461093	-0.066761	A5FFT5	A5FFT5		22	22	51.3	63.499	0	215.08	254	0
	0.549533	-0.702711	A5FFT7	A5FFT7		12	12	47.6	38.288	0	100.2	77	0
	0.165238	-0.46229	A5FFT8	A5FFT8		4	4	28	17.918	0	21.76	25	4
	0.92758	-0.835752	A5FFT9	A5FFT9		6	6	46.3	20.749	0	42.214	62	0
+	2.7731	-1.11166	A5FFU0	A5FFU0		7	7	47.5	28.125	0	163.07	49	0
	0.0642991	-0.062472	A5FFU1	A5FFU1		22	22	57	51.702	0	308.01	375	0
	0.028482	0.0491187	A5FFU3	A5FFU3		12	12	42.3	47.534	0	92.455	101	0
	0.609571	0.44763	A5FFU4	A5FFU4		14	14	32.1	60.169	0	71.065	93	0
	1.32216	1.81123	A5FFU5	A5FFU5		3	3	25.2	15.354	0	29.623	12	4
	0.200417	0.52621	A5FFU7	A5FFU7		8	8	24.1	43.948	0	36.748	31	1
	0.0994815	-0.326108	A5FFV3	A5FFV3		1	1	14.1	15.795	0	7.6221	35	0
	0.0826777	0.103001	A5FFV4	A5FFV4		8	8	49	29.736	0	94.518	240	0
	0.00434039	-0.00335248	A5FFV6	A5FFV6		11	11	42.4	33.42	0	57.092	68	0
	0.0932619	0.127021	A5FFW1	A5FFW1		11	11	22.8	76.319	0	47.461	60	0
	0.101694	-0.239918	A5FFW2	A5FFW2		10	10	51.2	25.971	0	124.23	173	0
	0.062465	0.0966148	A5FFW4	A5FFW4	SLP	4	4	16.1	49.677	0	33.171	35	0
	0.164656	-0.29071	A5FFW6	A5FFW6		6	6	28.8	31.298	0	58.163	37	2
	1.09174	-1.96027	A5FFX0	A5FFX0		8	8	33.7	38.161	0	55.803	39	1
	0.163456	0.294343	A5FFX9	A5FFX9		9	9	34.9	42.974	0	87.687	67	0
	0.873396	0.352997	A5FFY2	A5FFY2		18	18	41.4	71.885	0	99.163	159	0
	0.38214	-0.58099	A5FFY3	A5FFY3		17	17	48.5	54.049	0	117.79	106	0
+	2.55134	-1.2304	A5FFY4	A5FFY4		7	7	39.9	20.064	0	29.775	40	0
	0.250956	-0.398993	A5FFY5	A5FFY5		7	7	16.7	61.331	0	42.121	26	0
	0.81294	-0.938376	A5FFY7	A5FFY7		9	9	35.2	40.797	0	41.81	55	0
	0.227892	-0.373566	A5FFY8	A5FFY8		11	11	39.4	42.944	0	50.303	51	0
	0.0265185	-0.0447229	A5FFY9	A5FFY9		20	20	39.5	61.835	0	106.26	288	0
	0.824755	-0.858682	A5FFZ1	A5FFZ1		15	15	45	49.594	0	66.46	73	0
+	2.92387	1.05999	A5FFZ2	A5FFZ2		14	14	52.1	47.239	0	113.19	161	0
	0.142135	0.237841	A5FG03	A5FG03		5	5	17.7	48.879	0	52.11	55	0
	0.729537	-0.699112	A5FG06	A5FG06		17	17	48	58.855	0	166.35	148	0
	0.690871	-0.509597	A5FG12	A5FG12		6	6	27.3	32.296	0	51.166	36	0
	0.894428	0.598542	A5FG14	A5FG14		8	8	36.4	36.092	0	50.887	50	0
	0.755016	-0.403866	A5FG15	A5FG15		17	17	35.4	74.411	0	71.844	91	0
	0.0600003	-0.0533854	A5FG34	A5FG34		6	6	49.6	15.74	0	45.403	32	0
	0.422486	-0.489625	A5FG35	A5FG35		10	10	41.6	36.617	0	84.183	97	0
	0.634487	-0.483735	A5FG36	A5FG36		9	9	27.8	54.545	0	56.369	42	0
	0.408395	0.278107	A5FG37	A5FG37		9	9	35.8	40.028	0	90.866	39	0
	0.100185	-0.149909	A5FG39	A5FG39		19	19	60.4	44.524	0	172.36	353	0
	0.210171	0.155631	A5FG40	A5FG40		22	22	45.5	65.744	0	308.05	287	0
	0.339047	-0.38268	A5FG43	A5FG43		6	6	36.6	20.859	0	36.225	57	0
	0.0764554	0.103035	A5FG46	A5FG46		8	8	62.3	18.172	0	121.02	136	0
	0.429073	-0.252672	A5FG47	A5FG47		26	26	38.4	98.601	0	209.92	191	0
	0.025993	0.034591	A5FG50	A5FG50		16	16	50.7	56.134	0	140.45	141	0
	0.235111	0.250955	A5FG52	A5FG52		7	7	42.3	18.017	0	42.28	109	0
	0.605068	1.0583	A5FG54	A5FG54		4	4	23	18.736	0	45.139	64	0
	0.22983	-0.209229	A5FG62	A5FG62		9	9	45.1	26.276	0	106.23	110	0
	0.13393	0.228575	A5FG64	A5FG64		6	6	27.1	31.042	0	42.602	57	0
	0.341259	0.490192	A5FG69	A5FG69		7	7	30.3	32.945	0	38.014	61	0
	0.393529	-0.383353	A5FG70	A5FG70		4	4	11.9	30.858	0	10.947	33	2
	0.060619	-0.0997836	A5FG80	A5FG80		2	2	11	33.499	0	25.623	21	1
	0.0974008	-0.168194	A5FG81	A5FG81		38	38	65.1	66.071	0	323.31	1223	0
	0.202011	-0.369781	A5FG89	A5FG89		37	37	52	91.374	0	323.31	369	0
	0.812336	-1.00677	A5FG91	A5FG91		4	4	19.1	26.036	0	26.479	16	3
	0.404839	0.370097	A5FGA1	A5FGA1		8	8	57.2	28.986	0	105.18	128	0
	0.0261094	-0.065925	A5FGA3	A5FGA3		4	4	18.8	25.115	0	20.981	24	1
	0.0613904	-0.0767829	A5FGA9	A5FGA9		7	7	33.3	32.281	0	19.789	38	0
	0.140418	0.13829	A5FGB0	A5FGB0		18	18	57.3	40.325	0	134.06	264	0
	1.56872	-0.717077	A5FGB1	A5FGB1		18	18	62.2	47.841	0	269.76	163	0
	0.531035	0.403042	A5FGB4	A5FGB4		12	12	49.2	40.502	0	207.52	143	0
	0.112463	-0.142956	A5FGB5	A5FGB5		6	6	37.9	26.515	0	66.13	49	0
	0.234848	-0.130936	A5FGB6	A5FGB6		17	17	61.1	36.031	0	184.27	269	0
	0.37744	0.903512	A5FGB8	A5FGB8		10	10	44.8	31.481	0	31.818	31	2
	0.0388418	-0.0336208	A5FGC2	A5FGC2		32	32	39.2	113.71	0	323.31	381	0
	0.578534	0.506296	A5FGC4	A5FGC4		8	8	45	23.875	0	66.32	45	0
	0.36905	-0.250303	A5FGC6	A5FGC6		9	9	31.7	40.841	0	93.874	115	0
	0.0802849	-0.0848115	A5FGC7	A5FGC7		21	21	45.1	63.655	0	169.29	219	0
	1.99069	-1.20083	A5FGD1	A5FGD1	SLP	18	18	49.6	56.135	0	116.51	101	0
	0.18604	0.323706	A5FGE0	A5FGE0		15	15	41.4	51.304	0	90.219	66	0
	0.310526	-0.612055	A5FGE1	A5FGE1		14	14	66.8	31.762	0	112.64	125	0
	0.10617	-0.0596008	A5FGE2	A5FGE2		7	7	16.8	67.746	0	63.762	61	0
	0.0694256	-0.0609938	A5FGK6	A5FGK6		3	3	8.7	37.598	0	15.169	27	1
	0.960233	0.373258	A5FGK9	A5FGK9		3	3	29	16.734	0	27.213	38	0
	0.417679	-0.255959	A5FGL1	A5FGL1		32	32	64.9	67.394	0	323.31	1195	0
	0.397042	-0.491955	A5FGL3;A5FDV7	A5FGL3		5	5	12.9	48.465	0	26.273	34	0
	0.126475	0.232321	A5FGL5	A5FGL5		5	5	25.9	22.982	0	39.008	69	0
	0.700587	-1.39315	A5FGL6	A5FGL6		10	10	36.9	39.685	0	75.417	35	0
	0.643577	0.563189	A5FGL7	A5FGL7		6	6	32	23.284	0	33.671	39	0
	0.0191437	0.0133006	A5FGL8	A5FGL8		18	18	56.7	47.068	0	153.84	197	0
	0.326139	0.508036	A5FGM2	A5FGM2		6	6	22.1	38.255	0	35.785	20	1
	0.213229	0.190654	A5FGM3	A5FGM3		5	5	19.1	31.136	0	45.782	30	0
	0.177875	-0.204922	A5FGM8	A5FGM8		15	15	42.2	51.422	0	87.101	131	0
	0.154847	-0.276547	A5FGN3	A5FGN3		5	5	26	36.085	0	33.04	41	1
	0.302873	0.125823	A5FGN4	A5FGN4		31	31	56	70.716	0	323.31	711	0
	0.426246	-2.33387	A5FGN5	A5FGN5		4	4	35.8	14.081	0	31.222	22	5
	0.169235	-0.654124	A5FGN7	A5FGN7		5	5	36.2	14.41	0	26.474	26	1
	0.171545	-0.0897528	A5FGN8	A5FGN8		5	5	27.1	23.746	0	23.568	36	0
	0.544192	-1.37469	A5FGN9	A5FGN9		7	7	31	25.06	0	20.005	29	0
+	2.31596	-1.55951	A5FGP3	A5FGP3		8	8	16.4	62.308	0	28.616	29	1
	0.546453	0.370728	A5FGP4	A5FGP4		10	10	19.7	69.837	0	83.418	55	0
	0.115883	0.170013	A5FGP6	A5FGP6		12	12	62.3	29.87	0	121.08	131	0
	0.0466157	-0.0824839	A5FGP8	A5FGP8		9	9	52.5	24.34	0	111.25	126	0
	0.195723	0.158271	A5FGQ1	A5FGQ1		13	13	40.6	46.737	0	166.21	221	0
	0.0574444	0.0586535	A5FGQ3	A5FGQ3		21	21	40.1	77.751	0	199.23	285	0
	0.104181	0.16527	A5FGQ5	A5FGQ5		11	11	55.8	28.267	0	130.41	187	0
	1.11542	-0.972397	A5FGQ6	A5FGQ6		8	8	23.3	55.022	0	47.907	80	0
	0.222207	0.3084	A5FGQ8	A5FGQ8		10	10	47.7	32.781	0	54.451	44	0
	0.172525	0.113604	A5FGR1	A5FGR1		11	11	68.7	24.641	0	128.64	138	0
	0.0787726	-0.162983	A5FGR2	A5FGR2		3	3	14.4	47.726	0	24.204	42	1
	0.403598	0.132254	A5FGR6	A5FGR6		20	20	51	50.158	0	177.16	294	0
	0.00579067	0.00898679	A5FGR7	A5FGR7		48	48	63	95.641	0	323.31	963	0
	0.250149	-0.419542	A5FGR8	A5FGR8		38	38	48.5	98.775	0	323.31	349	0
	0.8402	-1.23313	A5FGS0	A5FGS0		6	6	57.7	18.932	0	23.31	22	3
	0.530438	-0.794554	A5FGS4	A5FGS4		23	23	26.7	104.62	0	115.08	123	0
	0.308987	-0.167762	A5FGS5	A5FGS5		8	8	35	47.496	0	61.347	44	0
	0.820772	-1.31528	A5FGS7	A5FGS7		4	4	16.9	26.671	0	28.474	28	2
	0.219055	-0.246541	A5FGS9	A5FGS9		9	9	45.8	39.493	0	55.108	26	0
	1.53304	-0.757744	A5FGU0	A5FGU0		6	6	52.8	11.986	0	81.794	60	0
	0.0265485	0.0548242	A5FGU1	A5FGU1		15	15	28.7	78.921	0	80.393	39	0
	1.58257	-0.640073	A5FGU2	A5FGU2		6	6	20.5	38.803	0	34.599	42	0
	1.33118	1.02066	A5FGU7	A5FGU7		11	11	56.4	18.06	0	127	110	0
	0.0157333	-0.0187467	A5FGV0	A5FGV0		9	9	21.4	59.066	0	53.843	41	0
	0.358133	-0.553233	A5FGV4	A5FGV4		9	9	15.9	84.397	0	94.066	48	0
	0.527541	-0.33231	A5FGV5	A5FGV5		9	9	70.4	22.41	0	175.88	200	0
	0.742442	-0.961654	A5FGV6	A5FGV6		13	13	68.3	17.764	0	116.7	288	0
	0.199122	0.515503	A5FGV8	A5FGV8		4	4	18.1	25.018	0	10.435	26	5
	1.46693	-2.47243	A5FGV9	A5FGV9		27	27	39.9	89.463	0	146.36	176	0
	1.17066	-1.54315	A5FGW0	A5FGW0		18	18	24.5	82.731	0	210.12	333	0
	0.985499	-2.01622	A5FGW1	A5FGW1		17	17	52.1	35.463	0	205.63	261	0
	1.43024	-2.64913	A5FGW2	A5FGW2		14	14	33.3	54.418	0	67.421	78	1
	0.166241	-0.0982234	A5FGW3	A5FGW3		24	24	69.2	41.538	0	213.89	328	0
	0.905806	-0.52009	A5FGW4	A5FGW4		10	10	49	28.763	0	152.61	122	0
	0.204528	-0.182507	A5FGW5	A5FGW5		8	8	33.8	27.865	0	30.106	39	0
	0.904972	-0.642529	A5FGW7	A5FGW7		12	12	57.2	29.319	0	146.32	132	0
	1.22132	-2.53621	A5FGW8	A5FGW8		8	8	41.8	24.607	0	44.457	87	0
	0.132344	0.124328	A5FGX2	A5FGX2		21	21	56.3	55.292	0	254.51	598	0
	0.222963	-0.784187	A5FGX4	A5FGX4		6	6	48.7	21.156	0	50.022	94	0
	0.355765	0.247544	A5FGX5	A5FGX5		15	15	42.2	43.879	0	89.572	134	0
	0.525983	0.466513	A5FGX6	A5FGX6		8	8	27.6	36.526	0	66.187	157	0
	0.0380071	0.0413996	A5FGX7	A5FGX7		9	9	35.5	32.039	0	40.392	91	0
	1.13432	-0.333429	A5FGX8	A5FGX8		11	11	40.5	35.253	0	88.262	84	0
	0.385867	0.183641	A5FGX9	A5FGX9		14	14	44.9	41.334	0	105.49	91	0
	0.561941	-0.345889	A5FGY0	A5FGY0		13	13	61.2	30.48	0	172.28	168	0
	1.18706	0.940986	A5FGY5	A5FGY5		6	6	33	26.857	0	67.377	73	0
	0.714031	-0.443082	A5FGY8	A5FGY8		10	10	65	20.923	0	43.616	70	0
	0.296894	0.367994	A5FGY9	A5FGY9		9	9	48.7	36.789	0	163.05	180	0
	0.0765649	0.156609	A5FGZ0	A5FGZ0		8	8	69.2	20.087	0	79.045	62	0
	0.0279373	0.0418936	A5FGZ1	A5FGZ1		19	19	52.3	53.871	0	212.54	318	0
	0.176357	0.152272	A5FGZ2	A5FGZ2		7	7	23.4	39.977	0	66.988	87	0
	1.2267	-1.60265	A5FGZ4	A5FGZ4	OMP	6	6	25.5	31.222	0	54.515	47	1
	0.0329473	0.0329876	A5FH00	A5FH00		11	11	39	44.406	0	100.64	163	0
	0.240473	-0.150927	A5FH12	A5FH12		26	26	55.6	70.912	0	262.11	270	0
	0.537739	-0.566831	A5FH14	A5FH14		29	29	38.6	103.33	0	197.77	236	0
	0.0201349	-0.0477168	A5FH20	A5FH20		15	15	57.1	40.297	0	156.13	74	0
	0.223705	-0.404771	A5FH27	A5FH27		17	17	73.7	33.464	0	195.82	262	0
	0.0671289	0.0623404	A5FH28	A5FH28		12	12	48.6	38.871	0	107.22	77	0
	0.80762	-0.668343	A5FH33	A5FH33		18	18	50.2	51.239	0	222.11	343	0
	0.192181	-0.385212	A5FH34	A5FH34		4	4	33.1	29.098	0	54.737	22	2
	0.243771	0.460979	A5FH35	A5FH35		5	5	32.9	33.214	0	51.788	53	0
	0.172243	-0.537424	A5FH38	A5FH38		2	2	15.2	12.126	0	4.3786	25	2
	0.317617	0.266771	A5FH41	A5FH41		4	4	38.9	19.557	0	27.788	60	0
	2.18828	-0.731695	A5FH44	A5FH44		4	4	25.1	23.804	0	39.955	29	0
	0.228838	-0.375576	A5FH47	A5FH47		15	15	51.2	44.835	0	70.546	90	0
	0.431183	0.426813	A5FH48	A5FH48		18	18	38.8	72.543	0	120.28	152	0
	0.612255	-0.307055	A5FH51	A5FH51		4	4	17.9	24.714	0	13.82	16	1
	0.22719	0.131801	A5FH54	A5FH54		17	17	45.3	56.233	0	146.96	144	0
	0.0940217	-0.0997187	A5FH56	A5FH56	OMP	25	25	37.8	109.2	0	178.52	130	0
	0.233255	0.313347	A5FH57	A5FH57	SLP	11	11	29.5	55.282	0	122.62	61	0
	0.0673193	0.0556431	A5FH58	A5FH58	SLP	12	12	29.5	57.5	0	83.361	83	0
	0.234124	0.23434	A5FH59	A5FH59	SLP	11	11	29.9	59.726	0	110.37	89	0
	0.31759	0.595367	A5FH63	A5FH63		4	4	47.1	12.258	0	15.166	43	0
	0.270826	0.298457	A5FH64	A5FH64		16	16	29.8	91.543	0	148.84	158	0
	0.597489	0.744099	A5FH65	A5FH65		15	15	59.5	48.838	0	149.96	113	0
	0.186388	-0.237454	A5FH69	A5FH69		36	35	49.1	104.27	0	227.33	246	0
	0.0187665	0.0150617	A5FH70	A5FH70		11	11	14.1	105.28	0	49.162	46	0
	1.50421	-3.31208	A5FH72	A5FH72		4	4	21.6	22.632	0	31.978	50	0
+	2.47772	-2.98517	A5FH74	A5FH74		14	14	52.4	51.988	0	191.63	144	0
	0.381285	-0.544814	A5FH75	A5FH75		14	14	46.5	46.653	0	199.75	185	0
	0.863038	0.785293	A5FH77	A5FH77		14	14	49.7	43.753	0	145.35	257	0
	0.490926	0.248404	A5FH79	A5FH79		13	13	39.7	55.544	0	210.3	315	0
	0.53289	-0.316065	A5FH80	A5FH80		3	3	18.1	29.034	0	36.026	34	0
	0.553223	-0.565935	A5FH82	A5FH82		6	6	61.8	18.659	0	60.646	163	0
	0.302597	-0.23868	A5FH86	A5FH86		15	15	48.4	53.295	0	175.94	148	0
	0.600152	-0.403661	A5FH88	A5FH88		29	29	56.6	71.168	0	323.31	573	0
	0.45173	0.649497	A5FH93	A5FH93		5	5	27.4	15.346	0	6.1492	48	0
+	4.09569	-0.84063	A5FH94	A5FH94		5	5	22.3	34.023	0	17.24	34	0
	0.158492	0.230347	A5FH98	A5FH98		12	12	52.4	31.361	0	71.77	124	0
	0.116826	0.14915	A5FHA4	A5FHA4		15	15	44.9	59.808	0	87.322	88	0
	0.149599	-0.219805	A5FHA5	A5FHA5		22	22	36.5	72.417	0	184.47	336	0
	0.26769	0.311546	A5FHB4	A5FHB4		14	14	42.8	56.396	0	85.538	68	0
	0.243222	-0.443443	A5FHB6	A5FHB6		18	18	35.1	76.998	0	169.4	89	0
	0.430696	-0.497008	A5FHB8	A5FHB8		27	27	64	72.202	0	175.34	185	0
	0.137042	-0.352243	A5FHB9	A5FHB9		9	8	38.4	39.945	0	83.295	89	0
	0.956693	0.413387	A5FHC0	A5FHC0		23	22	76.2	39.066	0	249.45	475	0
	0.107808	-0.128588	A5FHC1	A5FHC1		8	8	38.1	24.395	0	54.257	101	0
	0.0919637	-0.140583	A5FHC7	A5FHC7		28	28	54.1	69.179	0	259.56	416	0
	0.020348	0.0284983	A5FHD4	A5FHD4		7	7	28.6	43.025	0	20.447	44	0
	0.527502	-0.832556	A5FHE0	A5FHE0		6	6	20.7	36.657	0	22.695	50	0
	0.718702	-1.06305	A5FHE1	A5FHE1		9	9	45.3	37.989	0	99.509	64	0
	0.0341087	0.0674934	A5FHE2	A5FHE2		36	36	60.2	82.104	0	323.31	513	0
	0.190432	0.206811	A5FHF8	A5FHF8		3	3	21	15.476	0	7.5839	20	5
	0.332387	-0.205338	A5FHG1	A5FHG1		48	48	55.4	128.23	0	323.31	538	0
	0.746495	-0.260361	A5FHG9	A5FHG9		10	10	46.9	25.834	0	86.536	201	0
	1.47774	1.5288	A5FHH5	A5FHH5		17	17	30.8	68.776	0	87.264	81	0
+	3.05569	-3.53897	A5FHI0	A5FHI0	OMP	17	17	34.4	79.473	0	109.42	82	2
	0.127349	-0.182182	A5FHI8	A5FHI8		12	12	46.9	40.491	0	222.9	122	0
	1.41011	0.787594	A5FHJ6	A5FHJ6		6	6	39.1	19.833	0	77.546	72	0
	0.637629	-0.924476	A5FHJ9	A5FHJ9		7	7	48.4	17.875	0	73.385	93	0
+	2.8494	-2.2128	A5FHK7	A5FHK7	OMP	23	23	41.2	82.135	0	323.31	234	0
+	2.24035	-2.22389	A5FHK9	A5FHK9	OMP	27	27	49.2	89.455	0	209.01	74	1
	0.110193	-0.441162	A5FHL8	A5FHL8		5	5	37.9	18.009	0	39.673	44	1
	2.50945	-0.649227	A5FHM0	A5FHM0		17	17	29.1	100.28	0	124.05	116	0
	0.0278502	0.033652	A5FHM3	A5FHM3		8	8	27.7	35.655	0	98.626	144	0
	0.483517	-0.957303	A5FHM5	A5FHM5		16	16	41.3	55.211	0	86.786	54	0
	0.225678	-0.350925	A5FHM7	A5FHM7		9	9	49.8	25.313	0	79.028	103	0
	0.665622	-0.271731	A5FHN6	A5FHN6	OMP	18	18	44.8	65.816	0	233.82	185	0
	0.453676	-0.44734	A5FHN9	A5FHN9		25	25	56.1	63.443	0	235.93	225	0
	0.112498	-0.136983	A5FHP0	A5FHP0		13	13	29.1	60.538	0	76.024	110	0
	0.474259	0.371054	A5FHP2	A5FHP2		32	32	54.3	72.285	0	323.31	504	0
	0.128961	-0.171329	A5FHP3	A5FHP3		10	10	46	32.561	0	67.394	62	0
	0.150993	0.155615	A5FHP4	A5FHP4		41	41	42.1	108.38	0	323.31	1020	0
	0.0291117	-0.0202796	A5FHQ2	A5FHQ2		10	10	54.2	28.482	0	51.525	230	0
	0.10527	-0.14304	A5FHQ3	A5FHQ3		42	42	51.4	114.94	0	323.31	441	0
	0.327454	-0.672668	A5FHQ4	A5FHQ4		6	6	18	47.094	0	34.714	39	1
	0.511483	-0.336243	A5FHR3	A5FHR3		14	14	43	47.082	0	125.94	142	0
	0.0166028	-0.0186113	A5FHR5	A5FHR5		30	30	52	84.264	0	273.04	361	0
	0.163475	0.185156	A5FHR9	A5FHR9		9	9	24.8	49.969	0	68.896	55	0
	0.325978	-0.130024	A5FHS1	A5FHS1		21	21	70.6	37.921	0	186.22	246	0
	1.01787	0.391139	A5FHS6	A5FHS6		14	14	43.5	51.901	0	172.32	134	0
	0.609926	-0.406762	A5FHT2	A5FHT2		9	9	36	38.112	0	133.13	131	0
	0.0166457	-0.0214214	A5FHT6	A5FHT6		6	6	33.9	15.337	0	21.038	78	0
	0.606837	0.199563	A5FHT7	A5FHT7		14	14	29.1	66.937	0	123.04	132	0
	0.643356	1.11553	A5FHT8	A5FHT8		20	20	70.2	42.863	0	323.31	331	0
	0.849306	-0.817296	A5FHT9	A5FHT9		14	14	50.5	35.241	0	71.762	126	0
	0.0231872	0.104805	A5FHU0	A5FHU0		3	3	40.7	10.195	0	32.072	224	0
	0.540148	-0.748449	A5FHU1	A5FHU1		4	4	22.1	23.133	0	18.443	26	3
	0.191175	-0.17057	A5FHU2	A5FHU2		17	17	43.3	47.768	0	169.22	278	0
	0.156764	-0.250188	A5FHU6	A5FHU6		9	9	41.6	33.471	0	55.56	106	0
	0.649132	-0.60833	A5FHU7	A5FHU7		3	3	47.1	11.152	0	24.562	97	0
	0.683843	-0.359716	A5FHV4	A5FHV4		27	27	52.3	80.136	0	323.31	398	0
	0.0927522	0.151459	A5FHV5	A5FHV5		7	7	51.7	13.334	0	65.428	508	0
	0.0354379	0.0645154	A5FHX1	A5FHX1		12	12	25.5	75.84	0	85.104	30	0
	0.460307	0.490058	A5FHX6	A5FHX6		6	6	18.2	52.981	0	54.161	26	0
	1.10856	1.0879	A5FHX7	A5FHX7		19	19	17.1	168.85	0	100.52	98	0
	0.120281	0.289976	A5FHX8	A5FHX8		15	15	49.6	43.066	0	252.01	182	0
	0.136556	0.288593	A5FHY9	A5FHY9		9	9	33.9	45.615	0	62.713	54	0
	0.545551	-0.406137	A5FHZ5	A5FHZ5		14	14	45.6	46.127	0	134.85	97	0
	1.60974	0.623205	A5FHZ7;A5FID0	A5FHZ7		23	23	40	76.528	0	208.38	250	0
	0.107244	-0.0615629	A5FI06	A5FI06		24	21	31.4	107.75	0	145.61	158	0
	0.257824	0.221543	A5FI07	A5FI07		8	8	15.6	70.698	0	93.291	71	0
	0.0834722	-0.158201	A5FI08	A5FI08		14	14	48.8	45.288	0	113.26	103	0
	0.407186	0.343376	A5FI10	A5FI10		21	21	62.1	49.816	0	313.95	539	0
	0.100694	0.215171	A5FI19	A5FI19		9	9	54.1	20.799	0	143.02	170	0
	0.212603	0.312276	A5FI21	A5FI21		9	9	11.6	111.76	0	36.794	43	1
	0.176967	0.213156	A5FI22	A5FI22		10	10	49.3	24.544	0	45.049	67	0
	0.193963	-0.112851	A5FI23	A5FI23		30	30	48.8	90.878	0	310.53	384	0
	0.308224	-0.316843	A5FI25	A5FI25		8	8	80.6	17.048	0	85.375	81	0
	0.832613	0.701599	A5FI28	A5FI28		17	17	93.9	23.595	0	244.15	548	0
	0.338264	0.286154	A5FI31	A5FI31		3	3	26.5	14.721	0	10.505	24	0
	0.0322691	0.0259247	A5FI32	A5FI32		8	8	28.5	41.801	0	45.944	23	0
	0.766776	0.587961	A5FI33	A5FI33		7	7	22.4	55.051	0	126.98	86	0
	0.34548	-0.929379	A5FI58	A5FI58		7	7	50	25.284	0	53.421	46	1
	0.112746	-0.223261	A5FI60	A5FI60		7	7	11.6	79.25	0	49.528	15	3
	0.539891	-0.448785	A5FI89	A5FI89		11	11	17.5	88.432	0	109.39	162	0
	0.0307328	0.0180976	A5FI96	A5FI96	SLP	7	7	18.6	57.802	0	40.041	36	0
	0.406921	0.403767	A5FIA1	A5FIA1	SLP	6	6	21.9	41.526	0	70.856	60	0
	0.557406	0.99017	A5FIA9	A5FIA9		4	4	26.2	27.387	0	19.494	16	4
	0.751644	0.873736	A5FIB0	A5FIB0		3	3	11.6	41.696	0	12.971	29	4
	0.191698	0.242767	A5FIB9	A5FIB9		8	8	29.7	35.903	0	55.354	37	0
	0.222706	0.385187	A5FIC2	A5FIC2		8	8	7.8	151.98	0	32.783	24	0
	0.229432	0.39096	A5FIC8	A5FIC8	SLP	12	12	34.4	42.27	0	42.855	63	0
	0.437364	0.532739	A5FIE5	A5FIE5		12	12	39	42.174	0	81.508	74	0
	0.704852	0.851011	A5FIF4	A5FIF4		9	9	34.9	37.716	0	64.635	58	0
	0.635423	1.29306	A5FIF7	A5FIF7		6	6	47	19.789	0	50.759	90	0
	0.134282	0.143619	A5FIF8	A5FIF8		18	18	39.4	73.05	0	163.87	227	0
	0.285506	0.472522	A5FIF9	A5FIF9		8	8	16.9	61.736	0	84.79	111	0
	0.051266	-0.149456	A5FIG1	A5FIG1		11	11	27.1	50.613	0	50.112	54	0
	0.559622	0.610474	A5FIH1	A5FIH1		14	14	26.7	62.229	0	64.617	74	0
	0.21602	-0.407694	A5FII2	A5FII2		4	4	27.7	20.061	0	28.345	31	0
	0.332539	-0.381419	A5FII5	A5FII5		13	13	38.3	54.055	0	103.68	66	0
	0.131623	0.233449	A5FII6	A5FII6		17	17	69.1	35.479	0	228.75	179	0
	0.377095	-0.364627	A5FII7	A5FII7		29	29	45.1	100.41	0	299.39	356	0
	1.47313	-0.442146	A5FII8	A5FII8		22	22	39.9	82.419	0	266.56	173	0
	0.166479	-0.182465	A5FIJ0	A5FIJ0		14	14	64.6	24.331	0	191.51	980	0
	0.0850803	0.383137	A5FIJ1	A5FIJ1		7	7	70.1	17.918	0	187.51	127	0
	0.437394	-0.690994	A5FIJ2	A5FIJ2		9	9	78	12.665	0	88.1	401	0
	0.176633	0.103003	A5FIJ3	A5FIJ3		72	72	68.6	142.68	0	323.31	1927	0
	0.24058	0.152288	A5FIJ4	A5FIJ4		87	87	66	160.13	0	323.31	2402	0
	0.5774	-0.464607	A5FIJ7	A5FIJ7		13	13	33.6	60.63	0	118.95	26	0
	0.0858794	0.234265	A5FIJ8	A5FIJ8		5	5	55	11.782	0	48.84	62	0
	1.08486	0.816849	A5FIJ9	A5FIJ9		23	23	65.6	43.051	0	323.31	1281	0
	0.0965314	-0.365275	A5FIK0	A5FIK0		2	2	35.4	7.3465	0	23.225	47	1
	0.359535	0.291657	A5FIK1	A5FIK1		12	12	64.5	20.477	0	133.66	338	0
	1.561	-1.07254	A5FIK2	A5FIK2		10	10	73.1	15.411	0	66.135	510	0
	1.05497	-0.949919	A5FIK3	A5FIK3	OMP	25	25	54.3	76.787	0	266.03	243	0
	0.141382	-0.220588	A5FIK4	A5FIK4		18	18	56.1	50.279	0	108.35	137	0
	0.227897	-0.558221	A5FIK7	A5FIK7		4	4	5.9	52.364	0	12.206	59	0
	0.143575	0.214169	A5FIK9	A5FIK9		5	5	19.5	41.473	0	43.787	38	0
	0.711089	-0.997204	A5FIL0	A5FIL0		3	3	39.1	7.4177	0	5.6042	50	0
	0.374495	-0.329312	A5FIL3	A5FIL3		21	21	44.3	64.699	0	132.59	107	0
	0.388695	-0.697536	A5FIL5	A5FIL5		4	4	21.2	28.08	0	18.35	32	1
	0.221525	0.272255	A5FIM2	A5FIM2		13	13	48.3	33.122	0	94.161	136	0
	1.23226	1.20535	A5FIM3	A5FIM3		6	6	22.9	45.982	0	25.007	17	0
	0.78224	0.767979	A5FIN2	A5FIN2		8	8	35.4	20.321	0	54.162	144	0
	1.43794	0.590202	A5FIN6	A5FIN6		28	28	49.6	65.371	0	201.21	232	0
	0.443748	0.466948	A5FIP2	A5FIP2		8	8	42.1	24.093	0	30.332	47	0
	0.477676	0.48169	A5FIP3	A5FIP3		9	9	72.3	15.375	0	33.547	71	0
	0.0724006	0.106924	A5FIP4	A5FIP4		10	10	48.5	28.726	0	65.056	120	0
	0.287624	0.33812	A5FIP6;REV__A5FND0	A5FIP6		14	14	75.8	21.627	0	201.25	182	0
	0.518058	0.539584	A5FIP7	A5FIP7		3	3	36.4	12.911	0	14.84	35	0
+	2.61923	1.67481	A5FIP8	A5FIP8		8	8	37.8	36.513	0	73.218	65	0
	0.890831	-0.423993	A5FIP9	A5FIP9		32	32	52	98.109	0	323.31	325	0
	0.501405	-0.590018	A5FIQ6	A5FIQ6	OMP	12	12	20	92.04	0	70.686	35	0
	0.14592	-0.141543	A5FIQ9	A5FIQ9		12	12	51.9	34.007	0	106.27	137	0
	0.201701	-0.445407	A5FIR0	A5FIR0		23	23	51.3	49.686	0	195.8	224	0
	1.01722	-1.10546	A5FIR5	A5FIR5		2	2	18.1	21.089	0	17.076	27	1
	1.5776	-0.933364	A5FIR6	A5FIR6		16	16	46.1	56.849	0	263.32	227	0
	1.10069	-0.81193	A5FIR7	A5FIR7		15	15	51.7	42.496	0	165.69	200	0
	1.17344	-0.238424	A5FIR9	A5FIR9		25	25	52.7	72.979	0	307.26	327	0
	0.142084	-0.111787	A5FIS7	A5FIS7		15	15	61.3	41.32	0	229.27	224	0
	0.386077	-0.516532	A5FIS8	A5FIS8		21	21	49.8	52.667	0	323.31	539	0
	0.00753587	0.017182	A5FIS9	A5FIS9		9	9	51.2	22.766	0	245.02	130	0
	0.0308215	-0.0410296	A5FIT0	A5FIT0		29	29	56.3	54.789	0	312.55	689	0
	1.25797	-1.37982	A5FIT1	A5FIT1		23	16	61.7	37.795	0	237.71	236	0
	0.317769	0.687925	A5FIT2	A5FIT2		13	6	37.7	38.087	0	70.861	17	2
	0.116138	0.254765	A5FIT4	A5FIT4		2	2	16.5	14.239	0	18.022	47	1
	0.163165	-0.317048	A5FIT6	A5FIT6		4	4	45.1	9.7762	0	21.446	36	0
	0.143965	-0.527397	A5FIT7	A5FIT7		2	2	38.4	11.418	0	35.24	37	1
	0.483782	0.559497	A5FIT8	A5FIT8		9	9	32.4	64.15	0	44.106	41	0
	0.808966	0.589844	A5FIT9	A5FIT9		5	5	48.8	19.235	0	84.975	70	0
	0.477373	-0.409171	A5FIU0	A5FIU0		16	16	49.6	47.55	0	121.26	95	0
	0.0742941	-0.0553964	A5FIU3	A5FIU3		31	31	44.9	94.102	0	323.31	355	0
	0.835635	0.329992	A5FIU4	A5FIU4		6	6	21.9	43.733	0	22.273	11	2
	0.0699893	0.149068	A5FIV1	A5FIV1		36	36	77.3	57.115	0	323.31	2543	0
	0.0689724	0.0978514	A5FIW5	A5FIW5		15	15	47.2	47.65	0	113.74	115	0
	0.509143	1.31176	A5FIW7	A5FIW7		8	8	53.9	26.559	0	55.893	69	0
	0.217045	-0.430876	A5FIW9	A5FIW9		10	10	43.8	27.913	0	65.548	52	0
	0.0732809	0.0635885	A5FIX0	A5FIX0		16	16	49.4	51.523	0	270.01	324	0
	0.0309965	-0.0271301	A5FIX1	A5FIX1		29	29	64.7	72.375	0	323.31	386	0
	0.092743	-0.14327	A5FIX2	A5FIX2		4	4	43	15.951	0	38.99	48	0
	0.571299	-0.439726	A5FIX6	A5FIX6		10	10	42.1	34.945	0	114.76	144	0
	0.564694	-0.683093	A5FIX8	A5FIX8		13	13	23.5	74.751	0	90.418	106	0
	0.098678	0.161292	A5FIY0	A5FIY0		6	6	19.3	45.313	0	85.783	108	0
	0.574206	0.266907	A5FIY3	A5FIY3		22	22	67.3	39.933	0	189.34	299	0
	0.412634	-0.603209	A5FIY5	A5FIY5		3	3	36.9	12.908	0	18.989	20	3
	0.430153	-0.787242	A5FIZ1	A5FIZ1		5	5	32.4	24.017	0	38.963	46	0
	0.0539403	-0.158802	A5FIZ2	A5FIZ2		8	8	47.6	28.663	0	114.61	135	0
	0.426854	0.378432	A5FIZ8	A5FIZ8	OMP	6	6	26.9	39.828	0	43.181	36	0
	0.780182	-0.748191	A5FIZ9	A5FIZ9		13	13	23.2	79.98	0	67.56	62	0
	0.0949137	-0.144163	A5FJ00	A5FJ00		9	9	47.8	23.697	0	123.8	156	0
	0.482445	-0.687169	A5FJ01	A5FJ01		8	8	39.9	29.188	0	102.91	79	0
	0.142007	-0.125572	A5FJ02	A5FJ02		17	17	57.2	38.305	0	168.62	293	0
	1.19175	-1.93773	A5FJ03	A5FJ03	OMP	21	21	66.9	53.535	0	323.31	253	0
	1.40815	-0.699846	A5FJ06	A5FJ06		12	12	39.3	39.63	0	125.23	119	0
	0.0439928	0.0694917	A5FJ08	A5FJ08		13	13	50.5	37.151	0	78.294	99	0
	0.532083	0.259624	A5FJ10	A5FJ10		28	28	45.1	85.272	0	190.12	181	0
	0.631198	0.322708	A5FJ11	A5FJ11		4	4	43.5	12.28	0	75.637	46	0
	0.537996	-0.377417	A5FJ13	A5FJ13		10	10	52.6	24.543	0	27.886	79	0
	0.158915	0.401459	A5FJ21	A5FJ21		8	8	37.3	28.375	0	49.327	102	0
	0.012539	-0.023681	A5FJ22	A5FJ22		25	25	31.7	111.12	0	145.14	190	0
	0.0753355	-0.0710271	A5FJ23	A5FJ23		19	19	79.8	29.991	0	146.92	316	0
	0.076862	-0.186953	A5FJ24	A5FJ24		9	9	35.7	30.119	0	61.887	110	0
	1.34558	0.50691	A5FJ25	A5FJ25		8	8	25.7	47.048	0	60.661	80	0
	0.158869	-0.149147	A5FJ26	A5FJ26		14	14	46.5	55.874	0	114.35	148	0
	0.528481	0.31915	A5FJ30	A5FJ30		24	24	55.6	59.673	0	314.83	503	0
	0.0330615	0.0357774	A5FJ40	A5FJ40		12	12	46.2	43.221	0	152.32	170	0
	0.640182	-0.436699	A5FJ42	A5FJ42		8	8	40.7	24.039	0	22.843	42	0
	0.246928	-0.683994	A5FJ47	A5FJ47		6	6	37.7	22.142	0	61.041	30	0
	1.07689	-0.811335	A5FJ49	A5FJ49		8	8	30.9	42.391	0	66.816	44	0
	0.065754	-0.0903524	A5FJ51	A5FJ51		14	14	59.7	41.755	0	113.65	175	0
	0.159017	0.114006	A5FJ54	A5FJ54		7	7	31.4	30.613	0	55.49	72	0
	0.770103	-1.45633	A5FJ55	A5FJ55		3	3	22.5	14.007	0	9.6603	56	1
	0.364108	-0.0978877	A5FJ56	A5FJ56		11	11	45.1	34.444	0	75.348	81	0
	0.665475	-0.504453	A5FJ63	A5FJ63		29	29	42.5	97.713	0	192.48	293	0
	0.17322	0.234165	A5FJ66	A5FJ66		16	16	46.7	46.772	0	105.28	143	0
	0.30847	0.286803	A5FJ68	A5FJ68		41	41	61.9	94.641	0	323.31	675	0
	0.385996	0.195381	A5FJ70	A5FJ70		22	22	50.1	64.73	0	294.55	291	0
	0.0891744	0.282305	A5FJ77	A5FJ77		3	3	37	15.311	0	13.243	42	1
	0.0356504	-0.0630563	A5FJ81	A5FJ81		18	18	44.4	58.487	0	139.45	103	0
	0.656543	-0.566394	A5FJ82	A5FJ82		5	5	26.9	30.103	0	59.69	13	1
	0.288226	-0.401631	A5FJ83	A5FJ83		11	11	30.5	48.9	0	105.9	86	0
	0.532712	-0.701039	A5FJ86	A5FJ86		20	20	47.3	49.334	0	259.92	356	0
	0.803497	-1.41696	A5FJ87	A5FJ87		7	7	41.5	24.883	0	101.46	146	0
	0.528309	-0.687244	A5FJ88	A5FJ88		17	17	50.2	45.554	0	176.03	334	0
	0.01253	0.0115312	A5FJ90	A5FJ90	OMP	35	35	52.1	101.37	0	323.31	368	0
	0.37501	-0.881075	A5FJ95	A5FJ95		4	4	30	26.351	0	37.622	39	5
	0.00835519	-0.022529	A5FJA1	A5FJA1		7	7	52.7	18.614	0	81.125	135	0
	0.514855	1.07789	A5FJA2	A5FJA2		8	8	24	39.573	0	79.907	92	0
	0.343988	0.320993	A5FJB1	A5FJB1		16	16	55	40.953	0	153.76	144	0
	0.687033	-1.09558	A5FJB2	A5FJB2		13	13	36.7	51.467	0	95.283	81	0
	0.0387426	-0.0532195	A5FJB3	A5FJB3		17	17	61.8	46.234	0	213.99	182	0
	0.162679	-0.171762	A5FJB5	A5FJB5		8	8	36.7	29.699	0	157.86	161	0
	0.16681	-0.353219	A5FJB7	A5FJB7		16	16	72.9	33.675	0	271.2	191	0
	0.369202	-0.874802	A5FJB8	A5FJB8	OMP	5	5	21	37.543	0	35.444	19	3
	0.311151	0.137391	A5FJB9	A5FJB9		9	9	44.5	24.97	0	107.23	164	0
	0.00291586	0.00583903	A5FJC0	A5FJC0		11	11	52.2	25.458	0	87.733	206	0
	0.279424	0.747134	A5FJC3	A5FJC3		8	8	26.3	52.627	0	39.496	31	2
+	2.21489	-2.8021	A5FJC9	A5FJC9	OMP	19	19	36.8	80.311	0	142.05	99	0
	0.106473	0.112836	A5FJD2	A5FJD2		6	6	26.2	37.317	0	148.88	344	0
	0.130779	-0.0877959	A5FJD9	A5FJD9		38	38	71.3	83.485	0	323.31	489	0
	0.168668	0.235644	A5FJE2	A5FJE2		8	8	15.3	52.875	0	78.295	173	0
	0.0941506	-0.131566	A5FJE3	A5FJE3		10	10	33.3	44.172	0	98.254	325	0
	0.374267	-0.375239	A5FJE4	A5FJE4		9	9	18.3	67.172	0	43.193	257	0
	0.0148661	0.0236047	A5FJE5	A5FJE5		14	14	49.4	37.437	0	234.89	134	0
	0.3649	0.324734	A5FJE6	A5FJE6		11	11	30.8	52.55	0	30.556	26	0
	0.175311	-0.325066	A5FJF1	A5FJF1		7	7	20	48.177	0	58.961	252	0
	0.0762636	0.039135	A5FJF2	A5FJF2		52	52	72.8	110.5	0	323.31	1746	0
	0.169288	0.168004	A5FJF3	A5FJF3		9	9	21.2	53.229	0	83.807	136	0
	0.0393258	0.0674578	A5FJF5	A5FJF5		5	5	42.5	20.287	0	58.374	194	0
	0.0628936	0.113306	A5FJF6	A5FJF6		12	12	71.5	30.475	0	125.76	147	0
	0.429169	-0.244055	A5FJF8	A5FJF8		22	22	52	47.498	0	323.31	331	0
	0.0410651	0.0423857	A5FJF9	A5FJF9		39	39	51.3	104.57	0	323.31	867	0
	0.918384	1.1553	A5FJG5	A5FJG5		13	13	46	47.714	0	169.24	222	0
	0.659274	0.38081	A5FJG8	A5FJG8		32	32	43.6	126.25	0	323.31	613	0
	0.0230995	0.0234184	A5FJG9	A5FJG9		20	20	71.7	28.063	0	243.13	930	0
	0.263949	-0.30352	A5FJH0	A5FJH0		6	6	56.2	14.439	0	102.52	211	0
	1.03961	-0.91321	A5FJH1	A5FJH1		8	8	54.3	16.55	0	79.06	122	0
	1.13392	0.715708	A5FJH4	A5FJH4		13	13	59.8	37.759	0	196.06	165	0
	0.0792723	-0.100042	A5FJH6	A5FJH6		44	44	60.4	107.31	0	323.31	572	0
	0.675241	-0.894836	A5FJI4	A5FJI4		17	17	67.5	34.842	0	206.2	240	0
	0.143946	0.114587	A5FJI5	A5FJI5		5	5	71.5	13.89	0	53.43	75	0
	0.880709	-0.842931	A5FJJ6	A5FJJ6	OMP	13	13	23.9	81.023	0	84.656	82	0
	0.971143	1.40203	A5FJJ7	A5FJJ7		4	4	45.3	14.945	0	22.429	45	2
	0.0347382	0.0541197	A5FJK3	A5FJK3		25	25	65.1	48.001	0	323.31	359	0
	1.5717	-0.91766	A5FJL9	A5FJL9	SLP	24	24	64.2	56.059	0	258.94	301	0
	1.04062	-0.30347	A5FJM1	A5FJM1	SLP	5	5	15	54.906	0	41.72	22	2
	0.327375	-0.651159	A5FJM4	A5FJM4	SLP	7	7	21.1	52.448	0	47.393	36	1
	0.278047	0.356282	A5FJM6	A5FJM6		28	28	47.1	79.379	0	262.22	343	0
+	2.56726	-1.88125	A5FJM7	A5FJM7	OMP	18	18	61.9	44.173	0	227.06	265	0
	1.61205	-0.706981	A5FJM9	A5FJM9		23	23	49.6	63.354	0	323.31	680	0
	0.429822	-0.345409	A5FJN0	A5FJN0		8	8	24.5	48.227	0	33.61	13	1
	0.427903	-0.303024	A5FJN1	A5FJN1		8	8	9.5	111.35	0	38.784	31	0
+	3.03242	-1.11698	A5FJN2	A5FJN2	OMP	42	42	60.7	114.38	0	323.31	470	0
	0.44207	-0.464188	A5FJN3	A5FJN3		30	30	41.5	102.97	0	202.17	247	0
	0.392054	-0.39441	A5FJN6	A5FJN6		29	29	54	69.319	0	323.31	416	0
	0.657394	-0.811563	A5FJN7	A5FJN7		13	13	38	56.749	0	199.12	370	0
	0.0995902	-0.163593	A5FJN8	A5FJN8		19	19	75.9	37.416	0	300.54	382	0
	0.619427	1.05991	A5FJP1	A5FJP1		4	4	38.4	13.615	0	49.362	55	0
	1.92619	-0.600292	A5FJP3	A5FJP3		10	10	19.2	75.763	0	91.508	67	0
	0.695271	-0.520915	A5FJP4	A5FJP4		6	6	17.7	50.419	0	38.057	35	0
	0.264208	-0.593911	A5FJP5	A5FJP5		7	7	51.7	15.868	0	232.73	481	0
	0.206254	-0.474356	A5FJP6	A5FJP6		3	3	41.9	9.4017	0	42.864	318	0
	0.158934	-0.125221	A5FJP9	A5FJP9		20	20	43.8	61.919	0	131.15	316	0
	0.144318	0.154437	A5FJQ1	A5FJQ1		6	6	57.3	10.527	0	44.821	178	0
	0.389434	-0.376391	A5FJQ6	A5FJQ6		7	7	16.9	48.667	0	47.552	43	0
	0.349621	0.177826	A5FJR3	A5FJR3		40	40	30.6	211	0	271.57	274	0
	0.607799	0.464183	A5FJR5	A5FJR5		12	12	59.1	33.576	0	133.26	94	0
	0.485415	-0.895352	A5FJR6	A5FJR6	OMP	8	8	62.9	21.213	0	149.38	359	0
	0.106313	-0.349899	A5FJS0	A5FJS0		5	5	13.4	50.72	0	21.209	29	2
	1.41786	-1.46903	A5FJS1	A5FJS1	OMP	9	9	36	37.851	0	137.61	64	0
	0.38348	-0.413694	A5FJS4	A5FJS4		12	12	15.3	100.24	0	34.265	63	0
	0.822977	-0.632426	A5FJS5	A5FJS5		6	6	22.6	35.958	0	15.088	21	0
	0.126509	-0.198863	A5FJT4	A5FJT4		10	10	43.8	34.389	0	147.8	56	0
	0.12886	-0.442298	A5FJT5	A5FJT5		11	11	33.8	45.917	0	71.79	29	0
	0.365129	-0.411029	A5FJT6	A5FJT6		9	9	15.4	78.215	0	32.406	38	0
	0.147291	0.136894	A5FJT9	A5FJT9		10	10	40.9	38.142	0	124.54	133	0
	0.1689	-0.185635	A5FJU1	A5FJU1		12	12	42.5	45.73	0	52.436	135	0
+	3.10992	-1.61552	A5FJU2	A5FJU2	OMP	40	40	64.5	102.6	0	323.31	424	0
	0.538911	0.390762	A5FJU3	A5FJU3		11	11	41.5	46.804	0	98.59	96	0
	0.738954	-1.20612	A5FJU4	A5FJU4		6	6	19.6	43.076	0	14.054	29	1
	0.0939795	0.156353	A5FJU6	A5FJU6		24	24	38.3	88.086	0	137.23	100	0
	0.849667	-0.801153	A5FJV2	A5FJV2		6	6	33.8	24.028	0	20.679	43	0
	0.325434	0.42271	A5FJV6	A5FJV6		11	10	22.7	85.965	0	47.274	53	0
	0.908887	0.723281	A5FJW0	A5FJW0		8	8	41.6	33.657	0	78.068	135	0
	0.0641168	-0.087649	A5FJW1	A5FJW1		7	7	37.9	26.529	0	67.275	122	0
	0.536974	-0.750369	A5FJW2	A5FJW2		18	18	60	35.704	0	183.51	347	0
	0.130977	-0.319193	A5FJW3	A5FJW3	OMP	18	18	33.1	97.162	0	133.74	121	0
	0.0377299	-0.0463219	A5FJW5	A5FJW5		8	8	52.8	20.245	0	42.617	78	0
	0.14943	-0.379611	A5FJW6	A5FJW6		6	6	9.7	88.56	0	41.529	38	5
	0.0589501	-0.0808372	A5FJW7	A5FJW7		15	15	61.1	38.663	0	219.41	182	0
	0.80488	-1.4787	A5FJW8	A5FJW8	OMP	10	10	15.9	96.779	0	59.183	40	0
	0.653221	0.605755	A5FJX1	A5FJX1		12	12	63	26.873	0	178	199	0
	0.541237	1.0857	A5FJX5	A5FJX5		16	16	29.8	73.682	0	144.22	184	0
	0.00176726	0.00303268	A5FJX7	A5FJX7		9	9	38	31.053	0	80.57	104	0
	0.399446	0.340807	A5FJX8	A5FJX8		13	13	65.5	36.494	0	200.3	290	0
	0.440984	-0.76101	A5FJX9	A5FJX9		16	16	40	55.82	0	134.27	182	0
	0.02735	0.0579122	A5FJY2	A5FJY2		6	6	26.8	31.526	0	37.315	78	0
	0.669771	0.466443	A5FJY7	A5FJY7		4	4	12.8	26.049	0	11.462	86	0
	0.375477	-0.37201	A5FJY9	A5FJY9		8	8	14.1	66.874	0	56.975	58	0
	0.0780972	-0.0272255	A5FJZ0	A5FJZ0		4	4	48.5	15.349	0	68.063	60	0
	0.0654363	-0.0729726	A5FJZ1	A5FJZ1		22	22	45.4	77.852	0	211.97	342	0
	0.155956	-0.171735	A5FJZ2	A5FJZ2		8	8	59.1	10.512	0	21.621	156	0
+	3.1213	-1.32716	A5FJZ8	A5FJZ8	OMP	39	39	51.9	104.56	0	239.81	263	0
	0.362452	-0.646294	A5FJZ9	A5FJZ9		10	10	52	23.985	0	64.774	89	0
	0.328432	0.332751	A5FK03	A5FK03		30	30	48.4	83.217	0	286.38	369	0
	0.0643228	-0.0459824	A5FK06	A5FK06		14	14	60.3	32.915	0	299.01	439	0
	1.97584	-1.62332	A5FK07	A5FK07		15	15	29.2	65.411	0	50.622	79	0
	0.680324	0.231002	A5FK08	A5FK08		13	13	46.3	44.587	0	121.19	112	0
	0.436611	0.216543	A5FK15	A5FK15		15	15	42	42.497	0	89.368	202	0
	0.128677	0.295119	A5FK17	A5FK17		7	7	25.1	47.962	0	58.487	47	0
	0.0085801	0.00582759	A5FK18	A5FK18		28	28	46.6	75.786	0	275.32	825	0
	0.344617	0.390763	A5FK21	A5FK21		11	11	37.1	48.96	0	104.25	63	0
	0.40364	0.178481	A5FK22	A5FK22		27	27	54.2	82.265	0	262.25	169	0
	0.218958	0.319641	A5FK23	A5FK23		5	5	6.5	61.092	0	27.159	75	0
	0.451649	-0.20876	A5FK25	A5FK25		11	11	41.2	47.377	0	105.58	195	0
	0.521205	0.334925	A5FK28	A5FK28		8	8	45.4	21.187	0	45.054	123	0
	0.240082	0.347256	A5FK30	A5FK30	OMP	8	8	38.2	38.427	0	89.164	63	0
	0.065537	-0.0469303	A5FK31	A5FK31	OMP	33	33	49.1	109.17	0	323.31	476	0
	0.226514	0.352866	A5FK32	A5FK32	SLP	19	19	44	58.948	0	284.94	285	0
	1.21851	0.642021	A5FK33	A5FK33	SLP	16	16	71.3	39.21	0	192.44	252	0
	0.335713	0.242318	A5FK35	A5FK35	SLP	10	10	28.9	63.221	0	84.709	47	0
	0.801257	-0.3102	A5FK37	A5FK37		10	9	18.3	79.849	0	36.967	27	0
	0.0179577	-0.025617	A5FK44	A5FK44		13	13	41.2	51.087	0	87.466	108	0
	0.153297	-0.184467	A5FK45	A5FK45		8	8	34.9	40.76	0	40.482	42	0
	0.0132992	-0.00855001	A5FK47	A5FK47		5	5	18.7	45.014	0	37.947	52	0
	0.780691	-1.12273	A5FK51	A5FK51		6	6	34.2	23.053	0	29.833	36	0
	0.0466527	0.0565294	A5FK52	A5FK52		16	16	48.3	34.02	0	152.83	199	0
	0.140256	0.278964	A5FK55	A5FK55		9	9	44.9	34.816	0	61.121	78	0
	0.248048	0.316815	A5FK62	A5FK62		4	4	32.1	20.485	0	15.505	28	0
	0.223377	0.433473	A5FK66	A5FK66		5	5	12.1	51.508	0	28.88	36	0
	0.410599	-0.328844	A5FK68	A5FK68		15	15	48.1	58.801	0	188.55	92	0
	0.187345	-0.264757	A5FK72	A5FK72		8	8	32.9	26.696	0	78.378	120	0
	0.0483754	-0.0716616	A5FK78	A5FK78		11	11	33	51.064	0	105.08	145	0
	0.172002	-0.199677	A5FK85	A5FK85		6	5	31.8	38.736	0	33.868	17	1
	0.00182268	-0.00377083	A5FK90	A5FK90		8	8	30.5	35.93	0	31.102	52	0
	0.201717	-0.465813	A5FK91	A5FK91		2	2	5.6	42.613	0	7.657	36	1
	0.030865	-0.154928	A5FK94	A5FK94		4	4	28.8	22.854	0	73.1	20	1
	0.7101	1.59783	A5FK95	A5FK95		5	5	49	12.005	0	15.16	80	0
	1.29682	-0.773326	A5FKA8	A5FKA8		11	11	45.3	26.112	0	59.513	90	0
	0.1352	-0.0931555	A5FKA9	A5FKA9		12	12	61.4	36.192	0	223.1	126	0
	0.962739	0.533625	A5FKB6	A5FKB6		15	15	48.1	40.436	0	323.31	441	0
	0.900046	-1.63611	A5FKC0	A5FKC0	OMP	3	3	16.6	27.097	0	35.011	33	1
	0.0584905	0.0851351	A5FKC3	A5FKC3		4	4	42.1	13.574	0	92.281	64	0
	0.824773	-1.04658	A5FKC6	A5FKC6		6	6	20.3	50.357	0	58.28	57	1
	1.38134	-0.423454	A5FKC9	A5FKC9		55	55	51.2	171.28	0	323.31	427	0
	1.25858	-0.751425	A5FKD0	A5FKD0	OMP	15	15	77.9	33.117	0	265.09	538	0
	0.275547	-0.404299	A5FKD2	A5FKD2		4	4	7.9	78.149	0	11.654	18	2
	0.163058	-0.257339	A5FKD9	A5FKD9		6	6	50.5	20.016	0	67.5	320	0
	1.11455	0.657602	A5FKE1	A5FKE1		5	5	51.8	12.553	0	79.065	81	0
	0.631741	0.638119	A5FKE2	A5FKE2		10	10	33.6	38.092	0	75.891	21	1
	0.0816592	0.11996	A5FKE4	A5FKE4		8	8	35	30.178	0	22.228	54	0
	0.509342	-0.800011	A5FKE5	A5FKE5		19	19	59.3	43.601	0	208.75	256	0
	0.353147	0.413581	A5FKE6	A5FKE6		18	18	40.5	67.811	0	108.01	88	0
	0.12707	-0.319497	A5FKF1	A5FKF1		7	7	25.9	43.571	0	41.687	50	0
	2.40628	0.954035	A5FKG6	A5FKG6		6	6	48.5	22.511	0	29.013	23	3
	1.04405	1.0038	A5FKG7	A5FKG7		6	6	31.2	27.981	0	40.167	70	0
	1.55874	-1.82136	A5FKG9	A5FKG9	OMP	39	39	68.1	96.162	0	323.31	418	0
	0.0963725	-0.164553	A5FKH0	A5FKH0		3	3	9.1	44.989	0	41.747	62	0
	0.0934076	0.130081	A5FKH1	A5FKH1		14	14	30.4	72.09	0	91.841	106	0
	1.80194	-1.78223	A5FKH5	A5FKH5		15	15	46.6	49.87	0	217.4	132	0
	0.325992	0.414683	A5FKH6	A5FKH6		15	15	67.9	37.959	0	323.31	122	0
	0.0952851	-0.087258	A5FKH7	A5FKH7		32	32	42	115.71	0	323.31	546	0
	0.23257	0.255266	A5FKH8	A5FKH8		4	4	9.5	59.775	0	52.351	43	0
	0.514363	0.960106	A5FKI1	A5FKI1		17	17	57.1	43.951	0	295.62	520	0
	0.645908	0.733875	A5FKI2	A5FKI2		39	39	52.6	104.61	0	323.31	849	0
	0.305862	-0.155955	A5FKI3	A5FKI3	OMP	2	2	11.5	20.572	0	10.088	19	2
	0.00622682	0.0154273	A5FKI6	A5FKI6		6	6	44.3	20.253	0	30.757	104	0
	0.11839	-0.137178	A5FKI7	A5FKI7		19	19	60.7	47.223	0	239.32	586	0
	0.293658	0.518759	A5FKI8	A5FKI8		10	10	72.3	20.634	0	163	118	0
	0.631723	1.33172	A5FKI9	A5FKI9		7	7	58.8	19.945	0	57.841	55	0
	0.40829	-0.612957	A5FKJ2	A5FKJ2		20	20	39.5	66.138	0	141.09	179	0
	0.187535	-0.609156	A5FKJ6	A5FKJ6		6	6	11.2	68.459	0	96.874	139	0
	0.0988878	-0.0992826	A5FKJ9	A5FKJ9		12	12	64.1	20.787	0	72.298	213	0
	0.900115	-0.75018	A5FKK0	A5FKK0		8	8	24.6	39.173	0	75.675	152	0
	0.181299	-0.220547	A5FKK1	A5FKK1		13	13	56.4	38.41	0	208.19	234	0
	0.411059	-0.240433	A5FKK2	A5FKK2		17	17	58.1	50.212	0	130.66	329	0
	0.374639	-0.726657	A5FKK8	A5FKK8		6	6	14.9	53.355	0	57.379	99	0
	0.271259	0.21373	A5FKL2	A5FKL2		14	14	48	55.652	0	186.02	135	0
	0.272247	0.350408	A5FKM1	A5FKM1	SLP	10	10	27.4	51.7	0	70.681	65	0
	0.121688	0.160749	A5FKM2	A5FKM2	SLP	4	4	15.3	39.33	0	27.396	13	4
	0.0631405	-0.0713902	A5FKM3	A5FKM3	SLP	7	7	16.3	56.257	0	27.013	22	1
	0.0877503	-0.13963	A5FKM7	A5FKM7		9	9	46.3	24.625	0	103.49	136	0
	0.413124	0.141216	A5FKM8	A5FKM8		35	35	43.6	128.39	0	323.31	225	0
	0.318985	0.295216	A5FKP3	A5FKP3		8	8	48	23.269	0	65.081	110	0
	0.42776	0.268787	A5FKP7	A5FKP7		21	21	57	59.408	0	181.09	238	0
	0.702009	0.394646	A5FKP8	A5FKP8		19	19	40.5	73.361	0	178.49	168	0
	0.16581	0.30693	A5FKQ1	A5FKQ1		9	9	51.1	15.582	0	46.45	79	0
	0.281542	0.532654	A5FKQ2	A5FKQ2		10	10	35.1	44.383	0	79.27	51	0
	0.491172	0.589679	A5FKQ3	A5FKQ3		14	14	33.9	50.832	0	41.104	50	0
	0.0551334	-0.0643711	A5FKQ4	A5FKQ4		13	13	40.6	49.601	0	137.98	89	0
	0.0939343	-0.119862	A5FKQ6	A5FKQ6		11	11	62.1	27.472	0	119.57	125	0
	1.15589	-0.727745	A5FKQ8	A5FKQ8		13	13	39	53.942	0	76.891	76	0
	0.256374	0.583484	A5FKQ9	A5FKQ9		4	4	49.5	11.736	0	59.161	32	4
	0.403855	-0.764015	A5FKR3	A5FKR3		15	15	38.1	47.427	0	164.13	183	0
	1.43528	-1.42579	A5FKR4	A5FKR4	OMP	4	4	19	35.988	0	57.367	36	1
	0.37183	0.341731	A5FKR5	A5FKR5		6	6	43.8	19.347	0	44.242	37	0
	0.328166	-0.225664	A5FKR7	A5FKR7		4	4	33.3	16.17	0	26.672	9	3
	0.239287	0.347798	A5FKS9	A5FKS9		18	18	39.1	49.827	0	139.11	331	0
	0.324932	-0.31461	A5FKT5	A5FKT5		21	21	68.6	44.252	0	214.8	329	0
	0.203269	-0.158009	A5FKT6	A5FKT6		8	8	20	64.933	0	49.983	36	0
	0.451223	-0.914663	A5FKU6	A5FKU6		6	6	38.1	21.482	0	30.225	43	0
	0.687276	0.987791	A5FKU7	A5FKU7		2	2	37.2	8.5774	0	32.036	37	3
	0.0452312	0.0708783	A5FKU8	A5FKU8		10	10	37.2	45.969	0	69.621	121	0
	0.439151	-0.597305	A5FKU9	A5FKU9		5	5	22.8	28.421	0	31.728	17	1
	0.634203	-0.411088	A5FKV1	A5FKV1		22	22	68.3	52.72	0	237.23	285	0
	0.657935	-0.793393	A5FKV3	A5FKV3		12	12	50.8	34.509	0	127.08	75	0
	0.180267	-0.826903	A5FKV4	A5FKV4		9	9	62.1	21.899	0	173.76	679	0
	0.371078	-1.21451	A5FKV5	A5FKV5		6	6	27.6	25.641	0	22.512	8	1
	0.376173	0.638133	A5FKV6	A5FKV6		3	3	24.1	22.445	0	26.558	108	0
	0.126654	0.199488	A5FKV7	A5FKV7		17	17	33.4	71.748	0	82.731	97	0
	0.385088	0.114043	A5FKV8	A5FKV8		9	9	43	33.813	0	183.84	106	0
	0.109882	0.192405	A5FKW4	A5FKW4		11	11	48	43.325	0	88.945	96	0
	0.446412	0.348929	A5FKW8	A5FKW8		5	5	9.8	61.31	0	27.274	61	1
	0.825505	-0.81087	A5FKX3	A5FKX3		5	5	31.9	26.886	0	19.316	35	1
	0.815507	-0.487329	A5FKX7	A5FKX7		10	10	41	34.537	0	74.475	119	0
	0.35025	-0.977074	A5FKY1	A5FKY1		4	4	20.2	26.417	0	45.557	45	0
	0.109876	0.0602996	A5FKY3	A5FKY3		11	11	29.8	56.648	0	40.994	50	0
	0.00107122	-0.00112279	A5FKY9	A5FKY9		4	4	9.6	47.564	0	25.06	48	0
	0.0992734	0.232765	A5FKZ0	A5FKZ0		8	8	40.8	27.445	0	74.652	130	0
	0.25186	0.287897	A5FKZ1	A5FKZ1		8	8	35.2	37.56	0	142.96	105	0
	0.0885338	0.0588563	A5FKZ2	A5FKZ2		4	4	41.8	15.4	0	36.696	26	0
	0.30091	-0.279985	A5FL03	A5FL03		2	2	5.1	44.723	0	15.165	24	2
	1.77756	-2.69248	A5FL07	A5FL07	OMP	5	5	33	22.436	0	42.097	37	0
	0.330582	-0.152184	A5FL19	A5FL19		15	15	58	31.464	0	274.4	315	0
	0.134584	-0.337752	A5FL21	A5FL21		6	6	12.5	52.711	0	14.882	76	0
	0.422939	1.00128	A5FL22	A5FL22		5	5	38.9	15.812	0	25.637	17	1
	0.048254	0.0591087	A5FL23	A5FL23		5	5	15.4	36.756	0	24.994	49	0
	0.153679	-0.108236	A5FL25	A5FL25		14	14	60.6	29.653	0	99.886	239	0
	0.432646	0.508634	A5FL26	A5FL26		13	13	42	47.137	0	288.66	162	0
	0.0837274	-0.0553335	A5FL30	A5FL30		12	12	38.4	43.499	0	95.522	347	0
	0.437345	-0.635843	A5FL32	A5FL32		4	4	21.7	18.799	0	29.833	65	0
	0.332903	0.688519	A5FL33	A5FL33		10	10	67.8	19.187	0	217.84	293	0
	0.0670235	-0.0643018	A5FL34	A5FL34		34	34	63.4	56.455	0	323.31	957	0
	0.155488	-0.268673	A5FL35	A5FL35		9	9	50.2	23.882	0	59.501	144	0
	0.437537	0.321372	A5FL36	A5FL36		7	7	28.4	37.771	0	57.365	64	0
	0.100741	0.10732	A5FL38	A5FL38		16	16	62	38.941	0	112.53	132	0
	0.20846	-0.231014	A5FL45;REV__A5FLB5	A5FL45		19	19	77.4	37.28	0	181.77	370	0
	0.0868281	0.420003	A5FL50	A5FL50		1	1	25	8.9544	0	17.443	27	2
	0.0892822	-0.120829	A5FL55	A5FL55		13	13	30.1	64.779	0	72.945	90	0
	0.163404	0.327834	A5FL56	A5FL56		14	14	53.5	37.553	0	169.02	168	0
	0.419363	1.09555	A5FL59	A5FL59		4	4	12.3	35.93	0	7.6782	20	2
	0.0534298	0.098718	A5FL63	A5FL63		35	35	56.9	79.413	0	323.31	313	0
	0.866496	0.734424	A5FL67	A5FL67		10	10	28.9	56.363	0	98.518	49	0
	0.376516	-0.531391	A5FL68	A5FL68		4	4	44.5	13.471	0	11.743	12	4
	0.0857769	-0.118152	A5FL70	A5FL70		6	6	35.1	23.57	0	24.93	29	1
	0.292702	-0.265734	A5FL71	A5FL71		18	18	33.1	83.567	0	137.67	123	0
	0.397479	-0.442078	A5FL73	A5FL73		12	12	28.3	57.365	0	42.755	62	0
	0.123506	0.0844981	A5FL74	A5FL74		7	7	19.6	36.778	0	62.226	142	0
	1.02479	1.2918	A5FL77	A5FL77		3	3	44.4	11.536	0	74.084	90	0
	0.206242	0.128475	A5FL79	A5FL79		15	15	21.3	81.828	0	75.957	88	0
	0.51406	-0.377522	A5FL82	A5FL82		10	10	17	87.665	0	24.779	22	0
	0.099028	-0.150434	A5FL84	A5FL84		9	9	35.5	32.538	0	96.261	157	0
	0.855317	-1.02119	A5FL86	A5FL86		11	11	25.8	69.961	0	71.916	72	0
	0.524589	-0.444801	A5FL88	A5FL88		6	6	7.5	126.24	0	29.09	22	0
	0.553381	-0.721028	A5FL94	A5FL94		4	4	15	35.73	0	30.493	13	2
	0.0282915	0.0557753	A5FL99	A5FL99		8	8	29.8	43.734	0	35.787	29	2
	0.0556625	0.0508779	A5FLA1	A5FLA1		4	4	40.8	18.665	0	16.487	9	3
	0.147549	-0.193871	A5FLA2	A5FLA2		13	13	52.5	36.278	0	202.55	370	0
	0.0203884	-0.0812524	A5FLA3	A5FLA3		5	5	20.3	29.391	0	28.523	63	0
	0.122922	0.109861	A5FLA4	A5FLA4		4	4	15.7	36.156	0	16.564	19	2
+	2.57982	-2.79173	A5FLA7	A5FLA7	OMP	13	13	45.3	38.71	0	118.16	108	1
	0.051685	0.0279096	A5FLB1	A5FLB1		9	9	38.3	28.13	0	77.613	86	0
	0.925107	0.733762	A5FLB3	A5FLB3		7	7	32.6	32.304	0	84.111	55	0
	1.04319	0.889362	A5FLB7	A5FLB7		6	6	33.5	36.765	0	29.304	52	0
	0.550927	0.792495	A5FLB8	A5FLB8		26	26	44.6	78.155	0	222.2	325	0
	1.48901	-0.717936	A5FLC3	A5FLC3		10	10	43.3	38.679	0	105.63	127	0
	0.503972	0.486555	A5FLC6	A5FLC6		17	17	62.5	36.752	0	136.26	146	0
	1.68419	0.615466	A5FLC7	A5FLC7		4	4	37.9	14.572	0	28.654	72	0
	1.27726	1.25656	A5FLC8	A5FLC8		17	17	34.5	78.497	0	82.575	80	0
	0.50826	0.383996	A5FLC9	A5FLC9		8	8	34.8	25.464	0	44.087	88	0
	0.0472472	0.124795	A5FLD8	A5FLD8		9	9	18.9	70.731	0	45.408	21	2
	1.22177	-1.05373	A5FLE0	A5FLE0		14	14	42.1	38.588	0	167.11	282	0
	0.0888396	-0.110595	A5FLE2	A5FLE2		7	7	37.8	33.171	0	69.959	58	0
	0.499702	-0.525652	A5FLE3	A5FLE3		13	12	41.6	46.756	0	121	70	0
	0.406057	-1.024	A5FLE5	A5FLE5		7	7	25.7	34.064	0	20.631	12	1
	0.928331	1.38712	A5FLE9	A5FLE9	OMP	19	19	33.2	84.701	0	123.68	101	0
	1.31851	-0.856399	A5FLF7	A5FLF7		4	4	19.6	27.911	0	28.309	33	0
	0.386005	-0.396743	A5FLF8	A5FLF8		7	7	15.9	53.892	0	26.164	25	0
	1.00986	-1.64763	A5FLG4	A5FLG4		3	3	16.2	25.268	0	21.89	40	3
	0.552915	-0.650085	A5FLI0	A5FLI0		18	18	54.1	52.295	0	198.03	137	0
	0.597728	0.906362	A5FLJ0	A5FLJ0		10	10	27.1	49.319	0	92.588	80	0
	1.79263	-1.3505	A5FLJ4	A5FLJ4	OMP	3	3	24.9	19.426	0	38.072	46	2
	0.0999626	0.133972	A5FLJ8	A5FLJ8		26	26	40.5	87.057	0	293.68	474	0
	0.225838	-0.201684	A5FLK0	A5FLK0		8	8	21.5	51.212	0	119.68	103	0
	0.0494263	0.0444934	A5FLK4	A5FLK4		5	5	13.2	52.041	0	47.082	42	0
	0.17708	-0.35724	A5FLK5	A5FLK5		4	4	23.9	28.453	0	12.691	22	2
	1.09843	-0.782455	A5FLK6	A5FLK6		19	19	51.1	58.937	0	164.92	142	0
	0.14864	0.139943	A5FLL2	A5FLL2		18	18	27.9	89.416	0	127.44	154	0
	0.0212403	0.0260932	A5FLM1	A5FLM1		7	7	52.9	19.809	0	59.664	70	0
	1.43966	0.22581	A5FLM7	A5FLM7		27	27	45	80.193	0	153.66	173	0
	0.214597	-0.22917	A5FLM9	A5FLM9		4	4	29.6	20.871	0	17.565	22	2
	0.697622	-0.363892	A5FLN0	A5FLN0		20	20	42.7	54.914	0	203.19	294	0
	0.270457	-0.461414	A5FLN3	A5FLN3		6	6	21.1	34.121	0	34.82	25	0
	0.0582144	-0.235146	A5FLP2	A5FLP2		5	5	35.7	27.699	0	30.635	75	0
	0.149029	0.314383	A5FLP3	A5FLP3		11	11	24.1	50.236	0	65.623	86	0
	0.761443	-0.909852	A5FLP4	A5FLP4		8	8	31.4	30.036	0	34.243	56	0
	0.745686	-0.269016	A5FLP7	A5FLP7		16	16	58.6	47.328	0	139.48	173	0
	1.8482	0.497948	A5FLP8	A5FLP8		8	8	27	39.139	0	55.519	33	0
	0.853941	1.05455	A5FLP9	A5FLP9		14	14	46.2	34.498	0	155.21	156	0
	1.28141	-0.798559	A5FLQ0	A5FLQ0		11	11	66	28.959	0	53.801	114	0
	0.189007	-0.151992	A5FLQ1	A5FLQ1		35	35	66	69.526	0	298.71	574	0
	0.252839	0.272261	A5FLQ5	A5FLQ5		2	2	32.6	10.04	0	21.347	10	6
	0.603848	0.199987	A5FLQ7	A5FLQ7		23	23	47.7	67.915	0	323.31	481	0
	0.425061	0.43439	A5FLQ8	A5FLQ8	SLP	19	19	47.2	59.416	0	287.25	239	0
	1.12383	-0.425767	A5FLQ9	A5FLQ9		9	9	54.1	30.776	0	75.281	98	0
	0.727559	0.453588	A5FLR3	A5FLR3		9	9	28.3	49.741	0	61.835	85	0
	1.3537	0.54829	A5FLR4;REV__A5FCX5	A5FLR4		20	20	35.9	75.225	0	128.12	219	0
	0.706841	-0.722848	A5FLS0	A5FLS0		4	4	77.4	10.114	0	55.784	59	0
	0.0125141	0.008859	A5FLS1	A5FLS1		32	32	86.7	54.268	0	323.31	2040	0
	0.398699	0.657557	A5FLS2	A5FLS2		13	13	45.4	54.282	0	79.789	93	0
	1.0753	-1.58816	A5FLT1	A5FLT1		10	10	34.2	40.267	0	102.04	66	0
	0.22407	0.3873	A5FLT2	A5FLT2		10	10	40.6	34.333	0	62.774	48	0
	0.30971	0.457733	A5FLT7	A5FLT7		5	5	24.4	38.449	0	46.734	53	1
	0.17765	-0.368682	A5FLT8	A5FLT8		7	7	43.1	26.91	0	33.582	47	0
	0.0158883	0.0103041	A5FLT9	A5FLT9		4	4	6.4	78.146	0	21.381	12	1
	0.3619	-0.424482	A5FLU2	A5FLU2		14	14	40.4	59.58	0	143.57	116	0
	0.329403	-0.316559	A5FLU4	A5FLU4		8	8	11.5	95.684	0	51.347	30	1
	0.0946978	-0.0703456	A5FLU8	A5FLU8		26	26	61.7	66.824	0	323.31	420	0
	0.11885	-0.1179	A5FLV3	A5FLV3	SLP	8	8	13.2	81.98	0	36.528	16	0
	0.168735	0.138119	A5FLW1	A5FLW1		13	13	46	39.179	0	150.65	227	0
	0.165074	0.262911	A5FLW8	A5FLW8		11	11	40.2	34.864	0	82.423	57	0
	0.819985	-1.10396	A5FLW9	A5FLW9		16	16	56.1	42.481	0	116.46	167	0
	0.329539	0.296471	A5FLX1	A5FLX1		8	8	33.2	36.725	0	48.156	97	0
+	2.30257	1.8573	A5FLX3	A5FLX3		9	9	30.3	47.379	0	51.267	43	0
	0.558042	-0.382485	A5FLY8	A5FLY8		9	9	56.8	21.658	0	68.494	65	0
	0.740016	-0.61673	A5FLZ1	A5FLZ1		11	11	30.5	55.266	0	51.264	54	0
	0.922806	1.12896	A5FLZ5	A5FLZ5		7	7	44.2	23.747	0	49.428	33	0
	0.0594771	0.0977071	A5FLZ7	A5FLZ7		17	17	39.9	61.231	0	148.33	149	0
+	2.26783	-1.63155	A5FLZ8	A5FLZ8	OMP	45	45	76.5	102.52	0	323.31	585	0
	0.179486	0.665995	A5FM02	A5FM02		7	7	24.5	36.306	0	39.909	47	0
	0.0601353	-0.0828075	A5FM03	A5FM03		19	19	41.5	68.787	0	141.23	121	0
	0.691596	0.394597	A5FM05	A5FM05		8	8	31.2	44.572	0	93.48	85	0
	0.0594044	0.0515149	A5FM06	A5FM06		12	12	49.2	43.919	0	146.18	142	0
	0.339444	-0.233803	A5FM08	A5FM08		5	5	26.2	37.437	0	34.307	13	2
	0.35421	0.295017	A5FM09	A5FM09		11	11	38.9	45.969	0	187.7	155	0
	0.78072	0.663465	A5FM10	A5FM10		20	20	43.3	61.573	0	225.46	365	0
	0.678414	0.865007	A5FM11	A5FM11		11	11	43.4	37.497	0	148.54	176	0
	1.81482	0.898208	A5FM12	A5FM12		10	10	40.4	38.399	0	209.46	106	0
	0.170736	0.283608	A5FM13	A5FM13		6	6	24	29.931	0	66.401	68	0
	0.726926	0.6695	A5FM14	A5FM14		26	26	62.3	65.563	0	303.12	393	0
	0.908697	0.624564	A5FM15	A5FM15		13	13	53.6	28.415	0	110.96	144	0
+	2.91169	-2.38313	A5FM17	A5FM17	OMP	8	8	34.8	29.731	0	63.328	73	1
	0.325078	0.562287	A5FM18	A5FM18		12	12	52.1	41.757	0	82.148	66	0
	0.184025	-0.491193	A5FM19	A5FM19		4	4	21.1	28.739	0	32.977	22	1
	0.148144	-0.121943	A5FM21	A5FM21		5	5	27.1	27.291	0	25.91	33	1
	0.529637	-0.525862	A5FM22	A5FM22		9	9	41.4	33.233	0	118.25	120	0
	1.41556	0.930452	A5FM23	A5FM23		23	23	77.2	37.605	0	323.31	610	0
	1.51014	0.413493	A5FM24	A5FM24		8	8	35.5	33.202	0	32.207	114	0
	0.240652	-0.290585	A5FM29	A5FM29		28	28	35	128.98	0	196.29	198	0
	0.277242	-0.409074	A5FM33	A5FM33		29	29	74.7	49.102	0	323.31	471	0
	0.432819	-0.395937	A5FM35	A5FM35		5	5	20.5	29.347	0	28.22	57	0
	0.684695	0.792522	A5FM38	A5FM38		6	6	7.3	105.76	0	17.43	30	0
	0.05283	0.0776774	A5FM39	A5FM39	OMP	30	30	70.4	51.284	0	323.31	1108	0
	0.0292575	0.0724341	A5FM40	A5FM40		9	9	31	43.517	0	76.52	64	0
	0.0741609	-0.11146	A5FM42	A5FM42		2	2	10.6	22.618	0	11.935	35	1
	0.923633	0.699011	A5FM47	A5FM47		20	20	69.8	49.977	0	281.61	332	0
	0.47119	1.18153	A5FM49	A5FM49		10	10	76.2	19.707	0	211.68	188	0
	0.177903	-0.251699	A5FM51	A5FM51		11	11	70.2	27.005	0	127.46	167	0
	0.353974	-0.209909	A5FM52	A5FM52		30	29	53.6	73.737	0	323.31	969	0
	0.340571	0.431185	A5FM54	A5FM54		7	7	20.8	51.108	0	29.788	23	1
	0.444691	0.275002	A5FM71	A5FM71		19	19	37	65.323	0	136.85	181	0
	0.126394	-0.247204	A5FM76	A5FM76		11	11	40.1	38.1	0	88.877	86	0
	0.13951	-0.165778	A5FM87	A5FM87		22	22	69.9	49.718	0	269.28	400	0
	0.0813317	-0.211445	A5FM88	A5FM88		8	8	52.5	17.59	0	61.925	77	0
	0.507439	0.197356	A5FM89	A5FM89		10	10	45.5	36.208	0	165.62	111	0
	0.237758	1.32261	A5FM90	A5FM90		2	2	42.2	7.4995	0	101.54	83	1
	0.342241	-0.239489	A5FM91	A5FM91		7	7	38.9	21.107	0	35.937	89	0
	0.245777	-0.0678768	A5FM92	A5FM92		21	21	69.6	38.723	0	173.3	317	0
	0.0350809	-0.101084	A5FM95	A5FM95		5	5	28.4	29.781	0	44.29	66	0
	0.198663	-0.181223	A5FM97	A5FM97		19	19	39.7	71.607	0	188.18	165	0
	0.654496	1.10579	A5FM98	A5FM98		13	13	23.2	92.468	0	65.455	66	0
	0.052274	0.112809	A5FM99	A5FM99		11	11	34.2	50.835	0	60.154	54	0
	0.0409064	0.0545839	A5FMA3	A5FMA3		7	7	21	39.644	0	33.761	33	0
	0.00374178	0.0113386	A5FMD0	A5FMD0		3	3	19	23.684	0	3.3476	22	0
	0.574838	0.754536	A5FMD6	A5FMD6		3	3	11	46.443	0	18.166	37	0
	0.165784	-0.239473	A5FME0	A5FME0		6	6	28.7	29.075	0	26.869	62	0
	0.54933	0.375282	A5FME4	A5FME4		22	22	30.2	88.713	0	127.66	200	0
	0.259623	-0.283732	A5FME6	A5FME6		23	23	59.5	54.958	0	262.96	190	0
	0.769693	-0.571633	A5FME7	A5FME7		10	10	28	56.225	0	104.64	65	0
	0.0782799	0.138357	A5FME8	A5FME8		7	7	55.2	16.7	0	54.848	74	0
	0.0611901	-0.0937691	A5FMF1	A5FMF1		7	7	36.1	26.563	0	76.897	24	0
	0.289639	0.436722	A5FMF5	A5FMF5		9	9	47.7	25.591	0	64.031	77	0
	0.295527	-0.339872	A5FMF6	A5FMF6		5	5	35.3	20.698	0	46.846	69	0
	0.153549	0.176226	A5FMF9	A5FMF9		16	16	24.7	83.786	0	100.96	91	0
	0.121401	0.28577	A5FMG1	A5FMG1		7	7	31.2	29.475	0	17.675	38	0
	0.907676	-0.694309	A5FMG2	A5FMG2		10	10	15.6	108.65	0	49.956	51	0
	0.694611	0.362031	A5FMG4	A5FMG4		7	7	24.7	32.935	0	40.892	101	0
	1.53893	-1.49401	A5FMG8	A5FMG8		6	6	39	23.425	0	67.502	55	0
	0.038663	-0.12274	A5FMH1	A5FMH1		4	4	21.1	24.983	0	27.85	55	0
	0.789276	0.916756	A5FMH4	A5FMH4		3	3	42.2	14.158	0	19.692	36	0
	0.81918	-0.233532	A5FMI1	A5FMI1		14	14	45.7	48.423	0	58.08	95	0
	0.216087	-0.346565	A5FMI2	A5FMI2		6	6	23.1	37.421	0	34.636	46	0
	0.11404	-0.200731	A5FMI5	A5FMI5		11	11	60.2	27.538	0	80.888	98	0
	0.0186808	-0.031292	A5FMI7	A5FMI7		10	10	47.8	28.635	0	90.334	128	0
	0.0590291	0.146274	A5FMJ0	A5FMJ0		5	5	23.8	41.844	0	25.343	43	0
	0.754603	1.12078	A5FMJ1	A5FMJ1		8	8	41.9	25.681	0	33.57	35	0
	0.163741	0.198568	A5FMJ2	A5FMJ2	OMP	3	3	4.2	101.97	0	10.778	5	5
	0.880907	2.00606	A5FMJ3	A5FMJ3		10	10	43.9	40.328	0	136.22	66	0
	0.537159	0.523378	A5FMJ4	A5FMJ4		9	9	67.1	16.732	0	85.928	156	0
	0.179285	0.418336	A5FMJ5	A5FMJ5		9	9	39.5	37.172	0	81.531	42	0
	0.321612	0.300434	A5FMK9	A5FMK9		9	9	19	58.479	0	43.406	24	0
	0.527852	-0.47801	A5FML3	A5FML3		16	16	55	40.628	0	207.42	344	0
	0.059196	0.0930627	A5FML4	A5FML4		9	9	41.5	31.595	0	77.02	46	0
	0.677592	-0.890937	A5FMM0	A5FMM0		28	28	50.3	90.942	0	287.01	370	0
	1.14409	-0.706142	A5FMM1	A5FMM1		9	9	32	37.715	0	72.348	107	0
+	2.1922	-4.67011	A5FMM2	A5FMM2		24	24	54.2	68.704	0	276.8	180	1
	0.492093	-0.82392	A5FMM5	A5FMM5		17	17	70.2	39.859	0	309.95	204	0
	0.227772	-0.324591	A5FMN7	A5FMN7		23	23	39.9	89.96	0	123.59	137	0
	0.0197	0.0331001	A5FMN9	A5FMN9		31	31	70	61.266	0	323.31	375	0
	0.492367	0.404481	A5FMP0	A5FMP0		12	12	49.2	34.127	0	101.31	140	0
	0.29085	0.495996	A5FMP1	A5FMP1		12	12	54.7	29.382	0	120.46	232	0
	0.248723	0.370541	A5FMP2	A5FMP2		8	8	49.5	20.306	0	87.341	394	0
	0.00112962	0.00102234	A5FMP3	A5FMP3		13	13	57.7	23.197	0	86.419	740	0
	0.0433499	0.0674413	A5FMP4	A5FMP4		9	9	40.9	28.844	0	157.63	915	0
	0.316316	0.279074	A5FMP5	A5FMP5		16	16	42.4	55.503	0	103.79	190	0
	0.0204355	-0.053278	A5FMP7	A5FMP7		5	5	16.9	42.687	0	32.622	34	0
	0.0525799	-0.0343558	A5FMS1	A5FMS1		12	12	41.8	37.254	0	101.16	190	0
	0.146944	-0.192523	A5FMS2	A5FMS2		18	18	71.3	41.486	0	138.57	178	0
	0.649525	-0.645209	A5FMS4	A5FMS4		16	16	51.7	44.691	0	182.65	124	0
	0.815149	0.6591	A5FMS7	A5FMS7		9	9	36.1	25.238	0	92.751	181	0
	0.229446	0.354727	A5FMT0	A5FMT0		23	23	41.6	103.68	0	250.91	267	0
	0.291912	-0.250254	A5FMT2	A5FMT2		6	6	33.7	21.107	0	30.378	82	0
	0.00670801	-0.0108649	A5FMT3	A5FMT3		12	12	46.5	32.225	0	54.995	91	0
	0.571156	-0.379363	A5FMT4	A5FMT4		3	3	13.7	27.514	0	24.164	25	3
	0.286589	0.356599	A5FMT5	A5FMT5		7	7	37	28.56	0	89.445	118	0
	0.545173	-1.17582	A5FMT6	A5FMT6		2	2	15.2	22.894	0	12.331	18	3
	0.152723	0.286414	A5FMT8	A5FMT8		10	10	53.3	24.252	0	128.71	79	0
	0.106877	0.144871	A5FMU9	A5FMU9		11	11	23.4	77.2	0	71.187	47	0
	0.430071	-0.399508	A5FMV3	A5FMV3		3	3	6.7	46.344	0	10.291	34	0
	0.317293	-0.300238	A5FMV7	A5FMV7		4	4	24.7	21.315	0	38.778	35	0
	1.30168	0.324582	A5FMV8	A5FMV8		7	7	46	19.927	0	62.417	91	0
	1.91795	1.19706	A5FMV9	A5FMV9		10	10	34	46.913	0	72.626	77	0
	0.703858	1.25629	A5FMW4	A5FMW4		6	6	34.6	26.621	0	38.129	24	1
	1.31469	-1.20623	A5FMW6	A5FMW6		8	8	28.2	50.429	0	55.968	67	0
	0.0317908	-0.0336978	A5FMW7	A5FMW7		18	18	10.9	238.3	0	66.866	42	0
	1.01011	-1.39808	A5FMW8	A5FMW8		20	20	35.2	81.005	0	160.35	94	0
	1.00249	-1.51875	A5FMW9	A5FMW9	OMP	5	5	28.4	19.044	0	28.474	30	0
	0.524808	-0.404392	A5FMX0	A5FMX0		9	9	36.6	36.405	0	81.581	83	0
	0.0768589	0.0893237	A5FMX1	A5FMX1		7	7	24.3	45.465	0	118.19	90	0
	1.92542	-0.909438	A5FMX2	A5FMX2	SLP	24	24	65.4	54.326	0	323.31	909	0
	0.0954028	-0.184853	A5FMX3		SLP	13	13	80.5	28.408	0	175.74	317	0
	0.638847	0.509551	A5FMX4	A5FMX4		12	12	68.4	26.4	0	122.83	142	0
	0.208608	0.147964	A5FMX8	A5FMX8		13	13	42.8	47.264	0	86.98	113	0
	0.173017	0.474909	A5FMX9	A5FMX9		6	6	25.8	27.515	0	48.227	53	0
	0.549721	-0.464819	A5FMY0	A5FMY0		10	10	56.5	23.15	0	120.76	107	0
	0.0752969	-0.168077	A5FMY1	A5FMY1		11	11	56.1	22.071	0	200.07	327	0
	0.0734027	-0.142669	A5FMY2	A5FMY2		10	10	73.3	11.424	0	85.094	257	0
	0.452127	-0.36036	A5FMY3	A5FMY3		36	36	70.8	79.18	0	323.31	965	0
	0.0608836	-0.0841408	A5FMY4	A5FMY4		16	16	64.6	18.456	0	127.32	460	0
	1.04781	-1.22913	A5FMY7	A5FMY7	OMP	67	67	81.1	117.19	0	323.31	1344	0
	0.236937	-0.46376	A5FMY8	A5FMY8		13	13	51.9	20.325	0	145.89	1276	0
	0.869571	-0.608033	A5FMZ0	A5FMZ0		4	4	34.4	13.316	0	46.542	121	0
	0.500486	-0.50889	A5FMZ1	A5FMZ1		5	5	47.7	10.086	0	11.03	73	0
	1.03756	-1.80725	A5FMZ2	A5FMZ2		3	3	54	7.1753	0	28.862	268	0
	0.68215	-0.575035	A5FMZ3	A5FMZ3		8	8	48.9	15.928	0	77.781	778	0
	0.0603855	-0.0611865	A5FMZ4	A5FMZ4		12	12	39.7	27.834	0	193.61	476	0
	0.0952281	-0.151396	A5FMZ5	A5FMZ5		7	7	50.4	15.445	0	88.385	91	0
	0.207266	0.376645	A5FMZ7	A5FMZ7		13	13	50.7	29.864	0	230.71	1007	0
	1.22778	-1.24783	A5FMZ8	A5FMZ8		5	5	60.4	10.674	0	26.305	115	0
	0.301985	-0.237874	A5FN01	A5FN01		13	13	31.2	49.006	0	118.03	249	0
	2.11083	-1.01495	A5FN02	A5FN02		4	4	29.3	15.966	0	52.365	352	0
	1.0066	-2.35766	A5FN03	A5FN03		3	3	46.7	6.6309	0	38.449	103	0
	0.0828541	-0.116166	A5FN04	A5FN04		8	8	57.8	18.174	0	85.116	451	0
	1.14524	-0.718514	A5FN05	A5FN05		5	5	44	12.637	0	107.21	143	0
	0.668627	-0.475595	A5FN06	A5FN06		9	9	63.3	19.533	0	268.56	259	0
	0.047529	-0.0836563	A5FN07	A5FN07		8	8	55.3	14.63	0	105.27	441	0
	0.501354	-2.06236	A5FN08	A5FN08		3	3	31.5	10.188	0	58.448	45	1
	0.187663	-0.337962	A5FN09	A5FN09		3	3	11.3	35.186	0	53.491	19	1
	0.582512	0.60372	A5FN11	A5FN11		21	21	60.9	47.512	0	323.31	381	0
	0.133706	0.226017	A5FN12	A5FN12		14	14	61.6	45.782	0	293.62	279	0
	0.157268	-0.335108	A5FN13	A5FN13		9	9	40.3	41.021	0	61.92	104	0
	0.271633	-0.342415	A5FN14	A5FN14		13	13	66.3	18.055	0	209.44	263	0
	0.122864	-0.146582	A5FN15	A5FN15		23	23	74.8	37.331	0	323.31	796	0
	0.518841	-0.447299	A5FN16	A5FN16		14	14	62.7	22.909	0	192.51	408	0
	0.00337021	0.007768	A5FN17	A5FN17		6	6	47.2	13.675	0	126.94	109	0
	0.622649	-0.425804	A5FN18	A5FN18		11	11	54	14.039	0	140.43	460	0
	0.478667	-0.444387	A5FN20	A5FN20		20	20	53.8	51.474	0	176.71	240	0
	0.0905634	0.0784251	A5FN22	A5FN22		39	39	54.8	92.092	0	323.31	521	0
	0.339975	-0.263028	A5FN23	A5FN23		9	9	49.8	29.395	0	133.06	152	0
	0.349203	-0.567551	A5FN27	A5FN27		15	15	71.2	27.6	0	129.89	119	0
	0.064324	-0.123407	A5FN28	A5FN28		12	12	65.4	23.871	0	141.73	254	0
	0.0557022	-0.0733363	A5FN29	A5FN29		8	8	50.7	24.779	0	100	102	0
	0.0572297	0.155917	A5FN30	A5FN30		10	10	36.4	40.054	0	113.36	198	0
	0.0841298	-0.103097	A5FN31	A5FN31		28	28	41.9	93.08	0	323.31	417	0
	0.522386	-0.420694	A5FN32	A5FN32		8	8	27.3	39.998	0	41.602	63	0
	0.144794	0.146048	A5FN33	A5FN33		15	15	58.2	37.518	0	153.09	254	0
	0.234041	-0.130364	A5FN34	A5FN34		23	23	61.8	47.313	0	209.32	326	0
	0.211568	-0.152375	A5FN35	A5FN35		11	11	39.3	42.551	0	93.704	80	0
	0.243576	0.329145	A5FN36	A5FN36		8	8	23.8	39.702	0	68.006	47	0
	0.333696	0.21822	A5FN38	A5FN38		9	9	34.1	35.061	0	71.312	66	0
	0.0100908	0.00741831	A5FN39	A5FN39		17	17	46.8	42.597	0	177.16	210	0
	0.238634	-0.389486	A5FN40	A5FN40		3	3	7.7	53.264	0	81.97	23	2
	0.134973	-0.194065	A5FN41	A5FN41		13	13	49.7	38.108	0	136.02	79	0
	1.98064	-0.583727	A5FN42	A5FN42		10	10	55.5	27.964	0	123.82	112	0
	0.0213995	-0.0498098	A5FN43	A5FN43		3	3	31.2	12.432	0	23.965	26	1
	0.076477	0.0851911	A5FN44	A5FN44		11	11	53.4	34.819	0	91.13	73	0
	0.272237	-0.433778	A5FN45	A5FN45		6	6	30.3	42.07	0	25.25	33	2
	0.48246	-0.607307	A5FN51	A5FN51		2	2	7.4	37.19	0	19.733	22	3
	0.861871	0.594547	A5FN52	A5FN52		12	12	52.7	33.835	0	93.328	102	0
	0.571105	0.350784	A5FN53	A5FN53		20	20	59.2	44.76	0	104.87	215	0
	0.451008	0.457207	A5FN58	A5FN58		15	15	71.1	29.406	0	110.47	156	0
	0.684605	0.204582	A5FN59	A5FN59		10	10	31.3	46.993	0	95.777	37	1
	0.233997	-0.630913	A5FN61	A5FN61		3	3	9.4	33.212	0	6.9508	41	0
	0.107607	0.0717856	A5FN62	A5FN62		18	18	37.4	69.235	0	214.2	295	0
	0.112848	-0.336114	A5FN69	A5FN69		5	5	22.8	33.781	0	67.854	34	1
	0.51267	-0.375984	A5FN74	A5FN74		8	8	28.8	38.244	0	29.404	21	2
	0.15312	0.368141	A5FN77	A5FN77		10	10	30.5	42.667	0	31.104	36	0
	0.780126	0.61116	A5FN79	A5FN79		7	7	34.9	32.119	0	61.501	45	0
	1.00269	-1.83029	A5FN90	A5FN90		4	4	10.3	56.114	0	14.226	34	3
	0.275625	0.382977	A5FN91	A5FN91		16	16	76.4	27.584	0	237.06	315	0
	0.142795	0.27476	A5FN95	A5FN95		8	8	25.9	43.847	0	67.34	85	0
	0.459241	-0.936818	A5FN96	A5FN96		6	6	16.2	54.375	0	13.433	27	1
	0.349979	-0.472428	A5FNA1	A5FNA1		11	11	40.6	42.701	0	65.757	53	0
	0.0554626	0.0365505	A5FNA2	A5FNA2		11	11	28.5	57.092	0	37.336	107	0
	0.14317	-0.270328	A5FNA4	A5FNA4		23	23	35.8	82.359	0	121.44	163	0
	0.359965	0.291555	A5FNA5	A5FNA5		11	11	43.6	34.888	0	62.547	56	0
	0.295294	0.597658	A5FNA6	A5FNA6		2	2	9.2	31.366	0	36.652	45	0
	0.0534919	0.124239	A5FNA7	A5FNA7		3	3	36.2	13.088	0	29.676	32	0
	0.194458	-0.278311	A5FNA8	A5FNA8		6	6	43.4	17.148	0	28.37	18	2
	0.399073	0.939915	A5FNB1	A5FNB1		7	7	36.4	20.724	0	47.933	37	1
+	2.58385	2.12328	A5FNB6	A5FNB6		7	7	69.7	16.188	0	110.2	140	0
	0.0735225	-0.0733897	A5FNB9	A5FNB9		5	5	30	29.079	0	100.62	80	0
	0.2777	-0.201019	A5FNC0	A5FNC0		8	8	35.4	28.652	0	102.7	193	0
	0.782351	-2.3735	A5FNC1	A5FNC1		1	1	18.2	9.7881	0	29.944	35	1
	0.404886	0.969591	A5FNC2	A5FNC2		5	5	22.4	36.347	0	56.041	46	1
	0.35539	-0.405714	A5FNC3	A5FNC3		5	5	31.4	25.089	0	72.294	33	1
	0.137163	-0.186714	A5FNC5	A5FNC5		7	7	37.9	36.771	0	46.653	37	0
	0.0587393	-0.108594	A5FNC7	A5FNC7		8	8	41.8	36.266	0	50.106	42	0
	0.584028	1.01639	A5FNC8	A5FNC8		10	10	65.4	23.9	0	224.82	180	0
	0.230252	0.291079	A5FNC9	A5FNC9		6	6	61.8	18.008	0	107.47	192	0
	0.542487	-0.765152	A5FND0	A5FND0		31	31	62.7	70.965	0	323.31	923	0
	0.102025	-0.0862052	A5FND1	A5FND1		5	5	9.3	65.094	0	19.46	40	2
	0.202492	-0.381668	A5FND2	A5FND2		17	17	44	53.947	0	113.02	180	0
	0.0825991	-0.093462	A5FND3	A5FND3		13	13	40.4	54.713	0	199.77	199	0
	1.44385	1.17086	A5FND4	A5FND4		8	8	70.9	21.737	0	42.921	93	0
	0.0870885	-0.0692749	A5FND6	A5FND6		10	10	22.5	67.139	0	56.583	35	1
	1.63408	-1.12058	A5FND7	A5FND7	OMP	28	28	53	90.324	0	284.6	179	0
	0.467898	-0.776077	A5FND8	A5FND8		5	5	12.8	53.658	0	50.856	21	1
	0.487582	1.05129	A5FNE2	A5FNE2		6	6	26	35.897	0	40.241	48	0
	0.336313	-0.329132	A5FNE4	A5FNE4		23	23	63.8	49.304	0	281.11	540	0
	0.141787	-0.0847155	A5FNE6	A5FNE6		8	8	29.4	38.794	0	34.202	73	0
	0.382659	0.21944	A5FNF0	A5FNF0		15	15	52.9	29.815	0	180.84	201	0
	0.241817	0.498315	A5FNF1	A5FNF1		6	6	29.6	32.813	0	32.256	49	0
	0.383863	-0.339956	A5FNF2	A5FNF2		12	12	51.1	31.092	0	84.245	92	0
	1.54257	-0.644447	A5FNF9	A5FNF9		8	8	40.3	32.816	0	90.655	93	0
	0.078321	0.0668208	A5FNG0	A5FNG0		12	12	56	36.774	0	82.44	92	0
	0.172253	0.218148	A5FNG1	A5FNG1		10	10	44.9	26.306	0	49.635	67	0
	0.390105	-0.281471	A5FNG2	A5FNG2		8	8	23.3	40.456	0	27.422	36	1
	0.428692	-0.574962	A5FNG7	A5FNG7		10	10	34.8	42.879	0	126.87	118	0
	0.113157	-0.325127	A5FNG9	A5FNG9		11	11	46.9	35.822	0	53.972	46	1
	0.152871	-0.21284	A5FNH0	A5FNH0		3	3	9.1	32.689	0	8.9411	72	0
	0.0660862	-0.0562223	A5FNH2	A5FNH2		18	18	38	71.505	0	185.51	119	0
	0.228357	0.210244	A5FNH4	A5FNH4		9	9	46.7	28.231	0	201.15	300	0
	0.252107	0.397353	A5FNH5	A5FNH5		5	5	18.7	41.52	0	29.58	28	1
	0.724749	0.834054	A5FNH7	A5FNH7		9	9	54.5	27.897	0	128.44	205	0
	0.0643917	0.0480073	A5FNH8	A5FNH8		16	16	60.9	34.024	0	273.06	358	0
	0.0141908	0.0125548	A5FNI1	A5FNI1		17	17	37.1	59.826	0	139.77	220	0
	0.195854	0.210194	A5FNI3	A5FNI3		10	10	27.7	65.796	0	82.989	66	0
	0.533797	0.599009	A5FNI4	A5FNI4		3	3	20.1	25.678	0	63.077	44	0
	0.150543	0.188687	A5FNI5	A5FNI5		7	7	26.6	32.582	0	16.941	27	0
	0.940377	-1.20562	A5FNI6	A5FNI6		3	3	21.3	34.133	0	33.348	24	3
	0.201754	-0.297272	A5FNJ3	A5FNJ3		4	4	32	16.742	0	27.316	45	2
	0.416779	-0.37071	A5FNK4	A5FNK4		10	10	41.1	35.724	0	75.01	49	0
	0.0252554	-0.0485541	A5FNK7	A5FNK7		8	8	18	56.395	0	68.889	34	1
	0.0574211	-0.116835	A5FNL0	A5FNL0		7	7	42	28.338	0	65.528	68	0
	0.131659	0.344187	A5FNL5	A5FNL5		4	4	23.4	34.408	0	22.753	51	0
	0.352657	0.351473	A5FNM6	A5FNM6		6	6	23.8	38.789	0	36.014	23	1
	0.83515	-1.42947	A5FNN2	A5FNN2	OMP	36	36	58.1	98.843	0	323.31	185	0
+	2.55392	2.20377	A5FNN3	A5FNN3		10	10	54.6	31.44	0	174.04	84	0
	0.506614	-0.399898	A5FNN7	A5FNN7		13	13	65.1	34.971	0	134.98	77	0
	0.347093	0.7425	A5FNN8	A5FNN8		5	5	61.1	9.1995	0	69.682	212	0
	0.0251077	-0.0701625	A5FNP2	A5FNP2		3	3	56.5	9.752	0	32.07	37	1
	0.755185	0.550324	A5FNP6	A5FNP6	OMP	11	11	17.1	94.677	0	42.729	54	0
	0.232858	-0.30155	A5FNP8	A5FNP8		10	10	30.9	47.468	0	93.977	115	0
	0.293165	0.296031	A5FNP9	A5FNP9		14	14	69.3	27.866	0	202.37	233	0
	0.183924	-0.145006	A5FNQ7	A5FNQ7		22	22	48.7	57.55	0	204.47	508	0
+	2.008	-2.58761	A5FNR0	A5FNR0	OMP	7	7	55.7	20.963	0	54.246	50	1
	0.137028	-0.1733	A5FNR2	A5FNR2	OMP	12	12	75.8	20.103	0	177.61	168	0
	0.0323893	-0.071408	A5FNR3	A5FNR3		5	5	29	19.098	0	26.049	83	0
	0.230765	-0.328634	A5FNR4	A5FNR4		6	6	19.2	36.308	0	53.982	98	0
	0.104078	-0.178499	A5FNR5	A5FNR5		21	21	50.6	63.554	0	243.64	335	0
	0.875922	0.556553	A5FNR8	A5FNR8		22	22	43.2	68.047	0	323.31	371	0
	0.0173192	-0.0349007	A5FNS0	A5FNS0		5	5	28.9	27.109	0	94.136	80	0
	0.289457	-0.288309	A5FNS2	A5FNS2		8	8	46.2	19.561	0	131.25	169	0
	0.753033	1.83603	A5FNS3	A5FNS3		9	9	35.6	25.29	0	44.4	61	0
	0.128394	-0.162875	A5FNS7;REV__A5FEY9	A5FNS7		18	18	36.9	61.433	0	148.12	135	0
	0.294989	0.38997	A5FNS9	A5FNS9		9	9	29.4	43.47	0	61.863	44	0
	0.117488	-1.07098	A5FNT0	A5FNT0		6	6	63.1	9.626	0	21.093	60	4
	1.16113	0.710528	A5FNT1	A5FNT1		15	15	47.1	54.436	0	242.49	251	0
	0.368882	0.589495	A5FNT5	A5FNT5		10	10	46.9	20.136	0	32.433	68	0
	0.358512	-0.28218	A5FNT7	A5FNT7		40	40	52.7	106.02	0	323.31	472	0
	0.258938	-0.138802	A5FNU6	A5FNU6		14	14	68.7	38.266	0	197.4	212	0
	0.214895	0.158515	A5FNV3	A5FNV3		10	10	37.9	42.73	0	57.063	135	0
	1.81939	2.22099	A5FNV5	A5FNV5		11	11	48.9	31.369	0	98.059	101	0
	1.36725	-1.24223	A5FNW0	A5FNW0		17	17	20.4	123.1	0	141.98	115	0
	1.7387	1.17379	A5FNW3	A5FNW3		10	10	33.2	50.033	0	44.593	82	0
	0.849363	1.05022	A5FNW4	A5FNW4		10	10	52.3	26.352	0	104.45	109	0
	1.07364	-0.81543	A5FNW8	A5FNW8		5	5	33.5	20.141	0	75.083	39	0
	0.0610945	0.0895424	A5FNW9	A5FNW9		4	4	10.3	52.705	0	30.982	38	1
	0.250232	0.261497	A5FNX1	A5FNX1		7	7	27.8	35.577	0	29.543	35	0
	0.258454	-0.211888	A5FNX2	A5FNX2		6	6	18.2	55.63	0	37.981	35	1
	0.610365	0.300977	A5FNX3	A5FNX3		8	8	36.6	32.232	0	45.958	40	0
	0.309753	0.604514	A5FNX5	A5FNX5		5	5	34.3	19.909	0	38.607	55	0
	0.106891	0.16796	A5FNX7	A5FNX7		7	7	40.4	30.633	0	97.73	108	0
	0.384584	0.331259	A5FNX8	A5FNX8		11	11	49.8	34.08	0	57.238	73	0
	0.552319	0.624399	A5FNX9	A5FNX9	SLP	13	13	50	43.862	0	320.4	233	0
	0.136335	0.187267	A5FNY6	A5FNY6		20	20	53.1	57.15	0	254.64	344	0
	0.0267418	-0.0142193	A5FNY7	A5FNY7		12	12	42.6	35.855	0	90.52	190	0
	0.132368	0.138419	A5FNY9	A5FNY9		7	7	20.7	41.439	0	13.973	39	0
	0.0272125	0.0480982	A5FNZ0	A5FNZ0		11	11	51.1	43.192	0	130.25	165	0
	1.43215	-1.01733	A5FNZ8	A5FNZ8		7	7	36.2	24.876	0	49.317	52	0
	1.68245	-0.488521	A5FP01	A5FP01		22	22	45.4	74.039	0	178.54	221	0
	0.553299	-0.489659	A5FP02	A5FP02		6	6	38.8	15.061	0	36.012	154	0
	0.144725	-0.275322	A5FP04	A5FP04		5	5	42.1	13.214	0	33.012	454	0
+	2.67903	2.00467	A5FP10	A5FP10		19	19	53.9	50.611	0	257.92	160	0
	0.836162	0.57487	A5FP11	A5FP11		12	12	40.5	53.703	0	45.56	23	0
	0.311197	-0.456126	A5FP13	A5FP13		11	11	38.2	39.836	0	87.382	257	0
	0.823905	0.563828	A5FP14	A5FP14		18	18	44.2	60.724	0	129.89	163	0
	0.110021	0.109306	A5FP15	A5FP15		4	4	26.7	19.732	0	11.254	46	0
	0.378805	-0.615661	A5FP17	A5FP17		5	5	23.2	31.898	0	85.35	27	1
	0.0328322	-0.0381158	A5FP18	A5FP18		8	8	52	23.186	0	72.88	46	0
	0.518804	0.612179	A5FP23	A5FP23		12	12	31.4	39.684	0	57.078	68	0
	0.30374	0.244347	A5FP28	A5FP28		23	23	60.2	54.505	0	295.76	292	0
	0.0575457	-0.0656249	Q5I6C6	Q5I6C6		1	1	13.5	13.804	0	7.6692	24	2
+	2.22887	-2.08593	Q5I6C7	Q5I6C7	OMP	15	15	8.1	269.97	0	71.605	46	0
	0.0779281	-0.0415713	Q5I6C8	Q5I6C8		8	8	49.2	21.279	0	61.488	34	1
	0.031688	0.100244	Q8KRP0	Q8KRP0		4	4	18.2	18.067	0	23.219	82	0
	0.102508	0.11358	Q9RB36	Q9RB36		6	6	37.6	25.871	0	30.154	37	0

## Sheet: Fig 4e BamH-aTC vs +aTC
Significant	= -LOG(P-VALUE)	log2 FC	Protein IDs	Entry	Final annot	Prediction	Peptides	Unique peptides	Sequence coverage [%]	Mol. weight [kDa]	Q-value	Score	MS/MS count	#Imputations
	0.113931	-0.0760819	A1E5T9	A1E5T9		LIPO	7	7	9.8	101.13	0	60.984	40	0
+	2.61325	-2.44699	A1E5U3	A1E5U3		SP	7	7	20.5	51.855	0	85.481	39	0
+	4.68987	-2.52424	A1E5U4	A1E5U4		SP	8	8	7	168.33	0	105.44	38	0
	0.991999	-0.500824	A1E5U5	A1E5U5		SP	34	34	16.5	672.01	0	323.31	241	0
+	1.58787	0.718857	A1E5U7	A1E5U7		OTHER	11	11	43.8	42.382	0	142.57	94	0
	1.1995	0.337019	A5F9R5	A5F9R5		OTHER	15	15	42.5	52.94	0	133.06	64	0
	0.415818	-0.692239	A5F9R8	A5F9R8		LIPO	6	6	24.5	30.771	0	33.697	12	1
	0.979955	-1.08199	A5F9R9	A5F9R9		OTHER	4	4	20.8	25.263	0	21.984	17	2
	0.194077	-0.243257	A5F9S1	A5F9S1		OTHER	5	5	13.7	48.997	0	30.291	28	0
	0.691956	-0.473536	A5F9S2	A5F9S2		OTHER	6	6	29.1	34.711	0	53.939	56	0
	0.0593153	0.0748822	A5F9S3	A5F9S3		OTHER	8	8	23.9	39.959	0	51.062	89	0
	0.182772	0.11034	A5F9T2	A5F9T2		OTHER	8	8	45.6	22.41	0	113.12	75	0
+	2.07316	1.67434	A5F9T3	A5F9T3		OTHER	5	5	32.4	25.575	0	65.551	30	0
	0.541407	0.321672	A5F9T4	A5F9T4		OTHER	7	7	43.8	19.6	0	83.738	92	0
	0.101046	0.21881	A5F9T5	A5F9T5		OTHER	2	2	8.3	50.522	0	11.002	7	3
	0.221178	0.108801	A5F9U6	A5F9U6		OTHER	10	10	20.3	73.369	0	138.53	103	0
	0.576302	1.09143	A5F9U9	A5F9U9		OTHER	4	4	26.4	23.628	0	28.871	6	1
	0.224949	-0.265442	A5F9V8	A5F9V8		OTHER	8	8	11.7	82.668	0	50.128	26	0
	1.19017	0.547512	A5F9V9	A5F9V9		LIPO	8	8	36.6	38.874	0	89.111	80	0
	0.939159	-0.854019	A5F9W0	A5F9W0	OMP	SP	3	3	13.8	35.83	0	44.866	34	0
	1.65268	-0.467382	A5F9W6	A5F9W6		OTHER	50	50	49.8	126.64	0	323.31	742	0
	0.30776	0.169703	A5F9W8	A5F9W8		LIPO	8	8	49.2	28.682	0	159.23	170	0
	0.85619	-0.972775	A5F9W9	A5F9W9		LIPO	3	3	22.7	19.204	0	47.5	15	0
+	1.52881	0.780119	A5F9X8	A5F9X8		OTHER	15	15	36.6	48.555	0	195.9	106	0
	0.327088	0.134103	A5F9Y4	A5F9Y4		OTHER	3	3	30.7	13.234	0	24.824	39	0
	0.417614	0.266889	A5F9Y8	A5F9Y8		OTHER	8	8	38.5	34.576	0	146.83	69	0
	0.951918	-0.715259	A5F9Z1	A5F9Z1		OTHER	4	4	26.9	8.8394	0	66.44	65	0
	1.19718	1.39188	A5F9Z4	A5F9Z4		OTHER	4	4	9.6	61.539	0	23.586	6	0
	0.895346	0.463857	A5F9Z6	A5F9Z6		OTHER	6	6	57.6	14.906	0	113.19	72	0
	0.241448	-0.190104	A5FA05	A5FA05		LIPO	4	4	9.4	60.791	0	43.629	15	0
+	2.66049	-2.02799	A5FA21	A5FA21	SLP	LIPO	5	5	17.5	58.703	0	29.918	15	1
	1.30206	-0.626044	A5FA27	A5FA27		LIPO	8	8	31.2	33.699	0	52.714	45	0
+	2.18255	-1.34804	A5FA29	A5FA29	OMP	SP	6	6	16.6	55.024	0	44.959	23	1
	0.734516	0.299153	A5FA30	A5FA30		OTHER	5	5	19.2	49.496	0	22.146	31	0
	0.817676	0.258079	A5FA31	A5FA31		OTHER	11	11	30.5	55.783	0	115.01	87	0
	1.34316	0.222774	A5FA32	A5FA32		OTHER	14	14	33.4	67.099	0	223.91	161	0
	0.381516	-0.604999	A5FA35	A5FA35		OTHER	1	1	12	9.416	0	6.8643	61	0
	0.385238	-0.384252	A5FA36	A5FA36		LIPO	3	3	13.6	32.291	0	9.823	25	0
	0.227739	0.0985219	A5FA38	A5FA38		OTHER	7	7	34.1	33.433	0	76.519	41	0
	1.62367	0.428387	A5FA41	A5FA41		OTHER	5	5	8.7	92.818	0	22.687	11	1
	0.418283	0.431652	A5FA42	A5FA42		OTHER	9	9	26.9	45.166	0	98.02	27	0
+	2.42437	-1.99691	A5FA43	A5FA43	OMP	LIPO	17	17	20.6	142.2	0	285.49	77	0
+	2.33679	0.550123	A5FA46	A5FA46		OTHER	9	9	43.5	41.599	0	107.73	72	0
+	3.92121	-2.30616	A5FA64	A5FA64		SP	8	8	31.7	48.794	0	71.457	34	0
	0.384544	-0.135613	A5FA65	A5FA65		OTHER	5	4	21.4	39.778	0	93.158	52	0
	0.58612	0.598084	A5FA67	A5FA67		OTHER	7	7	32.5	28.864	0	56.118	25	0
	0.405095	-0.409973	A5FA68	A5FA68		OTHER	8	8	21.2	56.449	0	111.81	44	0
	0.199542	-0.116953	A5FA69	A5FA69		OTHER	4	4	19.9	39.259	0	15.767	17	0
	0.621257	0.55682	A5FA71	A5FA71		OTHER	3	3	17	28.733	0	17.785	14	2
	1.63811	0.510522	A5FA81	A5FA81		SP	5	5	47.3	20.256	0	58.423	27	0
	0.229322	-0.381232	A5FA88	A5FA88		OTHER	4	4	10	67.411	0	43.871	18	1
	1.06135	2.11713	A5FA92	A5FA92		OTHER	3	3	11	51.757	0	31.766	18	1
	0.063318	0.245201	A5FAA0	A5FAA0		OTHER	2	2	32	11.726	0	41.924	16	3
+	1.42063	-0.879419	A5FAE4	A5FAE4		LIPO	15	15	17.7	112.47	0	148.07	85	0
	0.705539	-0.352204	A5FAF2	A5FAF2		OTHER	22	20	29.1	107.94	0	230.05	156	0
	0.123627	0.126092	A5FAF3	A5FAF3		OTHER	26	9	54.8	73.15	0	323.31	307	0
+	4.03599	-2.63913	A5FAF5	A5FAF5	OMP	SP	37	37	46.9	120.26	0	323.31	549	0
+	4.09156	-2.23933	A5FAF6	A5FAF6	SLP	LIPO	19	19	47.5	64.647	0	323.31	339	0
+	1.53734	-1.11786	A5FAF7	A5FAF7	SLP	LIPO	7	7	19.5	44.612	0	64.145	40	0
	0.733145	-0.349408	A5FAF9	A5FAF9		OTHER	5	5	11	56.365	0	45.543	51	0
	0.174491	0.0517054	A5FAG0	A5FAG0		LIPO	4	4	22.2	37.89	0	54.2	29	0
+	1.4012	-1.29624	A5FAG4	A5FAG4		SP	4	4	14.7	49.256	0	21.003	17	0
+	1.61678	-0.785966	A5FAG5	A5FAG5		SP	27	27	41.4	94.773	0	323.31	221	0
+	2.21781	-0.897161	A5FAG6	A5FAG6		SP	13	13	38.9	56.852	0	259.82	154	0
+	1.83291	-0.677908	A5FAG7	A5FAG7		SP	2	2	9.5	31.38	0	15.245	23	0
	0.0608819	0.0684678	A5FAH3	A5FAH3		OTHER	12	12	38.6	51.697	0	106.06	83	0
	0.212931	0.163285	A5FAH4	A5FAH4		OTHER	6	6	15.3	58.333	0	72.203	25	0
	0.5707	0.373218	A5FAH6	A5FAH6		LIPO	6	6	28	46.293	0	60.476	38	0
	0.0442122	-0.0166426	A5FAH8	A5FAH8		LIPO	9	9	22.2	45.884	0	34.559	51	0
	0.930832	-0.458197	A5FAI5	A5FAI5		OTHER	8	8	13.1	74.63	0	82.714	75	0
	0.708238	-0.33171	A5FAI6	A5FAI6		OTHER	23	23	61.6	46.473	0	249.82	279	0
+	2.02646	-0.74086	A5FAJ0	A5FAJ0	OMP	SP	20	20	35.2	92.385	0	214.81	103	0
	1.1524	0.546738	A5FAJ1	A5FAJ1		OTHER	8	8	33.6	50.012	0	153.71	73	0
	0.0979152	0.0457315	A5FAJ4	A5FAJ4		OTHER	10	10	32.6	43.195	0	76.509	100	0
	1.6353	0.552953	A5FAK1	A5FAK1		OTHER	5	5	46.5	18.518	0	39.721	22	0
	0.0936069	0.0799443	A5FAK2	A5FAK2		OTHER	5	5	21.7	35.555	0	46.04	27	0
+	2.26381	0.568157	A5FAK5	A5FAK5		OTHER	12	12	48.3	39.776	0	137.05	71	0
	0.547838	-0.370861	A5FAK7	A5FAK7		SP	6	6	23.1	41.198	0	61.858	22	0
	0.885919	-0.543534	A5FAK8	A5FAK8		SP	4	4	34.5	19.766	0	56.035	30	0
	0.00306983	-0.00209014	A5FAL2	A5FAL2		OTHER	2	2	8.5	46.2	0	15.344	9	0
	0.742445	0.560327	A5FAL3	A5FAL3		OTHER	4	4	28	23.834	0	27.941	20	1
+	2.14321	0.836886	A5FAL7	A5FAL7		OTHER	23	23	35.6	88.17	0	323.31	177	0
	0.291393	0.473307	A5FAL9	A5FAL9		OTHER	4	4	17.6	42.138	0	18.418	13	1
	1.22557	1.02288	A5FAM0	A5FAM0		OTHER	7	7	15.1	66.294	0	55.5	35	0
	0.258997	0.152948	A5FAM6	A5FAM6		OTHER	7	7	12.6	84.764	0	56.872	64	0
	0.218621	-0.0463355	A5FAN8	A5FAN8		OTHER	19	19	37.8	66.957	0	323.31	245	0
	1.29829	0.900547	A5FAP2	A5FAP2		OTHER	5	5	15.4	49.62	0	36.356	23	0
+	3.33773	1.45553	A5FAP3	A5FAP3		OTHER	26	26	28.1	119.5	0	144.03	98	0
	0.153206	0.269253	A5FAP7	A5FAP7		LIPO	3	3	7.8	55.921	0	21.998	15	3
	1.15401	0.308036	A5FAQ1	A5FAQ1		OTHER	9	9	11.2	134.25	0	116.24	41	0
	0.558971	0.440879	A5FAQ5	A5FAQ5		OTHER	7	7	30.1	29.639	0	64.874	113	0
	0.013398	0.0155223	A5FAR2	A5FAR2		OTHER	3	3	12.3	42.379	0	52.15	31	0
	0.0623231	0.025033	A5FAS1	A5FAS1		OTHER	8	8	15.4	79.162	0	89.453	43	0
+	1.91884	-0.629004	A5FAT1	A5FAT1		SP	3	3	19.9	19.814	0	20.349	10	2
+	6.27435	1.2582	A5FAU2	A5FAU2		OTHER	14	14	42.2	49.482	0	323.31	221	0
	0.980796	-0.271205	A5FAV1	A5FAV1		OTHER	5	5	9.8	66.891	0	20.422	15	1
+	1.87513	-1.61584	A5FAV5	A5FAV5	SLP	LIPO	4	4	13.4	49.652	0	53.796	19	1
	0.795119	-0.944325	A5FAV9	A5FAV9		LIPO	7	7	36.7	38.297	0	211.65	76	0
	0.0766032	-0.0305357	A5FAW0	A5FAW0		OTHER	18	18	34.1	67.285	0	323.31	233	0
	0.56611	-0.383932	A5FAW8	A5FAW8		OTHER	5	5	26.8	34.165	0	62.358	21	0
	1.30303	0.486009	A5FAX1	A5FAX1		OTHER	11	11	40.8	46.013	0	94.553	71	0
	0.0751059	-0.0997814	A5FAZ2	A5FAZ2		OTHER	3	3	7	69.57	0	8.2693	7	3
	0.46447	0.720567	A5FAZ9	A5FAZ9		OTHER	3	3	13.1	36.484	0	29.359	7	1
	0.844019	-0.855409	A5FB06	A5FB06		LIPO	2	2	9.7	28.493	0	7.6399	6	3
	0.828404	0.604403	A5FB08	A5FB08		OTHER	11	11	41.6	40.757	0	170.91	98	0
	0.776334	-0.891632	A5FB20				3	3	21.3	21.656	0	25.657	10	2
+	2.77271	1.53423	A5FB24	A5FB24		OTHER	15	15	57.2	35.987	0	323.31	277	0
	0.0465149	-0.0549358	A5FB25	A5FB25		OTHER	6	6	27.4	35.297	0	49.814	34	0
	0.0694204	0.145994	A5FB26	A5FB26		OTHER	6	6	5.4	168.68	0	23.433	17	1
	1.16939	0.844849	A5FB27	A5FB27		OTHER	4	4	18.5	37.076	0	35.037	20	0
	0.640555	-0.617475	A5FB31	A5FB31		OTHER	11	11	39.3	35.219	0	164.25	145	0
	0.46063	-0.302749	A5FB32	A5FB32		LIPO	4	4	17.2	41.397	0	63.956	24	0
+	3.81952	-1.81548	A5FB33	A5FB33	OMP	OTHER	10	10	17.4	104.27	0	175.29	61	0
	0.157909	0.178161	A5FB36	A5FB36		OTHER	9	9	49.5	32.364	0	114.28	83	0
	0.478426	-0.503507	A5FB37	A5FB37		OTHER	3	3	15.5	46.045	0	6.7813	24	0
	0.842269	0.705237	A5FB38	A5FB38		OTHER	5	5	23.6	38.158	0	60.855	38	0
	1.25187	-0.300362	A5FB41	A5FB41		LIPO	5	5	57.4	15.541	0	89.055	34	0
	0.347776	-0.211436	A5FB44	A5FB44		OTHER	7	7	45.6	28.993	0	100.03	80	0
	0.786299	-0.881904	A5FB45	A5FB45		OTHER	5	5	18.1	50.221	0	52.294	52	0
	0.649635	0.323324	A5FB46	A5FB46		OTHER	8	8	58.7	23.566	0	213.94	121	0
	0.246183	0.217512	A5FB47	A5FB47		OTHER	6	6	38.6	29.344	0	214.01	81	0
	0.183645	-0.0805216	A5FB48	A5FB48		LIPO	12	12	39	39.673	0	170.42	107	0
	0.795839	0.866282	A5FB50	A5FB50		OTHER	10	10	37.9	32.512	0	263.5	200	0
	1.21504	-0.291188	A5FB52	A5FB52		OTHER	10	10	37.1	46.248	0	253.5	132	0
	0.0991228	0.140916	A5FB64				6	6	14.5	77.287	0	31.92	12	1
	1.14168	-0.526736	A5FB66	A5FB66	SLP	LIPO	17	17	41.8	58.154	0	249.91	185	0
+	3.50213	-1.47596	A5FB67	A5FB67	OMP	SP	35	34	56.5	109.34	0	323.31	357	0
+	2.56506	1.35666	A5FB68	A5FB68		OTHER	4	4	21.8	20.703	0	46.601	21	0
	0.177197	-0.275418	A5FB69	A5FB69		OTHER	2	2	14.8	21.492	0	17.599	19	3
	0.94334	0.687753	A5FB71	A5FB71		OTHER	4	4	13.4	61.448	0	57.784	11	0
	0.27268	-0.295561	A5FB75	A5FB75		OTHER	5	5	34	16.773	0	25.93	52	0
	0.200269	0.0678549	A5FB79	A5FB79		OTHER	15	15	71.4	34.227	0	323.31	165	0
+	1.66841	1.63058	A5FB81	A5FB81		OTHER	4	4	21.4	22.068	0	77.077	30	0
	0.333963	-0.494032	A5FB83	A5FB83		OTHER	9	9	35.5	33.317	0	91.87	48	0
	0.708355	0.233476	A5FB84	A5FB84		OTHER	25	25	41.3	80.106	0	323.31	250	0
	0.226802	0.12753	A5FB95	A5FB95		OTHER	7	7	36.3	40.372	0	169.85	46	0
	1.43557	0.629422	A5FBA2	A5FBA2		OTHER	14	14	26.2	90.459	0	132.88	63	0
+	1.84383	0.624401	A5FBA7	A5FBA7		OTHER	4	4	30.2	22.866	0	18.385	17	0
	0.394575	-0.613198	A5FBA9	A5FBA9		OTHER	9	9	25.8	49.927	0	125.19	52	0
	0.485524	-0.428552	A5FBB1				2	2	5.5	60.961	0	16.784	7	2
	1.60532	0.378138	A5FBB4	A5FBB4		OTHER	17	16	25.7	105.39	0	128.56	83	0
	0.125065	0.236468	A5FBB5	A5FBB5		OTHER	6	6	29.8	27.484	0	85.505	55	0
	0.175668	-0.135053	A5FBC2	A5FBC2	SLP	LIPO	3	3	6.3	52.024	0	20.218	5	1
+	2.61978	-1.76299	A5FBC3	A5FBC3	OMP	SP	4	3	6	115.42	0	14.04	11	1
+	2.13146	0.976868	A5FBC4	A5FBC4		SP	9	9	44.1	25.629	0	236.72	194	0
	0.980801	-0.533409	A5FBC6	A5FBC6		OTHER	9	9	36.4	34.801	0	57.224	61	0
	0.186688	-0.111167	A5FBD2	A5FBD2		SP	3	3	24.5	25.113	0	46.435	15	1
+	2.09154	0.822314	A5FBD8	A5FBD8		OTHER	5	5	22.4	23.591	0	30.338	31	0
	1.29732	-0.489761	A5FBE6	A5FBE6		OTHER	6	6	28.3	28.411	0	99.722	43	0
	0.282055	-0.390292	A5FBE7	A5FBE7		OTHER	2	2	23.9	10.31	0	8.9195	19	3
	1.46474	-0.682816	A5FBI0	A5FBI0		SP	9	7	18.2	80.316	0	26.849	24	0
+	2.68404	-1.92737	A5FBI2				7	7	17.1	65.89	0	72.887	34	0
+	4.18574	-1.75775	A5FBI3	A5FBI3	SLP	LIPO	5	5	14.8	53.627	0	123.24	38	0
+	3.26658	-2.49567	A5FBI4	A5FBI4	SLP	LIPO	11	11	29.8	55.139	0	106.52	64	0
	1.05543	-0.343614	A5FBI6	A5FBI6		SP	3	3	8.1	65.723	0	12.006	8	0
+	1.49136	1.34609	A5FBL4	A5FBL4		OTHER	5	5	9.3	120.16	0	31.505	12	1
	0.879358	0.3038	A5FBM8	A5FBM8		OTHER	6	6	17.3	57.588	0	61.614	7	0
+	2.56648	-0.469314	A5FBP1	A5FBP1		OTHER	3	3	12.1	35.711	0	33.542	15	1
	0.0848422	0.159058	A5FBR6	A5FBR6		LIPO	7	7	28.9	27.806	0	167.36	113	0
	0.150958	0.248204	A5FBS1	A5FBS1		SP	7	7	16.5	62.604	0	23.631	28	0
+	2.86048	1.76426	A5FBS5	A5FBS5		OTHER	12	12	36.3	55.365	0	195.18	80	0
	0.0281839	-0.0352354	A5FBS8	A5FBS8		OTHER	1	1	17.2	10.595	0	7.6283	19	0
	0.198768	0.119244	A5FBW4	A5FBW4		OTHER	2	2	10.7	22.609	0	7.5561	12	0
	0.634808	-0.507766	A5FBW7	A5FBW7		LIPO	12	12	44	39.667	0	221.8	105	0
	0.124912	0.110517	A5FBW9	A5FBW9		OTHER	3	3	20.4	28.755	0	33.181	17	0
+	2.19643	0.669487	A5FBX6	A5FBX6		OTHER	6	6	23.3	36.033	0	32.102	28	0
	0.703395	-0.319769	A5FBY4	A5FBY4		OTHER	26	26	34.8	119.76	0	318.83	285	0
+	4.14369	-1.79574	A5FC34	A5FC34	OMP	SP	18	18	33.1	87.716	0	323.31	169	0
	0.815019	1.79211	A5FC40	A5FC40		OTHER	2	1	31	6.5586	0	24.186	28	0
	0.0233295	0.0211624	A5FC63	A5FC63		SP	6	6	38	20.929	0	34.952	54	0
+	2.85997	3.0716	A5FC97	A5FC97		OTHER	2	2	55.4	7.7041	0	16.854	15	0
+	1.442	1.39419	A5FCA6	A5FCA6		OTHER	5	5	12.6	52.473	0	18.115	6	0
	0.797594	0.725637	A5FCB4	A5FCB4		OTHER	3	3	14.4	28.22	0	25.988	29	0
+	2.40887	1.11569	A5FCD3	A5FCD3		OTHER	9	9	12.3	114.78	0	58.121	42	0
+	1.91021	1.21809	A5FCD4	A5FCD4		LIPO	5	5	27.6	40.764	0	89.148	25	0
	0.0361228	0.0534188	A5FCG5				5	5	8.5	119.33	0	13.812	6	2
+	2.31015	-1.55557	A5FCG9	A5FCG9	SLP	LIPO	7	7	18.2	74.051	0	78.217	28	0
+	4.29179	-3.60221	A5FCH0	A5FCH0	OMP	SP	10	10	14	124.2	0	107.13	36	0
	1.08877	-0.893165	A5FCI3	A5FCI3	SLP	LIPO	2	2	5.9	61.504	0.0005423	3.8966	8	2
+	2.73065	1.56215	A5FCJ4	A5FCJ4		OTHER	9	9	20.9	63.656	0	160.43	46	0
	1.22935	0.971583	A5FCJ5	A5FCJ5		OTHER	5	5	18.5	37.813	0	48.637	32	0
	0.363121	0.2476	A5FCJ6	A5FCJ6		SP	10	10	29.3	53.801	0	47.077	35	0
	0.384304	-0.20814	A5FCJ8	A5FCJ8		OTHER	6	6	10.9	82.129	0	57.198	20	0
	0.0890951	0.301852	A5FCK8	A5FCK8		OTHER	3	3	6.2	59.788	0	116.96	19	2
	0.196125	0.617045	A5FCL7	A5FCL7		OTHER	2	2	16.7	13.283	0	24.94	22	2
+	3.02426	-1.55179	A5FCM0	A5FCM0	OMP	SP	16	16	33.9	90.89	0	323.31	83	0
	0.493525	0.575602	A5FCM4	A5FCM4		OTHER	4	4	15.5	34.212	0	10.727	13	2
	0.511844	-0.447181	A5FCM6				4	4	26.6	27.423	0	63.14	16	1
	0.18025	0.0987864	A5FCR6	A5FCR6		OTHER	16	16	56.6	37.962	0	255.02	137	0
	0.677246	0.836412	A5FCS6	A5FCS6		LIPO	3	3	22.5	20.969	0	13.857	14	0
	0.0231175	0.0208171	A5FCS9	A5FCS9		LIPO	9	9	43.3	29.462	0	120.58	110	0
	0.269417	0.28827	A5FCT0	A5FCT0		OTHER	4	4	23.5	23.127	0	48.881	36	0
	0.832909	0.862409	A5FCU9	A5FCU9		OTHER	5	5	15.7	50.901	0	33.935	15	0
	0.778727	0.912056	A5FCV0	A5FCV0		OTHER	5	5	16.5	62.538	0	39.296	6	1
	0.0399352	0.101207	A5FCV9	A5FCV9		OTHER	2	2	8.2	41.4	0	31.297	5	3
	0.246052	-0.456263	A5FCX2	A5FCX2		OTHER	3	3	19.3	23.404	0	16.367	26	0
	0.734352	-2.38599	A5FCY8	A5FCY8	OMP	SP	6	6	28.7	46.886	0	61.304	27	1
+	1.91207	0.844082	A5FD11	A5FD11		OTHER	10	10	23	83.444	0	143.37	63	0
	0.944294	-1.01175	A5FD15	A5FD15	OMP	SP	5	5	10.1	83.128	0	83.387	23	0
+	2.42514	-2.17601	A5FD24	A5FD24	SLP	LIPO	6	6	18.9	70.925	0	47.214	23	0
+	3.44743	-3.05772	A5FD25	A5FD25	OMP	SP	12	12	18.9	112.53	0	173.64	51	1
+	2.09303	-1.75473	A5FD66	A5FD66	OMP	SP	14	14	21.4	119.95	0	207.88	28	1
	1.06377	1.24519	A5FD80	A5FD80		OTHER	6	4	12.1	86.274	0	36.283	14	0
	0.170797	-0.220359	A5FD86	A5FD86		OTHER	2	2	10.3	25.47	0	8.9156	12	3
	1.23086	-1.15985	A5FDB1	A5FDB1	SLP	LIPO	4	4	11.4	53.949	0	20.88	11	1
	0.024733	-0.015186	A5FDH7	A5FDH7		SP	3	3	18.8	28.591	0	28.228	18	0
	0.441294	-0.227106	A5FDK5	A5FDK5		LIPO	3	3	29.8	17.7	0	12.236	12	1
	0.799382	0.410026	A5FDT3	A5FDT3		OTHER	10	10	20.4	71.52	0	99.532	34	0
	1.382	0.535413	A5FDU0	A5FDU0		OTHER	2	2	17.6	19.928	0	8.8091	21	0
+	1.54873	1.00563	A5FDZ0	A5FDZ0		OTHER	5	5	28.1	26.02	0	20.954	14	0
	0.0885129	0.0511389	A5FE22	A5FE22		SP	6	6	9.6	107.49	0	75.837	13	0
	0.178323	0.188523	A5FE25	A5FE25		OTHER	9	9	24.5	76.374	0	98.065	44	0
	0.459814	-0.654671	A5FE26	A5FE26		OTHER	4	4	10.6	42.324	0	19.136	25	0
+	1.5746	1.44593	A5FE37	A5FE37		OTHER	4	4	31.1	31.171	0	35.237	34	0
+	2.94619	-2.18837	A5FE38	A5FE38	OMP	SP	8	8	27.9	33.852	0	102.61	74	0
+	1.40582	-0.999499	A5FE42	A5FE42		SP	8	8	30.5	50.67	0	109.07	30	0
	0.977271	0.235854	A5FE43	A5FE43		LIPO	3	3	23.8	18.59	0	25.255	48	0
+	1.70121	0.966657	A5FE44	A5FE44		OTHER	6	6	48.4	27.035	0	104.87	73	0
	1.12774	-0.851194	A5FE51	A5FE51		LIPO	5	5	41.3	17.012	0	28.119	44	0
	0.0416819	-0.0355641	A5FE54	A5FE54		LIPO	4	4	20	24.977	0	14.304	16	0
	1.25657	-0.630921	A5FE57	A5FE57		OTHER	7	7	20.1	42.213	0	79.185	109	0
	0.553709	0.47296	A5FE65	A5FE65		OTHER	5	5	13.9	42.567	0	38.98	20	0
	0.060744	0.0419512	A5FE75	A5FE75		OTHER	10	10	59.6	15.942	0	161.36	414	0
	0.163172	0.137067	A5FE76	A5FE76		OTHER	4	4	36.7	11.354	0	44.624	271	0
	0.137539	0.115741	A5FE77	A5FE77		OTHER	9	9	69	13.353	0	166.83	297	0
	0.89102	1.10944	A5FE78	A5FE78		OTHER	3	3	19.9	26.3	0	26.149	21	0
	0.00246861	-0.00329049	A5FE80	A5FE80		OTHER	6	6	61.9	12.222	0	178.82	108	0
+	2.23072	-0.823535	A5FE81	A5FE81		LIPO	8	8	46.2	30.181	0	212.69	129	0
+	2.44227	1.16446	A5FE82	A5FE82		OTHER	8	8	33.4	31.716	0	103.01	28	0
	1.41859	-0.702195	A5FE84	A5FE84		LIPO	4	4	18.1	29.604	0	22.859	35	0
	0.881155	-0.475949	A5FE85	A5FE85		TAT	6	6	24.4	34.136	0	30.492	34	0
+	2.06758	2.0216	A5FE87	A5FE87		OTHER	7	7	16.8	75.661	0	36.467	19	0
	0.407431	-0.147733	A5FE88	A5FE88		OTHER	12	12	31.4	60.999	0	180.07	65	0
	0.782095	-0.855865	A5FE90	A5FE90		OTHER	6	6	22	38.203	0	65.426	53	0
	1.05386	0.512429	A5FE91	A5FE91		OTHER	7	7	29.3	43.138	0	141.72	60	0
	0.873009	-1.57484	A5FE93	A5FE93		SP	3	3	18.7	33.201	0	16.42	22	1
+	3.81361	-5.56338	A5FEA1	A5FEA1		OTHER	8	8	27.6	51.108	0	122.2	33	1
+	1.44231	0.889071	A5FEA3	A5FEA3		OTHER	10	10	51.3	27.798	0	136.26	111	0
	0.622079	0.72454	A5FEA6	A5FEA6		OTHER	2	2	11.2	35.892	0	30.405	25	0
	0.141883	0.316258	A5FEA7	A5FEA7		OTHER	4	4	18	32.113	0	68.483	10	1
+	2.13706	0.752818	A5FEB2	A5FEB2		SP	19	19	36.5	84.725	0	305.15	265	0
+	2.9553	-1.62914	A5FEB7	A5FEB7	OMP	SP	3	3	30.2	22.646	0	54.792	47	0
+	2.67495	-0.799695	A5FEC2	A5FEC2		OTHER	9	9	44.1	35.686	0	99.602	52	0
	0.633946	0.448432	A5FEC7	A5FEC7		OTHER	4	4	10.1	44.132	0	16.527	18	0
	0.308027	-0.873298	A5FEC8	A5FEC8		OTHER	3	3	16.7	31.685	0	15.612	19	1
+	2.89908	-1.59831	A5FEC9	A5FEC9		SP	8	8	33.6	36.653	0	52.851	46	0
	0.261646	0.0970958	A5FED1	A5FED1		OTHER	23	23	33.1	97.406	0	319.49	191	0
+	1.94596	1.28696	A5FED7	A5FED7		OTHER	4	4	15.9	48.264	0	32.96	32	0
	1.18634	0.608997	A5FED9	A5FED9		OTHER	4	4	20.8	39.18	0	26.883	33	0
	0.534816	0.494705	A5FEE2	A5FEE2		OTHER	4	4	24.3	33.541	0	120.68	31	0
	1.14392	-0.944255	A5FEE3	A5FEE3		LIPO	3	3	36.2	15.065	0	40.574	44	1
+	2.66756	2.04333	A5FEE7	A5FEE7		OTHER	4	4	11.7	51.4	0	43.575	18	0
	0.00936543	0.00503063	A5FEF3;A5FJN4	A5FEF3		OTHER	5	5	40.1	22.954	0	33.826	19	0
	0.494716	0.18941	A5FEF4	A5FEF4		OTHER	7	7	21.5	46.39	0	110.12	58	0
	0.802749	-0.270204	A5FEF5	A5FEF5		SP	3	3	4.1	89.369	0	20.766	11	2
+	2.25251	1.69365	A5FEF7	A5FEF7		OTHER	8	8	16.6	84.614	0	158.95	24	0
	0.166563	-0.232785	A5FEG4				4	4	25.6	18.154	0	25.731	7	1
	1.65813	0.434972	A5FEG6	A5FEG6		OTHER	6	6	20.7	40.664	0	20.018	10	1
	1.11628	0.713169	A5FEG7	A5FEG7		OTHER	10	10	34.5	45.766	0	189.63	120	0
+	1.73005	-1.14833	A5FEH0	A5FEH0		SP	23	23	36.6	81.486	0	160.82	129	0
	0.126919	-0.0701056	A5FEH1	A5FEH1		SP	4	4	9.4	65.188	0	30.987	11	0
+	1.97614	0.898697	A5FEK4	A5FEK4		OTHER	25	25	25.5	134.15	0	169.36	101	0
	0.497266	0.257896	A5FEL0	A5FEL0		OTHER	7	7	21.4	71.868	0	81.49	44	0
	1.2535	0.50775	A5FEL1	A5FEL1		LIPO	5	5	16.4	45.972	0	36.453	38	0
	0.913217	-1.24642	A5FEM1	A5FEM1		OTHER	2	1	3.3	70.513	0	38.632	44	0
	1.39525	0.595783	A5FEM3	A5FEM3		OTHER	5	5	26.1	27.873	0	31.524	22	0
	0.947958	1.67299	A5FEN1	A5FEN1		OTHER	3	3	13.8	37.404	0	17.67	10	0
+	1.91975	-2.17348	A5FEN2	A5FEN2	OMP	SP	5	5	10.8	89.518	0	26.155	19	0
	0.542315	-0.153713	A5FEN3	A5FEN3		OTHER	3	3	14.1	45.864	0	26.149	5	0
+	2.52908	1.50378	A5FEP9	A5FEP9		LIPO	5	5	14.7	43.886	0	93.04	18	1
	0.683606	-0.465247	A5FEQ0	A5FEQ0		OTHER	2	2	18.8	13.618	0	28.349	23	0
	0.0934217	0.158021	A5FEQ1	A5FEQ1		OTHER	6	6	28.8	36.867	0	22.896	14	1
	0.509945	0.564585	A5FER6	A5FER6		OTHER	4	4	13.9	38.06	0	10.418	12	1
	0.828449	0.803938	A5FEU2	A5FEU2		OTHER	6	6	17.5	51.682	0	71.521	22	0
	0.517094	-0.511016	A5FEW0	A5FEW0		OTHER	2	2	3	113.95	0	21.44	9	2
	0.364725	0.169066	A5FEW1	A5FEW1		LIPO	3	3	9.7	54.346	0	24.249	16	0
	0.126655	-0.028938	A5FEW6	A5FEW6		OTHER	21	21	30.1	114.75	0	323.31	291	0
	1.39183	0.463335	A5FEW7	A5FEW7		LIPO	12	12	44.7	40.404	0	176	248	0
	0.775606	-0.34214	A5FEW9	A5FEW9		OTHER	2	2	9.1	42.131	0	57.25	28	0
	0.0788028	0.0437765	A5FEX0	A5FEX0		OTHER	2	2	9.5	37.527	0	41.703	20	0
	0.771542	0.260275	A5FEX1	A5FEX1		OTHER	10	10	39.4	30.673	0	227.7	130	0
	1.35464	-0.370594	A5FEY6	A5FEY6		LIPO	17	17	48.6	52.014	0	321.32	228	0
+	2.9341	-0.798512	A5FF00	A5FF00		SP	3	3	21.8	24.179	0	23.793	13	0
	0.0506858	0.087465	A5FF08	A5FF08		OTHER	5	5	19	35.912	0	27.622	9	4
	1.2611	0.872038	A5FF12	A5FF12		OTHER	12	12	12.7	122.7	0	45.66	28	0
+	2.79415	-1.3363	A5FF18	A5FF18		LIPO	11	11	38.3	44.218	0	136.6	102	0
	0.710982	-1.2892	A5FF60	A5FF60		OTHER	3	3	3.4	145.16	0	5.7976	9	2
	0.740301	0.163806	A5FF71	A5FF71		OTHER	6	6	36.4	30.938	0	160.16	83	0
	0.293707	-0.190042	A5FF84	A5FF84		SP	8	8	39.9	31.436	0	65.052	29	0
	0.783376	-0.595853	A5FF99	A5FF99		SP	5	5	28.8	30.859	0	82.444	32	0
	0.599107	0.317468	A5FFF0	A5FFF0		OTHER	9	9	37.7	41.18	0	194.72	95	0
+	1.63624	0.800277	A5FFI7	A5FFI7		OTHER	15	15	19.2	124.1	0	98.7	86	0
+	2.0416	1.13507	A5FFM7	A5FFM7		OTHER	11	11	40.5	54.99	0	122.87	73	0
	0.0602418	-0.0291128	A5FFM8	A5FFM8		OTHER	26	26	40.9	89.511	0	323.31	252	0
	0.614367	0.710854	A5FFN3	A5FFN3		SP	3	3	15.2	20.384	0	14.827	13	1
	0.878015	-0.312093	A5FFN4	A5FFN4		LIPO	11	11	35.2	56.914	0	243.41	159	0
	1.4892	-0.540374	A5FFN5	A5FFN5		SP	11	11	17.3	94.894	0	45.377	19	1
	0.71813	0.166471	A5FFP0	A5FFP0		OTHER	24	24	24	122.83	0	323.31	229	0
	0.723792	-0.407071	A5FFP2	A5FFP2		OTHER	3	3	33.7	19.514	0	25.984	24	1
	0.931403	0.770067	A5FFP8	A5FFP8		SP	3	3	25.1	22.093	0	31.024	19	0
	0.722983	-0.389075	A5FFP9	A5FFP9		OTHER	6	6	47.7	20.727	0	65.081	53	0
	0.670871	0.238714	A5FFQ0	A5FFQ0		OTHER	6	6	35.9	28.884	0	142.93	63	0
	0.932405	-0.691211	A5FFQ8	A5FFQ8		OTHER	7	7	21.6	38.019	0	65.391	62	0
	0.0318126	-0.0207548	A5FFQ9	A5FFQ9		OTHER	17	17	20.3	114.26	0	227.64	89	0
	0.0757393	0.0760972	A5FFR1	A5FFR1		OTHER	3	3	9.1	33.597	0	16.664	17	0
	0.0299531	0.0467221	A5FFS2	A5FFS2		LIPO	9	9	39	30.436	0	78.411	154	0
	0.804036	0.136597	A5FFS5	A5FFS5		OTHER	14	14	22.8	88.602	0	164.25	50	0
	0.412464	-0.313664	A5FFS7	A5FFS7		OTHER	5	5	26.6	20.361	0	54.547	44	0
	0.465852	-0.353534	A5FFS8	A5FFS8		OTHER	8	8	31.2	34.208	0	104.13	25	0
	0.676857	-1.09642	A5FFS9	A5FFS9		OTHER	3	3	21.8	14.4	0	22.815	22	1
	0.834537	-0.401921	A5FFT2	A5FFT2		OTHER	26	26	43	82.25	0	244.57	200	0
	1.22439	0.700716	A5FFT5	A5FFT5		OTHER	12	12	33.6	63.499	0	171.61	89	0
	1.30645	0.654647	A5FFT7	A5FFT7		OTHER	5	5	24.6	38.288	0	58.875	24	0
	0.783109	0.216257	A5FFT9	A5FFT9		OTHER	3	3	23.9	20.749	0	25.456	27	0
	0.682794	0.478687	A5FFU0	A5FFU0		OTHER	3	3	18.8	28.125	0	28.587	17	0
	0.014595	0.00902144	A5FFU1	A5FFU1		OTHER	16	16	41.9	51.702	0	244.37	261	0
	0.432125	0.177806	A5FFU2	A5FFU2		OTHER	4	4	23.9	37.376	0	50.247	19	0
	0.0878048	-0.0898752	A5FFU3	A5FFU3		OTHER	6	6	19.1	47.534	0	58.884	30	0
+	3.78031	2.49965	A5FFU4	A5FFU4		OTHER	6	6	15.3	60.169	0	34.762	20	0
+	2.36656	-1.29939	A5FFU8	A5FFU8	SLP	LIPO	6	6	22.6	32.798	0	73.332	20	1
	0.421074	-0.232598	A5FFV3	A5FFV3		OTHER	2	2	26.8	15.795	0	83.112	26	0
+	2.06889	0.849494	A5FFV4	A5FFV4		OTHER	8	8	43.8	29.736	0	101.8	120	0
	0.0882142	0.0460202	A5FFV6	A5FFV6		OTHER	3	3	17.8	33.42	0	14.825	17	1
	0.177422	-0.121189	A5FFW1	A5FFW1		OTHER	3	3	7.9	76.319	0	27.327	18	0
	1.12075	0.529731	A5FFW2	A5FFW2		OTHER	4	4	31.5	25.971	0	86.564	47	0
+	2.01735	-1.76947	A5FFW4	A5FFW4	SLP	LIPO	5	5	18.3	49.677	0	72.755	25	0
	1.18881	-1.5735	A5FFX0	A5FFX0		OTHER	7	7	37.3	38.161	0	28.683	49	0
	0.678753	-0.36082	A5FFX9	A5FFX9		OTHER	7	7	30.2	42.974	0	95.303	30	0
	0.333123	0.398559	A5FFY2	A5FFY2		OTHER	20	20	48.4	71.885	0	160.05	104	0
+	2.02487	0.839964	A5FFY3	A5FFY3		OTHER	9	9	31.9	54.049	0	57.794	57	0
	0.111695	-0.0922511	A5FFY4	A5FFY4		OTHER	5	5	35.8	20.064	0	54.094	21	0
	0.4343	0.439949	A5FFY5	A5FFY5		OTHER	3	3	7.4	61.331	0	15.002	18	0
	1.01663	0.649494	A5FFY8	A5FFY8		OTHER	3	3	10.4	42.944	0	8.8356	5	1
	0.412746	0.223491	A5FFY9	A5FFY9		OTHER	13	13	28.6	61.835	0	127.44	149	0
	1.13131	-0.377975	A5FFZ0				6	5	18.1	63.56	0	40.176	19	0
	0.524516	0.298397	A5FFZ1	A5FFZ1		OTHER	15	15	47.7	49.594	0	119.64	88	0
	0.263599	0.150231	A5FFZ2	A5FFZ2		OTHER	8	8	32.7	47.239	0	74.483	68	0
	0.541192	0.25695	A5FG03	A5FG03		OTHER	5	5	17.9	48.879	0	84.914	34	0
	0.255033	-0.235953	A5FG06	A5FG06		OTHER	6	6	17.2	58.855	0	91.659	46	0
+	2.05649	-0.929585	A5FG07	A5FG07		LIPO	3	3	28.7	15.804	0	59.7	31	0
	0.570688	-1.18623	A5FG12	A5FG12		OTHER	4	4	15.2	32.296	0	34.551	11	2
	0.895564	0.491382	A5FG14	A5FG14		OTHER	7	7	32.3	36.092	0	113.42	50	0
+	2.31079	0.818656	A5FG15	A5FG15		OTHER	6	6	13.4	74.411	0	39.57	22	0
	0.371483	0.25021	A5FG34	A5FG34		OTHER	6	6	49.6	15.74	0	87.412	37	0
	0.365409	0.346478	A5FG35	A5FG35		OTHER	8	8	27	36.617	0	75.159	86	0
+	1.9647	0.734509	A5FG36	A5FG36		OTHER	8	8	27	54.545	0	107.68	55	0
	0.312972	0.230934	A5FG39	A5FG39		OTHER	13	13	32.6	44.524	0	138.33	156	0
	0.212949	-0.104768	A5FG40	A5FG40		OTHER	14	14	34	65.744	0	323.31	130	0
	0.140576	0.229565	A5FG43	A5FG43		OTHER	3	3	20.8	20.859	0	23.26	15	2
	0.0519393	0.0687704	A5FG45	A5FG45		OTHER	4	4	12	44.44	0	27.858	15	0
	0.473274	0.345944	A5FG46	A5FG46		OTHER	4	4	34.6	18.172	0	64.037	49	0
	1.11676	-0.456328	A5FG47	A5FG47		OTHER	22	22	32.3	98.601	0	245.96	143	0
	0.0841311	-0.0375102	A5FG50	A5FG50		OTHER	6	6	19	56.134	0	63.44	25	0
	0.5392	0.218083	A5FG52	A5FG52		OTHER	5	5	37.2	18.017	0	34.685	46	0
	1.12972	0.414315	A5FG55				2	2	23.1	24.756	0	40.782	13	1
	0.212242	-0.127858	A5FG62	A5FG62		OTHER	4	4	24.9	26.276	0	97.475	54	0
	1.15529	-1.09728	A5FG64	A5FG64		SP	6	6	30.4	31.042	0	129.32	67	0
	1.1421	0.754547	A5FG67	A5FG67		OTHER	4	4	12.3	62.025	0	44.612	15	1
	0.017558	-0.0201832	A5FG69	A5FG69		OTHER	9	9	41.9	32.945	0	56.211	51	0
	0.325121	0.300879	A5FG70	A5FG70		OTHER	3	3	13.4	30.858	0	19.858	12	0
	1.00415	-0.338969	A5FG80	A5FG80		OTHER	2	2	11	33.499	0	79.025	18	0
	1.03336	0.347952	A5FG81	A5FG81		OTHER	21	21	45.7	66.071	0	323.31	380	0
	0.865365	-0.785066	A5FG88	A5FG88		LIPO	4	4	26.5	25.319	0	72.58	26	1
	0.019417	0.00562127	A5FG89	A5FG89		OTHER	22	22	36.2	91.374	0	304.45	230	0
	0.17821	0.152568	A5FGA1	A5FGA1		LIPO	6	6	47.6	28.986	0	121.56	85	0
	0.230617	0.282653	A5FGA3	A5FGA3		SP	4	4	17.5	25.115	0	22.154	22	0
	0.584356	-0.176164	A5FGA4	A5FGA4		LIPO	2	2	8.2	38.827	0	38.542	9	0
	0.248382	0.81579	A5FGA9	A5FGA9		OTHER	3	3	12.2	32.281	0	14.036	13	1
	0.641204	-0.34732	A5FGB0	A5FGB0		LIPO	12	12	45.4	40.325	0	141.87	120	0
+	1.95877	-1.02634	A5FGB1	A5FGB1		SP	14	14	45.3	47.841	0	323.31	130	0
	0.867064	0.366485	A5FGB4	A5FGB4		OTHER	13	13	51.9	40.502	0	151.94	117	0
	0.088893	-0.0605332	A5FGB5	A5FGB5		SP	4	4	26	26.515	0	47.36	27	0
+	3.11004	0.301585	A5FGB6	A5FGB6		OTHER	16	16	49.1	36.031	0	292.57	177	0
	1.35871	-0.295544	A5FGC2	A5FGC2		OTHER	17	17	24.8	113.71	0	323.31	156	0
	0.648644	0.409689	A5FGC6	A5FGC6		OTHER	7	7	24.2	40.841	0	75.647	62	0
	0.24026	-0.219117	A5FGC7	A5FGC7		OTHER	13	13	27.8	63.655	0	176.1	97	0
+	2.84111	-1.89225	A5FGD1	A5FGD1	SLP	LIPO	15	15	43.5	56.135	0	192.07	55	0
	1.13578	0.440616	A5FGE1	A5FGE1		OTHER	7	7	31.4	31.762	0	64.564	35	0
	0.295038	-0.241089	A5FGE2	A5FGE2		OTHER	5	5	11.5	67.746	0	57.376	37	0
	0.152557	-0.244019	A5FGK6	A5FGK6		OTHER	4	4	16.9	37.598	0	14.389	10	0
	1.13114	1.16653	A5FGK9	A5FGK9		OTHER	3	3	29	16.734	0	15.667	22	0
	0.737379	0.399778	A5FGL1	A5FGL1		OTHER	24	24	51.2	67.394	0	323.31	587	0
	0.219661	-0.180935	A5FGL5	A5FGL5		OTHER	5	5	25.9	22.982	0	56.596	53	0
	0.195024	-0.125461	A5FGL7	A5FGL7		LIPO	3	3	19.2	23.284	0	40.376	24	0
+	2.25384	1.16335	A5FGL8	A5FGL8		OTHER	4	4	14.5	47.068	0	22.439	16	1
	0.29428	-0.308129	A5FGM2	A5FGM2		SP	6	6	24.8	38.255	0	47.045	43	0
	0.653437	-0.218052	A5FGM8	A5FGM8		OTHER	12	12	34.7	51.422	0	106.09	98	0
+	1.80385	-1.57924	A5FGM9	A5FGM9		SP	4	4	35.8	16.951	0	113.82	59	0
+	2.09553	1.3731	A5FGN3	A5FGN3		OTHER	6	6	23.2	36.085	0	39.25	21	0
	1.25343	-0.708701	A5FGN4	A5FGN4		OTHER	26	26	47.4	70.716	0	323.31	370	0
	0.933082	-0.374188	A5FGN5	A5FGN5		OTHER	3	3	29.3	14.081	0	25.214	89	0
	0.0200208	0.0837666	A5FGN7	A5FGN7		OTHER	2	2	19.2	14.41	0	21.414	17	3
	1.6781	0.47689	A5FGN8	A5FGN8		OTHER	6	6	37.4	23.746	0	41.021	30	0
	0.0279857	-0.078625	A5FGN9	A5FGN9		OTHER	3	3	18.1	25.06	0	11.887	19	3
+	2.09848	-1.52616	A5FGP3	A5FGP3		SP	5	5	13.5	62.308	0	87.332	29	0
	0.820838	-0.534153	A5FGP6	A5FGP6		LIPO	7	7	40	29.87	0	86.388	69	0
	0.137354	0.139706	A5FGP8	A5FGP8		OTHER	8	8	44.2	24.34	0	136.49	73	0
	0.405729	-0.328696	A5FGQ1	A5FGQ1		SP	13	13	34.7	46.737	0	218.72	165	0
	1.32101	0.187533	A5FGQ3	A5FGQ3		OTHER	11	11	20.2	77.751	0	199.93	129	0
	0.515028	0.2747	A5FGQ5	A5FGQ5		OTHER	6	6	30.5	28.267	0	76.962	67	0
	0.108189	0.199266	A5FGQ6	A5FGQ6		OTHER	4	4	12.9	55.022	0	32.952	20	0
+	1.4974	1.56128	A5FGQ9	A5FGQ9		OTHER	7	7	15.2	89.352	0	80.095	21	0
	0.301158	0.238907	A5FGR0	A5FGR0		OTHER	10	10	29.6	58.271	0	122.1	59	0
+	2.38544	-0.546188	A5FGR1	A5FGR1		OTHER	5	5	33.6	24.641	0	70.174	55	0
+	2.29674	-0.830653	A5FGR2	A5FGR2		OTHER	2	2	9	47.726	0	35.151	25	0
	0.161451	-0.113298	A5FGR6	A5FGR6		OTHER	15	15	40.4	50.158	0	276.48	205	0
	1.58312	0.361241	A5FGR7	A5FGR7		OTHER	32	32	42.8	95.641	0	323.31	341	0
	0.307685	0.121076	A5FGR8	A5FGR8		OTHER	24	24	30.6	98.775	0	323.31	251	0
+	1.59175	0.942691	A5FGS4	A5FGS4		OTHER	9	9	11.8	104.62	0	43.628	25	0
+	1.46756	0.814258	A5FGS9	A5FGS9		OTHER	5	5	27.5	39.493	0	89.112	24	0
	0.448785	-0.148528	A5FGU0	A5FGU0		OTHER	5	5	52.8	11.986	0	94.624	28	0
+	3.1196	1.62255	A5FGU1	A5FGU1		OTHER	9	9	17.9	78.921	0	62.031	19	1
	0.79038	1.85493	A5FGU2	A5FGU2		OTHER	3	3	12.4	38.803	0	14.997	10	1
	0.60698	1.44931	A5FGU7	A5FGU7		OTHER	2	2	17.9	18.06	0	46.848	12	2
	1.33589	0.453016	A5FGV0	A5FGV0		OTHER	7	7	15.7	59.066	0	50.799	26	0
	0.682333	0.487781	A5FGV5	A5FGV5		OTHER	7	7	46.4	22.41	0	74.29	52	0
	0.476081	0.707199	A5FGV6	A5FGV6		OTHER	9	9	52.2	17.764	0	77.163	78	0
	1.52882	-0.447428	A5FGV9	A5FGV9		OTHER	16	16	27.5	89.463	0	126.2	70	0
	0.404061	-0.222238	A5FGW0	A5FGW0		OTHER	13	13	20.2	82.731	0	240.99	138	0
	0.7917	-1.25678	A5FGW1	A5FGW1		OTHER	11	11	40.3	35.463	0	122.2	91	0
	0.710169	-0.26342	A5FGW3	A5FGW3		OTHER	12	12	43.2	41.538	0	129.15	98	0
+	1.82719	-0.590652	A5FGW4	A5FGW4		OTHER	9	9	51.4	28.763	0	191.08	77	0
	0.465683	-0.485585	A5FGW5	A5FGW5		OTHER	9	9	32.5	27.865	0	56.192	53	0
+	2.75548	1.00497	A5FGW7	A5FGW7		OTHER	7	7	28.4	29.319	0	233.83	69	0
+	1.49717	1.29298	A5FGW8	A5FGW8		OTHER	6	6	27.9	24.607	0	28.827	37	0
	0.228775	-0.0683629	A5FGX2	A5FGX2		OTHER	20	20	54.7	55.292	0	275.81	350	0
	0.762873	0.294537	A5FGX4	A5FGX4		OTHER	5	5	45	21.156	0	58.789	68	0
	0.90015	0.358843	A5FGX5	A5FGX5		OTHER	9	9	28.9	43.879	0	80.889	73	0
	0.215185	0.109226	A5FGX6	A5FGX6		OTHER	3	3	11.7	36.526	0	64.476	36	0
	0.212184	-0.0620457	A5FGX7	A5FGX7		OTHER	4	4	19.8	32.039	0	37.214	20	0
	0.870394	-0.480516	A5FGX8	A5FGX8		OTHER	7	7	34.6	35.253	0	70.618	54	0
	0.114385	-0.0661186	A5FGX9	A5FGX9		OTHER	8	8	28.7	41.334	0	75.405	39	0
	0.770651	-0.385163	A5FGY0	A5FGY0		OTHER	10	10	43.9	30.48	0	224.67	71	0
	0.458711	0.340883	A5FGY5	A5FGY5		OTHER	4	4	24	26.857	0	80.308	30	0
	0.288738	-0.194372	A5FGY9	A5FGY9		LIPO	4	4	22.1	36.789	0	164.7	58	0
	0.762292	-0.855149	A5FGZ0	A5FGZ0		LIPO	4	4	28	20.087	0	52.41	34	0
	1.04911	0.206611	A5FGZ1	A5FGZ1		OTHER	17	17	47.9	53.871	0	241.26	254	0
	0.26032	-0.358469	A5FGZ2	A5FGZ2		OTHER	4	4	15.4	39.977	0	31.056	23	0
+	1.59817	-2.18165	A5FGZ4	A5FGZ4	OMP	LIPO	5	5	27.4	31.222	0	39.312	24	0
	0.199035	0.457716	A5FGZ9	A5FGZ9		OTHER	2	2	17.7	29.874	0	77.715	15	4
	0.859108	0.285747	A5FH00	A5FH00		OTHER	10	10	38	44.406	0	86.895	114	0
	0.0606344	-0.0337394	A5FH12	A5FH12		OTHER	14	14	28.5	70.912	0	166.22	62	0
	0.301672	0.281779	A5FH14	A5FH14		OTHER	12	12	19.9	103.33	0	88.918	49	0
	1.40373	0.708469	A5FH20	A5FH20		OTHER	4	4	19	40.297	0	77.903	20	0
+	2.23891	0.965517	A5FH27	A5FH27		OTHER	6	6	29.1	33.464	0	41.594	37	0
+	2.04118	0.885479	A5FH28	A5FH28		OTHER	9	9	37.4	38.871	0	95.906	44	0
	0.517438	-0.412251	A5FH33	A5FH33		OTHER	16	16	43.6	51.239	0	304.57	152	0
+	1.89892	-0.805712	A5FH34	A5FH34		OTHER	3	3	21.3	29.098	0	22.496	16	2
	0.219681	0.189827	A5FH35	A5FH35		OTHER	5	5	29.8	33.214	0	79.45	29	0
	0.988477	-0.414038	A5FH41	A5FH41		OTHER	2	2	21.6	19.557	0	29.589	25	0
	0.54987	0.257002	A5FH47	A5FH47		OTHER	11	11	37.5	44.835	0	129.03	107	0
	0.0654254	0.0594378	A5FH48	A5FH48		OTHER	11	11	25.5	72.543	0	69.451	33	0
	0.751969	-0.729719	A5FH49	A5FH49		SP	6	6	25.1	40.267	0	53.838	28	0
	0.233686	0.15489	A5FH51	A5FH51		OTHER	4	4	25.2	24.714	0	22.935	13	0
	1.09503	0.202874	A5FH54	A5FH54		OTHER	12	12	33.1	56.233	0	288.03	126	0
+	2.46011	-1.68954	A5FH56	A5FH56	OMP	SP	21	21	31.1	109.2	0	264.14	104	0
+	2.0906	-1.33174	A5FH57	A5FH57	SLP	LIPO	9	9	24.8	55.282	0	230.48	49	0
+	2.33363	-1.50595	A5FH58	A5FH58	SLP	LIPO	7	7	18.6	57.5	0	34.291	44	0
+	1.37327	-1.84887	A5FH59	A5FH59	SLP	LIPO	6	6	19.4	59.726	0	57.112	32	2
	0.447568	0.702268	A5FH63	A5FH63		OTHER	3	3	32.4	12.258	0	7.6204	10	1
	0.519126	0.27654	A5FH64	A5FH64		OTHER	8	8	14.5	91.543	0	92.147	96	0
	0.51169	0.463274	A5FH65	A5FH65		OTHER	10	10	34.9	48.838	0	109.7	58	0
	0.88264	0.523636	A5FH69	A5FH69		OTHER	14	13	20.4	104.27	0	147.77	80	0
+	1.43369	-1.0512	A5FH72	A5FH72		LIPO	2	2	9.5	22.632	0	44.12	13	0
	1.05498	-1.05405	A5FH74	A5FH74		LIPO	6	6	24.8	51.988	0	101.08	34	0
	0.00575421	-0.00765133	A5FH75	A5FH75		OTHER	11	11	38.7	46.653	0	173.15	102	0
	1.35604	0.467072	A5FH77	A5FH77		OTHER	12	12	41.9	43.753	0	146.92	132	0
	0.0468112	-0.0584218	A5FH79	A5FH79		OTHER	10	10	32.3	55.544	0	122.99	134	0
	0.185187	0.120216	A5FH82	A5FH82		LIPO	4	4	32.4	18.659	0	96.247	72	0
+	1.96841	0.558153	A5FH86	A5FH86		OTHER	11	11	38.3	53.295	0	103.92	59	0
	1.69736	-0.483501	A5FH87	A5FH87		SP	3	3	17.9	29.308	0	11.559	4	2
	1.52989	-0.617006	A5FH88	A5FH88		OTHER	28	28	54.9	71.168	0	323.31	534	0
	1.70469	-0.392454	A5FH98	A5FH98		OTHER	10	10	43.1	31.361	0	143.26	86	0
	1.26203	0.914048	A5FHA4	A5FHA4		OTHER	7	7	22.9	59.808	0	61.434	38	0
	0.821779	-0.435585	A5FHA5	A5FHA5		OTHER	18	18	32.2	72.417	0	155.69	176	0
	1.11256	1.32159	A5FHB4	A5FHB4		OTHER	4	4	9.8	56.396	0	32.062	20	0
	0.432802	-0.199558	A5FHB6	A5FHB6		SP	16	16	31.5	76.998	0	183.45	73	0
+	2.03198	1.94435	A5FHB8	A5FHB8		OTHER	6	6	13.1	72.202	0	22.12	29	0
	1.20733	-0.51467	A5FHB9	A5FHB9		SP	5	5	23.4	39.945	0	87.828	59	0
	0.669216	0.150435	A5FHC0	A5FHC0		LIPO	14	14	46.5	39.066	0	213.39	217	0
	0.380639	-0.561371	A5FHC1	A5FHC1		LIPO	7	7	43.1	24.395	0	99.079	38	0
	0.0455723	-0.159003	A5FHC6	A5FHC6		OTHER	4	4	36.7	17.231	0	18.921	11	2
+	1.57784	-0.73232	A5FHC7	A5FHC7		LIPO	22	22	42	69.179	0	225.03	206	0
	1.01419	-0.457171	A5FHD9	A5FHD9		LIPO	3	3	5.4	88.781	0	23.668	17	2
	0.402443	-0.594336	A5FHE0	A5FHE0		OTHER	2	2	5.9	36.657	0	15.405	14	0
+	2.57128	-0.431747	A5FHE1	A5FHE1		OTHER	8	8	40.2	37.989	0	192.73	64	0
	0.681109	0.655753	A5FHE2	A5FHE2		OTHER	18	18	33.9	82.104	0	152.37	102	0
	0.308258	0.31313	A5FHF6	A5FHF6		SP	2	2	11.4	32.657	0	8.4355	17	0
	1.62232	0.42908	A5FHG1	A5FHG1		OTHER	30	30	39.2	128.23	0	323.31	258	0
	0.0362692	0.0526686	A5FHG8				6	6	34.9	33.002	0	52.257	19	0
	0.744972	-0.188796	A5FHG9	A5FHG9		LIPO	7	7	35.6	25.834	0	106.02	103	0
	0.519903	-0.340709	A5FHH5	A5FHH5		OTHER	7	7	17.3	68.776	0	49.18	26	0
+	1.66258	-1.50352	A5FHI0	A5FHI0	OMP	SP	12	12	26	79.473	0	130.22	65	1
	0.641913	0.417065	A5FHI8	A5FHI8		OTHER	6	6	26.8	40.491	0	68.947	25	0
	1.05446	-0.286456	A5FHJ6	A5FHJ6		LIPO	3	3	27.8	19.833	0	80.582	20	0
+	1.51088	-1.13034	A5FHJ8	A5FHJ8		OTHER	2	2	11.2	28.068	0	11.401	8	2
	1.15914	-1.23476	A5FHJ9	A5FHJ9		LIPO	4	4	35.8	17.875	0	59.789	34	0
	0.113317	-0.0487661	A5FHK0	A5FHK0		OTHER	4	4	6.8	86.948	0	9.681	19	0
+	3.21112	-2.22398	A5FHK7	A5FHK7	OMP	SP	17	17	31.4	82.135	0	304.43	112	0
+	3.59659	-2.60026	A5FHK9	A5FHK9	OMP	SP	14	14	27.1	89.455	0	112.11	58	0
	0.726175	0.460493	A5FHM0	A5FHM0		OTHER	11	11	16.8	100.28	0	129.56	56	0
	1.2368	0.547734	A5FHM3	A5FHM3		OTHER	5	5	21	35.655	0	71.327	58	0
	0.0168291	-0.0165262	A5FHM7	A5FHM7		OTHER	7	7	43	25.313	0	67.2	73	0
	0.427357	-0.161243	A5FHN6	A5FHN6	OMP	LIPO	10	10	30.3	65.816	0	217.27	86	0
	0.450171	0.0760883	A5FHN9	A5FHN9		OTHER	10	10	22.8	63.443	0	103.78	49	0
	1.31551	-0.476635	A5FHP0	A5FHP0		OTHER	7	7	18.4	60.538	0	52.159	24	0
+	1.86895	0.764565	A5FHP1	A5FHP1		SP	10	10	17.4	102.35	0	71.535	27	0
	0.0896831	-0.0647898	A5FHP2	A5FHP2		OTHER	18	18	40.2	72.285	0	262.32	189	0
+	1.52226	1.07067	A5FHP3	A5FHP3		OTHER	6	6	30.5	32.561	0	77.009	52	0
	0.504049	0.139224	A5FHP4	A5FHP4		OTHER	25	25	30.5	108.38	0	323.31	477	0
	0.908148	-0.535031	A5FHQ2	A5FHQ2		OTHER	7	7	47.8	28.482	0	27.879	65	0
	0.52394	0.146466	A5FHQ3	A5FHQ3		SP	25	25	31	114.94	0	237.22	159	0
	0.100466	-0.195734	A5FHQ4	A5FHQ4		OTHER	3	3	9	47.094	0	14.273	19	3
	1.26847	0.617008	A5FHR3	A5FHR3		OTHER	8	8	28.6	47.082	0	86.709	53	0
	0.346137	-0.176802	A5FHR5	A5FHR5		OTHER	20	20	35.9	84.264	0	192.92	159	0
	0.125977	0.125208	A5FHR9	A5FHR9		OTHER	3	3	9.8	49.969	0	54.296	13	1
+	1.584	0.637481	A5FHS1	A5FHS1		OTHER	9	9	28.5	37.921	0	160.15	41	0
	0.512559	0.33307	A5FHS6	A5FHS6		OTHER	9	9	28	51.901	0	138.41	66	0
	0.131869	-0.102818	A5FHT2	A5FHT2		OTHER	7	7	26.5	38.112	0	63.133	46	0
	0.325472	0.862337	A5FHT6	A5FHT6		OTHER	4	4	24.4	15.337	0	21.232	35	1
	0.061254	-0.0523405	A5FHT7	A5FHT7		OTHER	9	9	22.8	66.937	0	112.22	49	0
	0.769299	0.84367	A5FHT8	A5FHT8		OTHER	12	12	44.3	42.863	0	294.87	166	0
	0.194638	-0.227802	A5FHU0	A5FHU0		OTHER	2	2	33	10.195	0	34.647	109	0
	0.193256	0.148801	A5FHU2	A5FHU2		OTHER	11	11	30.4	47.768	0	173.37	107	0
	0.615648	0.35673	A5FHU6	A5FHU6		OTHER	8	8	37.7	33.471	0	82.55	64	0
	0.753776	-0.669487	A5FHU7	A5FHU7		LIPO	3	3	47.1	11.152	0	62.66	62	0
	0.0361325	-0.050072	A5FHV2	A5FHV2		OTHER	3	3	35.9	20.801	0	28.353	11	3
+	2.08222	0.986995	A5FHV4	A5FHV4		OTHER	19	19	43.2	80.136	0	305.98	189	0
	0.624766	-0.340513	A5FHV5	A5FHV5		OTHER	6	6	51.7	13.334	0	46.129	104	0
	0.665238	0.746786	A5FHW7	A5FHW7		OTHER	2	2	12.3	17.335	0	42.848	31	0
+	1.87309	1.24788	A5FHX6	A5FHX6		OTHER	8	8	24.6	52.981	0	71.615	15	2
	0.865091	0.562785	A5FHX7	A5FHX7		OTHER	16	16	13.7	168.85	0	128.1	52	0
+	1.48478	0.737858	A5FHX8	A5FHX8		OTHER	9	9	26.2	43.066	0	170.29	149	0
	0.436439	0.435423	A5FHY9	A5FHY9		OTHER	10	10	36.9	45.615	0	71.041	55	0
+	2.68877	-2.79293	A5FHZ4	A5FHZ4		SP	2	2	8.4	39.025	0	47.889	14	1
+	3.14933	-0.890795	A5FHZ5	A5FHZ5		LIPO	6	6	21.8	46.127	0	83.394	29	0
+	2.35588	0.854906	A5FHZ7;A5FID0	A5FHZ7		SP	15	15	29.6	76.528	0	191.31	125	0
	0.745017	-0.516831	A5FI06	A5FI06		OTHER	12	10	18.2	107.75	0	60.129	50	0
	0.400378	-0.369244	A5FI07	A5FI07		OTHER	3	3	6.2	70.698	0	80.054	21	0
+	1.72338	0.546051	A5FI08	A5FI08		OTHER	13	13	45.4	45.288	0	208.4	97	0
+	1.85909	0.557621	A5FI10	A5FI10		OTHER	21	21	63.2	49.816	0	323.31	560	0
	0.675833	-0.379064	A5FI19	A5FI19		OTHER	6	6	35.1	20.799	0	150.85	77	0
	1.01061	-0.478693	A5FI20	A5FI20		OTHER	6	6	23.6	36.253	0	48.808	19	0
	0.59642	-0.396403	A5FI21	A5FI21		OTHER	5	5	7.4	111.76	0	35.34	18	0
	0.271012	0.40223	A5FI22	A5FI22		SP	6	6	30.7	24.544	0	28.713	27	0
	0.330788	0.130144	A5FI23	A5FI23		OTHER	18	18	33.2	90.878	0	318.21	188	0
	0.355726	0.162007	A5FI25	A5FI25		OTHER	5	5	53.3	17.048	0	64.854	19	0
	0.767236	0.245145	A5FI28	A5FI28		OTHER	13	13	64.2	23.595	0	323.31	386	0
	0.179665	0.139678	A5FI33	A5FI33		OTHER	5	5	15.4	55.051	0	146.09	40	0
	0.00072724	0.000446002	A5FI89	A5FI89		SP	9	9	14.3	88.432	0	145.28	44	0
	1.10514	-0.869118	A5FI96	A5FI96	SLP	LIPO	5	5	15.4	57.802	0	30.628	11	2
	0.931306	-0.418654	A5FIA1	A5FIA1	SLP	LIPO	5	5	20.3	41.526	0	54.018	48	0
	0.326007	0.23301	A5FIA5	A5FIA5		SP	2	2	6.5	57.018	0	12.855	8	2
	1.12728	0.631035	A5FIB9	A5FIB9		OTHER	3	3	10.5	35.903	0	14.794	10	0
	0.246628	-0.349674	A5FIC2	A5FIC2		SP	5	5	5.3	151.98	0	18.984	6	2
	0.475962	0.544402	A5FIC8	A5FIC8	SLP	LIPO	4	4	11.4	42.27	0	17.032	17	1
+	1.44495	0.887513	A5FID3	A5FID3		OTHER	13	13	38.3	49.276	0	132.38	89	0
	0.278926	-0.197415	A5FIE2	A5FIE2		SP	3	3	6.3	81.313	0	10.358	4	2
	0.875719	0.354172	A5FIE3	A5FIE3		OTHER	3	3	16.3	26.149	0	42.881	16	0
	0.408889	-0.295359	A5FIE5	A5FIE5		LIPO	7	7	25.7	42.174	0	72.823	27	0
	1.10064	-0.406577	A5FIF5	A5FIF5		OTHER	2	2	9.1	34.608	0	41.379	8	2
	0.781455	-0.951838	A5FIF7	A5FIF7		OTHER	7	7	56.3	19.789	0	42.843	39	0
+	1.38363	-0.922465	A5FIF8	A5FIF8		OTHER	14	14	29.6	73.05	0	129.34	140	0
	1.03418	-1.33727	A5FIF9	A5FIF9		OTHER	5	5	10.5	61.736	0	37.295	62	0
	1.35654	-0.692468	A5FIH1	A5FIH1		OTHER	9	9	17.8	62.229	0	53.409	29	0
	0.394439	-0.278771	A5FIH2	A5FIH2		OTHER	4	4	13.9	42.558	0	39.023	8	1
+	1.4718	-0.958346	A5FII5	A5FII5		SP	9	9	22.3	54.055	0	93.083	91	0
+	2.04382	0.446085	A5FII7	A5FII7		OTHER	19	19	33.2	100.41	0	277.49	118	0
+	2.22734	1.06592	A5FII8	A5FII8		OTHER	10	10	20	82.419	0	164.57	80	0
	0.946134	-0.646876	A5FIJ0	A5FIJ0		OTHER	12	12	57.6	24.331	0	158.87	331	0
	0.234046	0.930614	A5FIJ1	A5FIJ1		OTHER	4	4	41.9	17.918	0	81.449	106	0
+	1.51918	2.56715	A5FIJ2	A5FIJ2		OTHER	9	9	79.7	12.665	0	60.82	204	0
	0.194774	0.0443366	A5FIJ3	A5FIJ3		OTHER	60	60	56	142.68	0	323.31	1572	0
	0.0326505	-0.0102797	A5FIJ4	A5FIJ4		OTHER	69	69	55.2	160.13	0	323.31	1855	0
	0.866233	1.57004	A5FIJ7	A5FIJ7		OTHER	5	5	13.8	60.63	0	67.52	13	1
	0.68248	0.285464	A5FIJ9	A5FIJ9		OTHER	19	19	63	43.051	0	323.31	485	0
	0.791378	-0.482681	A5FIK0	A5FIK0		OTHER	2	2	35.4	7.3465	0	20.354	29	0
	1.89589	0.377856	A5FIK1	A5FIK1		OTHER	8	8	37.7	20.477	0	79.36	103	0
+	1.62427	2.60433	A5FIK2	A5FIK2		OTHER	7	7	47.6	15.411	0	70.581	246	0
+	2.29726	-1.49557	A5FIK3	A5FIK3	OMP	SP	21	21	42	76.787	0	323.31	179	0
+	2.24665	0.773565	A5FIK4	A5FIK4		OTHER	3	3	9.5	50.279	0	35.299	27	1
	0.0746907	0.330283	A5FIK7	A5FIK7		OTHER	1	1	2	52.364	0	5.1909	13	3
	0.969465	0.650948	A5FIK9	A5FIK9		OTHER	4	4	16.3	41.473	0	42.639	26	0
	0.522933	0.117876	A5FIL3	A5FIL3		OTHER	12	12	29.5	64.699	0	135.33	66	0
	0.854056	-0.477368	A5FIL5	A5FIL5		LIPO	3	3	17.2	28.08	0	31.878	15	0
	0.788572	-0.442564	A5FIM2	A5FIM2		LIPO	7	7	26.2	33.122	0	98.576	59	0
	0.886644	0.666273	A5FIM3	A5FIM3		OTHER	4	4	20.3	45.982	0	41.263	26	0
	0.700065	-0.431922	A5FIN2	A5FIN2		LIPO	4	4	30.3	20.321	0	59.272	69	0
	1.0325	0.524	A5FIN6	A5FIN6		OTHER	9	9	20.7	65.371	0	193.71	66	0
	0.439975	-0.25698	A5FIP2	A5FIP2		OTHER	3	3	20.1	24.093	0	17.281	10	0
	0.526512	0.259414	A5FIP3	A5FIP3		OTHER	5	5	33.6	15.375	0	29.867	26	0
	0.045171	-0.0352087	A5FIP4	A5FIP4		SP	7	7	26.5	28.726	0	35.164	27	0
	0.149347	-0.108184	A5FIP6	A5FIP6		OTHER	10	10	65.5	21.627	0	287.4	194	0
+	2.60238	0.81265	A5FIP8	A5FIP8		OTHER	4	4	22.5	36.513	0	24.925	19	0
	0.978743	0.319926	A5FIP9	A5FIP9		OTHER	18	18	32.1	98.109	0	323.31	110	0
+	1.45798	1.08918	A5FIQ9	A5FIQ9		OTHER	7	7	28.8	34.007	0	51.922	34	0
	1.05291	0.737414	A5FIR5	A5FIR5		OTHER	4	4	37.4	21.089	0	28.536	15	0
+	1.55822	-0.756139	A5FIR6	A5FIR6		LIPO	14	14	43.5	56.849	0	323.31	200	0
	0.590293	-0.155623	A5FIR7	A5FIR7		LIPO	13	13	38.4	42.496	0	170.14	98	0
	0.782717	0.293423	A5FIR9	A5FIR9		OTHER	14	14	29.4	72.979	0	323.31	128	0
	0.0585407	0.132966	A5FIS2	A5FIS2		OTHER	2	2	7.1	44.692	0	6.8307	4	3
	0.38978	-0.388249	A5FIS7	A5FIS7		SP	7	7	27.2	41.32	0	137.57	77	0
	1.05749	-1.12682	A5FIS8	A5FIS8		LIPO	19	19	42.5	52.667	0	309.94	284	0
	0.169913	-0.142272	A5FIS9	A5FIS9		OTHER	9	9	46	22.766	0	246.99	468	0
	0.709103	-0.445384	A5FIT0	A5FIT0		SP	14	14	36.6	54.789	0	261.77	281	0
+	3.62897	-1.68893	A5FIT1	A5FIT1		SP	13	10	49.5	37.795	0	213.59	155	0
	0.138071	-0.189705	A5FIT6	A5FIT6		OTHER	5	5	56	9.7762	0	60.186	37	0
	0.602877	-1.62634	A5FIT7	A5FIT7		OTHER	1	1	17	11.418	0	32.199	21	0
	1.34285	-0.690969	A5FIT9	A5FIT9		LIPO	4	4	48.8	19.235	0	74.976	20	0
	0.106697	0.05817	A5FIU0	A5FIU0		OTHER	4	4	13.8	47.55	0	16.822	11	0
	1.25607	0.33771	A5FIU3	A5FIU3		OTHER	19	19	27.8	94.102	0	323.31	196	0
	0.652153	0.592401	A5FIU4	A5FIU4		OTHER	8	8	25.3	43.733	0	42.72	23	0
	0.732702	-0.344492	A5FIV0				6	6	19	45.368	0	28.022	20	1
	0.265243	0.143088	A5FIV1	A5FIV1		OTHER	32	32	67.2	57.115	0	323.31	1512	0
	0.0526096	-0.0121056	A5FIW5	A5FIW5		OTHER	7	7	22.2	47.65	0	46.278	27	0
	0.160301	-0.163106	A5FIW7	A5FIW7		OTHER	7	7	53.9	26.559	0	65.763	44	0
	0.414094	-0.23808	A5FIX0	A5FIX0		OTHER	14	14	42.8	51.523	0	242.88	140	0
	0.497836	0.236073	A5FIX1	A5FIX1		OTHER	14	14	38	72.375	0	179	143	0
	0.510828	1.51079	A5FIX2	A5FIX2		OTHER	3	3	36.9	15.951	0	29.09	27	1
	0.752944	-0.622342	A5FIX4				4	4	17.2	45.435	0	49.296	14	1
	1.21536	1.15503	A5FIX6	A5FIX6		OTHER	4	4	19.5	34.945	0	53.884	13	0
	0.0218705	0.0236559	A5FIX8	A5FIX8		OTHER	6	6	15.1	74.751	0	80.346	45	0
	0.989392	0.575097	A5FIX9	A5FIX9		OTHER	3	3	11.3	54.124	0	27.728	15	0
	0.373236	-0.397474	A5FIY0	A5FIY0		OTHER	4	4	14.9	45.313	0	50.037	37	0
	0.73201	-0.781493	A5FIY2	A5FIY2		OTHER	2	2	10.7	49.059	0	28.885	12	2
	0.776887	-0.300452	A5FIY3	A5FIY3		OTHER	14	14	52.1	39.933	0	211.98	106	0
	0.118802	0.087292	A5FIY4	A5FIY4		OTHER	2	2	7.6	50.004	0	13.43	13	2
	0.694093	1.27642	A5FIZ1	A5FIZ1		OTHER	2	2	10.5	24.017	0	19.331	10	3
	0.108835	-0.087505	A5FIZ2	A5FIZ2		OTHER	7	7	46.9	28.663	0	200.43	111	0
	0.129068	-0.200644	A5FIZ3	A5FIZ3		OTHER	3	3	23	15.721	0	20.322	16	0
	0.184516	-0.124545	A5FIZ8	A5FIZ8	OMP	SP	4	4	17.8	39.828	0	41.918	13	1
	0.512163	-0.392469	A5FJ00	A5FJ00		OTHER	4	4	27.8	23.697	0	302.11	187	0
	0.177513	0.306404	A5FJ01	A5FJ01		OTHER	3	3	15.7	29.188	0	35.325	22	1
	0.538622	-0.225905	A5FJ02	A5FJ02		LIPO	12	12	46.5	38.305	0	179.53	118	0
+	1.81491	-1.67119	A5FJ03	A5FJ03	OMP	SP	17	17	51.3	53.535	0	212.52	191	0
+	1.2498	-1.72282	A5FJ04	A5FJ04		SP	5	5	32.3	20.908	0	36.453	36	0
	1.33763	-0.337702	A5FJ06	A5FJ06		OTHER	5	5	18.3	39.63	0	97.328	32	0
	0.475027	0.410563	A5FJ08	A5FJ08		OTHER	11	11	44.6	37.151	0	85.11	42	0
	0.188159	-0.0613604	A5FJ10	A5FJ10		SP	23	23	36.4	85.272	0	323.31	242	0
	0.0407471	-0.0421298	A5FJ11	A5FJ11		OTHER	2	2	32.2	12.28	0	115.36	47	0
	1.21758	-0.864124	A5FJ21	A5FJ21		SP	5	5	20.5	28.375	0	31.536	33	0
+	1.40852	0.900111	A5FJ22	A5FJ22		OTHER	11	11	14.4	111.12	0	59.573	41	0
	1.17486	-0.425892	A5FJ23	A5FJ23		OTHER	14	14	59.5	29.991	0	194.47	137	0
	0.34256	-0.622767	A5FJ24	A5FJ24		OTHER	6	6	25	30.119	0	70.882	39	0
	0.659027	-0.456585	A5FJ25	A5FJ25		OTHER	4	4	13.9	47.048	0	21.729	16	0
	1.15252	0.343736	A5FJ26	A5FJ26		OTHER	11	11	33.5	55.874	0	136.53	97	0
+	2.74593	0.723353	A5FJ30	A5FJ30		OTHER	15	15	38.4	59.673	0	323.31	318	0
	0.72244	-2.39438	A5FJ31				2	2	6.8	39.929	0.005641	2.82	6	1
+	1.61028	0.665481	A5FJ40	A5FJ40		OTHER	10	10	40.4	43.221	0	129.67	102	0
	0.0395338	0.0235732	A5FJ42	A5FJ42		OTHER	5	5	27.8	24.039	0	39.878	44	0
	1.354	-0.538544	A5FJ46	A5FJ46		OTHER	7	7	30.5	47.114	0	111.02	56	0
+	2.30102	0.895391	A5FJ51	A5FJ51		OTHER	6	6	20.2	41.755	0	50.186	29	0
	1.34474	0.40131	A5FJ54	A5FJ54		OTHER	6	6	29.3	30.613	0	65.487	53	0
	0.562902	0.716072	A5FJ55	A5FJ55		OTHER	2	2	15	14.007	0	9.2489	24	1
	0.310961	0.296093	A5FJ56	A5FJ56		OTHER	3	3	12.9	34.444	0	12.584	21	0
	0.492206	-0.317724	A5FJ62	A5FJ62		SP	3	3	31.7	14.923	0	96.112	51	0
	0.693106	0.155903	A5FJ63	A5FJ63		OTHER	22	22	32.6	97.713	0	254.25	150	0
	0.0536276	0.0354236	A5FJ66	A5FJ66		OTHER	12	12	36.9	46.772	0	97.607	74	0
+	3.16436	0.870215	A5FJ68	A5FJ68		OTHER	26	26	41.2	94.641	0	323.31	231	0
	0.26939	0.05806	A5FJ70	A5FJ70		OTHER	16	16	37.3	64.73	0	323.31	162	0
	0.403377	0.301899	A5FJ77	A5FJ77		OTHER	2	2	14.1	15.311	0	9.3376	16	0
	1.2685	0.573153	A5FJ81	A5FJ81		OTHER	8	8	17.4	58.487	0	103.22	46	0
	0.373999	0.158267	A5FJ82	A5FJ82		OTHER	2	2	10.6	30.103	0	15.535	12	0
	1.39954	-0.708009	A5FJ83	A5FJ83		LIPO	12	12	29.2	48.9	0	155.69	95	0
+	1.6076	0.608696	A5FJ86	A5FJ86		OTHER	11	11	32.3	49.334	0	225.27	124	0
	0.0976013	0.106721	A5FJ87	A5FJ87		OTHER	7	7	34.4	24.883	0	205.42	188	0
	0.0765754	0.118082	A5FJ88	A5FJ88		OTHER	12	12	35.6	45.554	0	117.84	127	0
+	2.48231	-0.816532	A5FJ90	A5FJ90	OMP	SP	24	24	36.4	101.37	0	323.31	264	0
	0.573406	-0.706157	A5FJA1	A5FJA1		SP	5	5	39.5	18.614	0	105.12	76	0
+	3.02514	0.947148	A5FJA2	A5FJA2		SP	5	5	18.5	39.573	0	62.396	38	0
+	1.37705	-0.974742	A5FJB1	A5FJB1		OTHER	7	7	29.4	40.953	0	108.87	47	0
+	2.32047	-2.00471	A5FJB2	A5FJB2		SP	9	9	31.7	51.467	0	81.279	47	0
	1.15265	-0.45452	A5FJB3	A5FJB3		SP	9	9	33.3	46.234	0	173.74	87	0
	1.59961	-0.426442	A5FJB5	A5FJB5		OTHER	6	6	30.7	29.699	0	166.41	69	0
	0.752407	0.439528	A5FJB7	A5FJB7		OTHER	5	5	24.1	33.675	0	56.421	32	0
	0.789503	0.412366	A5FJB9	A5FJB9		OTHER	9	9	44.5	24.97	0	152.92	73	0
	0.346137	-0.500168	A5FJC0	A5FJC0		OTHER	10	10	47.8	25.458	0	116.06	104	0
	0.662133	-0.480198	A5FJC3	A5FJC3		LIPO	4	4	14.7	52.627	0	32.073	21	0
+	3.41014	-2.62666	A5FJC9	A5FJC9	OMP	SP	14	14	27.8	80.311	0	187.53	72	0
	0.653976	-0.779714	A5FJD2	A5FJD2		OTHER	7	7	27.4	37.317	0	96.476	90	0
+	2.54418	0.542629	A5FJD9	A5FJD9		OTHER	29	29	50.6	83.485	0	323.31	425	0
	0.239498	-0.630279	A5FJE2	A5FJE2		OTHER	5	5	16.6	52.875	0	70.676	76	0
	0.448873	-0.145186	A5FJE3	A5FJE3		OTHER	6	6	26.3	44.172	0	115.48	185	0
	0.193226	-0.183726	A5FJE4	A5FJE4		OTHER	6	6	14.3	67.172	0	50.972	139	0
+	1.76389	0.667904	A5FJE5	A5FJE5		OTHER	8	8	36.8	37.437	0	83.029	46	0
	0.825273	-1.45761	A5FJF1	A5FJF1		SP	4	4	13.1	48.177	0	46.363	50	0
	1.61003	-0.438688	A5FJF2	A5FJF2		OTHER	45	45	62.6	110.5	0	323.31	990	0
	0.798575	-0.522451	A5FJF3	A5FJF3		OTHER	5	5	11.4	53.229	0	86.348	54	0
	0.0920262	-0.0913782	A5FJF4	A5FJF4		OTHER	3	3	21.8	19.701	0	63.124	167	0
	0.775757	0.209477	A5FJF5	A5FJF5		LIPO	6	6	43.6	20.287	0	165.15	179	0
	1.30631	0.857338	A5FJF6	A5FJF6		OTHER	10	10	54.7	30.475	0	149.87	115	0
	0.795306	2.67661	A5FJF7	A5FJF7		OTHER	2	2	25.3	17.225	0	64.599	21	3
+	2.26961	0.773832	A5FJF8	A5FJF8		OTHER	12	12	37.9	47.498	0	200.06	144	0
	0.334805	-0.222734	A5FJF9	A5FJF9		OTHER	30	30	38	104.57	0	323.31	467	0
+	2.22401	1.04244	A5FJG5	A5FJG5		OTHER	9	9	29.9	47.714	0	136.68	79	0
	0.374664	0.142259	A5FJG8	A5FJG8		OTHER	22	22	32.1	126.25	0	311.23	251	0
	0.677902	-0.261797	A5FJG9	A5FJG9		OTHER	17	17	66.1	28.063	0	306.06	876	0
+	3.44277	-1.5533	A5FJH0	A5FJH0		OTHER	7	7	57	14.439	0	97.412	183	0
	0.00382119	-0.0109224	A5FJH1	A5FJH1		OTHER	8	8	51	16.55	0	97.808	122	0
	0.275718	0.05828	A5FJH4	A5FJH4		OTHER	11	11	47.2	37.759	0	204.94	102	0
	1.10332	0.301299	A5FJH6	A5FJH6		OTHER	24	24	35.9	107.31	0	320.59	181	0
	0.8182	0.253025	A5FJI4	A5FJI4		OTHER	14	14	50.6	34.842	0	276.56	185	0
	0.175357	0.10043	A5FJI5	A5FJI5		OTHER	4	4	63.4	13.89	0	76.393	58	0
+	1.57988	-1.9608	A5FJJ6	A5FJJ6	OMP	SP	5	5	8	81.023	0	17.842	11	2
	0.0259776	-0.054656	A5FJJ7	A5FJJ7		LIPO	3	3	27.7	14.945	0	14.085	25	0
	0.400844	-0.302471	A5FJJ9				1	1	14	14.54	0	8.7121	7	1
+	1.84331	0.732591	A5FJK3	A5FJK3		OTHER	14	14	39.5	48.001	0	311.12	142	0
+	3.3617	-1.91229	A5FJL9	A5FJL9	SLP	LIPO	19	19	53.8	56.059	0	308.09	228	0
+	1.93305	-0.911801	A5FJM2	A5FJM2		SP	4	4	9.3	83.99	0	51.784	12	0
+	1.33098	-1.87674	A5FJM4	A5FJM4	SLP	LIPO	6	6	20.9	52.448	0	63.046	23	1
	1.16057	-1.06976	A5FJM5	A5FJM5		SP	10	10	18.6	82.615	0	38.924	32	0
+	2.44506	1.55724	A5FJM6	A5FJM6		OTHER	19	19	34.6	79.379	0	249.3	94	0
+	3.51138	-2.51591	A5FJM7	A5FJM7	OMP	SP	14	14	51.5	44.173	0	257.08	118	0
+	2.35891	-1.07914	A5FJM9	A5FJM9		LIPO	18	18	42.4	63.354	0	323.31	309	0
	0.931283	1.44863	A5FJN0	A5FJN0		OTHER	3	3	11.9	48.227	0	44.052	12	2
+	3.74055	-2.2699	A5FJN2	A5FJN2	OMP	SP	36	36	53.3	114.38	0	323.31	298	0
	0.678029	-0.189237	A5FJN3	A5FJN3		OTHER	22	22	29.7	102.97	0	170.38	126	0
	0.892659	-0.409031	A5FJN6	A5FJN6		LIPO	19	19	38	69.319	0	282.39	141	0
	1.06039	0.802191	A5FJN7	A5FJN7		OTHER	10	10	30.3	56.749	0	218.49	183	0
	1.61903	0.333948	A5FJN8	A5FJN8		OTHER	9	9	47.9	37.416	0	224.89	88	0
	1.78579	-0.449222	A5FJP3	A5FJP3		SP	10	10	19.5	75.763	0	159.25	61	0
	0.965801	-0.356946	A5FJP4	A5FJP4		SP	6	6	16.8	50.419	0	94.847	35	0
	0.370206	0.18391	A5FJP5	A5FJP5		OTHER	6	6	51	15.868	0	323.31	587	0
	0.157859	-0.150228	A5FJP6	A5FJP6		OTHER	2	2	29.1	9.4017	0	31.856	134	0
	0.740055	0.277378	A5FJP9	A5FJP9		OTHER	21	21	46.6	61.919	0	323.31	280	0
	0.143523	-0.0457131	A5FJQ1	A5FJQ1		OTHER	3	3	36.5	10.527	0	20.82	48	0
	0.124072	0.309091	A5FJQ5	A5FJQ5		OTHER	3	3	24.7	16.619	0	8.0049	6	1
	1.07957	-1.39391	A5FJQ6	A5FJQ6		OTHER	4	4	13.7	48.667	0	39.231	22	1
	0.627394	0.370968	A5FJR3	A5FJR3		LIPO	15	15	12.8	211	0	154.76	77	0
	0.361008	-0.314091	A5FJR5	A5FJR5		OTHER	9	9	35.9	33.576	0	99.491	49	0
+	1.82325	-1.2881	A5FJR6	A5FJR6	OMP	SP	8	8	39.7	21.213	0	119.23	286	0
	0.0885162	-0.100884	A5FJS0	A5FJS0		OTHER	5	5	11.6	50.72	0	21.31	24	0
+	2.08495	-1.67059	A5FJS1	A5FJS1	OMP	SP	7	7	26.1	37.851	0	57.962	27	0
	0.710348	0.481649	A5FJS4	A5FJS4		OTHER	3	3	4.5	100.24	0	9.0561	25	0
	0.443483	0.217367	A5FJT4	A5FJT4		OTHER	6	6	34.1	34.389	0	73.894	24	0
	0.827239	0.195781	A5FJT6	A5FJT6		OTHER	3	3	5	78.215	0	23.996	4	0
	0.734153	0.437188	A5FJT9	A5FJT9		OTHER	5	5	27.4	38.142	0	116.41	43	0
	0.957088	0.598899	A5FJU1	A5FJU1		OTHER	8	8	31.7	45.73	0	68.456	81	0
+	3.36259	-1.56802	A5FJU2	A5FJU2	OMP	SP	29	29	51.3	102.6	0	323.31	194	0
+	3.72068	2.11382	A5FJU3	A5FJU3		OTHER	5	5	19.1	46.804	0	54.193	20	0
	0.799699	0.442957	A5FJV6;A5FJV7	A5FJV6		SP	13	13	32.6	85.965	0	128.65	96	0
+	1.81879	0.685938	A5FJW0	A5FJW0		OTHER	5	5	31.1	33.657	0	72.942	47	0
	1.05842	0.752323	A5FJW1	A5FJW1		OTHER	5	5	29.4	26.529	0	55.546	45	0
	0.456986	0.193889	A5FJW2	A5FJW2		OTHER	13	13	52.9	35.704	0	159.57	142	0
+	1.94154	-1.23923	A5FJW3	A5FJW3	OMP	SP	10	10	19.3	97.162	0	151.08	80	0
	0.512607	0.628558	A5FJW5	A5FJW5		OTHER	5	5	26.7	20.245	0	40.645	39	0
	1.5541	0.611329	A5FJW7	A5FJW7		OTHER	11	11	49.6	38.663	0	214.15	152	0
+	2.27269	-2.38191	A5FJX0	A5FJX0	OMP	SP	6	6	32.9	27.762	0	64.085	18	0
+	1.64875	-0.610639	A5FJX1	A5FJX1		OTHER	10	10	52.3	26.873	0	237.94	108	0
	0.363811	0.291612	A5FJX5	A5FJX5		OTHER	8	8	19.5	73.682	0	138.34	76	0
	0.258437	-0.356395	A5FJX7	A5FJX7		SP	3	3	15.2	31.053	0	64.642	32	0
+	1.84062	0.693194	A5FJX8	A5FJX8		OTHER	9	9	36.3	36.494	0	158.41	153	0
	1.094	0.508973	A5FJX9	A5FJX9		OTHER	7	7	18.9	55.82	0	122.23	46	0
	0.483182	0.174755	A5FJY2	A5FJY2		OTHER	5	5	20.1	31.526	0	46.865	40	0
	0.476067	0.76927	A5FJY9	A5FJY9		SP	4	4	12.8	66.874	0	19.347	18	2
	0.133822	-0.0391792	A5FJZ1	A5FJZ1		OTHER	19	19	41.9	77.852	0	323.31	329	0
	0.59098	-0.432256	A5FJZ2	A5FJZ2		OTHER	5	5	40.9	10.512	0	26.57	98	0
+	4.40623	-1.97154	A5FJZ8	A5FJZ8	OMP	SP	24	24	33.8	104.56	0	207.65	123	0
+	2.23094	-1.45245	A5FJZ9	A5FJZ9		OTHER	7	7	45	23.985	0	52.374	46	0
+	2.46712	0.585198	A5FK03	A5FK03		SP	22	22	35.8	83.217	0	306.75	162	0
	0.0997681	0.0546738	A5FK06	A5FK06		OTHER	9	9	49.1	32.915	0	323.31	181	0
+	2.05157	-1.26247	A5FK07	A5FK07		SP	11	11	25	65.411	0	85.281	78	0
	1.26952	-0.631876	A5FK08	A5FK08		LIPO	9	9	36.3	44.587	0	87.759	58	0
	0.112807	-0.361868	A5FK09	A5FK09		OTHER	2	2	6.3	55.168	0	34.971	11	3
	0.526018	-0.504651	A5FK14	A5FK14		LIPO	3	3	23	18.284	0	18.388	14	2
	0.449285	0.293559	A5FK15	A5FK15		OTHER	8	8	27.8	42.497	0	83.067	77	0
	0.11712	-0.0464239	A5FK18	A5FK18		OTHER	22	22	35.3	75.786	0	323.31	467	0
	1.10375	0.84322	A5FK21	A5FK21		OTHER	6	6	16.7	48.96	0	98.535	32	0
	0.549141	-0.380577	A5FK22	A5FK22		SP	24	24	44.4	82.265	0	323.31	212	0
	0.00865877	-0.00916831	A5FK23	A5FK23		OTHER	3	3	3.6	61.092	0	22.085	27	0
+	2.74109	1.13351	A5FK25	A5FK25		LIPO	11	11	39.9	47.377	0	127.25	117	0
+	1.59952	-0.600907	A5FK27	A5FK27	OMP	SP	7	7	25.7	44.421	0	64.049	62	0
	0.359339	-0.181551	A5FK28	A5FK28		LIPO	2	2	18.9	21.187	0	30.792	46	0
	0.713898	0.733075	A5FK30	A5FK30	OMP	OTHER	4	4	22.2	38.427	0	45.144	10	0
+	2.52352	-1.45973	A5FK31	A5FK31	OMP	SP	32	32	48.2	109.17	0	323.31	302	0
+	1.91705	-1.09535	A5FK32	A5FK32	SLP	LIPO	15	15	35.8	58.948	0	323.31	195	0
+	2.00988	-1.52866	A5FK33	A5FK33	SLP	LIPO	11	11	53.6	39.21	0	203.79	94	0
	1.37238	-0.595583	A5FK37	A5FK37		SP	11	8	21	79.849	0	71.344	54	0
	1.19693	-0.544929	A5FK44	A5FK44		LIPO	9	9	24.6	51.087	0	132.35	54	0
+	1.64286	-0.919859	A5FK45	A5FK45		LIPO	9	9	30.4	40.76	0	113.87	42	0
	0.39121	-0.590856	A5FK47	A5FK47		OTHER	4	4	15.4	45.014	0	32.164	21	0
	0.594166	-0.327357	A5FK52	A5FK52		OTHER	13	13	42.7	34.02	0	323.31	167	0
	0.538238	-0.677936	A5FK55	A5FK55		OTHER	5	5	21.5	34.816	0	23.746	19	0
	0.700505	0.296746	A5FK66	A5FK66		OTHER	12	12	32.2	51.508	0	81.062	50	0
+	1.89847	0.509915	A5FK68	A5FK68		OTHER	12	12	36.7	58.801	0	323.31	90	0
+	2.02379	0.558588	A5FK72	A5FK72		OTHER	6	6	28.2	26.696	0	65.846	33	0
+	1.51056	0.812282	A5FK78	A5FK78		OTHER	8	8	25.5	51.064	0	113.22	70	0
	1.36889	-0.561994	A5FK82	A5FK82		LIPO	5	5	26.4	27.107	0	69.675	16	1
	1.08762	-1.24241	A5FK85	A5FK85		OTHER	3	2	15.8	38.736	0	34.531	12	1
	1.18499	0.456623	A5FK98	A5FK98		OTHER	3	3	44.8	11.328	0	43.048	57	0
	0.121667	0.137202	A5FKA8	A5FKA8		OTHER	10	10	44.9	26.112	0	111.57	72	0
	0.729281	0.255002	A5FKA9	A5FKA9		OTHER	11	11	55.6	36.192	0	160.76	56	0
	0.0462566	-0.0573823	A5FKB6	A5FKB6		OTHER	7	7	29.8	40.436	0	128.59	76	0
	0.933609	-0.665828	A5FKC0	A5FKC0	OMP	SP	2	2	9.4	27.097	0	53.102	19	0
	0.37834	-0.333913	A5FKC2				2	2	4	92.126	0	12.862	13	1
	0.898648	-0.622296	A5FKC3	A5FKC3		OTHER	4	4	42.1	13.574	0	138.24	58	0
+	1.83433	0.602828	A5FKC9	A5FKC9		OTHER	26	26	28.1	171.28	0	305.37	113	0
+	3.31472	-2.228	A5FKD0	A5FKD0	OMP	SP	12	12	68.5	33.117	0	310.04	290	0
	0.579015	-0.171646	A5FKD2	A5FKD2		SP	9	9	19.4	78.149	0	108.21	44	0
	0.595281	-0.385407	A5FKD9	A5FKD9		OTHER	6	6	44.1	20.016	0	65.007	205	0
	0.398718	0.51338	A5FKE1	A5FKE1		OTHER	4	4	51.8	12.553	0	117.69	65	0
	0.0244176	0.0584688	A5FKE2	A5FKE2		OTHER	3	3	7.4	38.092	0	27.823	7	2
+	1.64606	0.794157	A5FKE4	A5FKE4		OTHER	4	4	21.2	30.178	0	25.779	23	2
	0.960153	0.441304	A5FKE5	A5FKE5		OTHER	12	12	38.7	43.601	0	146.57	96	0
	0.790938	-1.51715	A5FKE6	A5FKE6		SP	7	7	17.4	67.811	0	30.148	8	1
	0.860288	0.905153	A5FKF1	A5FKF1		OTHER	5	5	19.8	43.571	0	32.61	19	0
	0.720116	-0.280067	A5FKG1	A5FKG1		OTHER	2	2	20.7	16.135	0	9.7312	13	0
	0.00110709	-0.000833193	A5FKG7	A5FKG7		OTHER	3	3	14.6	27.981	0	33.086	25	0
+	3.3441	-1.96477	A5FKG9	A5FKG9	OMP	SP	30	30	49.8	96.162	0	323.31	566	0
	0.156571	-0.137233	A5FKH0	A5FKH0		OTHER	4	4	9.4	44.989	0	46.761	29	0
	0.897148	0.431114	A5FKH1	A5FKH1		OTHER	10	10	25	72.09	0	90.55	44	0
+	3.79092	-2.3273	A5FKH5	A5FKH5		SP	9	9	30	49.87	0	323.31	76	0
+	1.3686	-0.98479	A5FKH6	A5FKH6		OTHER	8	8	36.1	37.959	0	184.28	109	0
+	2.12602	-0.913589	A5FKH7	A5FKH7		OTHER	24	24	32.1	115.71	0	323.31	265	0
+	1.48972	0.969406	A5FKI1	A5FKI1		OTHER	15	15	47.5	43.951	0	323.31	502	0
+	1.77651	0.843403	A5FKI2	A5FKI2		OTHER	27	27	36.9	104.61	0	323.31	538	0
	0.474421	-1.13443	A5FKI6	A5FKI6		OTHER	4	4	32.4	20.253	0	51.014	39	1
	0.425075	-0.313446	A5FKI7	A5FKI7		OTHER	17	17	57.8	47.223	0	252.54	248	0
	0.435219	0.191688	A5FKI8	A5FKI8		OTHER	11	11	69.9	20.634	0	158.5	150	0
	0.343752	-0.178978	A5FKI9	A5FKI9		OTHER	6	6	44.5	19.945	0	107.4	99	0
+	2.18674	0.45099	A5FKJ2	A5FKJ2		OTHER	7	7	17.5	66.138	0	112.79	36	0
	0.370862	0.314896	A5FKJ6	A5FKJ6		OTHER	5	5	9.6	68.459	0	61.287	66	0
	1.34887	-0.44534	A5FKJ9	A5FKJ9		OTHER	8	8	50.8	20.787	0	70.441	104	0
	0.236961	-0.133766	A5FKK0	A5FKK0		OTHER	7	7	22.3	39.173	0	135.52	50	0
	0.240242	0.0864204	A5FKK1	A5FKK1		OTHER	11	11	47.7	38.41	0	188.35	136	0
	0.497791	-0.162746	A5FKK2	A5FKK2		OTHER	7	7	21.9	50.212	0	82.04	77	0
+	1.46428	-0.733307	A5FKK8	A5FKK8		OTHER	3	3	7	53.355	0	21.66	48	0
+	2.0946	1.16898	A5FKL2	A5FKL2		OTHER	12	12	40.6	55.652	0	226.52	99	0
	0.609333	-0.24666	A5FKL7	A5FKL7		OTHER	5	5	21.4	33.039	0	21.835	32	0
	1.28295	-0.62746	A5FKM1	A5FKM1	SLP	LIPO	4	4	12.2	51.7	0	99.578	26	0
+	2.10686	0.449815	A5FKM7	A5FKM7		OTHER	7	7	42.2	24.625	0	83.458	67	0
	0.381014	0.220895	A5FKM8	A5FKM8		OTHER	26	26	32.3	128.39	0	312.28	121	0
	1.00296	1.25	A5FKP2	A5FKP2		OTHER	5	5	21.2	35.297	0	69.208	18	1
+	1.71585	-0.748975	A5FKP3	A5FKP3		LIPO	5	5	32.2	23.269	0	96.803	39	0
	1.19679	0.368473	A5FKP7	A5FKP7		LIPO	18	18	45.8	59.408	0	290.05	235	0
	0.784389	0.295625	A5FKP8	A5FKP8		SP	19	19	39.7	73.361	0	284.13	169	0
	0.588715	-0.291819	A5FKQ1	A5FKQ1		LIPO	5	5	15.6	15.582	0	31.791	43	0
	0.514035	1.40043	A5FKQ2	A5FKQ2		OTHER	3	3	14.1	44.383	0	23.634	16	2
	1.55385	0.470702	A5FKQ4	A5FKQ4		OTHER	8	8	25.6	49.601	0	125.51	62	0
+	1.63468	0.798287	A5FKQ6	A5FKQ6		OTHER	5	5	22.6	27.472	0	54.344	45	0
+	2.3113	0.642273	A5FKQ8	A5FKQ8		OTHER	8	8	27.8	53.942	0	41.739	34	0
	0.0198898	0.00749175	A5FKQ9	A5FKQ9		OTHER	2	2	26.6	11.736	0	59.561	13	0
+	1.47478	-0.845467	A5FKR2	A5FKR2		SP	3	3	16.8	32.966	0	23.744	12	2
	0.640128	0.580272	A5FKR3	A5FKR3		OTHER	7	7	20.3	47.427	0	48.83	14	0
	0.0297219	0.0229572	A5FKS9	A5FKS9		OTHER	13	13	33.3	49.827	0	86.468	171	0
	0.996978	-0.754894	A5FKT5	A5FKT5		LIPO	13	13	48	44.252	0	228.57	202	0
	0.137783	0.530721	A5FKU7	A5FKU7		OTHER	2	2	37.2	8.5774	0	16.849	25	2
	0.177033	0.153045	A5FKU8	A5FKU8		OTHER	8	8	29.5	45.969	0	68.879	80	0
	0.995688	0.37379	A5FKV1	A5FKV1		OTHER	16	16	47.4	52.72	0	178.58	159	0
	0.462614	0.18757	A5FKV3	A5FKV3		OTHER	4	4	20.1	34.509	0	28.962	14	1
	0.676501	0.330411	A5FKV4	A5FKV4		OTHER	8	8	62.1	21.899	0	212.94	299	0
	1.20395	0.321304	A5FKV6	A5FKV6		OTHER	4	4	34.5	22.445	0	88.816	108	0
	0.875044	0.48578	A5FKV7	A5FKV7		OTHER	14	14	30.5	71.748	0	136.67	111	0
+	2.09435	0.731398	A5FKV8	A5FKV8		OTHER	5	5	24.4	33.813	0	116.1	71	0
	0.236662	-0.225865	A5FKW4	A5FKW4		LIPO	4	4	12.8	43.325	0	46.011	32	0
	0.548669	-0.281453	A5FKW8	A5FKW8		OTHER	5	5	10.5	61.31	0	26.517	29	0
	1.2064	0.903089	A5FKX3	A5FKX3		OTHER	4	4	21	26.886	0	13.471	23	0
	0.584856	0.641648	A5FKX6	A5FKX6		OTHER	4	4	19.4	42.072	0	16.18	10	1
+	1.94667	-0.487655	A5FKX7	A5FKX7		OTHER	8	8	35.3	34.537	0	91.704	52	0
	0.347543	-0.150064	A5FKY2	A5FKY2		SP	5	5	17.4	45.34	0	54.622	17	1
+	1.77976	0.551377	A5FKY3	A5FKY3		OTHER	12	12	35.8	56.648	0	197.29	73	0
	0.804444	-0.783144	A5FKY9	A5FKY9		OTHER	4	4	10.3	47.564	0	31.371	12	1
	0.402813	-0.170346	A5FKZ0	A5FKZ0		OTHER	7	7	33.6	27.445	0	66.171	61	0
	0.73192	-0.54976	A5FKZ1	A5FKZ1		OTHER	7	7	32.2	37.56	0	132.37	104	0
	0.411447	-0.325199	A5FKZ2	A5FKZ2		OTHER	2	2	24.6	15.4	0	58.049	14	2
+	1.72358	-2.13024	A5FL07	A5FL07	OMP	SP	4	4	26	22.436	0	97.113	17	1
	0.125207	-0.0835568	A5FL08	A5FL08		LIPO	4	4	26.5	24.685	0	34.649	7	1
	1.06581	-0.456707	A5FL19	A5FL19		OTHER	12	12	55.6	31.464	0	265.15	155	0
	0.0645614	-0.0525554	A5FL21	A5FL21		OTHER	3	3	7.1	52.711	0	24.691	27	0
	0.991227	1.23963	A5FL22	A5FL22		OTHER	3	3	27.8	15.812	0	47.222	16	1
	0.67898	0.445554	A5FL23	A5FL23		OTHER	5	5	15.1	36.756	0	34.885	26	0
+	2.22837	-0.72351	A5FL25	A5FL25		LIPO	12	12	47.1	29.653	0	199.88	119	0
	0.847384	0.394578	A5FL26	A5FL26		SP	10	10	36	47.137	0	215.93	73	0
	0.326558	-0.220112	A5FL30	A5FL30		SP	11	11	34.5	43.499	0	113.97	139	0
	0.580721	-0.509791	A5FL32	A5FL32		OTHER	2	2	15.7	18.799	0	12.648	32	0
	0.114153	0.150242	A5FL33	A5FL33		OTHER	10	10	67.8	19.187	0	177.33	172	0
	0.706547	-0.511121	A5FL34	A5FL34		OTHER	22	22	43.4	56.455	0	323.31	471	0
	0.842261	0.489046	A5FL35	A5FL35		OTHER	6	6	36.3	23.882	0	49.75	41	0
	0.0748482	-0.0570396	A5FL36	A5FL36		OTHER	7	7	29.9	37.771	0	110.04	72	0
+	1.48025	0.832906	A5FL38	A5FL38		OTHER	9	9	37.4	38.941	0	87.761	45	0
+	1.99316	0.545351	A5FL45	A5FL45		OTHER	13	13	59.6	37.28	0	165.88	79	0
	0.597399	-0.734705	A5FL46	A5FL46		OTHER	4	4	8.6	45.709	0	7.5572	16	1
	0.909105	0.580026	A5FL49	A5FL49		OTHER	9	9	30	46.225	0	65.207	26	0
	0.786281	1.31663	A5FL55	A5FL55		OTHER	2	2	5.2	64.779	0	20.176	14	0
	0.182523	0.121914	A5FL56	A5FL56		OTHER	8	8	35.7	37.553	0	118.52	84	0
	0.882614	0.853566	A5FL63	A5FL63		OTHER	15	15	28	79.413	0	96.059	61	0
	1.24859	0.515759	A5FL67	A5FL67		OTHER	4	4	12.8	56.363	0	36.556	25	0
	0.395646	0.574484	A5FL68	A5FL68		OTHER	2	2	27.7	13.471	0	9.6239	14	1
	0.206958	0.510444	A5FL70	A5FL70		SP	4	4	29.7	23.57	0	56.59	19	1
	0.226047	-0.191119	A5FL71	A5FL71		OTHER	12	12	19.7	83.567	0	111.38	62	0
+	1.52406	0.982743	A5FL73	A5FL73		OTHER	7	7	20.2	57.365	0	38.862	37	0
	0.237428	0.15062	A5FL74	A5FL74		OTHER	4	4	16.8	36.778	0	49.868	40	0
	0.442515	0.428798	A5FL77	A5FL77		OTHER	3	3	44.4	11.536	0	89.224	58	0
	0.594853	0.697894	A5FL79	A5FL79		OTHER	6	6	12.1	81.828	0	40.226	30	0
	1.54202	-0.482409	A5FL83	A5FL83		LIPO	4	4	30.2	21.474	0	48.651	48	0
	0.491083	-0.26539	A5FL84	A5FL84		OTHER	5	5	18.1	32.538	0	69.791	61	0
	0.407776	0.317307	A5FL86	A5FL86		OTHER	7	7	17.5	69.961	0	45.426	25	0
	0.605839	-0.419784	A5FL88	A5FL88		OTHER	2	2	1.8	126.24	0	16.046	14	0
+	1.77237	-1.68167	A5FL97	A5FL97		SP	9	9	37	47.49	0	162.79	59	0
	1.18165	-1.33471	A5FL98	A5FL98		SP	7	3	63.3	16.794	0	54.278	58	0
	0.370286	0.277066	A5FLA2	A5FLA2		OTHER	10	10	37.6	36.278	0	127.71	168	0
	1.31464	-0.40568	A5FLA3	A5FLA3		OTHER	3	3	17.1	29.391	0	33.377	33	0
+	4.55942	-2.21203	A5FLA7	A5FLA7	OMP	SP	11	11	33.3	38.71	0	229.79	65	0
	0.820549	-0.267223	A5FLB1	A5FLB1		OTHER	5	5	29.4	28.13	0	46.406	50	0
	1.14888	-0.995416	A5FLB4	A5FLB4		OTHER	12	12	28.3	61.101	0	77.111	56	0
	0.135164	0.0766605	A5FLB7	A5FLB7		LIPO	4	4	24.2	36.765	0	23.897	23	1
	0.450527	0.245434	A5FLB8	A5FLB8		OTHER	14	14	30.6	78.155	0	204.17	83	0
	0.504888	-0.241202	A5FLC3	A5FLC3		OTHER	11	11	45.5	38.679	0	145.47	96	0
+	2.00486	0.813764	A5FLC6	A5FLC6		OTHER	16	16	56.5	36.752	0	236.44	180	0
	0.101541	0.112064	A5FLC7	A5FLC7		LIPO	3	3	32.6	14.572	0	20.994	44	0
	1.05758	0.627238	A5FLC8	A5FLC8		SP	10	10	21.1	78.497	0	110.84	64	0
	0.387272	0.138757	A5FLC9	A5FLC9		OTHER	4	4	22.6	25.464	0	36.968	42	1
+	1.93301	-1.36027	A5FLD8	A5FLD8		SP	7	7	15.3	70.731	0	61.614	27	0
	0.479462	-0.184663	A5FLE0	A5FLE0		OTHER	11	11	38	38.588	0	195.26	148	0
	0.0861006	-0.151367	A5FLE2	A5FLE2		OTHER	5	5	22.7	33.171	0	35.085	14	0
	0.688601	-0.333133	A5FLE7	A5FLE7		OTHER	5	5	17.3	38.125	0	26.393	16	1
+	2.96928	-1.44031	A5FLE9	A5FLE9	OMP	SP	13	13	25.1	84.701	0	144.06	70	0
	0.666921	0.416348	A5FLF7	A5FLF7		OTHER	2	2	13.1	27.911	0	15.967	14	0
	0.375256	-0.25809	A5FLG5	A5FLG5		OTHER	3	3	41.2	14.763	0	18.907	14	1
	0.286771	0.146573	A5FLI0	A5FLI0		OTHER	5	5	18.6	52.295	0	64.834	9	1
	1.43086	-0.226295	A5FLJ8	A5FLJ8		OTHER	17	17	27.6	87.057	0	204.36	247	0
	0.0324215	-0.0396172	A5FLK0	A5FLK0		OTHER	4	4	11.6	51.212	0	83.642	25	0
	0.564733	0.294103	A5FLK4	A5FLK4		OTHER	3	3	9.6	52.041	0	117.54	18	0
	1.62563	0.414622	A5FLK6	A5FLK6		OTHER	14	14	36.1	58.937	0	121.61	82	0
	0.653991	-0.40016	A5FLL2	A5FLL2		OTHER	12	12	24.8	89.416	0	122.54	67	0
+	2.13685	0.645918	A5FLM7	A5FLM7		OTHER	22	22	39.2	80.193	0	264.18	141	0
	0.0639598	0.0550165	A5FLN0	A5FLN0		OTHER	12	12	29	54.914	0	114.42	123	0
	0.0802978	-0.058423	A5FLN3	A5FLN3		LIPO	3	3	8.7	34.121	0	17.57	12	0
+	1.21998	-1.55119	A5FLN8	A5FLN8		OTHER	5	5	30.1	13.85	0	52.418	32	0
	0.0911917	0.0916306	A5FLP2	A5FLP2		OTHER	4	4	27.5	27.699	0	46.261	33	0
	0.335051	0.592537	A5FLP3	A5FLP3		OTHER	6	6	14.5	50.236	0	53.399	32	0
	0.536645	0.458257	A5FLP4	A5FLP4		OTHER	6	6	26.4	30.036	0	38.654	21	0
	0.945639	-0.773543	A5FLP6				5	5	8.3	69.182	0	26.936	10	1
	0.721188	0.458505	A5FLP7	A5FLP7		OTHER	11	11	46.1	47.328	0	82.362	67	0
	0.219312	-0.323101	A5FLP9	A5FLP9		LIPO	11	11	37.9	34.498	0	205.4	128	0
+	2.23524	0.682613	A5FLQ0	A5FLQ0		OTHER	6	6	34	28.959	0	36.912	34	0
	0.429085	-0.441916	A5FLQ1	A5FLQ1		OTHER	26	26	53.8	69.526	0	323.31	251	0
	0.448274	0.28168	A5FLQ7	A5FLQ7		OTHER	14	14	37.7	67.915	0	323.31	161	0
	0.479569	0.152736	A5FLQ9	A5FLQ9		OTHER	8	8	38.8	30.776	0	126.13	58	0
	1.40816	-0.55538	A5FLR2	A5FLR2		SP	9	9	28.4	44.569	0	66.936	39	0
+	1.52386	0.943823	A5FLR3	A5FLR3		OTHER	7	7	22.5	49.741	0	68.7	53	0
	0.500057	-0.421127	A5FLR4	A5FLR4		OTHER	5	5	9.2	75.225	0	35.555	23	0
	0.755795	-0.323427	A5FLS0	A5FLS0		OTHER	3	3	41.9	10.114	0	50.451	71	0
	0.678847	-0.213466	A5FLS1	A5FLS1		OTHER	26	26	79.3	54.268	0	323.31	1012	0
+	1.76324	-1.0894	A5FLS2	A5FLS2		LIPO	8	8	33.8	54.282	0	76.051	37	0
	0.481856	0.290586	A5FLT1	A5FLT1		OTHER	3	3	13.2	40.267	0	70.773	27	0
	0.479239	0.257346	A5FLT2	A5FLT2		OTHER	7	7	33	34.333	0	28.974	23	0
	0.707467	0.553484	A5FLT7	A5FLT7		OTHER	4	4	21.3	38.449	0	33.018	25	0
	0.0922421	0.0494127	A5FLU2	A5FLU2		OTHER	13	13	28.3	59.58	0	155.89	47	0
+	2.54721	-1.41117	A5FLU4	A5FLU4		SP	4	4	7.1	95.684	0	88.981	23	0
	0.415906	0.167393	A5FLU8	A5FLU8		OTHER	15	15	35.5	66.824	0	284.04	110	0
	0.437653	-0.176408	A5FLW1	A5FLW1		OTHER	9	9	30.7	39.179	0	98.853	111	0
	0.250241	0.300731	A5FLW8	A5FLW8		OTHER	5	5	25.6	34.864	0	70.286	34	0
	0.724418	-0.322506	A5FLX1	A5FLX1		OTHER	5	5	22.1	36.725	0	30.344	42	0
	0.00275768	0.00362237	A5FLY3	A5FLY3		OTHER	6	6	27.3	30.846	0	55.832	32	0
	0.630433	1.01744	A5FLZ0	A5FLZ0		OTHER	4	4	33.2	22.776	0	16.474	13	1
+	1.93398	0.717475	A5FLZ1	A5FLZ1		OTHER	6	6	17.8	55.266	0	90.484	26	0
+	2.04163	1.0526	A5FLZ7	A5FLZ7		OTHER	11	11	25.2	61.231	0	137.28	92	0
+	3.93974	-2.24506	A5FLZ8	A5FLZ8	OMP	SP	37	37	59.3	102.52	0	323.31	994	0
	0.537771	0.481596	A5FM01	A5FM01		OTHER	2	2	15.9	17.312	0	12.677	12	2
	0.0141199	-0.00863107	A5FM02	A5FM02		OTHER	7	7	30.4	36.306	0	42.414	49	0
	0.798403	0.459973	A5FM03	A5FM03		OTHER	12	12	27.5	68.787	0	172.14	103	0
	0.324881	-0.164923	A5FM05	A5FM05		OTHER	8	8	27.5	44.572	0	52.487	53	0
+	1.59562	0.803116	A5FM06	A5FM06		OTHER	9	9	31.9	43.919	0	194.4	71	0
	0.365185	0.074715	A5FM09	A5FM09		LIPO	9	9	37.2	45.969	0	234.68	79	0
	0.328058	0.290654	A5FM10	A5FM10		SP	12	12	33.3	61.573	0	184.15	120	0
	0.393972	0.262007	A5FM11	A5FM11		OTHER	7	7	28.1	37.497	0	164.3	78	0
	0.588301	0.272289	A5FM12	A5FM12		OTHER	6	6	29.7	38.399	0	252.37	61	0
	0.451672	-0.714459	A5FM13	A5FM13		SP	2	2	10.1	29.931	0	83.05	13	2
	0.0338318	0.0148185	A5FM14	A5FM14		SP	13	13	33.2	65.563	0	252.87	124	0
	0.130663	0.0975873	A5FM15	A5FM15		SP	6	6	36.7	28.415	0	66.71	40	0
+	3.93533	-2.53196	A5FM17	A5FM17	OMP	SP	6	6	41.7	29.731	0	108.69	39	0
+	1.65029	1.19346	A5FM18	A5FM18		OTHER	13	13	54.5	41.757	0	145.6	82	0
+	2.77703	0.642153	A5FM22	A5FM22		OTHER	6	6	31	33.233	0	134.92	57	0
+	1.41684	1.09818	A5FM23	A5FM23		OTHER	11	11	40.1	37.605	0	304.81	146	0
	0.823766	0.319349	A5FM24	A5FM24		OTHER	4	4	18.5	33.202	0	51.728	49	0
	1.1841	0.335746	A5FM29	A5FM29		OTHER	21	21	27.9	128.98	0	188.59	134	0
	0.119346	0.182677	A5FM33	A5FM33		OTHER	21	21	62.4	49.102	0	323.31	256	0
+	1.6495	-0.823129	A5FM39	A5FM39	OMP	SP	28	28	65.1	51.284	0	323.31	710	0
	1.19161	1.18608	A5FM40	A5FM40		OTHER	6	6	26.4	43.517	0	64.134	45	0
	0.240209	-0.299989	A5FM42	A5FM42		OTHER	2	2	10.6	22.618	0	15.197	12	1
+	2.22786	1.38796	A5FM47	A5FM47		OTHER	15	15	53.7	49.977	0	323.31	237	0
+	1.67962	0.682735	A5FM49	A5FM49		OTHER	10	10	76.2	19.707	0	233.84	272	0
	0.368775	-0.174958	A5FM51	A5FM51		OTHER	6	6	38.7	27.005	0	108.68	134	0
+	1.98914	-0.440389	A5FM52	A5FM52		OTHER	24	23	45	73.737	0	323.31	444	0
	0.477695	-0.226277	A5FM68	A5FM68		OTHER	7	7	12.2	91.239	0	93.75	25	0
+	1.53142	-1.0256	A5FM71	A5FM71		LIPO	13	13	23.7	65.323	0	105.93	93	0
	0.385468	0.21973	A5FM76	A5FM76		OTHER	10	10	43.8	38.1	0	77.962	38	0
	0.735681	0.389157	A5FM87	A5FM87		OTHER	14	14	44.9	49.718	0	268.04	143	0
	0.0222795	-0.0247882	A5FM88	A5FM88		OTHER	4	4	27.2	17.59	0	47.917	21	0
+	2.31811	1.35064	A5FM89	A5FM89		OTHER	7	7	31.3	36.208	0	165.7	36	0
	0.490588	-2.59287	A5FM90	A5FM90		OTHER	1	1	31.2	7.4995	0	45.255	39	2
	0.839789	0.759814	A5FM91	A5FM91		OTHER	5	5	35.6	21.107	0	34.74	32	0
	1.69524	-0.357622	A5FM92	A5FM92		OTHER	13	13	47	38.723	0	100.59	119	0
	2.0361	0.368962	A5FM93	A5FM93		OTHER	4	4	26.5	22.01	0	15.571	9	1
	0.426123	-0.344173	A5FM94				4	4	14.7	36.662	0	25.808	24	0
	0.120415	0.070878	A5FM95	A5FM95		OTHER	4	4	23.4	29.781	0	34.33	32	0
	0.31992	0.204164	A5FM97	A5FM97		SP	20	20	49	71.607	0	323.31	190	0
	0.049007	-0.227047	A5FM98	A5FM98		OTHER	5	5	9.2	92.468	0	25.448	24	3
+	3.13001	-2.34607	A5FMB4	A5FMB4		SP	11	11	24.4	70.669	0	65.699	37	0
	1.18031	-1.45076	A5FMC4	A5FMC4		SP	2	2	13	30.551	0	37.683	13	0
	0.0342663	0.0594397	A5FMD0	A5FMD0		LIPO	1	1	7	23.684	0.0089776	2.4337	25	0
	0.185877	-0.366726	A5FMD2	A5FMD2		SP	7	7	4	279.27	0	31.012	19	1
	0.049566	-0.156717	A5FMD6	A5FMD6		OTHER	3	3	11	46.443	0	20.329	7	2
	0.747654	-0.450336	A5FME0	A5FME0		OTHER	5	5	21.1	29.075	0	28.427	18	0
	0.221574	0.239323	A5FME1	A5FME1		OTHER	5	5	52	17.078	0	36.924	11	1
	0.0623436	0.0373704	A5FME4	A5FME4		OTHER	10	10	17	88.713	0	77.596	64	0
	0.637326	0.407104	A5FME6	A5FME6		OTHER	13	13	29.1	54.958	0	213.92	86	0
	0.284506	-0.290093	A5FME8	A5FME8		OTHER	3	3	28.3	16.7	0	24.132	29	0
	0.302669	-0.526721	A5FMF5	A5FMF5		OTHER	5	5	23.8	25.591	0	41.94	37	0
	0.595849	0.295848	A5FMF6	A5FMF6		OTHER	4	4	30.5	20.698	0	30.419	30	0
+	2.02795	-1.11845	A5FMF7	A5FMF7	OMP	SP	3	3	5.1	95.512	0	10.285	11	2
	0.844671	-0.704876	A5FMF9	A5FMF9		OTHER	9	9	15.2	83.786	0	65.667	34	0
	1.17247	-0.58056	A5FMG1	A5FMG1		OTHER	4	4	20.6	29.475	0	18.14	19	0
	0.724358	0.345758	A5FMG2	A5FMG2		OTHER	9	9	15.3	108.65	0	51.863	31	0
	0.66709	-0.404682	A5FMG4	A5FMG4		OTHER	6	6	15.1	32.935	0	37.482	67	0
	1.09746	-0.830183	A5FMG8	A5FMG8		OTHER	4	4	28.8	23.425	0	70.932	13	1
	0.661141	0.28539	A5FMI1	A5FMI1		OTHER	12	12	40.6	48.423	0	103.3	72	0
	0.135873	-0.119614	A5FMI2	A5FMI2		OTHER	3	3	11.7	37.421	0	17.914	34	0
	0.670893	-0.726136	A5FMI5	A5FMI5		OTHER	6	6	31.5	27.538	0	81.724	45	0
	0.731345	0.286941	A5FMI7	A5FMI7		OTHER	7	7	40.6	28.635	0	136.03	99	0
	0.327401	-0.483585	A5FMJ3	A5FMJ3		LIPO	5	5	25.5	40.328	0	83.622	26	1
+	1.84949	1.59673	A5FMJ4	A5FMJ4		OTHER	5	5	48.3	16.732	0	87.518	61	0
+	1.6157	0.74188	A5FML3	A5FML3		OTHER	11	11	41.9	40.628	0	113.19	110	0
+	1.88247	-0.875941	A5FML4	A5FML4		OTHER	3	3	20.1	31.595	0	56.979	16	1
+	1.89331	0.82036	A5FMM0	A5FMM0		OTHER	15	15	24.6	90.942	0	187.81	90	0
	0.783985	0.410167	A5FMM1	A5FMM1		OTHER	6	6	22.2	37.715	0	25.616	45	0
	1.0073	0.730479	A5FMM4	A5FMM4		OTHER	4	4	12.5	48.72	0	9.1751	13	1
	1.05369	0.355464	A5FMM5	A5FMM5		OTHER	10	10	41	39.859	0	233.44	115	0
	0.240326	-0.125726	A5FMN7	A5FMN7		OTHER	9	9	15	89.96	0	85.215	44	0
	0.376964	-0.453606	A5FMN9	A5FMN9		SP	27	27	59.2	61.266	0	323.31	343	0
	1.13848	-0.5851	A5FMP0	A5FMP0		LIPO	7	7	24.4	34.127	0	80.826	56	0
	0.575118	0.0991812	A5FMP1	A5FMP1		OTHER	8	8	39.7	29.382	0	119.77	180	0
	0.888508	0.358784	A5FMP2	A5FMP2		OTHER	5	5	26.6	20.306	0	51.188	138	0
	0.251521	0.157875	A5FMP3	A5FMP3		SP	10	10	51.9	23.197	0	146.96	261	0
	0.0536756	-0.0172351	A5FMP4	A5FMP4		OTHER	7	7	36.9	28.844	0	191.34	330	0
+	1.26505	1.19187	A5FMP5	A5FMP5		OTHER	7	7	19.4	55.503	0	35	14	0
+	2.54833	-0.691493	A5FMS1	A5FMS1		LIPO	8	8	31.1	37.254	0	50.385	54	0
+	2.50989	1.2035	A5FMS2	A5FMS2		OTHER	12	12	42.9	41.486	0	102.68	79	0
+	1.87982	0.838216	A5FMS4	A5FMS4		OTHER	16	16	41.9	44.691	0	202.88	114	0
	1.24453	0.876495	A5FMS7	A5FMS7		OTHER	5	5	28.7	25.238	0	61.111	40	0
+	2.64628	0.801963	A5FMT0	A5FMT0		OTHER	18	18	32.1	103.68	0	323.31	179	0
+	3.09997	-0.561042	A5FMT2	A5FMT2		OTHER	4	4	24.6	21.107	0	70.084	55	0
	0.347056	-0.295361	A5FMT3	A5FMT3		OTHER	8	8	29.8	32.225	0	33.555	25	0
	0.436502	-0.552906	A5FMT4	A5FMT4		OTHER	2	2	8.5	27.514	0	24.044	7	3
	0.764803	-0.242442	A5FMT5	A5FMT5		OTHER	3	3	13.4	28.56	0	87.947	26	0
	1.18828	1.14656	A5FMU9	A5FMU9		OTHER	5	5	9.9	77.2	0	67.391	14	0
	0.0172881	-0.0206594	A5FMV3	A5FMV3		OTHER	2	2	3.8	46.344	0	6.8623	7	1
	0.0556313	0.0506283	A5FMV7	A5FMV7		OTHER	4	4	24.7	21.315	0	113.68	43	0
	0.71538	0.672016	A5FMV8	A5FMV8		OTHER	5	5	36.4	19.927	0	75.451	36	0
	0.136236	-0.0927515	A5FMV9	A5FMV9		LIPO	5	5	19.6	46.913	0	46.921	22	0
	0.0245847	0.0593964	A5FMW3	A5FMW3		OTHER	2	2	17.4	16.752	0	16.155	10	1
+	1.18799	2.18611	A5FMW6	A5FMW6		OTHER	3	3	13.1	50.429	0	23.434	10	3
+	1.78636	1.16067	A5FMW7	A5FMW7		SP	6	6	3.9	238.3	0	31.297	18	0
+	1.49699	-0.734711	A5FMW8	A5FMW8		SP	23	23	44.3	81.005	0	323.31	250	0
+	2.10261	0.717446	A5FMX0	A5FMX0		OTHER	5	5	17.1	36.405	0	18.788	20	0
	0.236331	-0.235733	A5FMX1	A5FMX1		OTHER	4	4	17	45.465	0	198.08	40	0
+	3.21069	-0.995692	A5FMX2	A5FMX2	SLP	LIPO	20	20	49.2	54.326	0	323.31	666	0
	1.13788	-0.681371	A5FMX3	A5FMX3	SLP	LIPO	14	14	86	28.408	0	242.98	434	0
	0.193305	0.17348	A5FMX4	A5FMX4		OTHER	9	9	52.9	26.4	0	123.79	90	0
	0.404378	0.35316	A5FMX8	A5FMX8		OTHER	8	8	24.5	47.264	0	100.14	43	0
	0.0545497	0.0189956	A5FMY0	A5FMY0		OTHER	7	7	36.4	23.15	0	154.51	193	0
	0.364932	-0.318854	A5FMY1	A5FMY1		OTHER	11	11	49.8	22.071	0	285.93	444	0
	0.723368	-1.50816	A5FMY2	A5FMY2		OTHER	5	5	47.5	11.424	0	54.878	67	0
+	3.50988	0.402288	A5FMY3	A5FMY3		OTHER	28	28	53.9	79.18	0	323.31	466	0
	0.426509	-0.367887	A5FMY4	A5FMY4		OTHER	15	15	58.9	18.456	0	142.09	380	0
	0.847217	-0.392114	A5FMY5	A5FMY5		OTHER	3	3	29.1	14.09	0	44.236	65	0
+	2.95252	-1.52667	A5FMY7	A5FMY7	OMP	SP	59	59	71.6	117.19	0	323.31	1321	0
	0.288879	0.218133	A5FMY8	A5FMY8		OTHER	12	12	51.9	20.325	0	110.67	488	0
	0.963955	-0.487585	A5FMY9	A5FMY9		OTHER	3	3	26	11.413	0	79.141	111	0
	1.31101	-0.406116	A5FMZ0	A5FMZ0		OTHER	3	3	28.7	13.316	0	100.87	105	0
	0.747083	-2.29429	A5FMZ2	A5FMZ2		OTHER	2	2	36.5	7.1753	0	34.257	34	0
	0.777447	-0.78433	A5FMZ3	A5FMZ3		OTHER	7	7	48.2	15.928	0	81.31	221	0
	0.998411	-0.691002	A5FMZ4	A5FMZ4		OTHER	9	9	36.1	27.834	0	257.23	328	0
	0.035881	0.0444396	A5FMZ5	A5FMZ5		OTHER	5	5	38	15.445	0	93.013	194	0
+	3.12386	-2.83897	A5FMZ6	A5FMZ6		OTHER	2	2	37	10.258	0	37.405	66	0
	0.56417	-0.275128	A5FMZ7	A5FMZ7		OTHER	10	10	42.3	29.864	0	238.62	1320	0
+	3.3308	-0.541404	A5FN01	A5FN01		OTHER	7	7	19.6	49.006	0	143.8	142	0
	0.0764684	-0.0997216	A5FN02	A5FN02		OTHER	3	3	17.3	15.966	0	50.634	130	0
+	1.4877	-1.84258	A5FN03	A5FN03		OTHER	3	3	46.7	6.6309	0	31.914	24	1
	0.796477	-0.630545	A5FN04	A5FN04		OTHER	5	5	45.7	18.174	0	103.71	130	0
	0.895172	-0.711059	A5FN05	A5FN05		OTHER	3	3	37.1	12.637	0	51.728	123	0
	0.0608515	-0.039087	A5FN06	A5FN06		OTHER	6	6	39.4	19.533	0	323.31	272	0
	0.200138	0.110166	A5FN07	A5FN07		OTHER	8	8	54.5	14.63	0	181.34	309	0
+	1.54308	-1.97565	A5FN08	A5FN08		OTHER	2	2	28.1	10.188	0	54.478	38	0
	0.0478754	-0.125612	A5FN09	A5FN09		OTHER	3	3	14.5	35.186	0	94.896	19	0
	0.682274	0.3627	A5FN10	A5FN10		OTHER	5	5	24.7	35.214	0	48.774	21	0
+	2.02327	0.545712	A5FN11	A5FN11		OTHER	16	16	46.8	47.512	0	323.31	254	0
	1.18323	0.825842	A5FN12	A5FN12		OTHER	13	13	48.6	45.782	0	323.31	354	0
	1.01281	0.40951	A5FN13	A5FN13		OTHER	8	8	34.4	41.021	0	66.78	54	0
	0.119612	0.177457	A5FN14	A5FN14		OTHER	10	10	43.6	18.055	0	323.31	376	0
	0.0723349	-0.0080862	A5FN15	A5FN15		OTHER	21	21	67	37.331	0	323.31	892	0
	0.6715	-0.463155	A5FN16	A5FN16		OTHER	14	14	59.2	22.909	0	300.94	383	0
	0.276216	-0.405042	A5FN18	A5FN18		OTHER	11	11	53.2	14.039	0	176.81	226	0
	1.12112	0.540932	A5FN20	A5FN20		OTHER	8	8	21.4	51.474	0	78.95	53	0
	0.069955	-0.0281223	A5FN22	A5FN22		OTHER	24	24	36.4	92.092	0	240.15	199	0
+	1.52421	-0.806268	A5FN23	A5FN23		LIPO	8	8	43	29.395	0	123.52	38	0
	0.387618	0.891005	A5FN25	A5FN25		OTHER	3	3	27.9	13.693	0	24.967	7	1
+	1.49315	0.761226	A5FN27	A5FN27		OTHER	4	4	20.8	27.6	0	36.974	24	0
	0.035182	-0.0710421	A5FN28	A5FN28		OTHER	8	8	39.9	23.871	0	57.188	59	0
+	2.0174	0.732087	A5FN29	A5FN29		OTHER	5	5	32.5	24.779	0	62.475	43	0
	0.630503	0.478693	A5FN30	A5FN30		OTHER	4	4	13.2	40.054	0	126.75	56	0
	0.873644	-0.295606	A5FN31	A5FN31		SP	20	20	30.8	93.08	0	323.31	234	0
	0.636924	0.453886	A5FN33	A5FN33		OTHER	11	11	48.1	37.518	0	127.31	72	0
	1.11038	0.344496	A5FN34	A5FN34		OTHER	10	10	31.7	47.313	0	140.31	97	0
	0.517625	-1.1749	A5FN35	A5FN35		OTHER	6	6	24.6	42.551	0	58.926	22	1
	0.193709	0.11329	A5FN36	A5FN36		OTHER	4	4	11	39.702	0	70.461	25	0
	0.753144	-0.20472	A5FN39	A5FN39		OTHER	16	16	45.4	42.597	0	192.19	135	0
	0.726278	-0.201428	A5FN41	A5FN41		OTHER	6	6	27.7	38.108	0	99.653	40	0
	0.113685	-0.0886418	A5FN42	A5FN42		OTHER	7	7	33.5	27.964	0	104.1	68	0
	0.584164	0.639384	A5FN44	A5FN44		OTHER	3	3	21.2	34.819	0	39.689	11	0
	0.211677	0.262136	A5FN52	A5FN52		OTHER	4	4	16.4	33.835	0	21.782	29	0
	0.312177	0.194657	A5FN53	A5FN53		OTHER	10	10	27.6	44.76	0	85.719	45	0
	0.761263	-0.482104	A5FN58	A5FN58		OTHER	9	9	43.8	29.406	0	56.752	51	0
	0.132229	0.149581	A5FN59	A5FN59		OTHER	3	3	9.7	46.993	0	29.765	18	0
	0.456864	-0.137705	A5FN62	A5FN62		OTHER	13	13	31.2	69.235	0	209.06	141	0
	0.74312	0.431548	A5FN69	A5FN69		OTHER	3	3	14.7	33.781	0	64.814	21	0
	0.120527	-0.133789	A5FN74	A5FN74		OTHER	3	3	13.8	38.244	0	10.109	11	0
	0.107619	-0.0789525	A5FN91	A5FN91		OTHER	13	13	67.5	27.584	0	313.85	132	0
	0.0938198	-0.105338	A5FN92	A5FN92		OTHER	6	6	26.9	33.166	0	45.995	12	1
	0.042409	0.0321519	A5FN95	A5FN95		SP	6	6	23	43.847	0	85.744	63	0
	0.67723	-0.421865	A5FN97	A5FN97		OTHER	2	2	7.1	50.424	0	21.19	13	0
+	1.41416	-1.03112	A5FN99	A5FN99		SP	7	7	19.1	53.173	0	66.761	22	0
	0.0974165	-0.0935564	A5FNA2	A5FNA2		OTHER	11	11	26.6	57.092	0	114.07	92	0
	1.09577	0.749483	A5FNA4	A5FNA4		OTHER	9	9	16	82.359	0	59.592	20	0
+	1.65697	1.1041	A5FNA5	A5FNA5		OTHER	6	6	21.5	34.888	0	48.827	19	0
	0.202189	-0.120238	A5FNA6	A5FNA6		OTHER	2	2	9.2	31.366	0	61.843	23	0
	0.594229	0.273325	A5FNA7	A5FNA7		OTHER	5	5	46.6	13.088	0	68.185	37	0
	1.00074	0.722533	A5FNB6	A5FNB6		LIPO	2	2	21.4	16.188	0	71.888	43	0
	1.07706	-0.416446	A5FNB9	A5FNB9		LIPO	5	5	30	29.079	0	109.67	51	0
	0.33511	-0.252025	A5FNC0	A5FNC0		LIPO	4	4	18.5	28.652	0	55.78	70	0
	1.17695	0.656866	A5FNC1	A5FNC1		OTHER	1	1	18.2	9.7881	0	45.153	18	0
+	1.56305	0.777478	A5FNC2	A5FNC2		OTHER	9	9	41.6	36.347	0	100.87	66	0
	0.0917817	-0.0689713	A5FNC3	A5FNC3		OTHER	2	2	16.1	25.089	0	10.815	10	3
	0.881547	0.560773	A5FNC5	A5FNC5		OTHER	5	5	31	36.771	0	73.29	44	0
	0.165052	-0.257846	A5FNC8	A5FNC8		LIPO	9	9	65.4	23.9	0	147.25	138	0
	0.148749	0.104318	A5FNC9	A5FNC9		LIPO	4	4	37.6	18.008	0	134.53	102	0
	0.0631647	0.0687342	A5FND0	A5FND0		OTHER	20	20	42.3	70.965	0	217.17	208	0
	0.830779	-0.143135	A5FND2	A5FND2		SP	15	15	39.7	53.947	0	187.82	126	0
	1.31961	-0.448229	A5FND3	A5FND3		OTHER	10	10	34.5	54.713	0	262.23	87	0
+	1.62778	-1.87053	A5FND4	A5FND4		LIPO	3	3	18.4	21.737	0	97.956	15	0
+	1.55196	0.796575	A5FND6	A5FND6		OTHER	7	7	19.4	67.139	0	67.21	24	0
+	2.02023	-1.26783	A5FND7	A5FND7	OMP	SP	13	13	28.2	90.324	0	131.54	66	0
	0.780149	0.381477	A5FNE2	A5FNE2		OTHER	5	5	18.5	35.897	0	27.234	28	0
+	1.98393	-0.612045	A5FNE4	A5FNE4		OTHER	18	18	54.2	49.304	0	300.24	271	0
	1.07443	-0.229423	A5FNE6	A5FNE6		OTHER	7	7	31.5	38.794	0	89.976	46	0
	0.405832	0.184381	A5FNE9	A5FNE9		OTHER	3	3	12.6	40.806	0	19.942	25	0
+	1.57909	0.69634	A5FNF0	A5FNF0		OTHER	12	12	50.2	29.815	0	235.53	139	0
	0.283909	0.122895	A5FNF1	A5FNF1		OTHER	6	6	30	32.813	0	33.608	28	0
	0.61687	-0.454702	A5FNF2	A5FNF2		OTHER	7	7	30.9	31.092	0	107.62	62	0
+	3.0938	-2.96502	A5FNF3	A5FNF3		SP	15	15	36.7	71.385	0	200.75	115	0
	0.0051585	-0.0195278	A5FNF7	A5FNF7		SP	3	3	17.2	31.468	0	20.264	15	3
	0.234757	-0.15993	A5FNF9	A5FNF9		OTHER	4	4	18.8	32.816	0	54.834	34	0
	0.331011	0.333945	A5FNG0	A5FNG0		OTHER	4	4	18.7	36.774	0	48.87	19	0
+	2.18587	0.904959	A5FNG1	A5FNG1		OTHER	10	10	44.4	26.306	0	59.081	56	0
	0.950784	-0.355791	A5FNG2	A5FNG2		OTHER	6	6	23	40.456	0	64.467	20	0
	0.705222	-0.726118	A5FNG7	A5FNG7		OTHER	9	9	28.3	42.879	0	112.45	76	0
	0.352834	-0.428377	A5FNH0	A5FNH0		OTHER	4	4	12.5	32.689	0	13.443	31	0
	0.285397	0.214124	A5FNH2	A5FNH2		OTHER	7	7	20.7	71.505	0	47.485	15	1
	0.910082	0.945267	A5FNH3	A5FNH3		OTHER	3	3	23.7	20.961	0	17.094	5	0
	0.50751	-0.315203	A5FNH4	A5FNH4		OTHER	6	6	34.4	28.231	0	132.08	110	0
	0.16013	0.0786543	A5FNH7	A5FNH7		OTHER	6	6	32.2	27.897	0	94	97	0
	0.407047	0.128144	A5FNH8	A5FNH8		OTHER	9	9	39.7	34.024	0	220.27	152	0
	1.54594	-0.327058	A5FNI1	A5FNI1		OTHER	9	9	23.2	59.826	0	134.67	117	0
	0.130566	0.106426	A5FNI3	A5FNI3		OTHER	4	4	15.9	65.796	0	66.328	37	0
	0.494553	-0.529958	A5FNI4	A5FNI4		LIPO	1	1	12.3	25.678	0	36.646	18	0
+	1.78731	-0.751072	A5FNI5	A5FNI5		SP	4	4	17.6	32.582	0	109.39	51	0
	0.246586	-0.657969	A5FNJ1	A5FNJ1		OTHER	1	1	2	90.32	0	5.7198	7	2
	0.202492	0.218531	A5FNJ3	A5FNJ3		OTHER	4	4	26.7	16.742	0	20.442	22	0
	1.08663	1.69224	A5FNJ5	A5FNJ5		OTHER	2	2	18.7	21.734	0	26.384	5	1
	0.196865	-0.244418	A5FNL5	A5FNL5		OTHER	4	4	28.8	34.408	0	27.508	26	0
+	4.86458	-3.47121	A5FNN2	A5FNN2	OMP	SP	27	27	41.9	98.843	0	323.31	184	0
+	3.22816	-2.66153	A5FNN3	A5FNN3		LIPO	6	6	33.2	31.44	0	168.82	73	0
	0.95082	0.613233	A5FNN7	A5FNN7		OTHER	7	7	35.6	34.971	0	145.54	44	0
	0.0689879	-0.0946862	A5FNN8	A5FNN8		OTHER	6	6	53.3	9.1995	0	176.73	259	0
	0.845033	0.726228	A5FNP0	A5FNP0		OTHER	4	4	21.6	31.54	0	14.386	8	0
	0.591776	-0.247509	A5FNP2	A5FNP2		OTHER	2	2	36.5	9.752	0	34.701	35	0
	0.329816	-0.146408	A5FNP6	A5FNP6	OMP	SP	5	5	7.2	94.677	0	24.593	11	1
	0.748132	0.478533	A5FNP8	A5FNP8		OTHER	9	9	26.5	47.468	0	118.03	96	0
	0.204248	0.138617	A5FNP9	A5FNP9		OTHER	13	13	69.3	27.866	0	286.99	179	0
	0.799293	-0.227576	A5FNQ7	A5FNQ7		OTHER	11	11	29.3	57.55	0	158.24	152	0
+	1.73497	-2.09122	A5FNR0	A5FNR0	OMP	SP	7	7	55.7	20.963	0	60.8	43	0
	0.32776	0.187282	A5FNR2	A5FNR2	OMP	SP	11	11	66.1	20.103	0	177.35	131	0
	0.558649	-1.95043	A5FNR3	A5FNR3		OTHER	4	4	25	19.098	0	22.011	31	1
	0.699807	-0.900971	A5FNR4	A5FNR4		OTHER	6	6	17.9	36.308	0	21.632	34	0
	1.2838	0.326482	A5FNR5	A5FNR5		OTHER	11	11	27.8	63.554	0	107.03	73	0
	0.474358	0.175202	A5FNR8	A5FNR8		OTHER	15	15	34.5	68.047	0	319.78	177	0
	0.737956	-0.681621	A5FNS0	A5FNS0		LIPO	4	4	24.3	27.109	0	91.877	31	0
	0.213084	0.248238	A5FNS2	A5FNS2		OTHER	4	4	26.9	19.561	0	198.64	59	0
	1.0106	1.09486	A5FNS3	A5FNS3		OTHER	5	5	30.6	25.29	0	31.284	24	0
	0.20631	0.209058	A5FNS7	A5FNS7		OTHER	8	8	24.4	61.433	0	110.83	60	0
	1.33217	0.919988	A5FNS9	A5FNS9		OTHER	7	7	21.2	43.47	0	67.056	36	0
	0.139061	0.297444	A5FNT0	A5FNT0		OTHER	5	5	48.8	9.626	0	48.732	62	0
	0.708877	0.349488	A5FNT1	A5FNT1		LIPO	11	11	33.3	54.436	0	138.6	72	0
	1.09381	-0.589236	A5FNT7	A5FNT7		OTHER	20	20	28.5	106.02	0	224.05	158	0
+	1.44598	-1.3936	A5FNU5	A5FNU5	OMP	OTHER	10	10	26.4	69.382	0	83.916	36	0
+	3.73678	-1.02914	A5FNU6	A5FNU6		LIPO	12	12	64.5	38.266	0	167.78	127	0
	0.0829401	-0.0833782	A5FNV3	A5FNV3		LIPO	6	6	22.1	42.73	0	35.054	35	0
+	2.12711	-0.892346	A5FNV5	A5FNV5		LIPO	6	6	29.4	31.369	0	62.739	50	0
+	1.68316	-1.04138	A5FNW0	A5FNW0		SP	15	15	20.3	123.1	0	171.26	93	0
	1.01703	0.821862	A5FNW4	A5FNW4		OTHER	8	8	45.5	26.352	0	114.66	67	0
	0.0900025	0.045996	A5FNW9	A5FNW9		OTHER	3	3	8.1	52.705	0	35.015	14	1
	1.01466	-0.695264	A5FNX1	A5FNX1		OTHER	2	2	9.4	35.577	0	12.037	18	0
	0.0556482	-0.183838	A5FNX2	A5FNX2		OTHER	4	4	13.1	55.63	0	12.297	7	3
	0.1493	0.14537	A5FNX3	A5FNX3		OTHER	4	4	21.1	32.232	0	23.624	20	0
	0.402849	0.302619	A5FNX5	A5FNX5		OTHER	5	5	40.2	19.909	0	50.667	26	0
+	1.96717	0.645955	A5FNX7	A5FNX7		OTHER	8	8	45.4	30.633	0	103.3	95	0
+	2.38611	1.06544	A5FNX8	A5FNX8		OTHER	8	8	31.5	34.08	0	69.668	55	0
	1.1213	-0.329681	A5FNX9	A5FNX9	SLP	LIPO	7	7	28.9	43.862	0	132.65	93	0
	1.14811	-0.698255	A5FNY0	A5FNY0		OTHER	1	1	12.2	15.497	0	19.593	13	0
	1.12807	0.29588	A5FNY6	A5FNY6		OTHER	11	11	35.6	57.15	0	131.03	114	0
	0.587065	0.373771	A5FNY7				8	8	27.8	35.855	0	48.463	88	0
	0.577655	-0.255082	A5FNY9	A5FNY9		OTHER	4	4	12.7	41.439	0	21.004	17	0
	1.41805	0.531543	A5FNZ0	A5FNZ0		OTHER	11	11	41.5	43.192	0	277.02	179	0
	0.960973	0.376013	A5FP01	A5FP01		OTHER	15	15	26.5	74.039	0	129.38	136	0
	0.058773	-0.0600093	A5FP02	A5FP02		OTHER	6	6	29.5	15.061	0	80.657	94	0
	0.267975	-0.638487	A5FP04	A5FP04		OTHER	3	3	23.7	13.214	0	35.928	241	0
+	1.64327	1.45029	A5FP10	A5FP10		SP	14	14	37.8	50.611	0	291.27	115	0
	0.123086	-0.093908	A5FP11	A5FP11		OTHER	8	8	32	53.703	0	56.204	38	0
	0.419474	0.374858	A5FP13	A5FP13		OTHER	10	10	35.2	39.836	0	148.33	168	0
	0.366079	0.166893	A5FP14	A5FP14		SP	18	18	43.4	60.724	0	221.86	231	0
+	1.33274	-1.22251	A5FP23	A5FP23		OTHER	7	7	16	39.684	0	53.586	28	0
	0.401548	0.183336	A5FP28	A5FP28		OTHER	16	16	44.6	54.505	0	168.01	147	0
	0.836423	0.618219	Q5I6C6	Q5I6C6		OTHER	2	2	31	13.804	0	76.822	32	0
+	1.91288	-1.23069	Q5I6C7	Q5I6C7	OMP	SP	7	7	5.1	269.97	0	56.933	10	1
	0.0633377	-0.0407298	Q5I6C8	Q5I6C8		OTHER	4	4	30.1	21.279	0	71.273	46	0
	0.00860832	-0.00789483	Q8KRP0	Q8KRP0		LIPO	4	4	18.2	18.067	0	88.735	34	0
+	1.84797	0.511682	Q9RB36	Q9RB36		OTHER	4	4	24	25.871	0	15.559	22	0

## Sheet: Fig 4g BamHlow +aTC vs WT
Significant	= -LOG(P-VALUE)	Difference	Protein IDs	Entry	Final annot	Peptides	Unique peptides	Sequence coverage [%]	Mol. weight [kDa]	Q-value	Score	MS/MS count	#Imputations
+	2.13008	0.912995	A1E5T9	A1E5T9		18	18	26.2	101.13	0	129.66	108	0
+	3.42076	0.660805	A1E5U0	A1E5U0		6	6	63.4	13.938	0	41.939	62	0
+	2.63418	-3.40489	A1E5U4	A1E5U4		14	14	12.9	168.33	0	100.52	56	1
+	3.69923	-3.1575	A1E5U5	A1E5U5		42	42	17.7	672.01	0	323.31	252	0
	0.562891	0.694094	A1E5U7	A1E5U7		14	14	59.7	42.382	0	126.38	113	0
	0.0465071	0.0450013	A5F9R5	A5F9R5		13	13	34.9	52.94	0	79.558	90	0
	1.11059	-0.317163	A5F9R6	A5F9R6		4	4	15.9	45.484	0	39.827	27	0
	0.0660534	0.117811	A5F9R7	A5F9R7		7	7	32.7	33.085	0	45.396	42	0
	0.0208272	0.0311915	A5F9R8	A5F9R8		10	10	38.7	30.771	0	112.44	98	0
	0.664356	0.513925	A5F9R9	A5F9R9		7	7	36.7	25.263	0	42.036	52	0
	0.823282	0.647235	A5F9S0	A5F9S0		13	13	49.4	43	0	81.032	51	0
	0.182592	0.244087	A5F9S1	A5F9S1		7	7	18.5	48.997	0	24.294	79	0
	0.0567147	-0.0476971	A5F9S2	A5F9S2		13	13	59.9	34.711	0	93.775	107	0
	1.25115	-0.775085	A5F9S3	A5F9S3		13	13	52.4	39.959	0	85.187	271	0
	0.389301	-0.323954	A5F9S4	A5F9S4		4	4	30.7	21.791	0	19.92	37	1
	0.866591	-0.34551	A5F9T2	A5F9T2		11	11	56.4	22.41	0	86.645	207	0
	1.30855	0.774717	A5F9T3	A5F9T3		13	13	77.3	25.575	0	154.96	249	0
	0.0431533	0.0630379	A5F9T4	A5F9T4		11	11	68.6	19.6	0	111.06	109	0
	1.18206	-0.464973	A5F9U6	A5F9U6		13	13	24	73.369	0	124.7	228	0
	0.811655	1.08845	A5F9U9	A5F9U9		9	9	54.2	23.628	0	80.579	109	0
	0.455369	0.727139	A5F9V7	A5F9V7		18	18	52.5	50.812	0	96.115	122	0
	1.44919	-0.572445	A5F9V8	A5F9V8		12	12	19.2	82.668	0	51.309	78	0
	1.299	1.09852	A5F9V9	A5F9V9		12	12	47.8	38.874	0	135.02	231	0
	0.380674	-0.335584	A5F9W0	A5F9W0	OMP	6	6	25.7	35.83	0	63.458	37	0
	1.10994	-0.279104	A5F9W6	A5F9W6		64	64	61.8	126.64	0	323.31	1630	0
	0.433159	0.470544	A5F9W8	A5F9W8		10	10	64.7	28.682	0	186.56	329	0
	0.383532	-0.310091	A5F9W9	A5F9W9		7	7	42.6	19.204	0	55.073	55	0
	1.4788	-0.417175	A5F9X0	A5F9X0		4	4	16.6	29.805	0	26.781	12	4
	0.154785	-0.0625146	A5F9X5	A5F9X5		6	6	12.6	55.113	0	17.127	27	1
	1.71903	0.504101	A5F9X7	A5F9X7		10	10	20.2	71.919	0	49.486	47	0
	0.154588	-0.0922743	A5F9X8	A5F9X8		16	16	49	48.555	0	230.31	285	0
	1.18063	-0.227317	A5F9Y4	A5F9Y4		3	3	30.7	13.234	0	20.028	72	0
	0.3452	-0.7641	A5F9Y6	A5F9Y6		6	6	35.2	28.989	0	21.656	41	2
	1.28093	1.06204	A5F9Y8	A5F9Y8		12	12	57.4	34.576	0	130.89	213	0
	0.406013	-0.868336	A5F9Z0	A5F9Z0		2	2	30	6.9181	0	14.916	115	0
	0.211383	-0.319346	A5F9Z1	A5F9Z1		8	8	48.7	8.8394	0	55.24	186	0
+	2.26941	-0.774398	A5F9Z6	A5F9Z6		9	9	90.6	14.906	0	83.167	113	0
	0.0868818	0.206006	A5F9Z8	A5F9Z8		4	4	24	16.927	0	23.291	23	0
	1.02743	0.730251	A5FA01	A5FA01		4	4	21.1	26.671	0	12.699	12	0
	0.875939	0.669954	A5FA02	A5FA02		5	5	24.3	28.761	0	26.987	34	0
	0.0463569	0.0450185	A5FA05	A5FA05		9	9	21.6	60.791	0	58.05	72	0
	0.472981	-0.408911	A5FA21	A5FA21	SLP	5	5	12.6	58.703	0	20.951	9	5
	2.10986	0.510907	A5FA27	A5FA27		9	9	28.2	33.699	0	89.604	115	0
	0.454354	0.187213	A5FA29	A5FA29	OMP	9	9	29.1	55.024	0	90.949	55	0
	0.275139	0.271784	A5FA30	A5FA30		7	7	27.2	49.496	0	32.49	47	0
	0.63836	-0.371999	A5FA31	A5FA31		12	12	31.9	55.783	0	84.559	105	0
+	2.80242	0.739222	A5FA32	A5FA32		22	22	44.5	67.099	0	245.86	448	0
	0.258468	-0.497733	A5FA35	A5FA35		1	1	12	9.416	0	9.3984	124	0
	0.0460024	0.0375748	A5FA36	A5FA36		6	6	27.3	32.291	0	22.777	60	0
	0.0653693	-0.172381	A5FA37	A5FA37		6	6	23.7	41.723	0	25.1	18	3
	0.481533	0.503281	A5FA38	A5FA38		15	15	63.9	33.433	0	95.793	104	0
	0.345447	0.334031	A5FA39	A5FA39		3	3	10.4	31.846	0	48.902	32	0
	0.00323286	-0.00417582	A5FA41	A5FA41		19	19	29.4	92.818	0	130.81	59	0
	1.21056	0.730705	A5FA42	A5FA42		15	15	41.9	45.166	0	108.91	129	0
+	3.89908	-2.03989	A5FA43	A5FA43	OMP	26	26	29.7	142.2	0	301.29	133	0
	0.378567	-0.232635	A5FA44	A5FA44		2	2	13.3	20.899	0	19.086	32	1
	0.588366	0.5602	A5FA46	A5FA46		14	14	52.3	41.599	0	142.13	195	0
	0.0371014	0.0632401	A5FA49	A5FA49		3	3	19.4	20.973	0	10.649	22	1
	0.103601	-0.186098	A5FA57	A5FA57		4	4	13	51.862	0	27.128	41	0
	0.934754	0.651381	A5FA63	A5FA63		5	5	24.9	24.536	0	30.84	39	0
+	2.82339	-2.37024	A5FA64	A5FA64		14	14	49.7	48.794	0	144.39	78	0
	1.01539	-0.414938	A5FA65	A5FA65		9	8	39	39.778	0	94.352	127	0
	0.124588	-0.188879	A5FA67	A5FA67		10	10	47.6	28.864	0	46.907	46	0
	1.59333	0.45433	A5FA68	A5FA68		13	13	40.6	56.449	0	163.76	160	0
	0.260872	-0.347672	A5FA69	A5FA69		4	4	14.1	39.259	0	11.694	47	0
	0.401851	0.490196	A5FA71	A5FA71		3	3	15.8	28.733	0	14.645	10	3
	1.64152	0.978561	A5FA73	A5FA73		14	14	52.9	43.125	0	96.709	122	0
	0.0299582	-0.110247	A5FA80	A5FA80		6	6	42.4	23.004	0	27.514	34	1
	0.2328	-0.241983	A5FA81	A5FA81		7	7	54.3	20.256	0	49.449	37	0
	0.52824	-0.117252	A5FA88	A5FA88		13	13	31.6	67.411	0	172.2	113	0
	1.59252	-1.30718	A5FA92	A5FA92		13	13	45.9	51.757	0	129.85	76	0
	0.240366	-0.245216	A5FA99	A5FA99		9	9	20.7	58.558	0	37.543	30	1
+	3.50556	3.12135	A5FAD6	A5FAD6		12	12	35.6	54.651	0	88.67	73	0
	0.128058	0.062699	A5FAE4	A5FAE4		26	26	32.2	112.47	0	247.74	278	0
	1.21205	-0.381733	A5FAE5	A5FAE5		4	4	13.5	47.267	0	20.006	29	2
	1.15709	-0.291784	A5FAF2	A5FAF2		32	29	38.1	107.94	0	285.16	354	0
	0.408645	-0.251818	A5FAF3	A5FAF3		28	7	55.6	73.15	0	275.53	419	0
+	3.77264	-2.50954	A5FAF5	A5FAF5	OMP	49	49	65.4	120.26	0	323.31	748	0
+	2.50208	-2.26334	A5FAF6	A5FAF6	SLP	22	22	60.8	64.647	0	323.31	467	0
	0.446579	-0.510516	A5FAF7	A5FAF7	SLP	9	9	24.3	44.612	0	43.458	58	0
	0.401278	-0.802415	A5FAF8	A5FAF8		7	6	31.6	30.271	0	86.902	37	0
	0.478758	-0.379428	A5FAF9	A5FAF9		8	8	15.4	56.365	0	46.921	62	0
	1.74163	-1.00898	A5FAG0	A5FAG0		7	7	35	37.89	0	105.54	41	0
	1.29413	-0.49292	A5FAG5	A5FAG5		34	34	54.1	94.773	0	323.31	320	0
	0.182792	-0.224253	A5FAG6	A5FAG6		12	12	34.1	56.852	0	99.951	93	0
	0.210912	0.197773	A5FAH3	A5FAH3		23	23	67	51.697	0	181.93	230	0
	0.162925	-0.16855	A5FAH4	A5FAH4		9	9	20.8	58.333	0	73.068	52	0
	1.291	-1.88498	A5FAH6	A5FAH6		8	8	32.7	46.293	0	49.77	28	3
	0.21463	-0.296501	A5FAH7	A5FAH7		11	11	34.8	45.287	0	27.89	36	0
	0.0485513	-0.10243	A5FAH8	A5FAH8		17	17	38.8	45.884	0	61.35	163	0
	0.387553	-0.179294	A5FAI5	A5FAI5		10	10	15.5	74.63	0	61.726	159	0
	0.0374826	0.0255826	A5FAI6	A5FAI6		22	22	58.9	46.473	0	199.72	272	0
	1.10272	0.88472	A5FAI7	A5FAI7		13	13	44	38.999	0	111.48	133	0
	0.427676	-0.0888926	A5FAJ0	A5FAJ0	OMP	34	34	61.9	92.385	0	323.31	360	0
	0.131085	-0.176503	A5FAJ1	A5FAJ1		12	12	41.4	50.012	0	166.28	97	0
	0.0430153	0.0629444	A5FAJ4	A5FAJ4		18	18	58.3	43.195	0	136.29	251	0
	0.160967	0.212646	A5FAK1	A5FAK1		8	8	59.7	18.518	0	80.83	111	0
	0.88718	0.669032	A5FAK2	A5FAK2		12	12	57.8	35.555	0	104.45	115	0
	0.284961	-0.183105	A5FAK5	A5FAK5		18	18	64.3	39.776	0	138.94	193	0
	0.0376628	-0.108089	A5FAL1	A5FAL1		7	7	52	18.853	0	77.438	77	0
	2.05042	0.526129	A5FAL2	A5FAL2		9	9	32.8	46.2	0	29.66	38	0
	1.36648	0.854369	A5FAL3	A5FAL3		13	13	66.8	23.834	0	73.972	92	0
	0.797983	0.282214	A5FAL7	A5FAL7		29	29	47.1	88.17	0	224.92	284	0
	0.0482417	0.0472291	A5FAL9	A5FAL9		12	12	45	42.138	0	98.013	73	0
	0.692352	0.484413	A5FAM0	A5FAM0		19	19	38.8	66.294	0	130.04	166	0
	1.07631	1.24576	A5FAM4	A5FAM4		12	12	41.9	51.689	0	57.233	38	1
	0.757547	0.558571	A5FAM6	A5FAM6		16	16	26.7	84.764	0	92.432	93	0
	0.303654	-0.128667	A5FAN8	A5FAN8		23	23	52.7	66.957	0	323.31	381	0
	1.45302	0.955873	A5FAP2	A5FAP2		13	13	38.5	49.62	0	114.65	94	0
	2.08321	0.660816	A5FAP3	A5FAP3		37	37	44.8	119.5	0	276.37	380	0
	0.40063	-1.2716	A5FAP7	A5FAP7		7	7	17.7	55.921	0	53.345	36	1
	0.286248	0.251661	A5FAQ1	A5FAQ1		37	37	41.9	134.25	0	228.44	193	0
	0.346563	-0.236742	A5FAQ5	A5FAQ5		8	8	36	29.639	0	42.188	109	0
	0.601019	0.612013	A5FAQ7	A5FAQ7		8	8	25.8	50.097	0	38.832	48	0
	0.367915	0.388531	A5FAR0	A5FAR0		4	4	21	30.561	0	37.099	37	1
	0.0343123	-0.0279179	A5FAR2	A5FAR2		10	10	40.3	42.379	0	132.86	101	0
	1.0607	-0.851479	A5FAR5	A5FAR5		4	4	25.4	21.107	0	16.887	35	0
	0.738514	0.529101	A5FAS1	A5FAS1		15	15	29	79.162	0	226.03	160	0
+	1.84107	2.14841	A5FAT9	A5FAT9	SLP	6	6	28.4	26.208	0	90.898	71	0
+	2.44354	2.00906	A5FAU1	A5FAU1		8	8	43.3	22.745	0	40.714	54	0
	0.607185	-0.381828	A5FAU2	A5FAU2		20	20	60.6	49.482	0	304.04	538	0
	0.179649	0.151589	A5FAU3	A5FAU3		9	9	46.1	36.019	0	115.57	71	0
	1.21845	-1.28674	A5FAU6	A5FAU6		7	7	27.9	36.781	0	39.081	34	0
	0.118495	0.100293	A5FAV1	A5FAV1		11	11	24.7	66.891	0	60.476	53	0
+	3.47166	-2.35707	A5FAV5	A5FAV5	SLP	9	9	23.4	49.652	0	65.883	28	0
	0.270317	-0.376962	A5FAV9	A5FAV9		9	9	32.3	38.297	0	104.63	107	0
	0.77047	0.336723	A5FAW0	A5FAW0		24	24	48	67.285	0	323.31	338	0
	0.480989	-0.443675	A5FAW8	A5FAW8		9	9	43.8	34.165	0	59.151	51	0
	0.0543827	0.077741	A5FAX1	A5FAX1		13	13	48.4	46.013	0	89.487	84	0
	0.296057	-0.373213	A5FAZ2	A5FAZ2		6	6	12.1	69.57	0	29.91	21	0
	0.196656	0.169207	A5FAZ3	A5FAZ3		4	4	19.6	24.129	0	21.922	31	0
	1.73908	-0.448368	A5FB08	A5FB08		13	13	46.4	40.757	0	144.39	71	0
	1.32245	1.23509	A5FB24	A5FB24		20	20	78.4	35.987	0	310.62	325	0
	1.36195	1.05162	A5FB25	A5FB25		9	9	36.3	35.297	0	65.899	60	0
	0.491887	0.0874774	A5FB26	A5FB26		19	19	14.3	168.68	0	54.851	63	0
	0.50246	0.505491	A5FB27	A5FB27		8	8	41.2	37.076	0	70.644	122	0
	1.32938	-0.369457	A5FB31	A5FB31		15	15	55.5	35.219	0	174.79	370	0
	1.22369	0.29558	A5FB32	A5FB32		13	13	42.6	41.397	0	74.106	75	0
	1.83274	-0.784636	A5FB33	A5FB33	OMP	14	14	24	104.27	0	131.42	78	0
	0.774487	-0.727949	A5FB36	A5FB36		11	11	44.9	32.364	0	114.11	60	0
	0.0111597	-0.0107632	A5FB37	A5FB37		7	7	23.5	46.045	0	34.185	117	0
	0.48397	-0.26921	A5FB38	A5FB38		8	8	30.7	38.158	0	37.832	31	1
	0.615498	0.412806	A5FB41	A5FB41		7	7	73	15.541	0	159.91	114	0
	0.00517656	-0.00265821	A5FB44	A5FB44		13	13	66.5	28.993	0	160.99	202	0
	0.38541	-0.463034	A5FB45	A5FB45		6	6	14.4	50.221	0	43.5	78	0
	0.0284738	0.0510839	A5FB46	A5FB46		9	9	71.1	23.566	0	159.36	164	0
	0.0101577	0.00995382	A5FB47	A5FB47		9	9	54.3	29.344	0	146.68	129	0
	0.163721	-0.348977	A5FB48	A5FB48		18	18	53.3	39.673	0	271.8	183	0
	0.755629	0.648316	A5FB50	A5FB50		15	15	50.2	32.512	0	242.61	431	0
	0.203458	0.154687	A5FB52	A5FB52		18	18	58.6	46.248	0	233.09	181	0
	0.00466727	-0.00796254	A5FB58	A5FB58		7	7	34.8	26.931	0	58.381	42	0
	1.29464	-0.458897	A5FB66	A5FB66	SLP	20	20	41.4	58.154	0	252.72	267	0
	1.72817	-1.14304	A5FB67	A5FB67	OMP	47	46	71.2	109.34	0	323.31	479	0
	0.128435	-0.561899	A5FB68	A5FB68		4	4	22.3	20.703	0	25.362	31	2
	0.0581987	-0.181085	A5FB69	A5FB69		5	5	34.6	21.492	0	23.069	29	0
	0.490239	0.642562	A5FB71	A5FB71		16	16	44.2	61.448	0	101.65	41	0
	1.44792	0.973972	A5FB75	A5FB75		8	8	50.7	16.773	0	39.241	76	0
	0.0402607	0.0536245	A5FB79	A5FB79		15	15	66.6	34.227	0	147.29	117	0
+	2.79296	2.21886	A5FB81	A5FB81		13	13	75	22.068	0	98.197	83	0
	0.174591	0.245649	A5FB83	A5FB83		13	13	50.3	33.317	0	145.7	157	0
	0.506002	-0.090421	A5FB84	A5FB84		28	28	50.6	80.106	0	323.31	323	0
	0.623223	0.440837	A5FB95	A5FB95		14	14	55.7	40.372	0	198.91	175	0
	0.894728	0.734871	A5FB96	A5FB96		5	5	51.4	16.004	0	91.299	50	0
	0.686284	-0.383565	A5FBA2	A5FBA2		19	19	29	90.459	0	128.51	136	0
	1.2716	0.356164	A5FBA7	A5FBA7		9	9	73.3	22.866	0	95.229	101	0
	0.834233	-0.500289	A5FBA9	A5FBA9		15	15	39.8	49.927	0	141.44	157	0
	0.174751	-0.152641	A5FBB2	A5FBB2		9	9	18.4	64.843	0	42.316	84	0
	1.53572	0.772459	A5FBB4	A5FBB4		35	34	50.8	105.39	0	217.37	185	0
	0.795706	-0.900854	A5FBB5	A5FBB5		9	9	43.8	27.484	0	79.952	93	0
+	2.5348	2.02278	A5FBC2	A5FBC2	SLP	10	10	32.9	52.024	0	126.88	68	0
	1.57217	1.10233	A5FBC4	A5FBC4		11	11	51.5	25.629	0	170.46	184	0
	0.173653	-0.0760969	A5FBC6	A5FBC6		10	10	45	34.801	0	127.39	170	0
	0.690895	-0.340092	A5FBD8	A5FBD8		9	9	52.4	23.591	0	32.753	62	0
	0.0459346	-0.187359	A5FBE6	A5FBE6		5	5	29.1	28.411	0	48.242	31	2
	0.157987	-0.313515	A5FBE7	A5FBE7		3	3	34.8	10.31	0	13.217	26	5
	0.407847	-0.679802	A5FBE8	A5FBE8		6	6	38.2	19.599	0	63.059	15	1
	0.25317	0.153088	A5FBF5	A5FBF5	OMP	8	8	26	44.223	0	31.631	12	2
	0.601461	-0.605576	A5FBI6	A5FBI6		6	6	12	65.723	0	29.87	21	0
+	3.57863	2.21328	A5FBK6	A5FBK6		4	4	8.5	48.977	0	11.337	24	0
	0.750568	0.514591	A5FBL4	A5FBL4		12	12	14	120.16	0	59.409	46	0
	0.438176	0.345494	A5FBM8	A5FBM8		17	17	44.1	57.588	0	139.65	115	0
	0.576242	-1.38912	A5FBP1	A5FBP1		6	6	20.3	35.711	0	48.143	33	2
	1.49468	-0.641918	A5FBP5	A5FBP5		4	4	20	19.602	0	5.8581	19	0
	0.268938	-0.830914	A5FBR4	A5FBR4		2	2	25.6	9.4934	0	15.417	17	1
	0.277643	0.276581	A5FBR5	A5FBR5		5	5	50	16.85	0	23.676	59	0
	0.436138	-0.31501	A5FBR6	A5FBR6		13	13	53.4	27.806	0	162.33	279	0
	0.701302	-0.664605	A5FBS1	A5FBS1		11	11	25.2	62.604	0	73.221	92	0
+	2.19987	1.40215	A5FBS5	A5FBS5		19	19	51.3	55.365	0	320.67	610	0
+	3.13067	1.72946	A5FBS6	A5FBS6		11	11	33.3	42.826	0	77.904	66	0
	1.41593	0.622695	A5FBT9	A5FBT9		8	8	30.4	39.793	0	27.319	45	0
	0.359805	-0.111447	A5FBU3	A5FBU3		5	5	17.4	46.582	0	44.262	43	1
	0.187844	-0.397498	A5FBV5	A5FBV5		6	6	52.9	17.366	0	60.054	40	0
	0.267774	0.3182	A5FBW4	A5FBW4		6	6	33	22.609	0	35.038	64	0
+	3.50535	-0.940144	A5FBW7	A5FBW7		16	16	55.1	39.667	0	191.86	306	0
	0.556602	-0.36644	A5FBW9	A5FBW9		8	8	37.6	28.755	0	57.82	73	0
	1.74648	0.989889	A5FBX6	A5FBX6		10	10	35.1	36.033	0	36.385	52	0
	0.755397	-0.812848	A5FBX8	A5FBX8		8	8	42.7	26.65	0	78.217	35	0
	0.832096	0.382764	A5FBX9;A5FDF4	A5FBX9		6	6	38.2	27.187	0	122.97	46	0
+	2.33233	-0.743808	A5FBY4	A5FBY4		34	34	43.3	119.76	0	323.31	612	0
	0.620041	-0.850813	A5FBZ6	A5FBZ6		14	14	50.7	44.372	0	196.94	78	0
+	3.00947	-1.5057	A5FC34	A5FC34	OMP	29	29	54.1	87.716	0	323.31	395	0
+	2.05292	1.34528	A5FC46	A5FC46		9	9	27.2	40.265	0	33.214	44	0
	0.736993	0.50701	A5FC63	A5FC63		7	7	38	20.929	0	30.766	69	0
	0.293505	-0.197383	A5FC75	A5FC75		9	9	12.9	112.62	0	58.191	31	0
+	3.57025	5.46537	A5FC97	A5FC97		7	7	81.1	7.7041	0	58.141	68	0
	0.338434	0.915709	A5FC99	A5FC99		4	4	19.4	36.648	0	41.155	31	1
	0.957412	0.560418	A5FCA6	A5FCA6		9	9	22.7	52.473	0	58.717	60	0
	0.154023	0.132166	A5FCB4	A5FCB4		9	9	44	28.22	0	75.301	62	0
+	3.09495	1.318	A5FCD2	A5FCD2		13	13	44.2	51.517	0	138.47	95	0
+	2.23351	1.46462	A5FCD3	A5FCD3		26	26	38.8	114.78	0	204.2	191	0
+	1.91538	1.78481	A5FCD4	A5FCD4		12	12	54.4	40.764	0	181.78	107	0
	0.0353646	-0.0430501	A5FCG9	A5FCG9	SLP	14	14	34.4	74.051	0	112.61	74	0
+	2.58229	-1.77506	A5FCH0	A5FCH0	OMP	17	17	21.8	124.2	0	69.542	50	0
+	3.19918	1.22493	A5FCI8	A5FCI8		9	9	30.3	46.739	0	67.109	46	1
	1.52903	0.759609	A5FCJ4	A5FCJ4		18	18	45	63.656	0	251.06	261	0
	0.737063	0.566092	A5FCJ5	A5FCJ5		11	11	29.9	37.813	0	106.69	87	0
	0.0660526	-0.0518996	A5FCJ8	A5FCJ8		13	13	21.9	82.129	0	66.386	71	0
	0.341052	-0.845889	A5FCL7	A5FCL7		3	3	42.1	13.283	0	14.859	33	4
	1.63952	-1.16625	A5FCM0	A5FCM0	OMP	23	23	43.5	90.89	0	231.29	132	0
	0.39359	-0.346596	A5FCM4	A5FCM4		7	7	27.4	34.212	0	18.387	44	0
	1.4895	1.57432	A5FCQ4	A5FCQ4		12	12	33.5	62.625	0	76.627	38	0
	0.261541	0.138682	A5FCR6	A5FCR6		19	19	66.2	37.962	0	217.04	319	0
	0.203289	-0.188295	A5FCS6	A5FCS6		6	6	42.3	20.969	0	56.4	35	0
	0.136504	-0.11296	A5FCS9	A5FCS9		10	10	47	29.462	0	161.41	148	0
	0.116787	0.0563005	A5FCT0	A5FCT0		5	5	42.9	23.127	0	60.956	32	0
	1.17989	1.96339	A5FCU9	A5FCU9		11	11	35.7	50.901	0	105.85	45	0
+	2.92024	1.93177	A5FCV0	A5FCV0		11	11	23.8	62.538	0	108.41	63	0
	0.953934	0.420556	A5FCV4	A5FCV4		6	6	18.7	37.92	0	21.665	23	0
	0.406138	0.181572	A5FCW7	A5FCW7		10	10	46.1	26.508	0	34.093	38	2
	0.0104398	-0.00834465	A5FCX2	A5FCX2		8	8	51.9	23.404	0	37.888	65	0
	0.146409	0.0757987	A5FCY6	A5FCY6		8	8	21.4	54.809	0	42.974	32	0
	0.890019	-0.318338	A5FCY8	A5FCY8	OMP	12	12	38.9	46.886	0	80.677	90	0
	0.270168	0.141497	A5FCZ0	A5FCZ0		15	15	30.5	75.033	0	86.431	63	0
+	3.33677	-3.23388	A5FCZ3	A5FCZ3		7	7	49	23.263	0	53.277	59	0
+	4.90157	-4.65939	A5FD05	A5FD05		24	24	55	64.455	0	249.87	180	1
	0.249432	0.234793	A5FD11	A5FD11		14	14	26.2	83.444	0	69.459	93	0
+	4.21523	-3.16656	A5FD15;A5FAD8	A5FAD8;A5FD15	OMP	27	27	44.3	83.128	0	243.32	129	0
	1.09195	-1.35942	A5FD24	A5FD24	SLP	8	8	20.9	70.925	0	46.832	41	1
+	4.46707	-3.36063	A5FD66	A5FD66	OMP	15	15	20.5	119.95	0	70.653	45	1
	0.0372947	0.0440381	A5FD70	A5FD70		6	6	12.2	77.093	0	15.69	23	0
	0.0936098	0.0745176	A5FD80	A5FD80		15	11	26	86.274	0	69.44	87	0
	0.378191	-0.303547	A5FD86	A5FD86		6	6	35.9	25.47	0	29.072	39	0
	1.13718	0.791525	A5FDD0	A5FDD0		14	14	20.1	90.647	0	130.43	59	0
	0.504487	0.831961	A5FDG5	A5FDG5		7	7	40.1	24.644	0	40.739	19	2
	0.215331	0.159498	A5FDH7	A5FDH7		9	9	48.8	28.591	0	106.9	129	0
	0.00368668	0.00284513	A5FDK5	A5FDK5		4	4	31.1	17.7	0	16.742	37	0
	1.94382	-0.294746	A5FDN3	A5FDN3		2	2	15.2	18.768	0	13.839	10	1
	0.247917	0.739152	A5FDP0	A5FDP0		3	3	10.6	29.321	0	11.274	22	5
	0.01777	-0.0656751	A5FDS1	A5FDS1		3	3	17.9	23.685	0	12.85	15	3
	0.312634	0.217873	A5FDT3	A5FDT3		14	14	25.8	71.52	0	126.76	70	0
	0.0838009	0.134038	A5FDZ0	A5FDZ0		5	5	28.1	26.02	0	32.651	43	0
	0.396495	0.32481	A5FDZ1	A5FDZ1		6	6	16.5	53.968	0	18.7	16	5
	0.231358	0.546269	A5FE16	A5FE16		8	8	4.9	244.65	0	18.202	12	5
	0.170207	-0.315379	A5FE22	A5FE22		19	19	23.6	107.49	0	122.71	71	0
	0.843999	-0.942874	A5FE25	A5FE25		13	13	28.7	76.374	0	140.36	93	0
+	1.92327	-1.38853	A5FE26	A5FE26		6	6	22.1	42.324	0	20.892	58	0
	0.397645	0.493346	A5FE37	A5FE37		6	6	48.8	31.171	0	47.061	55	0
+	3.95818	-2.75528	A5FE38	A5FE38	OMP	11	11	42.9	33.852	0	78.291	178	0
	0.184935	-0.147087	A5FE39	A5FE39		9	9	48.4	26.107	0	72.207	69	0
	1.73958	1.27189	A5FE43	A5FE43		4	4	28.7	18.59	0	32.024	97	0
	0.100546	0.133695	A5FE44	A5FE44		8	8	57.2	27.035	0	84.906	162	0
	0.0365992	0.0407219	A5FE51	A5FE51		6	6	48.7	17.012	0	35.529	70	0
	0.178165	-0.110896	A5FE54	A5FE54		6	6	28.6	24.977	0	25.843	56	0
+	2.47389	-1.12856	A5FE57	A5FE57		12	12	33	42.213	0	102.72	277	0
	0.0366156	0.0943089	A5FE65	A5FE65		4	4	10.1	42.567	0	36.221	26	3
	0.932604	-0.771193	A5FE74	A5FE74		2	2	12.7	18.17	0	4.5367	6	3
	0.00609291	0.0107002	A5FE75	A5FE75		13	13	69.2	15.942	0	133.46	657	0
	0.048073	-0.132291	A5FE76	A5FE76		5	5	44.9	11.354	0	25.631	474	0
	0.00910689	0.00546074	A5FE77	A5FE77		9	9	65.5	13.353	0	134.21	595	0
	0.336379	0.222739	A5FE78	A5FE78		10	10	50.2	26.3	0	47.178	94	0
	0.996802	0.669805	A5FE80	A5FE80		4	4	59	12.222	0	59.282	106	0
	0.0705421	-0.0523459	A5FE81	A5FE81		11	11	57.6	30.181	0	192.35	193	0
	0.047458	-0.0383256	A5FE82	A5FE82		8	8	34.8	31.716	0	54.403	27	0
	0.138943	0.230541	A5FE83	A5FE83		5	5	35.3	20.215	0	52.588	39	1
	0.0123785	-0.0121326	A5FE84	A5FE84		7	7	31.3	29.604	0	80.791	89	0
	1.82578	-0.122136	A5FE85	A5FE85		7	7	37	34.136	0	63.407	71	0
	0.281241	0.437787	A5FE87	A5FE87		12	12	24	75.661	0	76.405	80	0
	0.755814	0.580388	A5FE88	A5FE88		19	19	38.1	60.999	0	166.61	208	0
	2.58756	-0.503246	A5FE90	A5FE90		10	10	38	38.203	0	49.687	124	0
	0.267361	0.415379	A5FE91	A5FE91		10	10	38.9	43.138	0	85.625	73	0
	1.69663	1.55346	A5FE92	A5FE92		16	16	41.8	61.397	0	153.49	89	0
	0.394065	-1.05604	A5FE93	A5FE93		7	7	32.7	33.201	0	45.508	42	2
+	1.92144	1.08876	A5FEA3	A5FEA3		15	15	64.7	27.798	0	210.51	449	0
	0.0630885	-0.0900885	A5FEA5	A5FEA5		8	8	47.4	23.953	0	35.313	44	0
	0.514033	0.55057	A5FEA7	A5FEA7		8	8	42.4	32.113	0	60.695	60	1
	1.3493	1.05493	A5FEB2	A5FEB2		24	24	52.1	84.725	0	254.32	320	0
	0.568505	-1.34748	A5FEB5	A5FEB5	OMP	7	7	39.7	21.056	0	21.188	39	0
+	2.20322	-4.36379	A5FEB7	A5FEB7	OMP	8	8	73.6	22.646	0	122.87	409	0
	0.0147269	-0.0348911	A5FEC2	A5FEC2		13	13	57.5	35.686	0	96.016	69	0
	1.75038	1.27238	A5FEC7	A5FEC7		11	11	37.5	44.132	0	66.668	53	0
	0.180424	-0.149845	A5FEC8	A5FEC8		4	4	21.8	31.685	0	27.355	59	0
+	2.00548	-2.37807	A5FEC9	A5FEC9		6	6	19.7	36.653	0	52.549	52	0
	1.44659	-0.459321	A5FED1	A5FED1		45	45	56.3	97.406	0	323.31	624	0
	0.133098	0.267322	A5FED7	A5FED7		3	3	9.6	48.264	0	54.229	37	0
	1.4846	1.9774	A5FEE1	A5FEE1	OMP	11	11	36.4	45.559	0	145.17	63	0
	0.103935	-0.182549	A5FEE2	A5FEE2		9	9	45.9	33.541	0	111.6	71	0
	0.153481	0.115363	A5FEE3	A5FEE3		7	7	47.1	15.065	0	62.067	113	0
	0.101046	0.263756	A5FEF3;A5FJN4	A5FEF3		8	8	55.8	22.954	0	23.4	18	3
	0.724802	-0.296627	A5FEF4	A5FEF4		12	12	40.1	46.39	0	99.607	102	0
	1.06597	1.08991	A5FEF7	A5FEF7		14	14	27.8	84.614	0	90.362	77	0
	1.14009	0.465679	A5FEG2	A5FEG2		8	8	23.1	53.218	0	74.82	49	0
	0.403926	0.566697	A5FEG3	A5FEG3		4	4	20.5	25.294	0	34.985	33	5
	0.645699	0.598871	A5FEG6	A5FEG6		7	7	21.7	40.664	0	31.791	40	1
	2.23901	0.495618	A5FEG7	A5FEG7		16	16	52	45.766	0	254.28	220	0
	1.29026	0.947248	A5FEH0	A5FEH0		15	15	23.7	81.486	0	55.074	83	0
	0.792933	-1.04959	A5FEH1	A5FEH1		5	5	14	65.188	0	34.158	19	1
	0.150237	-0.459716	A5FEH8	A5FEH8		4	4	32.8	15.25	0	29.54	24	2
	0.592603	0.497643	A5FEJ6	A5FEJ6		8	8	9.8	123.29	0	27.378	25	0
+	3.76543	0.820481	A5FEK4	A5FEK4		47	47	51.2	134.15	0	323.31	495	0
	1.53412	1.76757	A5FEK5	A5FEK5		6	6	16.3	46.269	0	36.511	25	0
	0.693523	0.213186	A5FEL0	A5FEL0		14	14	27.9	71.868	0	118.42	116	0
+	2.08731	1.39486	A5FEL1	A5FEL1		9	9	36.3	45.972	0	87.268	99	0
	0.18716	0.299253	A5FEL5	A5FEL5		2	2	11.3	24.674	0	8.5901	13	1
	0.128461	-0.12303	A5FEM3	A5FEM3		8	8	33.7	27.873	0	57.611	86	0
	0.32439	0.830065	A5FEN3	A5FEN3		9	9	34	45.864	0	47.237	43	1
+	3.43797	3.31812	A5FEP9	A5FEP9		11	11	45.3	43.886	0	148.41	80	0
	1.46032	-1.30754	A5FEQ0	A5FEQ0		2	2	18.8	13.618	0	18.258	47	0
	1.60989	-0.62516	A5FEQ1	A5FEQ1		4	4	16.9	36.867	0	37.995	37	1
	1.97532	-0.686591	A5FEU2	A5FEU2		16	16	40.1	51.682	0	133.95	125	0
	1.78695	0.526171	A5FEW0	A5FEW0		12	12	16	113.95	0	94.119	41	0
	0.708449	0.542542	A5FEW1	A5FEW1		9	9	23.6	54.346	0	36.345	34	0
	0.13541	0.0703526	A5FEW6	A5FEW6		30	30	43.7	114.75	0	323.31	556	0
	0.555955	-0.266137	A5FEW7	A5FEW7		17	17	55.3	40.404	0	246.89	603	0
	0.483893	0.366165	A5FEW8	A5FEW8		9	9	42.4	29.122	0	72.611	40	1
	0.930525	0.334934	A5FEW9	A5FEW9		6	6	16.2	42.131	0	53.507	42	0
	0.030152	-0.0239639	A5FEX0	A5FEX0		12	12	47.4	37.527	0	107.61	83	0
	0.156212	-0.118031	A5FEX1	A5FEX1		15	15	60.3	30.673	0	181.15	227	0
	1.05135	0.62875	A5FEY5	A5FEY5		7	7	26.5	31.31	0	52.001	49	0
	0.0160851	0.00997925	A5FEY6	A5FEY6		22	22	62.3	52.014	0	323.31	594	0
	0.180528	0.172271	A5FEY9	A5FEY9		6	6	12.4	76.267	0	20.956	21	0
	0.835866	0.707998	A5FF12	A5FF12		19	19	20.5	122.7	0	106.89	87	0
	1.56751	-0.759337	A5FF18	A5FF18		17	17	58.5	44.218	0	138.07	209	0
+	2.07424	-2.16713	A5FF33	A5FF33	OMP	9	9	17.4	89.06	0	47.353	27	1
	0.458896	-0.37676	A5FF60	A5FF60		6	6	6.6	145.16	0	20.353	23	3
	0.0854611	-0.132869	A5FF71	A5FF71		5	5	27.6	30.938	0	69.295	94	0
	1.73591	-1.30078	A5FF99	A5FF99		7	7	34.5	30.859	0	38.776	57	1
	0.771919	0.771172	A5FFC0	A5FFC0		8	8	15.1	91.155	0	29.344	32	0
	1.1047	1.24875	A5FFD2	A5FFD2		8	8	25.8	48.712	0	83.958	21	0
	0.751032	1.28458	A5FFD3	A5FFD3		7	7	26.7	44.631	0	66.929	37	1
	0.191736	0.534833	A5FFE1;A5FFC9	A5FFE1		5	5	33.5	24.971	0	29.753	18	0
	1.44897	-0.473436	A5FFF0	A5FFF0		14	14	57.9	41.18	0	163.52	153	0
	0.148821	-0.140608	A5FFH0	A5FFH0		5	5	18.7	38.014	0	27.662	14	3
	0.659008	0.301934	A5FFI7	A5FFI7		35	35	37.9	124.1	0	235.75	257	0
	0.617874	0.399455	A5FFI8	A5FFI8		5	5	22.1	34.424	0	13.562	21	0
	0.6707	0.875999	A5FFM7	A5FFM7		13	13	44.5	54.99	0	128.27	253	0
	0.162178	0.0974464	A5FFM8	A5FFM8		33	33	56	89.511	0	323.31	470	0
	0.954339	1.37278	A5FFN3	A5FFN3		4	4	19.9	20.384	0	12.346	38	0
	0.378816	0.362014	A5FFN4	A5FFN4		14	14	46.1	56.914	0	246.69	139	0
	0.536505	0.565239	A5FFN6	A5FFN6		4	4	9.4	64.98	0	54.142	47	1
	0.0239687	0.0139503	A5FFP0	A5FFP0		36	36	32.2	122.83	0	323.31	534	0
	0.507871	-0.520156	A5FFP2	A5FFP2		2	2	18.3	19.514	0	13.797	28	1
	0.0436225	-0.0395247	A5FFP9	A5FFP9		9	9	59.7	20.727	0	90.349	131	0
	1.07365	-0.202157	A5FFQ0	A5FFQ0		8	8	43.9	28.884	0	100.87	131	0
+	3.58216	-0.748032	A5FFQ8	A5FFQ8		10	10	31.5	38.019	0	60.038	129	0
	0.40058	-0.422743	A5FFQ9	A5FFQ9		38	38	42.8	114.26	0	298.18	303	0
+	3.87257	-3.58521	A5FFR0	A5FFR0		6	6	13.8	48.821	0	16.587	35	0
	0.531475	0.963103	A5FFS1	A5FFS1		10	10	31	39.356	0	82.894	42	0
	1.09666	0.655966	A5FFS2	A5FFS2		13	13	54.5	30.436	0	131.15	244	0
	0.0742111	-0.0581411	A5FFS5	A5FFS5		30	30	47.9	88.602	0	236.82	202	0
	0.370774	-0.692984	A5FFS7	A5FFS7		9	9	46.2	20.361	0	37.972	112	0
	0.00545919	0.00371043	A5FFS8	A5FFS8		8	8	34.2	34.208	0	103.82	69	0
	0.312297	-0.243704	A5FFT2	A5FFT2		31	31	55.5	82.25	0	247.18	291	0
	0.496388	0.522524	A5FFT5	A5FFT5		22	22	51.3	63.499	0	215.08	254	0
	0.106953	0.14195	A5FFT7	A5FFT7		12	12	47.6	38.288	0	100.2	77	0
	0.355987	0.281577	A5FFT8	A5FFT8		4	4	28	17.918	0	21.76	25	4
	0.163768	0.0921771	A5FFT9	A5FFT9		6	6	46.3	20.749	0	42.214	62	0
	0.277871	0.37086	A5FFU0	A5FFU0		7	7	47.5	28.125	0	163.07	49	0
	0.281933	-0.266719	A5FFU1	A5FFU1		22	22	57	51.702	0	308.01	375	0
	0.141379	-0.146376	A5FFU3	A5FFU3		12	12	42.3	47.534	0	92.455	101	0
+	3.37495	2.07391	A5FFU4	A5FFU4		14	14	32.1	60.169	0	71.065	93	0
	0.271526	0.692767	A5FFU5	A5FFU5		3	3	25.2	15.354	0	29.623	12	4
	1.25728	1.6684	A5FFU7	A5FFU7		8	8	24.1	43.948	0	36.748	31	1
	0.154845	-0.34603	A5FFV3	A5FFV3		1	1	14.1	15.795	0	7.6221	35	0
	0.790795	0.650492	A5FFV4	A5FFV4		8	8	49	29.736	0	94.518	240	0
	0.597499	0.461409	A5FFV6	A5FFV6		11	11	42.4	33.42	0	57.092	68	0
	0.329688	-0.169563	A5FFW1	A5FFW1		11	11	22.8	76.319	0	47.461	60	0
	0.293439	0.239362	A5FFW2	A5FFW2		10	10	51.2	25.971	0	124.23	173	0
	0.516263	0.445318	A5FFW4	A5FFW4	SLP	4	4	16.1	49.677	0	33.171	35	0
+	2.19999	1.67191	A5FFW6	A5FFW6		6	6	28.8	31.298	0	58.163	37	2
	1.22825	-0.955303	A5FFX0	A5FFX0		8	8	33.7	38.161	0	55.803	39	1
	0.262523	0.347674	A5FFX9	A5FFX9		9	9	34.9	42.974	0	87.687	67	0
	0.932133	-0.330854	A5FFY2	A5FFY2		18	18	41.4	71.885	0	99.163	159	0
	0.959416	0.675436	A5FFY3	A5FFY3		17	17	48.5	54.049	0	117.79	106	0
	0.478648	0.328446	A5FFY4	A5FFY4		7	7	39.9	20.064	0	29.775	40	0
	1.52413	0.775253	A5FFY5	A5FFY5		7	7	16.7	61.331	0	42.121	26	0
	1.47471	1.51713	A5FFY7	A5FFY7		9	9	35.2	40.797	0	41.81	55	0
	0.91008	0.50795	A5FFY8	A5FFY8		11	11	39.4	42.944	0	50.303	51	0
	0.471583	0.239929	A5FFY9	A5FFY9		20	20	39.5	61.835	0	106.26	288	0
	0.00782108	0.0124429	A5FFZ1	A5FFZ1		15	15	45	49.594	0	66.46	73	0
+	2.78746	1.33824	A5FFZ2	A5FFZ2		14	14	52.1	47.239	0	113.19	161	0
	0.446	0.394549	A5FG03	A5FG03		5	5	17.7	48.879	0	52.11	55	0
	0.324564	-0.365332	A5FG06	A5FG06		17	17	48	58.855	0	166.35	148	0
	1.85981	-0.955269	A5FG12	A5FG12		6	6	27.3	32.296	0	51.166	36	0
	0.219675	0.172525	A5FG14	A5FG14		8	8	36.4	36.092	0	50.887	50	0
	0.534149	-0.71405	A5FG15	A5FG15		17	17	35.4	74.411	0	71.844	91	0
	0.978593	-0.749728	A5FG34	A5FG34		6	6	49.6	15.74	0	45.403	32	0
	0.346756	-0.312129	A5FG35	A5FG35		10	10	41.6	36.617	0	84.183	97	0
	0.00106587	-0.000673294	A5FG36	A5FG36		9	9	27.8	54.545	0	56.369	42	0
	0.110236	0.127556	A5FG37	A5FG37		9	9	35.8	40.028	0	90.866	39	0
	0.480242	-0.364667	A5FG39	A5FG39		19	19	60.4	44.524	0	172.36	353	0
+	4.10483	0.449816	A5FG40	A5FG40		22	22	45.5	65.744	0	308.05	287	0
	0.0812294	0.0364933	A5FG43	A5FG43		6	6	36.6	20.859	0	36.225	57	0
	0.666418	0.482189	A5FG46	A5FG46		8	8	62.3	18.172	0	121.02	136	0
	0.0950949	0.087499	A5FG47	A5FG47		26	26	38.4	98.601	0	209.92	191	0
	0.458198	0.453633	A5FG50	A5FG50		16	16	50.7	56.134	0	140.45	141	0
	0.0100519	-0.0101318	A5FG52	A5FG52		7	7	42.3	18.017	0	42.28	109	0
	0.905473	1.04917	A5FG54	A5FG54		4	4	23	18.736	0	45.139	64	0
	0.332447	-0.497828	A5FG62	A5FG62		9	9	45.1	26.276	0	106.23	110	0
	0.101229	0.146017	A5FG64	A5FG64		6	6	27.1	31.042	0	42.602	57	0
	0.324647	0.340393	A5FG69	A5FG69		7	7	30.3	32.945	0	38.014	61	0
	0.896222	-0.463386	A5FG70	A5FG70		4	4	11.9	30.858	0	10.947	33	2
	0.440889	0.779538	A5FG80	A5FG80		2	2	11	33.499	0	25.623	21	1
	0.131597	0.134546	A5FG81	A5FG81		38	38	65.1	66.071	0	323.31	1223	0
	0.198618	-0.132241	A5FG89	A5FG89		37	37	52	91.374	0	323.31	369	0
	0.557032	-0.38556	A5FG91	A5FG91		4	4	19.1	26.036	0	26.479	16	3
	0.434466	-0.253629	A5FGA1	A5FGA1		8	8	57.2	28.986	0	105.18	128	0
	1.32273	-0.813634	A5FGA3	A5FGA3		4	4	18.8	25.115	0	20.981	24	1
	0.531093	-0.670973	A5FGA9	A5FGA9		7	7	33.3	32.281	0	19.789	38	0
	0.0472266	-0.0160007	A5FGB0	A5FGB0		18	18	57.3	40.325	0	134.06	264	0
	1.32723	-0.439967	A5FGB1	A5FGB1		18	18	62.2	47.841	0	269.76	163	0
	0.455609	0.272778	A5FGB4	A5FGB4		12	12	49.2	40.502	0	207.52	143	0
	0.620236	0.245021	A5FGB5	A5FGB5		6	6	37.9	26.515	0	66.13	49	0
	0.649316	-0.32068	A5FGB6	A5FGB6		17	17	61.1	36.031	0	184.27	269	0
	1.30056	1.8312	A5FGB8	A5FGB8		10	10	44.8	31.481	0	31.818	31	2
	0.963166	-0.14178	A5FGC2	A5FGC2		32	32	39.2	113.71	0	323.31	381	0
	0.758158	0.767623	A5FGC4	A5FGC4		8	8	45	23.875	0	66.32	45	0
	0.0251213	-0.019001	A5FGC6	A5FGC6		9	9	31.7	40.841	0	93.874	115	0
	0.575097	-0.293255	A5FGC7	A5FGC7		21	21	45.1	63.655	0	169.29	219	0
+	3.4113	-2.01669	A5FGD1	A5FGD1	SLP	18	18	49.6	56.135	0	116.51	101	0
	1.54207	1.18118	A5FGE0	A5FGE0		15	15	41.4	51.304	0	90.219	66	0
+	2.25078	-1.25504	A5FGE1	A5FGE1		14	14	66.8	31.762	0	112.64	125	0
	0.0543627	0.0513852	A5FGE2	A5FGE2		7	7	16.8	67.746	0	63.762	61	0
	1.00411	1.20009	A5FGK6	A5FGK6		3	3	8.7	37.598	0	15.169	27	1
	0.0801822	0.112275	A5FGK9	A5FGK9		3	3	29	16.734	0	27.213	38	0
	0.621508	-0.165405	A5FGL1	A5FGL1		32	32	64.9	67.394	0	323.31	1195	0
	0.664243	0.499367	A5FGL3;A5FDV7	A5FGL3		5	5	12.9	48.465	0	26.273	34	0
	0.18492	-0.42336	A5FGL5	A5FGL5		5	5	25.9	22.982	0	39.008	69	0
	0.345513	0.201668	A5FGL6	A5FGL6		10	10	36.9	39.685	0	75.417	35	0
	1.2168	0.568874	A5FGL7	A5FGL7		6	6	32	23.284	0	33.671	39	0
	1.92162	0.87423	A5FGL8	A5FGL8		18	18	56.7	47.068	0	153.84	197	0
	1.22064	0.812641	A5FGM2	A5FGM2		6	6	22.1	38.255	0	35.785	20	1
	0.636715	-0.470263	A5FGM3	A5FGM3		5	5	19.1	31.136	0	45.782	30	0
	0.507741	0.458105	A5FGM8	A5FGM8		15	15	42.2	51.422	0	87.101	131	0
	0.667447	-0.443965	A5FGN3	A5FGN3		5	5	26	36.085	0	33.04	41	1
	0.246339	0.0374285	A5FGN4	A5FGN4		31	31	56	70.716	0	323.31	711	0
	0.0066186	0.0686169	A5FGN5	A5FGN5		4	4	35.8	14.081	0	31.222	22	5
	0.0109603	-0.0300191	A5FGN7	A5FGN7		5	5	36.2	14.41	0	26.474	26	1
	0.819278	0.425514	A5FGN8	A5FGN8		5	5	27.1	23.746	0	23.568	36	0
	0.00645543	0.0135307	A5FGN9	A5FGN9		7	7	31	25.06	0	20.005	29	0
+	2.26008	-1.53091	A5FGP3	A5FGP3		8	8	16.4	62.308	0	28.616	29	1
	1.29234	0.596938	A5FGP4	A5FGP4		10	10	19.7	69.837	0	83.418	55	0
	0.880117	0.19987	A5FGP6	A5FGP6		12	12	62.3	29.87	0	121.08	131	0
	0.285281	-0.46456	A5FGP8	A5FGP8		9	9	52.5	24.34	0	111.25	126	0
	0.0511811	-0.0350374	A5FGQ1	A5FGQ1		13	13	40.6	46.737	0	166.21	221	0
	0.0501095	0.0721633	A5FGQ3	A5FGQ3		21	21	40.1	77.751	0	199.23	285	0
	0.519143	-0.452847	A5FGQ5	A5FGQ5		11	11	55.8	28.267	0	130.41	187	0
	0.555283	0.28787	A5FGQ6	A5FGQ6		8	8	23.3	55.022	0	47.907	80	0
+	1.96973	1.40688	A5FGQ8	A5FGQ8		10	10	47.7	32.781	0	54.451	44	0
	0.112351	-0.0681356	A5FGR1	A5FGR1		11	11	68.7	24.641	0	128.64	138	0
	0.315767	0.573787	A5FGR2	A5FGR2		3	3	14.4	47.726	0	24.204	42	1
	0.220848	0.141799	A5FGR6	A5FGR6		20	20	51	50.158	0	177.16	294	0
	0.210183	0.195284	A5FGR7	A5FGR7		48	48	63	95.641	0	323.31	963	0
	0.370442	-0.297471	A5FGR8	A5FGR8		38	38	48.5	98.775	0	323.31	349	0
	0.838007	1.03356	A5FGS0	A5FGS0		6	6	57.7	18.932	0	23.31	22	3
	0.367013	-0.718422	A5FGS4	A5FGS4		23	23	26.7	104.62	0	115.08	123	0
	1.18313	0.916556	A5FGS5	A5FGS5		8	8	35	47.496	0	61.347	44	0
	0.274526	-0.90732	A5FGS7	A5FGS7		4	4	16.9	26.671	0	28.474	28	2
	0.180505	-0.511759	A5FGS9	A5FGS9		9	9	45.8	39.493	0	55.108	26	0
	0.0843667	-0.0981547	A5FGU0	A5FGU0		6	6	52.8	11.986	0	81.794	60	0
	0.0531182	-0.0849285	A5FGU1	A5FGU1		15	15	28.7	78.921	0	80.393	39	0
	1.18598	0.326297	A5FGU2	A5FGU2		6	6	20.5	38.803	0	34.599	42	0
+	2.37039	2.25797	A5FGU7	A5FGU7		11	11	56.4	18.06	0	127	110	0
	0.143693	-0.19046	A5FGV0	A5FGV0		9	9	21.4	59.066	0	53.843	41	0
	0.000181996	0.000272115	A5FGV4	A5FGV4		9	9	15.9	84.397	0	94.066	48	0
	1.13853	0.925663	A5FGV5	A5FGV5		9	9	70.4	22.41	0	175.88	200	0
	0.327104	-0.496468	A5FGV6	A5FGV6		13	13	68.3	17.764	0	116.7	288	0
	0.281296	0.942244	A5FGV8	A5FGV8		4	4	18.1	25.018	0	10.435	26	5
+	3.52809	-4.07537	A5FGV9	A5FGV9		27	27	39.9	89.463	0	146.36	176	0
+	3.67172	-3.80021	A5FGW0	A5FGW0		18	18	24.5	82.731	0	210.12	333	0
+	3.68114	-3.8346	A5FGW1	A5FGW1		17	17	52.1	35.463	0	205.63	261	0
+	4.09772	-4.67451	A5FGW2	A5FGW2		14	14	33.3	54.418	0	67.421	78	1
	0.125563	-0.0582714	A5FGW3	A5FGW3		24	24	69.2	41.538	0	213.89	328	0
	0.109518	-0.05196	A5FGW4	A5FGW4		10	10	49	28.763	0	152.61	122	0
	0.364926	0.349898	A5FGW5	A5FGW5		8	8	33.8	27.865	0	30.106	39	0
	0.176483	-0.192754	A5FGW7	A5FGW7		12	12	57.2	29.319	0	146.32	132	0
+	3.7941	-3.23227	A5FGW8	A5FGW8		8	8	41.8	24.607	0	44.457	87	0
	0.539891	0.233419	A5FGX2	A5FGX2		21	21	56.3	55.292	0	254.51	598	0
	0.161084	0.28452	A5FGX4	A5FGX4		6	6	48.7	21.156	0	50.022	94	0
	0.191186	0.099254	A5FGX5	A5FGX5		15	15	42.2	43.879	0	89.572	134	0
	0.528753	0.413843	A5FGX6	A5FGX6		8	8	27.6	36.526	0	66.187	157	0
	0.276563	-0.337673	A5FGX7	A5FGX7		9	9	35.5	32.039	0	40.392	91	0
	0.138548	-0.0849082	A5FGX8	A5FGX8		11	11	40.5	35.253	0	88.262	84	0
	0.947233	0.365504	A5FGX9	A5FGX9		14	14	44.9	41.334	0	105.49	91	0
	0.211508	0.0986799	A5FGY0	A5FGY0		13	13	61.2	30.48	0	172.28	168	0
	1.65674	0.758593	A5FGY5	A5FGY5		6	6	33	26.857	0	67.377	73	0
	0.340579	0.26491	A5FGY8	A5FGY8		10	10	65	20.923	0	43.616	70	0
	0.5356	0.556756	A5FGY9	A5FGY9		9	9	48.7	36.789	0	163.05	180	0
	0.195099	0.208327	A5FGZ0	A5FGZ0		8	8	69.2	20.087	0	79.045	62	0
	0.713568	0.382245	A5FGZ1	A5FGZ1		19	19	52.3	53.871	0	212.54	318	0
	0.574206	-0.568034	A5FGZ2	A5FGZ2		7	7	23.4	39.977	0	66.988	87	0
	1.08763	-0.946496	A5FGZ4	A5FGZ4	OMP	6	6	25.5	31.222	0	54.515	47	1
	0.0492117	0.070631	A5FH00	A5FH00		11	11	39	44.406	0	100.64	163	0
	0.769804	-0.165449	A5FH12	A5FH12		26	26	55.6	70.912	0	262.11	270	0
	0.329879	-0.190348	A5FH14	A5FH14		29	29	38.6	103.33	0	197.77	236	0
	0.584894	0.521883	A5FH20	A5FH20		15	15	57.1	40.297	0	156.13	74	0
	0.590408	0.493696	A5FH27	A5FH27		17	17	73.7	33.464	0	195.82	262	0
	0.192955	-0.135455	A5FH28	A5FH28		12	12	48.6	38.871	0	107.22	77	0
	0.00786778	0.007768	A5FH33	A5FH33		18	18	50.2	51.239	0	222.11	343	0
+	2.48119	0.759499	A5FH34	A5FH34		4	4	33.1	29.098	0	54.737	22	2
	0.263664	0.517302	A5FH35	A5FH35		5	5	32.9	33.214	0	51.788	53	0
	0.432224	0.696303	A5FH38	A5FH38		2	2	15.2	12.126	0	4.3786	25	2
	0.177233	-0.398952	A5FH41	A5FH41		4	4	38.9	19.557	0	27.788	60	0
	1.74492	0.934851	A5FH44	A5FH44		4	4	25.1	23.804	0	39.955	29	0
	0.391978	-0.323751	A5FH47	A5FH47		15	15	51.2	44.835	0	70.546	90	0
	0.250074	0.233019	A5FH48	A5FH48		18	18	38.8	72.543	0	120.28	152	0
	0.146833	0.0972366	A5FH51	A5FH51		4	4	17.9	24.714	0	13.82	16	1
	0.231779	0.0793775	A5FH54	A5FH54		17	17	45.3	56.233	0	146.96	144	0
	0.20858	0.132135	A5FH56	A5FH56	OMP	25	25	37.8	109.2	0	178.52	130	0
	0.8312	0.62335	A5FH57	A5FH57	SLP	11	11	29.5	55.282	0	122.62	61	0
	0.757772	0.442694	A5FH58	A5FH58	SLP	12	12	29.5	57.5	0	83.361	83	0
	0.00339434	0.0094649	A5FH59	A5FH59	SLP	11	11	29.9	59.726	0	110.37	89	0
	0.0867266	0.176062	A5FH63	A5FH63		4	4	47.1	12.258	0	15.166	43	0
	0.294111	0.259455	A5FH64	A5FH64		16	16	29.8	91.543	0	148.84	158	0
	0.592156	0.454038	A5FH65	A5FH65		15	15	59.5	48.838	0	149.96	113	0
	0.438755	0.272217	A5FH69	A5FH69		36	35	49.1	104.27	0	227.33	246	0
	1.22456	-0.569439	A5FH70	A5FH70		11	11	14.1	105.28	0	49.162	46	0
+	3.31441	-6.61649	A5FH72	A5FH72		4	4	21.6	22.632	0	31.978	50	0
+	1.96532	-6.20747	A5FH74	A5FH74		14	14	52.4	51.988	0	191.63	144	0
	0.556336	0.534203	A5FH75	A5FH75		14	14	46.5	46.653	0	199.75	185	0
	0.994106	0.818014	A5FH77	A5FH77		14	14	49.7	43.753	0	145.35	257	0
	0.232115	-0.150941	A5FH79	A5FH79		13	13	39.7	55.544	0	210.3	315	0
	0.791573	0.454184	A5FH80	A5FH80		3	3	18.1	29.034	0	36.026	34	0
	0.543702	-0.753604	A5FH82	A5FH82		6	6	61.8	18.659	0	60.646	163	0
	0.760209	-0.507358	A5FH86	A5FH86		15	15	48.4	53.295	0	175.94	148	0
	0.176653	-0.102606	A5FH88	A5FH88		29	29	56.6	71.168	0	323.31	573	0
	0.348397	-0.778664	A5FH93	A5FH93		5	5	27.4	15.346	0	6.1492	48	0
	0.00481224	0.00399399	A5FH94	A5FH94		5	5	22.3	34.023	0	17.24	34	0
	0.0297977	-0.0311413	A5FH98	A5FH98		12	12	52.4	31.361	0	71.77	124	0
+	2.67819	0.972635	A5FHA4	A5FHA4		15	15	44.9	59.808	0	87.322	88	0
	0.294363	-0.433645	A5FHA5	A5FHA5		22	22	36.5	72.417	0	184.47	336	0
	0.0295473	0.0341009	A5FHB4	A5FHB4		14	14	42.8	56.396	0	85.538	68	0
	0.651759	0.330285	A5FHB6	A5FHB6		18	18	35.1	76.998	0	169.4	89	0
	0.930402	1.10742	A5FHB8	A5FHB8		27	27	64	72.202	0	175.34	185	0
	0.418712	0.553262	A5FHB9	A5FHB9		9	8	38.4	39.945	0	83.295	89	0
	0.0852028	0.0564715	A5FHC0	A5FHC0		23	22	76.2	39.066	0	249.45	475	0
	0.144559	-0.178401	A5FHC1	A5FHC1		8	8	38.1	24.395	0	54.257	101	0
	0.667725	-0.735198	A5FHC7	A5FHC7		28	28	54.1	69.179	0	259.56	416	0
	0.21851	0.261997	A5FHD4	A5FHD4		7	7	28.6	43.025	0	20.447	44	0
	0.366152	-0.596529	A5FHE0	A5FHE0		6	6	20.7	36.657	0	22.695	50	0
	1.31078	-0.894506	A5FHE1	A5FHE1		9	9	45.3	37.989	0	99.509	64	0
	0.0419109	-0.0668901	A5FHE2	A5FHE2		36	36	60.2	82.104	0	323.31	513	0
	0.881098	-0.46203	A5FHF8	A5FHF8		3	3	21	15.476	0	7.5839	20	5
	0.0753169	-0.0876433	A5FHG1	A5FHG1		48	48	55.4	128.23	0	323.31	538	0
	0.387113	-0.243417	A5FHG9	A5FHG9		10	10	46.9	25.834	0	86.536	201	0
	0.81681	0.612915	A5FHH5	A5FHH5		17	17	30.8	68.776	0	87.264	81	0
+	3.00745	-5.13088	A5FHI0	A5FHI0	OMP	17	17	34.4	79.473	0	109.42	82	2
	0.358387	-0.310488	A5FHI8	A5FHI8		12	12	46.9	40.491	0	222.9	122	0
	0.190569	0.0817808	A5FHJ6	A5FHJ6		6	6	39.1	19.833	0	77.546	72	0
	1.22754	-1.38341	A5FHJ9	A5FHJ9		7	7	48.4	17.875	0	73.385	93	0
+	2.98047	-1.25969	A5FHK7	A5FHK7	OMP	23	23	41.2	82.135	0	323.31	234	0
+	2.64662	-2.46509	A5FHK9	A5FHK9	OMP	27	27	49.2	89.455	0	209.01	74	1
	0.553368	-1.24006	A5FHL8	A5FHL8		5	5	37.9	18.009	0	39.673	44	1
	0.110951	0.0412534	A5FHM0	A5FHM0		17	17	29.1	100.28	0	124.05	116	0
	0.0553551	-0.146458	A5FHM3	A5FHM3		8	8	27.7	35.655	0	98.626	144	0
	0.809237	0.131484	A5FHM5	A5FHM5		16	16	41.3	55.211	0	86.786	54	0
	0.492686	-0.463434	A5FHM7	A5FHM7		9	9	49.8	25.313	0	79.028	103	0
+	3.43267	1.63135	A5FHN6	A5FHN6	OMP	18	18	44.8	65.816	0	233.82	185	0
	0.336416	0.127193	A5FHN9	A5FHN9		25	25	56.1	63.443	0	235.93	225	0
	0.867363	0.430964	A5FHP0	A5FHP0		13	13	29.1	60.538	0	76.024	110	0
	0.501628	0.045653	A5FHP2	A5FHP2		32	32	54.3	72.285	0	323.31	504	0
	1.21402	0.498706	A5FHP3	A5FHP3		10	10	46	32.561	0	67.394	62	0
	0.689644	-0.600382	A5FHP4	A5FHP4		41	41	42.1	108.38	0	323.31	1020	0
	0.306222	-0.488297	A5FHQ2	A5FHQ2		10	10	54.2	28.482	0	51.525	230	0
	0.914184	1.17048	A5FHQ3	A5FHQ3		42	42	51.4	114.94	0	323.31	441	0
	0.0570858	-0.0210896	A5FHQ4	A5FHQ4		6	6	18	47.094	0	34.714	39	1
	0.596995	0.38944	A5FHR3	A5FHR3		14	14	43	47.082	0	125.94	142	0
	1.11849	-0.508174	A5FHR5	A5FHR5		30	30	52	84.264	0	273.04	361	0
	0.135277	0.127473	A5FHR9	A5FHR9		9	9	24.8	49.969	0	68.896	55	0
	1.13813	0.391224	A5FHS1	A5FHS1		21	21	70.6	37.921	0	186.22	246	0
	0.936941	0.418275	A5FHS6	A5FHS6		14	14	43.5	51.901	0	172.32	134	0
	0.360372	-0.251508	A5FHT2	A5FHT2		9	9	36	38.112	0	133.13	131	0
	0.294468	-0.328734	A5FHT6	A5FHT6		6	6	33.9	15.337	0	21.038	78	0
	0.111923	-0.0754674	A5FHT7	A5FHT7		14	14	29.1	66.937	0	123.04	132	0
	0.431975	0.952044	A5FHT8	A5FHT8		20	20	70.2	42.863	0	323.31	331	0
	0.57728	0.306165	A5FHT9	A5FHT9		14	14	50.5	35.241	0	71.762	126	0
	0.0617697	0.108525	A5FHU0	A5FHU0		3	3	40.7	10.195	0	32.072	224	0
	0.851017	1.24334	A5FHU1	A5FHU1		4	4	22.1	23.133	0	18.443	26	3
	0.370981	-0.213723	A5FHU2	A5FHU2		17	17	43.3	47.768	0	169.22	278	0
	0.310687	-0.311563	A5FHU6	A5FHU6		9	9	41.6	33.471	0	55.56	106	0
	0.0655875	-0.0569547	A5FHU7	A5FHU7		3	3	47.1	11.152	0	24.562	97	0
+	2.26194	-0.980823	A5FHV4	A5FHV4		27	27	52.3	80.136	0	323.31	398	0
	0.120227	0.165854	A5FHV5	A5FHV5		7	7	51.7	13.334	0	65.428	508	0
	0.712279	0.545618	A5FHX1	A5FHX1		12	12	25.5	75.84	0	85.104	30	0
	1.13702	1.05327	A5FHX6	A5FHX6		6	6	18.2	52.981	0	54.161	26	0
	0.96371	0.739958	A5FHX7	A5FHX7		19	19	17.1	168.85	0	100.52	98	0
	0.185029	0.552227	A5FHX8	A5FHX8		15	15	49.6	43.066	0	252.01	182	0
	0.500776	0.856072	A5FHY9	A5FHY9		9	9	33.9	45.615	0	62.713	54	0
	1.26236	-0.515864	A5FHZ5	A5FHZ5		14	14	45.6	46.127	0	134.85	97	0
	1.53886	0.575254	A5FHZ7;A5FID0	A5FHZ7		23	23	40	76.528	0	208.38	250	0
	0.0391579	0.0282847	A5FI06	A5FI06		24	21	31.4	107.75	0	145.61	158	0
	0.373266	-0.270587	A5FI07	A5FI07		8	8	15.6	70.698	0	93.291	71	0
	0.859695	-0.441515	A5FI08	A5FI08		14	14	48.8	45.288	0	113.26	103	0
	0.029336	0.0335878	A5FI10	A5FI10		21	21	62.1	49.816	0	313.95	539	0
	0.820831	-0.566252	A5FI19	A5FI19		9	9	54.1	20.799	0	143.02	170	0
	0.549461	-0.523848	A5FI21	A5FI21		9	9	11.6	111.76	0	36.794	43	1
	1.06834	0.565087	A5FI22	A5FI22		10	10	49.3	24.544	0	45.049	67	0
	0.417939	-0.256173	A5FI23	A5FI23		30	30	48.8	90.878	0	310.53	384	0
	0.682907	0.682184	A5FI25	A5FI25		8	8	80.6	17.048	0	85.375	81	0
	1.16591	0.619642	A5FI28	A5FI28		17	17	93.9	23.595	0	244.15	548	0
	0.678851	0.791185	A5FI31	A5FI31		3	3	26.5	14.721	0	10.505	24	0
	0.327336	0.229605	A5FI32	A5FI32		8	8	28.5	41.801	0	45.944	23	0
	0.694345	0.693601	A5FI33	A5FI33		7	7	22.4	55.051	0	126.98	86	0
	0.109655	0.153021	A5FI58	A5FI58		7	7	50	25.284	0	53.421	46	1
	0.309816	-0.715464	A5FI60	A5FI60		7	7	11.6	79.25	0	49.528	15	3
	1.56091	-0.901524	A5FI89	A5FI89		11	11	17.5	88.432	0	109.39	162	0
	1.56502	-0.97492	A5FI96	A5FI96	SLP	7	7	18.6	57.802	0	40.041	36	0
	0.152269	0.196501	A5FIA1	A5FIA1	SLP	6	6	21.9	41.526	0	70.856	60	0
	0.132628	-0.183267	A5FIA9	A5FIA9		4	4	26.2	27.387	0	19.494	16	4
	0.107688	0.455039	A5FIB0	A5FIB0		3	3	11.6	41.696	0	12.971	29	4
	0.931356	0.269701	A5FIB9	A5FIB9		8	8	29.7	35.903	0	55.354	37	0
	0.313321	0.282554	A5FIC2	A5FIC2		8	8	7.8	151.98	0	32.783	24	0
	0.0563318	-0.0828317	A5FIC8	A5FIC8	SLP	12	12	34.4	42.27	0	42.855	63	0
	0.104078	0.111014	A5FIE5	A5FIE5		12	12	39	42.174	0	81.508	74	0
+	2.23551	2.15005	A5FIF4	A5FIF4		9	9	34.9	37.716	0	64.635	58	0
	0.092858	0.142395	A5FIF7	A5FIF7		6	6	47	19.789	0	50.759	90	0
	0.626861	0.2268	A5FIF8	A5FIF8		18	18	39.4	73.05	0	163.87	227	0
	0.0781043	-0.169079	A5FIF9	A5FIF9		8	8	16.9	61.736	0	84.79	111	0
	0.177306	0.328685	A5FIG1	A5FIG1		11	11	27.1	50.613	0	50.112	54	0
	0.692252	0.63362	A5FIH1	A5FIH1		14	14	26.7	62.229	0	64.617	74	0
	0.0240547	0.045716	A5FII2	A5FII2		4	4	27.7	20.061	0	28.345	31	0
	0.363977	-0.649371	A5FII5	A5FII5		13	13	38.3	54.055	0	103.68	66	0
	0.200711	0.236393	A5FII6	A5FII6		17	17	69.1	35.479	0	228.75	179	0
	0.632957	-0.277523	A5FII7	A5FII7		29	29	45.1	100.41	0	299.39	356	0
	2.20493	-0.572249	A5FII8	A5FII8		22	22	39.9	82.419	0	266.56	173	0
	0.369774	-0.260099	A5FIJ0	A5FIJ0		14	14	64.6	24.331	0	191.51	980	0
	0.0177798	-0.0391642	A5FIJ1	A5FIJ1		7	7	70.1	17.918	0	187.51	127	0
	0.0427677	0.0733973	A5FIJ2	A5FIJ2		9	9	78	12.665	0	88.1	401	0
	0.997823	0.2784	A5FIJ3	A5FIJ3		72	72	68.6	142.68	0	323.31	1927	0
	0.922729	0.318011	A5FIJ4	A5FIJ4		87	87	66	160.13	0	323.31	2402	0
	0.90657	0.631973	A5FIJ7	A5FIJ7		13	13	33.6	60.63	0	118.95	26	0
	0.497784	-0.297209	A5FIJ8	A5FIJ8		5	5	55	11.782	0	48.84	62	0
	1.15948	0.255984	A5FIJ9	A5FIJ9		23	23	65.6	43.051	0	323.31	1281	0
	0.549483	-0.636115	A5FIK0	A5FIK0		2	2	35.4	7.3465	0	23.225	47	1
	0.739856	0.484397	A5FIK1	A5FIK1		12	12	64.5	20.477	0	133.66	338	0
	0.0995329	-0.130961	A5FIK2	A5FIK2		10	10	73.1	15.411	0	66.135	510	0
	0.522127	-0.332772	A5FIK3	A5FIK3	OMP	25	25	54.3	76.787	0	266.03	243	0
	0.986185	0.435926	A5FIK4	A5FIK4		18	18	56.1	50.279	0	108.35	137	0
	0.149556	-0.38669	A5FIK7	A5FIK7		4	4	5.9	52.364	0	12.206	59	0
	0.162256	0.185495	A5FIK9	A5FIK9		5	5	19.5	41.473	0	43.787	38	0
	0.742763	-1.24402	A5FIL0	A5FIL0		3	3	39.1	7.4177	0	5.6042	50	0
	0.477015	-0.42463	A5FIL3	A5FIL3		21	21	44.3	64.699	0	132.59	107	0
	1.27642	-0.684703	A5FIL5	A5FIL5		4	4	21.2	28.08	0	18.35	32	1
	0.0639816	-0.0338815	A5FIM2	A5FIM2		13	13	48.3	33.122	0	94.161	136	0
	0.195829	0.337635	A5FIM3	A5FIM3		6	6	22.9	45.982	0	25.007	17	0
	0.161586	-0.241907	A5FIN2	A5FIN2		8	8	35.4	20.321	0	54.162	144	0
	0.841192	0.277756	A5FIN6	A5FIN6		28	28	49.6	65.371	0	201.21	232	0
	0.596308	0.390018	A5FIP2	A5FIP2		8	8	42.1	24.093	0	30.332	47	0
	0.348851	0.27486	A5FIP3	A5FIP3		9	9	72.3	15.375	0	33.547	71	0
	0.149946	0.111607	A5FIP4	A5FIP4		10	10	48.5	28.726	0	65.056	120	0
	0.172799	0.0774485	A5FIP6;REV__A5FND0	A5FIP6		14	14	75.8	21.627	0	201.25	182	0
	0.0559126	-0.10751	A5FIP7	A5FIP7		3	3	36.4	12.911	0	14.84	35	0
	0.784499	0.894527	A5FIP8	A5FIP8		8	8	37.8	36.513	0	73.218	65	0
	0.251344	0.168372	A5FIP9	A5FIP9		32	32	52	98.109	0	323.31	325	0
	1.16858	0.444216	A5FIQ6	A5FIQ6	OMP	12	12	20	92.04	0	70.686	35	0
	1.786	0.670158	A5FIQ9	A5FIQ9		12	12	51.9	34.007	0	106.27	137	0
	0.0887071	-0.219418	A5FIR0	A5FIR0		23	23	51.3	49.686	0	195.8	224	0
	0.563254	-0.491289	A5FIR5	A5FIR5		2	2	18.1	21.089	0	17.076	27	1
+	3.10061	-1.49622	A5FIR6	A5FIR6		16	16	46.1	56.849	0	263.32	227	0
+	3.16607	-1.32645	A5FIR7	A5FIR7		15	15	51.7	42.496	0	165.69	200	0
	1.16603	0.432439	A5FIR9	A5FIR9		25	25	52.7	72.979	0	307.26	327	0
	0.788885	-0.187351	A5FIS7	A5FIS7		15	15	61.3	41.32	0	229.27	224	0
	0.887101	-1.44852	A5FIS8	A5FIS8		21	21	49.8	52.667	0	323.31	539	0
	0.759014	-2.05798	A5FIS9	A5FIS9		9	9	51.2	22.766	0	245.02	130	0
	1.16831	-1.55462	A5FIT0	A5FIT0		29	29	56.3	54.789	0	312.55	689	0
	1.54452	-1.9897	A5FIT1	A5FIT1		23	16	61.7	37.795	0	237.71	236	0
	0.307879	0.980707	A5FIT2	A5FIT2		13	6	37.7	38.087	0	70.861	17	2
	0.168708	-0.31839	A5FIT4	A5FIT4		2	2	16.5	14.239	0	18.022	47	1
	0.664466	-0.852865	A5FIT6	A5FIT6		4	4	45.1	9.7762	0	21.446	36	0
	0.480112	-1.24517	A5FIT7	A5FIT7		2	2	38.4	11.418	0	35.24	37	1
	0.127202	0.132191	A5FIT8	A5FIT8		9	9	32.4	64.15	0	44.106	41	0
	0.495048	0.593377	A5FIT9	A5FIT9		5	5	48.8	19.235	0	84.975	70	0
	0.295524	0.211412	A5FIU0	A5FIU0		16	16	49.6	47.55	0	121.26	95	0
	0.114001	0.0786966	A5FIU3	A5FIU3		31	31	44.9	94.102	0	323.31	355	0
	0.132077	-0.17963	A5FIU4	A5FIU4		6	6	21.9	43.733	0	22.273	11	2
	0.341225	-0.278624	A5FIV1	A5FIV1		36	36	77.3	57.115	0	323.31	2543	0
	0.415962	0.183407	A5FIW5	A5FIW5		15	15	47.2	47.65	0	113.74	115	0
	0.168754	0.124604	A5FIW7	A5FIW7		8	8	53.9	26.559	0	55.893	69	0
	0.917222	-1.08905	A5FIW9	A5FIW9		10	10	43.8	27.913	0	65.548	52	0
	0.218239	0.134961	A5FIX0	A5FIX0		16	16	49.4	51.523	0	270.01	324	0
	0.223578	-0.120412	A5FIX1	A5FIX1		29	29	64.7	72.375	0	323.31	386	0
	0.0712754	0.128544	A5FIX2	A5FIX2		4	4	43	15.951	0	38.99	48	0
	0.411722	0.337955	A5FIX6	A5FIX6		10	10	42.1	34.945	0	114.76	144	0
	0.899783	-1.16278	A5FIX8	A5FIX8		13	13	23.5	74.751	0	90.418	106	0
	0.815861	-0.720004	A5FIY0	A5FIY0		6	6	19.3	45.313	0	85.783	108	0
	0.649344	-0.202985	A5FIY3	A5FIY3		22	22	67.3	39.933	0	189.34	299	0
	0.171162	-0.359659	A5FIY5	A5FIY5		3	3	36.9	12.908	0	18.989	20	3
+	2.94847	1.10249	A5FIZ1	A5FIZ1		5	5	32.4	24.017	0	38.963	46	0
	0.117814	0.178227	A5FIZ2	A5FIZ2		8	8	47.6	28.663	0	114.61	135	0
	1.39556	0.926442	A5FIZ8	A5FIZ8	OMP	6	6	26.9	39.828	0	43.181	36	0
	0.968481	-0.159271	A5FIZ9	A5FIZ9		13	13	23.2	79.98	0	67.56	62	0
	0.199934	-0.31852	A5FJ00	A5FJ00		9	9	47.8	23.697	0	123.8	156	0
	0.245078	0.0888468	A5FJ01	A5FJ01		8	8	39.9	29.188	0	102.91	79	0
	2.32563	-0.334223	A5FJ02	A5FJ02		17	17	57.2	38.305	0	168.62	293	0
+	4.22816	-6.69324	A5FJ03	A5FJ03	OMP	21	21	66.9	53.535	0	323.31	253	0
	0.254281	-0.225507	A5FJ06	A5FJ06		12	12	39.3	39.63	0	125.23	119	0
	0.747897	0.536477	A5FJ08	A5FJ08		13	13	50.5	37.151	0	78.294	99	0
	1.2575	0.597893	A5FJ10	A5FJ10		28	28	45.1	85.272	0	190.12	181	0
	0.50855	0.475604	A5FJ11	A5FJ11		4	4	43.5	12.28	0	75.637	46	0
	1.60626	0.759296	A5FJ13	A5FJ13		10	10	52.6	24.543	0	27.886	79	0
	0.480372	-0.556573	A5FJ21	A5FJ21		8	8	37.3	28.375	0	49.327	102	0
	0.0547401	0.029466	A5FJ22	A5FJ22		25	25	31.7	111.12	0	145.14	190	0
	0.069504	0.0287406	A5FJ23	A5FJ23		19	19	79.8	29.991	0	146.92	316	0
	0.346454	-0.832139	A5FJ24	A5FJ24		9	9	35.7	30.119	0	61.887	110	0
	0.409931	-0.211931	A5FJ25	A5FJ25		8	8	25.7	47.048	0	60.661	80	0
	0.136777	-0.141359	A5FJ26	A5FJ26		14	14	46.5	55.874	0	114.35	148	0
	0.964512	-0.429749	A5FJ30	A5FJ30		24	24	55.6	59.673	0	314.83	503	0
	0.202119	0.141891	A5FJ40	A5FJ40		12	12	46.2	43.221	0	152.32	170	0
	0.0560414	-0.0632324	A5FJ42	A5FJ42		8	8	40.7	24.039	0	22.843	42	0
	0.202695	0.349332	A5FJ47	A5FJ47		6	6	37.7	22.142	0	61.041	30	0
	0.392581	0.262092	A5FJ49	A5FJ49		8	8	30.9	42.391	0	66.816	44	0
	1.29221	0.451424	A5FJ51	A5FJ51		14	14	59.7	41.755	0	113.65	175	0
	0.513039	0.410817	A5FJ54	A5FJ54		7	7	31.4	30.613	0	55.49	72	0
+	1.63776	-2.51674	A5FJ55	A5FJ55		3	3	22.5	14.007	0	9.6603	56	1
	0.637616	0.428433	A5FJ56	A5FJ56		11	11	45.1	34.444	0	75.348	81	0
	0.371624	-0.0680192	A5FJ63	A5FJ63		29	29	42.5	97.713	0	192.48	293	0
	0.101069	0.111388	A5FJ66	A5FJ66		16	16	46.7	46.772	0	105.28	143	0
	0.164537	-0.199639	A5FJ68	A5FJ68		41	41	61.9	94.641	0	323.31	675	0
	0.00466568	-0.00266774	A5FJ70	A5FJ70		22	22	50.1	64.73	0	294.55	291	0
	0.00259358	0.00558345	A5FJ77	A5FJ77		3	3	37	15.311	0	13.243	42	1
	0.589193	0.329472	A5FJ81	A5FJ81		18	18	44.4	58.487	0	139.45	103	0
	0.303742	-0.144907	A5FJ82	A5FJ82		5	5	26.9	30.103	0	59.69	13	1
	1.33029	-1.55484	A5FJ83	A5FJ83		11	11	30.5	48.9	0	105.9	86	0
	0.48577	-0.482316	A5FJ86	A5FJ86		20	20	47.3	49.334	0	259.92	356	0
	0.780403	-1.07768	A5FJ87	A5FJ87		7	7	41.5	24.883	0	101.46	146	0
	0.228934	-0.251422	A5FJ88	A5FJ88		17	17	50.2	45.554	0	176.03	334	0
	0.0984886	0.108453	A5FJ90	A5FJ90	OMP	35	35	52.1	101.37	0	323.31	368	0
	0.0531164	-0.169965	A5FJ95	A5FJ95		4	4	30	26.351	0	37.622	39	5
	0.221658	-0.712132	A5FJA1	A5FJA1		7	7	52.7	18.614	0	81.125	135	0
	0.779723	0.959709	A5FJA2	A5FJA2		8	8	24	39.573	0	79.907	92	0
	0.273586	0.119706	A5FJB1	A5FJB1		16	16	55	40.953	0	153.76	144	0
	1.58376	-1.36204	A5FJB2	A5FJB2		13	13	36.7	51.467	0	95.283	81	0
	0.65996	-0.442982	A5FJB3	A5FJB3		17	17	61.8	46.234	0	213.99	182	0
	0.54507	0.286969	A5FJB5	A5FJB5		8	8	36.7	29.699	0	157.86	161	0
	0.0966782	-0.0685577	A5FJB7	A5FJB7		16	16	72.9	33.675	0	271.2	191	0
	1.00062	-2.02387	A5FJB8	A5FJB8	OMP	5	5	21	37.543	0	35.444	19	3
	0.00886809	0.00829506	A5FJB9	A5FJB9		9	9	44.5	24.97	0	107.23	164	0
	0.0495713	0.0682659	A5FJC0	A5FJC0		11	11	52.2	25.458	0	87.733	206	0
	0.186721	-0.283893	A5FJC3	A5FJC3		8	8	26.3	52.627	0	39.496	31	2
+	3.37313	-3.27903	A5FJC9	A5FJC9	OMP	19	19	36.8	80.311	0	142.05	99	0
+	2.62944	-0.804283	A5FJD2	A5FJD2		6	6	26.2	37.317	0	148.88	344	0
	0.145029	0.120079	A5FJD9	A5FJD9		38	38	71.3	83.485	0	323.31	489	0
	0.46001	-0.744308	A5FJE2	A5FJE2		8	8	15.3	52.875	0	78.295	173	0
	0.404751	-0.541178	A5FJE3	A5FJE3		10	10	33.3	44.172	0	98.254	325	0
	1.05539	-0.337786	A5FJE4	A5FJE4		9	9	18.3	67.172	0	43.193	257	0
	1.1025	0.499093	A5FJE5	A5FJE5		14	14	49.4	37.437	0	234.89	134	0
	0.350099	0.197011	A5FJE6	A5FJE6		11	11	30.8	52.55	0	30.556	26	0
	0.452031	-0.62878	A5FJF1	A5FJF1		7	7	20	48.177	0	58.961	252	0
	0.270461	-0.151403	A5FJF2	A5FJF2		52	52	72.8	110.5	0	323.31	1746	0
	0.425842	-0.508274	A5FJF3	A5FJF3		9	9	21.2	53.229	0	83.807	136	0
	0.223483	-0.421275	A5FJF5	A5FJF5		5	5	42.5	20.287	0	58.374	194	0
	0.457323	-0.420977	A5FJF6	A5FJF6		12	12	71.5	30.475	0	125.76	147	0
	0.463397	0.250124	A5FJF8	A5FJF8		22	22	52	47.498	0	323.31	331	0
	0.968356	0.371468	A5FJF9	A5FJF9		39	39	51.3	104.57	0	323.31	867	0
+	2.29564	1.39547	A5FJG5	A5FJG5		13	13	46	47.714	0	169.24	222	0
	0.0118952	0.0094649	A5FJG8	A5FJG8		32	32	43.6	126.25	0	323.31	613	0
	0.349427	-0.28046	A5FJG9	A5FJG9		20	20	71.7	28.063	0	243.13	930	0
	0.257667	0.0695165	A5FJH0	A5FJH0		6	6	56.2	14.439	0	102.52	211	0
	0.200226	-0.423386	A5FJH1	A5FJH1		8	8	54.3	16.55	0	79.06	122	0
	1.09806	0.632525	A5FJH4	A5FJH4		13	13	59.8	37.759	0	196.06	165	0
	0.0611988	0.0341072	A5FJH6	A5FJH6		44	44	60.4	107.31	0	323.31	572	0
	0.975406	-0.580697	A5FJI4	A5FJI4		17	17	67.5	34.842	0	206.2	240	0
	0.0590778	-0.0566171	A5FJI5	A5FJI5		5	5	71.5	13.89	0	53.43	75	0
	1.77076	-0.929846	A5FJJ6	A5FJJ6	OMP	13	13	23.9	81.023	0	84.656	82	0
	0.0986457	-0.395823	A5FJJ7	A5FJJ7		4	4	45.3	14.945	0	22.429	45	2
	0.391646	-0.465254	A5FJK3	A5FJK3		25	25	65.1	48.001	0	323.31	359	0
+	2.17803	-1.30881	A5FJL9	A5FJL9	SLP	24	24	64.2	56.059	0	258.94	301	0
	0.415699	-0.576544	A5FJM1	A5FJM1	SLP	5	5	15	54.906	0	41.72	22	2
	0.153669	0.115365	A5FJM4	A5FJM4	SLP	7	7	21.1	52.448	0	47.393	36	1
	0.417836	0.26803	A5FJM6	A5FJM6		28	28	47.1	79.379	0	262.22	343	0
+	2.98501	-1.43465	A5FJM7	A5FJM7	OMP	18	18	61.9	44.173	0	227.06	265	0
+	3.25544	-0.985219	A5FJM9	A5FJM9		23	23	49.6	63.354	0	323.31	680	0
	0.462872	-0.342679	A5FJN0	A5FJN0		8	8	24.5	48.227	0	33.61	13	1
	1.79439	-0.751542	A5FJN1	A5FJN1		8	8	9.5	111.35	0	38.784	31	0
+	1.93579	-1.47784	A5FJN2	A5FJN2	OMP	42	42	60.7	114.38	0	323.31	470	0
	1.68542	-0.35848	A5FJN3	A5FJN3		30	30	41.5	102.97	0	202.17	247	0
+	2.01551	-1.11102	A5FJN6	A5FJN6		29	29	54	69.319	0	323.31	416	0
	0.798747	-0.457968	A5FJN7	A5FJN7		13	13	38	56.749	0	199.12	370	0
	0.105104	0.103721	A5FJN8	A5FJN8		19	19	75.9	37.416	0	300.54	382	0
	0.159934	-0.381488	A5FJP1	A5FJP1		4	4	38.4	13.615	0	49.362	55	0
	0.386001	0.253409	A5FJP3	A5FJP3		10	10	19.2	75.763	0	91.508	67	0
	0.14187	-0.122146	A5FJP4	A5FJP4		6	6	17.7	50.419	0	38.057	35	0
	0.109812	0.205264	A5FJP5	A5FJP5		7	7	51.7	15.868	0	232.73	481	0
	0.11785	0.237487	A5FJP6	A5FJP6		3	3	41.9	9.4017	0	42.864	318	0
	0.0279466	-0.0253652	A5FJP9	A5FJP9		20	20	43.8	61.919	0	131.15	316	0
	0.263212	-0.313374	A5FJQ1	A5FJQ1		6	6	57.3	10.527	0	44.821	178	0
	0.19868	-0.0730089	A5FJQ6	A5FJQ6		7	7	16.9	48.667	0	47.552	43	0
	0.208088	0.105563	A5FJR3	A5FJR3		40	40	30.6	211	0	271.57	274	0
	0.281823	-0.203622	A5FJR5	A5FJR5		12	12	59.1	33.576	0	133.26	94	0
	1.57225	-2.05264	A5FJR6	A5FJR6	OMP	8	8	62.9	21.213	0	149.38	359	0
	0.111813	-0.217815	A5FJS0	A5FJS0		5	5	13.4	50.72	0	21.209	29	2
+	2.32505	-1.35224	A5FJS1	A5FJS1	OMP	9	9	36	37.851	0	137.61	64	0
	0.0359856	-0.0458927	A5FJS4	A5FJS4		12	12	15.3	100.24	0	34.265	63	0
	0.609127	-0.349772	A5FJS5	A5FJS5		6	6	22.6	35.958	0	15.088	21	0
	0.706655	0.939807	A5FJT4	A5FJT4		10	10	43.8	34.389	0	147.8	56	0
	0.370831	0.726	A5FJT5	A5FJT5		11	11	33.8	45.917	0	71.79	29	0
	0.261696	0.311859	A5FJT6	A5FJT6		9	9	15.4	78.215	0	32.406	38	0
	1.15221	-1.19979	A5FJT9	A5FJT9		10	10	40.9	38.142	0	124.54	133	0
	0.0495244	0.0683969	A5FJU1	A5FJU1		12	12	42.5	45.73	0	52.436	135	0
+	4.13214	-2.27325	A5FJU2	A5FJU2	OMP	40	40	64.5	102.6	0	323.31	424	0
	0.880504	0.664995	A5FJU3	A5FJU3		11	11	41.5	46.804	0	98.59	96	0
	0.139911	0.140617	A5FJU4	A5FJU4		6	6	19.6	43.076	0	14.054	29	1
	1.41038	0.742698	A5FJU6	A5FJU6		24	24	38.3	88.086	0	137.23	100	0
	0.0285468	-0.0233402	A5FJV2	A5FJV2		6	6	33.8	24.028	0	20.679	43	0
	0.805201	0.385096	A5FJV6	A5FJV6		11	10	22.7	85.965	0	47.274	53	0
	0.441742	0.254531	A5FJW0	A5FJW0		8	8	41.6	33.657	0	78.068	135	0
	0.12383	-0.0359866	A5FJW1	A5FJW1		7	7	37.9	26.529	0	67.275	122	0
	0.105449	0.0472647	A5FJW2	A5FJW2		18	18	60	35.704	0	183.51	347	0
	0.227684	-0.258589	A5FJW3	A5FJW3	OMP	18	18	33.1	97.162	0	133.74	121	0
	0.13762	-0.11097	A5FJW5	A5FJW5		8	8	52.8	20.245	0	42.617	78	0
	0.291054	-0.659026	A5FJW6	A5FJW6		6	6	9.7	88.56	0	41.529	38	5
	0.0784247	-0.106327	A5FJW7	A5FJW7		15	15	61.1	38.663	0	219.41	182	0
	1.49436	-1.34481	A5FJW8	A5FJW8	OMP	10	10	15.9	96.779	0	59.183	40	0
	0.524417	0.358768	A5FJX1	A5FJX1		12	12	63	26.873	0	178	199	0
	0.0796549	-0.11844	A5FJX5	A5FJX5		16	16	29.8	73.682	0	144.22	184	0
	0.00392657	-0.00452105	A5FJX7	A5FJX7		9	9	38	31.053	0	80.57	104	0
	1.57683	0.636395	A5FJX8	A5FJX8		13	13	65.5	36.494	0	200.3	290	0
	0.614631	0.0830212	A5FJX9	A5FJX9		16	16	40	55.82	0	134.27	182	0
	0.118737	-0.288329	A5FJY2	A5FJY2		6	6	26.8	31.526	0	37.315	78	0
	1.10183	0.839335	A5FJY7	A5FJY7		4	4	12.8	26.049	0	11.462	86	0
	0.59221	-0.526443	A5FJY9	A5FJY9		8	8	14.1	66.874	0	56.975	58	0
	0.642057	-1.14006	A5FJZ0	A5FJZ0		4	4	48.5	15.349	0	68.063	60	0
	0.0847085	0.0876369	A5FJZ1	A5FJZ1		22	22	45.4	77.852	0	211.97	342	0
	0.217687	-0.127195	A5FJZ2	A5FJZ2		8	8	59.1	10.512	0	21.621	156	0
	1.68236	-0.924462	A5FJZ8	A5FJZ8	OMP	39	39	51.9	104.56	0	239.81	263	0
	0.140976	-0.154595	A5FJZ9	A5FJZ9		10	10	52	23.985	0	64.774	89	0
	0.414805	0.3574	A5FK03	A5FK03		30	30	48.4	83.217	0	286.38	369	0
	0.444414	0.289796	A5FK06	A5FK06		14	14	60.3	32.915	0	299.01	439	0
	1.619	-1.23361	A5FK07	A5FK07		15	15	29.2	65.411	0	50.622	79	0
	0.0743401	-0.107244	A5FK08	A5FK08		13	13	46.3	44.587	0	121.19	112	0
	0.405851	0.137667	A5FK15	A5FK15		15	15	42	42.497	0	89.368	202	0
	0.663392	0.410875	A5FK17	A5FK17		7	7	25.1	47.962	0	58.487	47	0
	0.483308	-0.205021	A5FK18	A5FK18		28	28	46.6	75.786	0	275.32	825	0
	0.340225	0.474616	A5FK21	A5FK21		11	11	37.1	48.96	0	104.25	63	0
	0.0843365	0.101363	A5FK22	A5FK22		27	27	54.2	82.265	0	262.25	169	0
	0.321761	-0.247079	A5FK23	A5FK23		5	5	6.5	61.092	0	27.159	75	0
	1.06768	-0.555164	A5FK25	A5FK25		11	11	41.2	47.377	0	105.58	195	0
	0.567943	0.195908	A5FK28	A5FK28		8	8	45.4	21.187	0	45.054	123	0
	0.854334	0.778849	A5FK30	A5FK30	OMP	8	8	38.2	38.427	0	89.164	63	0
	1.637	-0.433491	A5FK31	A5FK31	OMP	33	33	49.1	109.17	0	323.31	476	0
	1.09	0.562379	A5FK32	A5FK32	SLP	19	19	44	58.948	0	284.94	285	0
	0.752693	0.321041	A5FK33	A5FK33	SLP	16	16	71.3	39.21	0	192.44	252	0
	1.79435	1.06793	A5FK35	A5FK35	SLP	10	10	28.9	63.221	0	84.709	47	0
	0.168274	0.150559	A5FK37	A5FK37		10	9	18.3	79.849	0	36.967	27	0
	0.252061	-0.489143	A5FK44	A5FK44		13	13	41.2	51.087	0	87.466	108	0
	0.25491	0.10697	A5FK45	A5FK45		8	8	34.9	40.76	0	40.482	42	0
	0.658696	0.540516	A5FK47	A5FK47		5	5	18.7	45.014	0	37.947	52	0
	1.31066	-1.07667	A5FK51	A5FK51		6	6	34.2	23.053	0	29.833	36	0
	0.0925693	-0.173786	A5FK52	A5FK52		16	16	48.3	34.02	0	152.83	199	0
	0.240013	-0.305063	A5FK55	A5FK55		9	9	44.9	34.816	0	61.121	78	0
	0.00950951	-0.0123742	A5FK62	A5FK62		4	4	32.1	20.485	0	15.505	28	0
	0.263227	0.330567	A5FK66	A5FK66		5	5	12.1	51.508	0	28.88	36	0
	0.155219	-0.222863	A5FK68	A5FK68		15	15	48.1	58.801	0	188.55	92	0
	1.08476	0.521975	A5FK72	A5FK72		8	8	32.9	26.696	0	78.378	120	0
	0.116136	-0.161602	A5FK78	A5FK78		11	11	33	51.064	0	105.08	145	0
	0.393341	-0.77433	A5FK85	A5FK85		6	5	31.8	38.736	0	33.868	17	1
	0.160912	0.289747	A5FK90	A5FK90		8	8	30.5	35.93	0	31.102	52	0
	0.0441446	0.0679499	A5FK91	A5FK91		2	2	5.6	42.613	0	7.657	36	1
	0.304882	-1.5051	A5FK94	A5FK94		4	4	28.8	22.854	0	73.1	20	1
	0.635625	0.97348	A5FK95	A5FK95		5	5	49	12.005	0	15.16	80	0
	0.295693	0.284531	A5FKA8	A5FKA8		11	11	45.3	26.112	0	59.513	90	0
	0.59954	0.405059	A5FKA9	A5FKA9		12	12	61.4	36.192	0	223.1	126	0
	0.225295	-0.0964254	A5FKB6	A5FKB6		15	15	48.1	40.436	0	323.31	441	0
	0.234147	-0.254847	A5FKC0	A5FKC0	OMP	3	3	16.6	27.097	0	35.011	33	1
	1.0702	-0.450356	A5FKC3	A5FKC3		4	4	42.1	13.574	0	92.281	64	0
	0.629493	0.539352	A5FKC6	A5FKC6		6	6	20.3	50.357	0	58.28	57	1
	0.255903	-0.192935	A5FKC9	A5FKC9		55	55	51.2	171.28	0	323.31	427	0
	0.95302	-1.7899	A5FKD0	A5FKD0	OMP	15	15	77.9	33.117	0	265.09	538	0
	0.229606	-0.311147	A5FKD2	A5FKD2		4	4	7.9	78.149	0	11.654	18	2
	0.165895	0.243925	A5FKD9	A5FKD9		6	6	50.5	20.016	0	67.5	320	0
	0.206379	0.283106	A5FKE1	A5FKE1		5	5	51.8	12.553	0	79.065	81	0
	0.889856	1.98123	A5FKE2	A5FKE2		10	10	33.6	38.092	0	75.891	21	1
	0.83501	0.664711	A5FKE4	A5FKE4		8	8	35	30.178	0	22.228	54	0
	0.479185	-0.481166	A5FKE5	A5FKE5		19	19	59.3	43.601	0	208.75	256	0
	0.373711	0.219822	A5FKE6	A5FKE6		18	18	40.5	67.811	0	108.01	88	0
	0.0632038	0.142259	A5FKF1	A5FKF1		7	7	25.9	43.571	0	41.687	50	0
	0.494023	0.815849	A5FKG6	A5FKG6		6	6	48.5	22.511	0	29.013	23	3
	1.60693	1.59767	A5FKG7	A5FKG7		6	6	31.2	27.981	0	40.167	70	0
	1.446	-1.65625	A5FKG9	A5FKG9	OMP	39	39	68.1	96.162	0	323.31	418	0
	0.0113393	-0.00726509	A5FKH0	A5FKH0		3	3	9.1	44.989	0	41.747	62	0
	0.0489478	0.0613372	A5FKH1	A5FKH1		14	14	30.4	72.09	0	91.841	106	0
	0.761265	-0.407995	A5FKH5	A5FKH5		15	15	46.6	49.87	0	217.4	132	0
	0.324242	-0.519444	A5FKH6	A5FKH6		15	15	67.9	37.959	0	323.31	122	0
	0.08388	-0.0329189	A5FKH7	A5FKH7		32	32	42	115.71	0	323.31	546	0
	1.29101	-0.663621	A5FKH8	A5FKH8		4	4	9.5	59.775	0	52.351	43	0
	0.400927	0.49796	A5FKI1	A5FKI1		17	17	57.1	43.951	0	295.62	520	0
	0.671278	0.49924	A5FKI2	A5FKI2		39	39	52.6	104.61	0	323.31	849	0
	0.589675	-1.15674	A5FKI3	A5FKI3	OMP	2	2	11.5	20.572	0	10.088	19	2
	0.601667	-1.20293	A5FKI6	A5FKI6		6	6	44.3	20.253	0	30.757	104	0
	1.29597	-0.329274	A5FKI7	A5FKI7		19	19	60.7	47.223	0	239.32	586	0
	0.528896	-0.503777	A5FKI8	A5FKI8		10	10	72.3	20.634	0	163	118	0
	0.0893432	-0.296635	A5FKI9	A5FKI9		7	7	58.8	19.945	0	57.841	55	0
	0.428713	0.0914707	A5FKJ2	A5FKJ2		20	20	39.5	66.138	0	141.09	179	0
	1.07799	-0.559258	A5FKJ6	A5FKJ6		6	6	11.2	68.459	0	96.874	139	0
	2.42841	-0.5448	A5FKJ9	A5FKJ9		12	12	64.1	20.787	0	72.298	213	0
	0.429034	-0.376049	A5FKK0	A5FKK0		8	8	24.6	39.173	0	75.675	152	0
	0.0120718	-0.0144119	A5FKK1	A5FKK1		13	13	56.4	38.41	0	208.19	234	0
	1.33023	-0.693219	A5FKK2	A5FKK2		17	17	58.1	50.212	0	130.66	329	0
	0.0698947	-0.0760434	A5FKK8	A5FKK8		6	6	14.9	53.355	0	57.379	99	0
	0.0950556	-0.161517	A5FKL2	A5FKL2		14	14	48	55.652	0	186.02	135	0
	0.356048	-0.31432	A5FKM1	A5FKM1	SLP	10	10	27.4	51.7	0	70.681	65	0
	0.337148	0.609842	A5FKM2	A5FKM2	SLP	4	4	15.3	39.33	0	27.396	13	4
	1.98359	-0.413815	A5FKM3	A5FKM3	SLP	7	7	16.3	56.257	0	27.013	22	1
	0.25705	-0.197804	A5FKM7	A5FKM7		9	9	46.3	24.625	0	103.49	136	0
+	3.02173	0.555343	A5FKM8	A5FKM8		35	35	43.6	128.39	0	323.31	225	0
	0.268372	-0.121932	A5FKP3	A5FKP3		8	8	48	23.269	0	65.081	110	0
	0.792381	0.586269	A5FKP7	A5FKP7		21	21	57	59.408	0	181.09	238	0
	0.621616	0.414606	A5FKP8	A5FKP8		19	19	40.5	73.361	0	178.49	168	0
	0.118797	0.115849	A5FKQ1	A5FKQ1		9	9	51.1	15.582	0	46.45	79	0
	1.18765	1.53985	A5FKQ2	A5FKQ2		10	10	35.1	44.383	0	79.27	51	0
	1.02133	0.4898	A5FKQ3	A5FKQ3		14	14	33.9	50.832	0	41.104	50	0
	0.929333	-0.264814	A5FKQ4	A5FKQ4		13	13	40.6	49.601	0	137.98	89	0
	0.137042	0.119805	A5FKQ6	A5FKQ6		11	11	62.1	27.472	0	119.57	125	0
	0.697088	0.499044	A5FKQ8	A5FKQ8		13	13	39	53.942	0	76.891	76	0
	0.309282	1.12967	A5FKQ9	A5FKQ9		4	4	49.5	11.736	0	59.161	32	4
	0.530966	-0.389039	A5FKR3	A5FKR3		15	15	38.1	47.427	0	164.13	183	0
	1.84806	-0.68681	A5FKR4	A5FKR4	OMP	4	4	19	35.988	0	57.367	36	1
	0.503882	0.629522	A5FKR5	A5FKR5		6	6	43.8	19.347	0	44.242	37	0
	0.036963	-0.0161985	A5FKR7	A5FKR7		4	4	33.3	16.17	0	26.672	9	3
	0.190959	0.24893	A5FKS9	A5FKS9		18	18	39.1	49.827	0	139.11	331	0
	0.0751672	0.0424678	A5FKT5	A5FKT5		21	21	68.6	44.252	0	214.8	329	0
	0.124312	0.23152	A5FKT6	A5FKT6		8	8	20	64.933	0	49.983	36	0
	0.433903	-0.347464	A5FKU6	A5FKU6		6	6	38.1	21.482	0	30.225	43	0
	0.20948	0.997581	A5FKU7	A5FKU7		2	2	37.2	8.5774	0	32.036	37	3
	0.171318	-0.171708	A5FKU8	A5FKU8		10	10	37.2	45.969	0	69.621	121	0
	0.543752	0.318572	A5FKU9	A5FKU9		5	5	22.8	28.421	0	31.728	17	1
	0.421462	-0.387884	A5FKV1	A5FKV1		22	22	68.3	52.72	0	237.23	285	0
+	2.31142	0.884379	A5FKV3	A5FKV3		12	12	50.8	34.509	0	127.08	75	0
	0.132282	-0.306238	A5FKV4	A5FKV4		9	9	62.1	21.899	0	173.76	679	0
	0.284198	-0.208576	A5FKV5	A5FKV5		6	6	27.6	25.641	0	22.512	8	1
	0.042137	0.0635497	A5FKV6	A5FKV6		3	3	24.1	22.445	0	26.558	108	0
	0.116179	0.155804	A5FKV7	A5FKV7		17	17	33.4	71.748	0	82.731	97	0
	0.389827	0.259253	A5FKV8	A5FKV8		9	9	43	33.813	0	183.84	106	0
	0.0373664	0.0571105	A5FKW4	A5FKW4		11	11	48	43.325	0	88.945	96	0
	0.253422	-0.520927	A5FKW8	A5FKW8		5	5	9.8	61.31	0	27.274	61	1
	0.695488	0.761131	A5FKX3	A5FKX3		5	5	31.9	26.886	0	19.316	35	1
	1.95374	-0.889858	A5FKX7	A5FKX7		10	10	41	34.537	0	74.475	119	0
	0.29175	-0.777032	A5FKY1	A5FKY1		4	4	20.2	26.417	0	45.557	45	0
	0.345393	-0.427865	A5FKY3	A5FKY3		11	11	29.8	56.648	0	40.994	50	0
	0.0436773	0.0424646	A5FKY9	A5FKY9		4	4	9.6	47.564	0	25.06	48	0
	0.342449	0.311861	A5FKZ0	A5FKZ0		8	8	40.8	27.445	0	74.652	130	0
	0.15216	-0.0538438	A5FKZ1	A5FKZ1		8	8	35.2	37.56	0	142.96	105	0
	1.37932	-0.733517	A5FKZ2	A5FKZ2		4	4	41.8	15.4	0	36.696	26	0
	0.233869	0.200326	A5FL03	A5FL03		2	2	5.1	44.723	0	15.165	24	2
+	1.75364	-2.86996	A5FL07	A5FL07	OMP	5	5	33	22.436	0	42.097	37	0
	0.824024	-0.4073	A5FL19	A5FL19		15	15	58	31.464	0	274.4	315	0
	0.0615514	-0.0808099	A5FL21	A5FL21		6	6	12.5	52.711	0	14.882	76	0
	0.313969	-0.151887	A5FL22	A5FL22		5	5	38.9	15.812	0	25.637	17	1
	0.163585	0.0629787	A5FL23	A5FL23		5	5	15.4	36.756	0	24.994	49	0
	0.147721	-0.074297	A5FL25	A5FL25		14	14	60.6	29.653	0	99.886	239	0
	0.211789	-0.550502	A5FL26	A5FL26		13	13	42	47.137	0	288.66	162	0
	1.20467	-0.645468	A5FL30	A5FL30		12	12	38.4	43.499	0	95.522	347	0
	0.403661	-0.40925	A5FL32	A5FL32		4	4	21.7	18.799	0	29.833	65	0
	0.37786	-0.344383	A5FL33	A5FL33		10	10	67.8	19.187	0	217.84	293	0
	0.843735	-0.596458	A5FL34	A5FL34		34	34	63.4	56.455	0	323.31	957	0
	0.0376461	0.0797946	A5FL35	A5FL35		9	9	50.2	23.882	0	59.501	144	0
	0.289235	0.280018	A5FL36	A5FL36		7	7	28.4	37.771	0	57.365	64	0
	0.108035	-0.221422	A5FL38	A5FL38		16	16	62	38.941	0	112.53	132	0
	0.531826	0.169108	A5FL45;REV__A5FLB5	A5FL45		19	19	77.4	37.28	0	181.77	370	0
	0.207307	-0.717285	A5FL50	A5FL50		1	1	25	8.9544	0	17.443	27	2
	1.12277	0.634935	A5FL55	A5FL55		13	13	30.1	64.779	0	72.945	90	0
	0.320899	0.357806	A5FL56	A5FL56		14	14	53.5	37.553	0	169.02	168	0
	0.156872	0.0830854	A5FL59	A5FL59		4	4	12.3	35.93	0	7.6782	20	2
	0.70846	0.75913	A5FL63	A5FL63		35	35	56.9	79.413	0	323.31	313	0
+	3.08429	1.37416	A5FL67	A5FL67		10	10	28.9	56.363	0	98.518	49	0
	0.210026	0.548804	A5FL68	A5FL68		4	4	44.5	13.471	0	11.743	12	4
	0.979338	-0.612881	A5FL70	A5FL70		6	6	35.1	23.57	0	24.93	29	1
	0.0699145	-0.0742302	A5FL71	A5FL71		18	18	33.1	83.567	0	137.67	123	0
	0.686832	-0.729008	A5FL73	A5FL73		12	12	28.3	57.365	0	42.755	62	0
+	3.67371	-0.852854	A5FL74	A5FL74		7	7	19.6	36.778	0	62.226	142	0
	1.12342	0.822914	A5FL77	A5FL77		3	3	44.4	11.536	0	74.084	90	0
	0.0718595	0.0422916	A5FL79	A5FL79		15	15	21.3	81.828	0	75.957	88	0
	0.211821	0.0663662	A5FL82	A5FL82		10	10	17	87.665	0	24.779	22	0
	0.0560175	-0.0708879	A5FL84	A5FL84		9	9	35.5	32.538	0	96.261	157	0
	0.352343	0.322033	A5FL86	A5FL86		11	11	25.8	69.961	0	71.916	72	0
	0.148281	-0.108074	A5FL88	A5FL88		6	6	7.5	126.24	0	29.09	22	0
	0.0795088	-0.125481	A5FL94	A5FL94		4	4	15	35.73	0	30.493	13	2
	0.932078	0.707291	A5FL99	A5FL99		8	8	29.8	43.734	0	35.787	29	2
	0.0344365	0.0284398	A5FLA1	A5FLA1		4	4	40.8	18.665	0	16.487	9	3
	0.151638	-0.0969696	A5FLA2	A5FLA2		13	13	52.5	36.278	0	202.55	370	0
	0.174604	-0.126705	A5FLA3	A5FLA3		5	5	20.3	29.391	0	28.523	63	0
	0.998056	-0.77924	A5FLA4	A5FLA4		4	4	15.7	36.156	0	16.564	19	2
+	2.71827	-4.16697	A5FLA7	A5FLA7	OMP	13	13	45.3	38.71	0	118.16	108	1
	0.0844799	-0.116959	A5FLB1	A5FLB1		9	9	38.3	28.13	0	77.613	86	0
	0.0884132	0.090016	A5FLB3	A5FLB3		7	7	32.6	32.304	0	84.111	55	0
	0.0342156	0.0372416	A5FLB7	A5FLB7		6	6	33.5	36.765	0	29.304	52	0
	1.42495	0.605611	A5FLB8	A5FLB8		26	26	44.6	78.155	0	222.2	325	0
	0.546846	-0.361595	A5FLC3	A5FLC3		10	10	43.3	38.679	0	105.63	127	0
	0.63674	0.247962	A5FLC6	A5FLC6		17	17	62.5	36.752	0	136.26	146	0
	1.63305	1.00416	A5FLC7	A5FLC7		4	4	37.9	14.572	0	28.654	72	0
	0.395246	0.497088	A5FLC8	A5FLC8		17	17	34.5	78.497	0	82.575	80	0
	1.58231	0.545583	A5FLC9	A5FLC9		8	8	34.8	25.464	0	44.087	88	0
	0.962739	-1.13939	A5FLD8	A5FLD8		9	9	18.9	70.731	0	45.408	21	2
	1.02504	-0.867106	A5FLE0	A5FLE0		14	14	42.1	38.588	0	167.11	282	0
	0.265857	0.26446	A5FLE2	A5FLE2		7	7	37.8	33.171	0	69.959	58	0
	0.349022	0.289427	A5FLE3	A5FLE3		13	12	41.6	46.756	0	121	70	0
	0.10172	0.0773118	A5FLE5	A5FLE5		7	7	25.7	34.064	0	20.631	12	1
+	4.7311	-2.31405	A5FLE9	A5FLE9	OMP	19	19	33.2	84.701	0	123.68	101	0
	0.00884662	0.00902494	A5FLF7	A5FLF7		4	4	19.6	27.911	0	28.309	33	0
	1.08501	-0.560266	A5FLF8	A5FLF8		7	7	15.9	53.892	0	26.164	25	0
	0.0479981	-0.0671889	A5FLG4	A5FLG4		3	3	16.2	25.268	0	21.89	40	3
	1.10174	0.327944	A5FLI0	A5FLI0		18	18	54.1	52.295	0	198.03	137	0
+	1.95809	2.35429	A5FLJ0	A5FLJ0		10	10	27.1	49.319	0	92.588	80	0
	0.297891	1.15237	A5FLJ4	A5FLJ4	OMP	3	3	24.9	19.426	0	38.072	46	2
	0.432048	-0.485755	A5FLJ8	A5FLJ8		26	26	40.5	87.057	0	293.68	474	0
	0.18582	0.25279	A5FLK0	A5FLK0		8	8	21.5	51.212	0	119.68	103	0
	0.25611	-0.271557	A5FLK4	A5FLK4		5	5	13.2	52.041	0	47.082	42	0
	0.362312	-0.308608	A5FLK5	A5FLK5		4	4	23.9	28.453	0	12.691	22	2
	0.0447273	0.035813	A5FLK6	A5FLK6		19	19	51.1	58.937	0	164.92	142	0
	0.535815	-0.351388	A5FLL2	A5FLL2		18	18	27.9	89.416	0	127.44	154	0
	1.11611	0.587927	A5FLM1	A5FLM1		7	7	52.9	19.809	0	59.664	70	0
	0.567998	-0.348661	A5FLM7	A5FLM7		27	27	45	80.193	0	153.66	173	0
	0.281493	-0.318282	A5FLM9	A5FLM9		4	4	29.6	20.871	0	17.565	22	2
+	2.58224	-0.866226	A5FLN0	A5FLN0		20	20	42.7	54.914	0	203.19	294	0
	1.09328	-0.855236	A5FLN3	A5FLN3		6	6	21.1	34.121	0	34.82	25	0
	0.535874	-0.678545	A5FLP2	A5FLP2		5	5	35.7	27.699	0	30.635	75	0
	0.139618	-0.244201	A5FLP3	A5FLP3		11	11	24.1	50.236	0	65.623	86	0
	0.514049	-0.669701	A5FLP4	A5FLP4		8	8	31.4	30.036	0	34.243	56	0
	0.105831	0.0855408	A5FLP7	A5FLP7		16	16	58.6	47.328	0	139.48	173	0
	1.06391	0.900463	A5FLP8	A5FLP8		8	8	27	39.139	0	55.519	33	0
	0.595896	0.378777	A5FLP9	A5FLP9		14	14	46.2	34.498	0	155.21	156	0
	0.0191945	-0.0188516	A5FLQ0	A5FLQ0		11	11	66	28.959	0	53.801	114	0
	0.338134	0.0597661	A5FLQ1	A5FLQ1		35	35	66	69.526	0	298.71	574	0
	0.814661	-1.68651	A5FLQ5	A5FLQ5		2	2	32.6	10.04	0	21.347	10	6
	1.9445	-0.533285	A5FLQ7	A5FLQ7		23	23	47.7	67.915	0	323.31	481	0
+	3.44034	-3.79705	A5FLQ8	A5FLQ8	SLP	19	19	47.2	59.416	0	287.25	239	0
	0.758812	0.622451	A5FLQ9	A5FLQ9		9	9	54.1	30.776	0	75.281	98	0
	1.45708	0.745359	A5FLR3	A5FLR3		9	9	28.3	49.741	0	61.835	85	0
	0.201799	-0.195909	A5FLR4;REV__A5FCX5	A5FLR4		20	20	35.9	75.225	0	128.12	219	0
	0.145028	-0.105436	A5FLS0	A5FLS0		4	4	77.4	10.114	0	55.784	59	0
	0.24755	-0.258191	A5FLS1	A5FLS1		32	32	86.7	54.268	0	323.31	2040	0
	0.148031	0.15753	A5FLS2	A5FLS2		13	13	45.4	54.282	0	79.789	93	0
	1.2182	-0.453505	A5FLT1	A5FLT1		10	10	34.2	40.267	0	102.04	66	0
	0.607638	0.782214	A5FLT2	A5FLT2		10	10	40.6	34.333	0	62.774	48	0
	0.49969	1.35426	A5FLT7	A5FLT7		5	5	24.4	38.449	0	46.734	53	1
	0.388499	0.522075	A5FLT8	A5FLT8		7	7	43.1	26.91	0	33.582	47	0
	0.159975	-0.0677923	A5FLT9	A5FLT9		4	4	6.4	78.146	0	21.381	12	1
	0.803321	-0.124379	A5FLU2	A5FLU2		14	14	40.4	59.58	0	143.57	116	0
	0.144376	-0.187466	A5FLU4	A5FLU4		8	8	11.5	95.684	0	51.347	30	1
	0.736328	0.332218	A5FLU8	A5FLU8		26	26	61.7	66.824	0	323.31	420	0
	0.514904	-0.363543	A5FLV3	A5FLV3	SLP	8	8	13.2	81.98	0	36.528	16	0
	0.0371742	-0.0402164	A5FLW1	A5FLW1		13	13	46	39.179	0	150.65	227	0
	0.119842	0.121538	A5FLW8	A5FLW8		11	11	40.2	34.864	0	82.423	57	0
	0.926684	-1.20756	A5FLW9	A5FLW9		16	16	56.1	42.481	0	116.46	167	0
	1.72271	0.709853	A5FLX1	A5FLX1		8	8	33.2	36.725	0	48.156	97	0
	0.617436	-1.07292	A5FLX3	A5FLX3		9	9	30.3	47.379	0	51.267	43	0
	1.17493	0.997018	A5FLY8	A5FLY8		9	9	56.8	21.658	0	68.494	65	0
	0.73657	-0.642793	A5FLZ1	A5FLZ1		11	11	30.5	55.266	0	51.264	54	0
	0.546749	0.278869	A5FLZ5	A5FLZ5		7	7	44.2	23.747	0	49.428	33	0
	0.372024	0.481492	A5FLZ7	A5FLZ7		17	17	39.9	61.231	0	148.33	149	0
+	3.31567	-2.37885	A5FLZ8	A5FLZ8	OMP	45	45	76.5	102.52	0	323.31	585	0
	0.0406045	0.0956809	A5FM02	A5FM02		7	7	24.5	36.306	0	39.909	47	0
	2.26702	0.156904	A5FM03	A5FM03		19	19	41.5	68.787	0	141.23	121	0
	0.143963	-0.216407	A5FM05	A5FM05		8	8	31.2	44.572	0	93.48	85	0
	0.36006	-0.307645	A5FM06	A5FM06		12	12	49.2	43.919	0	146.18	142	0
	0.248199	-0.473637	A5FM08	A5FM08		5	5	26.2	37.437	0	34.307	13	2
	0.374011	0.150457	A5FM09	A5FM09		11	11	38.9	45.969	0	187.7	155	0
	0.151242	0.202406	A5FM10	A5FM10		20	20	43.3	61.573	0	225.46	365	0
	1.27558	0.94359	A5FM11	A5FM11		11	11	43.4	37.497	0	148.54	176	0
	0.0766063	0.127035	A5FM12	A5FM12		10	10	40.4	38.399	0	209.46	106	0
	0.00560615	0.01441	A5FM13	A5FM13		6	6	24	29.931	0	66.401	68	0
	1.92132	0.81163	A5FM14	A5FM14		26	26	62.3	65.563	0	303.12	393	0
	1.90427	0.608933	A5FM15	A5FM15		13	13	53.6	28.415	0	110.96	144	0
	1.47399	-2.14662	A5FM17	A5FM17	OMP	8	8	34.8	29.731	0	63.328	73	1
	0.0612836	0.10681	A5FM18	A5FM18		12	12	52.1	41.757	0	82.148	66	0
	0.0609315	-0.218296	A5FM19	A5FM19		4	4	21.1	28.739	0	32.977	22	1
	1.14916	0.716719	A5FM21	A5FM21		5	5	27.1	27.291	0	25.91	33	1
	0.4748	-0.478374	A5FM22	A5FM22		9	9	41.4	33.233	0	118.25	120	0
	1.74415	0.978401	A5FM23	A5FM23		23	23	77.2	37.605	0	323.31	610	0
+	2.73584	0.742673	A5FM24	A5FM24		8	8	35.5	33.202	0	32.207	114	0
	0.151229	0.192462	A5FM29	A5FM29		28	28	35	128.98	0	196.29	198	0
+	1.99823	-1.25427	A5FM33	A5FM33		29	29	74.7	49.102	0	323.31	471	0
	0.696282	0.502965	A5FM35	A5FM35		5	5	20.5	29.347	0	28.22	57	0
	0.129481	-0.308784	A5FM38	A5FM38		6	6	7.3	105.76	0	17.43	30	0
	0.604167	-0.548306	A5FM39	A5FM39	OMP	30	30	70.4	51.284	0	323.31	1108	0
	0.30564	-0.25765	A5FM40	A5FM40		9	9	31	43.517	0	76.52	64	0
	0.58296	0.191486	A5FM42	A5FM42		2	2	10.6	22.618	0	11.935	35	1
	0.401517	0.427245	A5FM47	A5FM47		20	20	69.8	49.977	0	281.61	332	0
	0.856612	0.945303	A5FM49	A5FM49		10	10	76.2	19.707	0	211.68	188	0
	0.592641	-0.679323	A5FM51	A5FM51		11	11	70.2	27.005	0	127.46	167	0
	0.921573	-0.439056	A5FM52	A5FM52		30	29	53.6	73.737	0	323.31	969	0
	0.478593	-0.516078	A5FM54	A5FM54		7	7	20.8	51.108	0	29.788	23	1
	0.289294	-0.0955143	A5FM71	A5FM71		19	19	37	65.323	0	136.85	181	0
	0.0171192	-0.021623	A5FM76	A5FM76		11	11	40.1	38.1	0	88.877	86	0
	1.64641	-0.710274	A5FM87	A5FM87		22	22	69.9	49.718	0	269.28	400	0
	0.34249	-0.728759	A5FM88	A5FM88		8	8	52.5	17.59	0	61.925	77	0
	0.0644113	-0.0574818	A5FM89	A5FM89		10	10	45.5	36.208	0	165.62	111	0
	0.404948	-0.597935	A5FM90	A5FM90		2	2	42.2	7.4995	0	101.54	83	1
	0.277501	0.255455	A5FM91	A5FM91		7	7	38.9	21.107	0	35.937	89	0
	0.0201419	-0.0229486	A5FM92	A5FM92		21	21	69.6	38.723	0	173.3	317	0
	0.0159039	-0.0258827	A5FM95	A5FM95		5	5	28.4	29.781	0	44.29	66	0
	0.537444	-0.304988	A5FM97	A5FM97		19	19	39.7	71.607	0	188.18	165	0
	0.520848	0.275602	A5FM98	A5FM98		13	13	23.2	92.468	0	65.455	66	0
	1.05979	1.32144	A5FM99	A5FM99		11	11	34.2	50.835	0	60.154	54	0
	0.806904	-1.21396	A5FMA3	A5FMA3		7	7	21	39.644	0	33.761	33	0
	0.134108	-0.240304	A5FMD0	A5FMD0		3	3	19	23.684	0	3.3476	22	0
	0.375873	0.486942	A5FMD6	A5FMD6		3	3	11	46.443	0	18.166	37	0
	0.0414834	-0.0395546	A5FME0	A5FME0		6	6	28.7	29.075	0	26.869	62	0
	1.92907	0.395311	A5FME4	A5FME4		22	22	30.2	88.713	0	127.66	200	0
	0.624439	0.355396	A5FME6	A5FME6		23	23	59.5	54.958	0	262.96	190	0
	0.386199	0.294436	A5FME7	A5FME7		10	10	28	56.225	0	104.64	65	0
	0.288735	-0.450389	A5FME8	A5FME8		7	7	55.2	16.7	0	54.848	74	0
	0.558325	0.510784	A5FMF1	A5FMF1		7	7	36.1	26.563	0	76.897	24	0
	0.219752	-0.1937	A5FMF5	A5FMF5		9	9	47.7	25.591	0	64.031	77	0
	0.320038	-0.217078	A5FMF6	A5FMF6		5	5	35.3	20.698	0	46.846	69	0
	0.0420885	0.0491714	A5FMF9	A5FMF9		16	16	24.7	83.786	0	100.96	91	0
	1.00818	-0.733368	A5FMG1	A5FMG1		7	7	31.2	29.475	0	17.675	38	0
	0.0397205	0.0440273	A5FMG2	A5FMG2		10	10	15.6	108.65	0	49.956	51	0
	0.0473946	0.0579936	A5FMG4	A5FMG4		7	7	24.7	32.935	0	40.892	101	0
+	1.77862	-1.72757	A5FMG8	A5FMG8		6	6	39	23.425	0	67.502	55	0
	0.437586	-1.27733	A5FMH1	A5FMH1		4	4	21.1	24.983	0	27.85	55	0
	1.25557	0.942657	A5FMH4	A5FMH4		3	3	42.2	14.158	0	19.692	36	0
	0.291114	-0.30576	A5FMI1	A5FMI1		14	14	45.7	48.423	0	58.08	95	0
	0.114646	0.153153	A5FMI2	A5FMI2		6	6	23.1	37.421	0	34.636	46	0
	0.1004	-0.212275	A5FMI5	A5FMI5		11	11	60.2	27.538	0	80.888	98	0
	0.134901	-0.117785	A5FMI7	A5FMI7		10	10	47.8	28.635	0	90.334	128	0
	0.200934	0.188087	A5FMJ0	A5FMJ0		5	5	23.8	41.844	0	25.343	43	0
	0.578356	0.553891	A5FMJ1	A5FMJ1		8	8	41.9	25.681	0	33.57	35	0
	0.494152	0.246869	A5FMJ2	A5FMJ2	OMP	3	3	4.2	101.97	0	10.778	5	5
	0.727991	0.964361	A5FMJ3	A5FMJ3		10	10	43.9	40.328	0	136.22	66	0
	0.986105	0.289504	A5FMJ4	A5FMJ4		9	9	67.1	16.732	0	85.928	156	0
	0.0137381	-0.0256125	A5FMJ5	A5FMJ5		9	9	39.5	37.172	0	81.531	42	0
	0.333421	0.29379	A5FMK9	A5FMK9		9	9	19	58.479	0	43.406	24	0
	1.2874	0.550287	A5FML3	A5FML3		16	16	55	40.628	0	207.42	344	0
	0.618951	0.567953	A5FML4	A5FML4		9	9	41.5	31.595	0	77.02	46	0
	0.279371	-0.137548	A5FMM0	A5FMM0		28	28	50.3	90.942	0	287.01	370	0
	0.591447	-0.470901	A5FMM1	A5FMM1		9	9	32	37.715	0	72.348	107	0
+	4.04064	-5.09149	A5FMM2	A5FMM2		24	24	54.2	68.704	0	276.8	180	1
	1.5754	0.562093	A5FMM5	A5FMM5		17	17	70.2	39.859	0	309.95	204	0
	0.489316	-0.382344	A5FMN7	A5FMN7		23	23	39.9	89.96	0	123.59	137	0
	1.45398	0.595076	A5FMN9	A5FMN9		31	31	70	61.266	0	323.31	375	0
	0.00875854	0.0122058	A5FMP0	A5FMP0		12	12	49.2	34.127	0	101.31	140	0
	0.285248	-0.658604	A5FMP1	A5FMP1		12	12	54.7	29.382	0	120.46	232	0
	0.381404	0.28487	A5FMP2	A5FMP2		8	8	49.5	20.306	0	87.341	394	0
	0.355549	-0.331623	A5FMP3	A5FMP3		13	13	57.7	23.197	0	86.419	740	0
	0.313343	-0.316541	A5FMP4	A5FMP4		9	9	40.9	28.844	0	157.63	915	0
	0.674263	0.307562	A5FMP5	A5FMP5		16	16	42.4	55.503	0	103.79	190	0
	0.212257	-0.699658	A5FMP7	A5FMP7		5	5	16.9	42.687	0	32.622	34	0
	1.74946	-1.25356	A5FMS1	A5FMS1		12	12	41.8	37.254	0	101.16	190	0
	0.26254	-0.32779	A5FMS2	A5FMS2		18	18	71.3	41.486	0	138.57	178	0
	0.453025	-0.396379	A5FMS4	A5FMS4		16	16	51.7	44.691	0	182.65	124	0
	0.171879	-0.167717	A5FMS7	A5FMS7		9	9	36.1	25.238	0	92.751	181	0
	0.0198301	0.0330334	A5FMT0	A5FMT0		23	23	41.6	103.68	0	250.91	267	0
	0.285812	-0.0994644	A5FMT2	A5FMT2		6	6	33.7	21.107	0	30.378	82	0
	0.123645	-0.0729828	A5FMT3	A5FMT3		12	12	46.5	32.225	0	54.995	91	0
	0.58859	-0.634424	A5FMT4	A5FMT4		3	3	13.7	27.514	0	24.164	25	3
	0.158903	-0.241488	A5FMT5	A5FMT5		7	7	37	28.56	0	89.445	118	0
	1.08812	-0.646749	A5FMT6	A5FMT6		2	2	15.2	22.894	0	12.331	18	3
	0.467754	0.706597	A5FMT8	A5FMT8		10	10	53.3	24.252	0	128.71	79	0
	0.813208	-0.435239	A5FMU9	A5FMU9		11	11	23.4	77.2	0	71.187	47	0
	0.107798	-0.0683549	A5FMV3	A5FMV3		3	3	6.7	46.344	0	10.291	34	0
	0.271935	0.267243	A5FMV7	A5FMV7		4	4	24.7	21.315	0	38.778	35	0
	0.38808	0.197571	A5FMV8	A5FMV8		7	7	46	19.927	0	62.417	91	0
	0.378038	0.35892	A5FMV9	A5FMV9		10	10	34	46.913	0	72.626	77	0
	0.670872	0.567787	A5FMW4	A5FMW4		6	6	34.6	26.621	0	38.129	24	1
	0.534491	0.430278	A5FMW6	A5FMW6		8	8	28.2	50.429	0	55.968	67	0
	0.00922966	-0.00858879	A5FMW7	A5FMW7		18	18	10.9	238.3	0	66.866	42	0
	0.681113	-0.881294	A5FMW8	A5FMW8		20	20	35.2	81.005	0	160.35	94	0
	0.50697	-1.02221	A5FMW9	A5FMW9	OMP	5	5	28.4	19.044	0	28.474	30	0
	1.9058	0.536245	A5FMX0	A5FMX0		9	9	36.6	36.405	0	81.581	83	0
	0.088204	0.0965112	A5FMX1	A5FMX1		7	7	24.3	45.465	0	118.19	90	0
+	4.12554	-1.71395	A5FMX2	A5FMX2	SLP	24	24	65.4	54.326	0	323.31	909	0
	1.21641	-0.753003	A5FMX3		SLP	13	13	80.5	28.408	0	175.74	317	0
	0.151618	0.180298	A5FMX4	A5FMX4		12	12	68.4	26.4	0	122.83	142	0
	1.39684	0.924147	A5FMX8	A5FMX8		13	13	42.8	47.264	0	86.98	113	0
	0.519275	0.879413	A5FMX9	A5FMX9		6	6	25.8	27.515	0	48.227	53	0
	0.363106	-0.331809	A5FMY0	A5FMY0		10	10	56.5	23.15	0	120.76	107	0
	0.44157	0.332128	A5FMY1	A5FMY1		11	11	56.1	22.071	0	200.07	327	0
	0.080029	-0.211796	A5FMY2	A5FMY2		10	10	73.3	11.424	0	85.094	257	0
	0.907365	-0.221886	A5FMY3	A5FMY3		36	36	70.8	79.18	0	323.31	965	0
	0.0777015	0.0476646	A5FMY4	A5FMY4		16	16	64.6	18.456	0	127.32	460	0
+	2.38011	-1.70942	A5FMY7	A5FMY7	OMP	67	67	81.1	117.19	0	323.31	1344	0
	0.0783772	0.147469	A5FMY8	A5FMY8		13	13	51.9	20.325	0	145.89	1276	0
	0.912804	-0.980512	A5FMZ0	A5FMZ0		4	4	34.4	13.316	0	46.542	121	0
	0.437315	-0.777542	A5FMZ1	A5FMZ1		5	5	47.7	10.086	0	11.03	73	0
	0.292823	-0.921297	A5FMZ2	A5FMZ2		3	3	54	7.1753	0	28.862	268	0
	0.604567	-0.648796	A5FMZ3	A5FMZ3		8	8	48.9	15.928	0	77.781	778	0
	0.232391	-0.265723	A5FMZ4	A5FMZ4		12	12	39.7	27.834	0	193.61	476	0
	0.226118	-0.477631	A5FMZ5	A5FMZ5		7	7	50.4	15.445	0	88.385	91	0
	0.111451	0.135617	A5FMZ7	A5FMZ7		13	13	50.7	29.864	0	230.71	1007	0
	0.0495514	0.144622	A5FMZ8	A5FMZ8		5	5	60.4	10.674	0	26.305	115	0
	0.135754	-0.0699577	A5FN01	A5FN01		13	13	31.2	49.006	0	118.03	249	0
	0.280117	-0.515989	A5FN02	A5FN02		4	4	29.3	15.966	0	52.365	352	0
	0.0546043	-0.249257	A5FN03	A5FN03		3	3	46.7	6.6309	0	38.449	103	0
	0.156027	-0.0872637	A5FN04	A5FN04		8	8	57.8	18.174	0	85.116	451	0
	0.404425	-0.605818	A5FN05	A5FN05		5	5	44	12.637	0	107.21	143	0
	0.594445	-0.451354	A5FN06	A5FN06		9	9	63.3	19.533	0	268.56	259	0
	0.13956	0.157469	A5FN07	A5FN07		8	8	55.3	14.63	0	105.27	441	0
	0.187851	0.400406	A5FN08	A5FN08		3	3	31.5	10.188	0	58.448	45	1
	0.389103	-0.499467	A5FN09	A5FN09		3	3	11.3	35.186	0	53.491	19	1
	0.169734	-0.141848	A5FN11	A5FN11		21	21	60.9	47.512	0	323.31	381	0
	0.451931	0.548007	A5FN12	A5FN12		14	14	61.6	45.782	0	293.62	279	0
	0.172264	0.225552	A5FN13	A5FN13		9	9	40.3	41.021	0	61.92	104	0
	0.0905298	-0.0698586	A5FN14	A5FN14		13	13	66.3	18.055	0	209.44	263	0
	0.28651	0.180616	A5FN15	A5FN15		23	23	74.8	37.331	0	323.31	796	0
	0.330972	-0.668914	A5FN16	A5FN16		14	14	62.7	22.909	0	192.51	408	0
	0.232585	-0.685722	A5FN17	A5FN17		6	6	47.2	13.675	0	126.94	109	0
	0.432998	-0.71458	A5FN18	A5FN18		11	11	54	14.039	0	140.43	460	0
	1.04444	0.425916	A5FN20	A5FN20		20	20	53.8	51.474	0	176.71	240	0
	0.114537	-0.121344	A5FN22	A5FN22		39	39	54.8	92.092	0	323.31	521	0
	0.012208	0.0147731	A5FN23	A5FN23		9	9	49.8	29.395	0	133.06	152	0
+	2.01715	0.964161	A5FN27	A5FN27		15	15	71.2	27.6	0	129.89	119	0
	0.0414154	0.0572529	A5FN28	A5FN28		12	12	65.4	23.871	0	141.73	254	0
	0.733773	0.293742	A5FN29	A5FN29		8	8	50.7	24.779	0	100	102	0
	0.138444	0.117014	A5FN30	A5FN30		10	10	36.4	40.054	0	113.36	198	0
	0.119025	-0.0978521	A5FN31	A5FN31		28	28	41.9	93.08	0	323.31	417	0
	0.81	0.360976	A5FN32	A5FN32		8	8	27.3	39.998	0	41.602	63	0
+	2.30033	1.12252	A5FN33	A5FN33		15	15	58.2	37.518	0	153.09	254	0
	2.45669	0.61533	A5FN34	A5FN34		23	23	61.8	47.313	0	209.32	326	0
	0.558973	0.544345	A5FN35	A5FN35		11	11	39.3	42.551	0	93.704	80	0
	0.508704	0.399298	A5FN36	A5FN36		8	8	23.8	39.702	0	68.006	47	0
	0.120904	0.13345	A5FN38	A5FN38		9	9	34.1	35.061	0	71.312	66	0
	1.22122	0.288943	A5FN39	A5FN39		17	17	46.8	42.597	0	177.16	210	0
	0.433068	-0.387935	A5FN40	A5FN40		3	3	7.7	53.264	0	81.97	23	2
	0.0543984	-0.0955334	A5FN41	A5FN41		13	13	49.7	38.108	0	136.02	79	0
	1.03073	0.71321	A5FN42	A5FN42		10	10	55.5	27.964	0	123.82	112	0
	0.321716	-0.342126	A5FN43	A5FN43		3	3	31.2	12.432	0	23.965	26	1
	0.882435	0.851341	A5FN44	A5FN44		11	11	53.4	34.819	0	91.13	73	0
	0.11902	-0.110488	A5FN45	A5FN45		6	6	30.3	42.07	0	25.25	33	2
	0.203837	0.368242	A5FN51	A5FN51		2	2	7.4	37.19	0	19.733	22	3
	0.692569	0.751526	A5FN52	A5FN52		12	12	52.7	33.835	0	93.328	102	0
	0.151097	0.223054	A5FN53	A5FN53		20	20	59.2	44.76	0	104.87	215	0
	0.286583	0.171071	A5FN58	A5FN58		15	15	71.1	29.406	0	110.47	156	0
	0.243528	0.129054	A5FN59	A5FN59		10	10	31.3	46.993	0	95.777	37	1
	0.0301746	0.0331039	A5FN61	A5FN61		3	3	9.4	33.212	0	6.9508	41	0
	0.0346703	0.0164032	A5FN62	A5FN62		18	18	37.4	69.235	0	214.2	295	0
	0.141166	-0.0989323	A5FN69	A5FN69		5	5	22.8	33.781	0	67.854	34	1
	0.116262	0.0959333	A5FN74	A5FN74		8	8	28.8	38.244	0	29.404	21	2
	0.00236882	-0.00298945	A5FN77	A5FN77		10	10	30.5	42.667	0	31.104	36	0
	0.19783	-0.104249	A5FN79	A5FN79		7	7	34.9	32.119	0	61.501	45	0
	1.00256	-1.66441	A5FN90	A5FN90		4	4	10.3	56.114	0	14.226	34	3
	0.0222558	0.02012	A5FN91	A5FN91		16	16	76.4	27.584	0	237.06	315	0
	0.088275	0.0786419	A5FN95	A5FN95		8	8	25.9	43.847	0	67.34	85	0
	0.503998	0.583378	A5FN96	A5FN96		6	6	16.2	54.375	0	13.433	27	1
	0.183997	0.130259	A5FNA1	A5FNA1		11	11	40.6	42.701	0	65.757	53	0
	0.304037	0.291243	A5FNA2	A5FNA2		11	11	28.5	57.092	0	37.336	107	0
	0.269551	0.184994	A5FNA4	A5FNA4		23	23	35.8	82.359	0	121.44	163	0
	1.97284	0.482435	A5FNA5	A5FNA5		11	11	43.6	34.888	0	62.547	56	0
	0.0990008	0.223951	A5FNA6	A5FNA6		2	2	9.2	31.366	0	36.652	45	0
	0.0933179	0.135295	A5FNA7	A5FNA7		3	3	36.2	13.088	0	29.676	32	0
	1.46288	1.42081	A5FNA8	A5FNA8		6	6	43.4	17.148	0	28.37	18	2
+	1.92225	2.4222	A5FNB1	A5FNB1		7	7	36.4	20.724	0	47.933	37	1
+	2.67324	1.76065	A5FNB6	A5FNB6		7	7	69.7	16.188	0	110.2	140	0
	0.449984	-0.279184	A5FNB9	A5FNB9		5	5	30	29.079	0	100.62	80	0
	1.81882	-1.15309	A5FNC0	A5FNC0		8	8	35.4	28.652	0	102.7	193	0
	0.224756	0.76318	A5FNC1	A5FNC1		1	1	18.2	9.7881	0	29.944	35	1
	0.178423	0.198535	A5FNC2	A5FNC2		5	5	22.4	36.347	0	56.041	46	1
	0.326451	-0.459202	A5FNC3	A5FNC3		5	5	31.4	25.089	0	72.294	33	1
	0.129568	0.112565	A5FNC5	A5FNC5		7	7	37.9	36.771	0	46.653	37	0
	0.98156	0.933211	A5FNC7	A5FNC7		8	8	41.8	36.266	0	50.106	42	0
	0.244508	-0.296478	A5FNC8	A5FNC8		10	10	65.4	23.9	0	224.82	180	0
	0.12775	0.158478	A5FNC9	A5FNC9		6	6	61.8	18.008	0	107.47	192	0
	1.84109	-0.575138	A5FND0	A5FND0		31	31	62.7	70.965	0	323.31	923	0
	0.402301	-0.750515	A5FND1	A5FND1		5	5	9.3	65.094	0	19.46	40	2
	0.0275709	0.0428003	A5FND2	A5FND2		17	17	44	53.947	0	113.02	180	0
	0.197977	0.175662	A5FND3	A5FND3		13	13	40.4	54.713	0	199.77	199	0
	1.32122	-1.20275	A5FND4	A5FND4		8	8	70.9	21.737	0	42.921	93	0
	0.321262	-0.149066	A5FND6	A5FND6		10	10	22.5	67.139	0	56.583	35	1
	1.50082	-0.853439	A5FND7	A5FND7	OMP	28	28	53	90.324	0	284.6	179	0
	1.62965	-0.720607	A5FND8	A5FND8		5	5	12.8	53.658	0	50.856	21	1
	1.04072	1.0995	A5FNE2	A5FNE2		6	6	26	35.897	0	40.241	48	0
	0.647978	-0.302193	A5FNE4	A5FNE4		23	23	63.8	49.304	0	281.11	540	0
	0.538374	0.187426	A5FNE6	A5FNE6		8	8	29.4	38.794	0	34.202	73	0
	1.2411	-0.548232	A5FNF0	A5FNF0		15	15	52.9	29.815	0	180.84	201	0
	0.729806	0.736374	A5FNF1	A5FNF1		6	6	29.6	32.813	0	32.256	49	0
	0.0233924	0.018458	A5FNF2	A5FNF2		12	12	51.1	31.092	0	84.245	92	0
	0.305079	0.122314	A5FNF9	A5FNF9		8	8	40.3	32.816	0	90.655	93	0
	0.896589	0.635735	A5FNG0	A5FNG0		12	12	56	36.774	0	82.44	92	0
	0.00475703	-0.00290044	A5FNG1	A5FNG1		10	10	44.9	26.306	0	49.635	67	0
	0.752762	-1.29793	A5FNG2	A5FNG2		8	8	23.3	40.456	0	27.422	36	1
	0.862958	-1.09849	A5FNG7	A5FNG7		10	10	34.8	42.879	0	126.87	118	0
	0.131389	-0.317763	A5FNG9	A5FNG9		11	11	46.9	35.822	0	53.972	46	1
	0.203635	-0.337007	A5FNH0	A5FNH0		3	3	9.1	32.689	0	8.9411	72	0
	1.24341	0.500391	A5FNH2	A5FNH2		18	18	38	71.505	0	185.51	119	0
	0.625621	-0.584509	A5FNH4	A5FNH4		9	9	46.7	28.231	0	201.15	300	0
	0.683275	0.654488	A5FNH5	A5FNH5		5	5	18.7	41.52	0	29.58	28	1
	0.252683	0.259791	A5FNH7	A5FNH7		9	9	54.5	27.897	0	128.44	205	0
	0.136596	-0.0526873	A5FNH8	A5FNH8		16	16	60.9	34.024	0	273.06	358	0
	0.660536	-0.413654	A5FNI1	A5FNI1		17	17	37.1	59.826	0	139.77	220	0
	0.83513	-0.551718	A5FNI3	A5FNI3		10	10	27.7	65.796	0	82.989	66	0
	0.52993	-0.383347	A5FNI4	A5FNI4		3	3	20.1	25.678	0	63.077	44	0
	0.31823	-0.544707	A5FNI5	A5FNI5		7	7	26.6	32.582	0	16.941	27	0
	0.296116	-0.656701	A5FNI6	A5FNI6		3	3	21.3	34.133	0	33.348	24	3
	0.47474	0.336606	A5FNJ3	A5FNJ3		4	4	32	16.742	0	27.316	45	2
	0.288942	0.128789	A5FNK4	A5FNK4		10	10	41.1	35.724	0	75.01	49	0
	0.049735	-0.0937837	A5FNK7	A5FNK7		8	8	18	56.395	0	68.889	34	1
	0.966334	-1.2948	A5FNL0	A5FNL0		7	7	42	28.338	0	65.528	68	0
	0.115889	-0.200933	A5FNL5	A5FNL5		4	4	23.4	34.408	0	22.753	51	0
	0.849901	0.895475	A5FNM6	A5FNM6		6	6	23.8	38.789	0	36.014	23	1
+	2.98319	5.1622	A5FNN2	A5FNN2	OMP	36	36	58.1	98.843	0	323.31	185	0
+	4.05048	6.11904	A5FNN3	A5FNN3		10	10	54.6	31.44	0	174.04	84	0
	0.865622	0.300807	A5FNN7	A5FNN7		13	13	65.1	34.971	0	134.98	77	0
	0.571845	0.668194	A5FNN8	A5FNN8		5	5	61.1	9.1995	0	69.682	212	0
	0.295572	-0.206128	A5FNP2	A5FNP2		3	3	56.5	9.752	0	32.07	37	1
+	2.35261	1.45414	A5FNP6	A5FNP6	OMP	11	11	17.1	94.677	0	42.729	54	0
	0.395899	-0.277531	A5FNP8	A5FNP8		10	10	30.9	47.468	0	93.977	115	0
	0.572909	0.32471	A5FNP9	A5FNP9		14	14	69.3	27.866	0	202.37	233	0
	0.259549	-0.17716	A5FNQ7	A5FNQ7		22	22	48.7	57.55	0	204.47	508	0
+	2.38545	-2.57998	A5FNR0	A5FNR0	OMP	7	7	55.7	20.963	0	54.246	50	1
	1.23508	1.65276	A5FNR2	A5FNR2	OMP	12	12	75.8	20.103	0	177.61	168	0
	0.32075	-0.654542	A5FNR3	A5FNR3		5	5	29	19.098	0	26.049	83	0
	0.291069	-0.407462	A5FNR4	A5FNR4		6	6	19.2	36.308	0	53.982	98	0
	0.206562	0.153491	A5FNR5	A5FNR5		21	21	50.6	63.554	0	243.64	335	0
	1.15869	0.613271	A5FNR8	A5FNR8		22	22	43.2	68.047	0	323.31	371	0
	0.0497112	0.0313288	A5FNS0	A5FNS0		5	5	28.9	27.109	0	94.136	80	0
	0.259203	-0.340794	A5FNS2	A5FNS2		8	8	46.2	19.561	0	131.25	169	0
	1.36568	1.63305	A5FNS3	A5FNS3		9	9	35.6	25.29	0	44.4	61	0
	0.220339	-0.362871	A5FNS7;REV__A5FEY9	A5FNS7		18	18	36.9	61.433	0	148.12	135	0
	0.330104	-0.411997	A5FNS9	A5FNS9		9	9	29.4	43.47	0	61.863	44	0
	0.115749	-1.14266	A5FNT0	A5FNT0		6	6	63.1	9.626	0	21.093	60	4
	1.78238	0.770411	A5FNT1	A5FNT1		15	15	47.1	54.436	0	242.49	251	0
	0.576833	1.09238	A5FNT5	A5FNT5		10	10	46.9	20.136	0	32.433	68	0
	0.843283	0.556097	A5FNT7	A5FNT7		40	40	52.7	106.02	0	323.31	472	0
	1.09976	-0.649519	A5FNU6	A5FNU6		14	14	68.7	38.266	0	197.4	212	0
	0.217019	-0.130571	A5FNV3	A5FNV3		10	10	37.9	42.73	0	57.063	135	0
	1.02484	0.629367	A5FNV5	A5FNV5		11	11	48.9	31.369	0	98.059	101	0
+	2.24823	-2.40063	A5FNW0	A5FNW0		17	17	20.4	123.1	0	141.98	115	0
	1.60484	1.29709	A5FNW3	A5FNW3		10	10	33.2	50.033	0	44.593	82	0
+	2.30956	1.83189	A5FNW4	A5FNW4		10	10	52.3	26.352	0	104.45	109	0
	0.00475914	0.00623004	A5FNW8	A5FNW8		5	5	33.5	20.141	0	75.083	39	0
	0.137857	0.24319	A5FNW9	A5FNW9		4	4	10.3	52.705	0	30.982	38	1
	0.0283577	0.00985082	A5FNX1	A5FNX1		7	7	27.8	35.577	0	29.543	35	0
	0.574239	-1.3192	A5FNX2	A5FNX2		6	6	18.2	55.63	0	37.981	35	1
	0.0487161	0.0330067	A5FNX3	A5FNX3		8	8	36.6	32.232	0	45.958	40	0
	0.492808	-0.534691	A5FNX5	A5FNX5		5	5	34.3	19.909	0	38.607	55	0
	0.0653758	-0.0885429	A5FNX7	A5FNX7		7	7	40.4	30.633	0	97.73	108	0
	0.0217821	-0.0303663	A5FNX8	A5FNX8		11	11	49.8	34.08	0	57.238	73	0
	0.116519	0.173144	A5FNX9	A5FNX9	SLP	13	13	50	43.862	0	320.4	233	0
	1.35268	0.675623	A5FNY6	A5FNY6		20	20	53.1	57.15	0	254.64	344	0
	0.695282	0.278074	A5FNY7	A5FNY7		12	12	42.6	35.855	0	90.52	190	0
	0.473752	0.484695	A5FNY9	A5FNY9		7	7	20.7	41.439	0	13.973	39	0
	0.540505	0.638737	A5FNZ0	A5FNZ0		11	11	51.1	43.192	0	130.25	165	0
	0.633092	-0.364677	A5FNZ8	A5FNZ8		7	7	36.2	24.876	0	49.317	52	0
	0.0699156	-0.0393429	A5FP01	A5FP01		22	22	45.4	74.039	0	178.54	221	0
	0.336364	-0.611037	A5FP02	A5FP02		6	6	38.8	15.061	0	36.012	154	0
	0.937307	-0.956964	A5FP04	A5FP04		5	5	42.1	13.214	0	33.012	454	0
+	2.3067	2.01501	A5FP10	A5FP10		19	19	53.9	50.611	0	257.92	160	0
	0.75275	-0.371104	A5FP11	A5FP11		12	12	40.5	53.703	0	45.56	23	0
	0.0152051	0.0188332	A5FP13	A5FP13		11	11	38.2	39.836	0	87.382	257	0
	1.37377	0.707476	A5FP14	A5FP14		18	18	44.2	60.724	0	129.89	163	0
	0.140732	-0.13856	A5FP15	A5FP15		4	4	26.7	19.732	0	11.254	46	0
	0.0826871	0.132654	A5FP17	A5FP17		5	5	23.2	31.898	0	85.35	27	1
	0.385788	-0.238948	A5FP18	A5FP18		8	8	52	23.186	0	72.88	46	0
	0.376498	-0.453879	A5FP23	A5FP23		12	12	31.4	39.684	0	57.078	68	0
	0.116185	-0.070212	A5FP28	A5FP28		23	23	60.2	54.505	0	295.76	292	0
	0.770859	0.618671	Q5I6C6	Q5I6C6		1	1	13.5	13.804	0	7.6692	24	2
	1.32298	-0.968461	Q5I6C7	Q5I6C7	OMP	15	15	8.1	269.97	0	71.605	46	0
	0.749182	-1.06678	Q5I6C8	Q5I6C8		8	8	49.2	21.279	0	61.488	34	1
	0.240706	0.25942	Q8KRP0	Q8KRP0		4	4	18.2	18.067	0	23.219	82	0
	1.54506	0.876976	Q9RB36	Q9RB36		6	6	37.6	25.871	0	30.154	37	0
