# Supplementary material for: A new paradigm for outer membrane protein biogenesis in the Bacteroidota
Source: Nature. 2025 Oct 1;647(8089):479–87. doi: 10.1038/s41586-025-09532-8 (PMC12611786; doi:10.1038/s41586-025-09532-8)
Supplement: Supplementary file 7 — Source Data Fig. 5 [file 41586_2025_9532_MOESM7_ESM.xlsx]

## Sheet: Fig 5d BamH sup vs BamH +aTc
Significant	- LOG(P-VALUE)	log2 FC	Protein IDs	Entry	Final annot	Prediction	Peptides	Unique peptides	Sequence coverage [%]	Mol. weight [kDa]	Q-value	Score	MS/MS count	#Imputations
	0.632237	-0.318351	A1E5T9	A1E5T9		LIPO	7	7	9.8	101.13	0	60.984	40	0
	0.922887	-0.661717	A1E5U3	A1E5U3		SP	7	7	20.5	51.855	0	85.481	39	0
	1.16855	-0.310424	A1E5U4	A1E5U4		SP	8	8	7	168.33	0	105.44	38	0
	1.04492	0.386923	A1E5U5	A1E5U5		SP	34	34	16.5	672.01	0	323.31	241	0
+	2.81473	0.591409	A1E5U7	A1E5U7		OTHER	11	11	43.8	42.382	0	142.57	94	0
	1.66815	-0.401251	A5F9R5	A5F9R5		OTHER	15	15	42.5	52.94	0	133.06	64	0
	1.29395	0.727232	A5F9R8	A5F9R8		LIPO	6	6	24.5	30.771	0	33.697	12	1
	0.371463	-0.399563	A5F9R9	A5F9R9		OTHER	4	4	20.8	25.263	0	21.984	17	2
	0.192962	0.176215	A5F9S1	A5F9S1		OTHER	5	5	13.7	48.997	0	30.291	28	0
	0.175749	-0.100249	A5F9S2	A5F9S2		OTHER	6	6	29.1	34.711	0	53.939	56	0
	0.977225	0.450046	A5F9S3	A5F9S3		OTHER	8	8	23.9	39.959	0	51.062	89	0
+	2.45439	1.01081	A5F9T2	A5F9T2		OTHER	8	8	45.6	22.41	0	113.12	75	0
	1.09713	1.06409	A5F9T3	A5F9T3		OTHER	5	5	32.4	25.575	0	65.551	30	0
	0.751612	0.363739	A5F9T4	A5F9T4		OTHER	7	7	43.8	19.6	0	83.738	92	0
	0.213554	0.438733	A5F9T5	A5F9T5		OTHER	2	2	8.3	50.522	0	11.002	7	3
+	2.15378	0.784702	A5F9U6	A5F9U6		OTHER	10	10	20.3	73.369	0	138.53	103	0
	0.882895	0.456714	A5F9U9	A5F9U9		OTHER	4	4	26.4	23.628	0	28.871	6	1
	0.111939	-0.101154	A5F9V8	A5F9V8		OTHER	8	8	11.7	82.668	0	50.128	26	0
+	2.43759	0.69044	A5F9V9	A5F9V9		LIPO	8	8	36.6	38.874	0	89.111	80	0
	0.589989	0.545768	A5F9W0	A5F9W0	OMP	SP	3	3	13.8	35.83	0	44.866	34	0
	0.515778	-0.128743	A5F9W6	A5F9W6		OTHER	50	50	49.8	126.64	0	323.31	742	0
+	1.84211	0.767484	A5F9W8	A5F9W8		LIPO	8	8	49.2	28.682	0	159.23	170	0
	0.0964959	0.107598	A5F9W9	A5F9W9		LIPO	3	3	22.7	19.204	0	47.5	15	0
	0.2948	0.143441	A5F9X8	A5F9X8		OTHER	15	15	36.6	48.555	0	195.9	106	0
+	2.4032	1.13623	A5F9Y4	A5F9Y4		OTHER	3	3	30.7	13.234	0	24.824	39	0
	0.0636889	0.0447448	A5F9Y8	A5F9Y8		OTHER	8	8	38.5	34.576	0	146.83	69	0
+	1.76755	0.872352	A5F9Z1	A5F9Z1		OTHER	4	4	26.9	8.8394	0	66.44	65	0
	1.52909	-0.348271	A5F9Z4	A5F9Z4		OTHER	4	4	9.6	61.539	0	23.586	6	0
	1.45669	0.794169	A5F9Z6	A5F9Z6		OTHER	6	6	57.6	14.906	0	113.19	72	0
	0.415971	0.360375	A5FA05	A5FA05		LIPO	4	4	9.4	60.791	0	43.629	15	0
+	2.61436	-1.56139	A5FA21	A5FA21	SLP	LIPO	5	5	17.5	58.703	0	29.918	15	1
	0.213625	-0.0734949	A5FA27	A5FA27		LIPO	8	8	31.2	33.699	0	52.714	45	0
	1.41241	-0.545595	A5FA29	A5FA29	OMP	SP	6	6	16.6	55.024	0	44.959	23	1
	1.10695	-0.317897	A5FA30	A5FA30		OTHER	5	5	19.2	49.496	0	22.146	31	0
	0.393788	-0.26527	A5FA31	A5FA31		OTHER	11	11	30.5	55.783	0	115.01	87	0
	1.48503	0.255327	A5FA32	A5FA32		OTHER	14	14	33.4	67.099	0	223.91	161	0
	1.23059	-0.57818	A5FA35	A5FA35		OTHER	1	1	12	9.416	0	6.8643	61	0
	0.893834	-0.572155	A5FA36	A5FA36		LIPO	3	3	13.6	32.291	0	9.823	25	0
	0.718231	0.278364	A5FA38	A5FA38		OTHER	7	7	34.1	33.433	0	76.519	41	0
	0.474741	-0.605247	A5FA41	A5FA41		OTHER	5	5	8.7	92.818	0	22.687	11	1
+	1.51259	0.798308	A5FA42	A5FA42		OTHER	9	9	26.9	45.166	0	98.02	27	0
	1.45739	-0.417661	A5FA43	A5FA43	OMP	LIPO	17	17	20.6	142.2	0	285.49	77	0
	0.625269	0.216661	A5FA46	A5FA46		OTHER	9	9	43.5	41.599	0	107.73	72	0
+	3.4875	-1.07335	A5FA64	A5FA64		SP	8	8	31.7	48.794	0	71.457	34	0
	1.67064	0.513434	A5FA65	A5FA65		OTHER	5	4	21.4	39.778	0	93.158	52	0
	0.301514	0.138309	A5FA67	A5FA67		OTHER	7	7	32.5	28.864	0	56.118	25	0
	0.615604	-0.285924	A5FA68	A5FA68		OTHER	8	8	21.2	56.449	0	111.81	44	0
	0.353884	0.226503	A5FA69	A5FA69		OTHER	4	4	19.9	39.259	0	15.767	17	0
	0.119704	0.304428	A5FA71	A5FA71		OTHER	3	3	17	28.733	0	17.785	14	2
	1.0499	0.429942	A5FA81	A5FA81		SP	5	5	47.3	20.256	0	58.423	27	0
	0.0816807	-0.0558106	A5FA88	A5FA88		OTHER	4	4	10	67.411	0	43.871	18	1
	1.05205	2.07602	A5FA92	A5FA92		OTHER	3	3	11	51.757	0	31.766	18	1
	0.683939	1.4072	A5FAA0	A5FAA0		OTHER	2	2	32	11.726	0	41.924	16	3
+	2.93275	-0.675734	A5FAE4	A5FAE4		LIPO	15	15	17.7	112.47	0	148.07	85	0
	0.906418	-0.312321	A5FAF2	A5FAF2		OTHER	22	20	29.1	107.94	0	230.05	156	0
	0.902972	-1.86655	A5FAF3	A5FAF3		OTHER	26	9	54.8	73.15	0	323.31	307	0
+	3.41105	-1.66793	A5FAF5	A5FAF5	OMP	SP	37	37	46.9	120.26	0	323.31	549	0
+	3.5813	-1.66795	A5FAF6	A5FAF6	SLP	LIPO	19	19	47.5	64.647	0	323.31	339	0
	1.14931	-0.728705	A5FAF7	A5FAF7	SLP	LIPO	7	7	19.5	44.612	0	64.145	40	0
	1.12688	-0.403957	A5FAF9	A5FAF9		OTHER	5	5	11	56.365	0	45.543	51	0
+	3.95131	1.14793	A5FAG0	A5FAG0		LIPO	4	4	22.2	37.89	0	54.2	29	0
	0.301972	-0.434807	A5FAG4	A5FAG4		SP	4	4	14.7	49.256	0	21.003	17	0
+	2.51117	-1.1225	A5FAG5	A5FAG5		SP	27	27	41.4	94.773	0	323.31	221	0
+	3.1389	-1.19281	A5FAG6	A5FAG6		SP	13	13	38.9	56.852	0	259.82	154	0
+	5.74321	-1.02266	A5FAG7	A5FAG7		SP	2	2	9.5	31.38	0	15.245	23	0
+	4.10777	-0.50722	A5FAH3	A5FAH3		OTHER	12	12	38.6	51.697	0	106.06	83	0
	0.477175	-0.665856	A5FAH4	A5FAH4		OTHER	6	6	15.3	58.333	0	72.203	25	0
+	2.13511	1.12412	A5FAH6	A5FAH6		LIPO	6	6	28	46.293	0	60.476	38	0
	0.359606	0.0990286	A5FAH8	A5FAH8		LIPO	9	9	22.2	45.884	0	34.559	51	0
+	1.8286	0.526928	A5FAI5	A5FAI5		OTHER	8	8	13.1	74.63	0	82.714	75	0
	0.29954	-0.125538	A5FAI6	A5FAI6		OTHER	23	23	61.6	46.473	0	249.82	279	0
+	2.69528	0.552414	A5FAJ0	A5FAJ0	OMP	SP	20	20	35.2	92.385	0	214.81	103	0
+	2.63076	-1.14924	A5FAJ1	A5FAJ1		OTHER	8	8	33.6	50.012	0	153.71	73	0
+	2.00855	0.50679	A5FAJ4	A5FAJ4		OTHER	10	10	32.6	43.195	0	76.509	100	0
	0.145524	0.183319	A5FAK1	A5FAK1		OTHER	5	5	46.5	18.518	0	39.721	22	0
	0.0403777	0.0556517	A5FAK2	A5FAK2		OTHER	5	5	21.7	35.555	0	46.04	27	0
	1.88685	0.439027	A5FAK5	A5FAK5		OTHER	12	12	48.3	39.776	0	137.05	71	0
	0.175676	-0.159349	A5FAK7	A5FAK7		SP	6	6	23.1	41.198	0	61.858	22	0
+	1.95962	-1.02835	A5FAK8	A5FAK8		SP	4	4	34.5	19.766	0	56.035	30	0
	0.0242433	0.018075	A5FAL2	A5FAL2		OTHER	2	2	8.5	46.2	0	15.344	9	0
+	1.71823	0.774396	A5FAL3	A5FAL3		OTHER	4	4	28	23.834	0	27.941	20	1
+	2.22495	0.392128	A5FAL7	A5FAL7		OTHER	23	23	35.6	88.17	0	323.31	177	0
+	1.75291	0.852651	A5FAL9	A5FAL9		OTHER	4	4	17.6	42.138	0	18.418	13	1
	0.139724	0.0747601	A5FAM0	A5FAM0		OTHER	7	7	15.1	66.294	0	55.5	35	0
	0.166711	-0.154366	A5FAM6	A5FAM6		OTHER	7	7	12.6	84.764	0	56.872	64	0
	0.713132	-0.126662	A5FAN8	A5FAN8		OTHER	19	19	37.8	66.957	0	323.31	245	0
	0.038659	0.0301021	A5FAP2	A5FAP2		OTHER	5	5	15.4	49.62	0	36.356	23	0
+	3.01336	0.503626	A5FAP3	A5FAP3		OTHER	26	26	28.1	119.5	0	144.03	98	0
	0.225133	0.380867	A5FAP7	A5FAP7		LIPO	3	3	7.8	55.921	0	21.998	15	3
	0.0750265	-0.0444867	A5FAQ1	A5FAQ1		OTHER	9	9	11.2	134.25	0	116.24	41	0
	0.17749	-0.0556911	A5FAQ5	A5FAQ5		OTHER	7	7	30.1	29.639	0	64.874	113	0
	0.297603	0.233403	A5FAR2	A5FAR2		OTHER	3	3	12.3	42.379	0	52.15	31	0
	2.04553	0.382807	A5FAS1	A5FAS1		OTHER	8	8	15.4	79.162	0	89.453	43	0
	1.22886	1.00236	A5FAT1	A5FAT1		SP	3	3	19.9	19.814	0	20.349	10	2
	0.193167	0.153804	A5FAU2	A5FAU2		OTHER	14	14	42.2	49.482	0	323.31	221	0
	1.02544	0.253442	A5FAV1	A5FAV1		OTHER	5	5	9.8	66.891	0	20.422	15	1
	0.269812	0.206017	A5FAV5	A5FAV5	SLP	LIPO	4	4	13.4	49.652	0	53.796	19	1
	0.0965054	0.0543528	A5FAV9	A5FAV9		LIPO	7	7	36.7	38.297	0	211.65	76	0
	0.675088	-0.333702	A5FAW0	A5FAW0		OTHER	18	18	34.1	67.285	0	323.31	233	0
	0.944519	-0.541301	A5FAW8	A5FAW8		OTHER	5	5	26.8	34.165	0	62.358	21	0
	0.030233	-0.0217994	A5FAX1	A5FAX1		OTHER	11	11	40.8	46.013	0	94.553	71	0
	0.376481	0.370144	A5FAZ2	A5FAZ2		OTHER	3	3	7	69.57	0	8.2693	7	3
	0.77227	1.17344	A5FAZ9	A5FAZ9		OTHER	3	3	13.1	36.484	0	29.359	7	1
	0.777669	-0.95102	A5FB06	A5FB06		LIPO	2	2	9.7	28.493	0	7.6399	6	3
	1.13548	-0.686063	A5FB08	A5FB08		OTHER	11	11	41.6	40.757	0	170.91	98	0
	0.709051	1.04718	A5FB20				3	3	21.3	21.656	0	25.657	10	2
	0.960408	0.408479	A5FB24	A5FB24		OTHER	15	15	57.2	35.987	0	323.31	277	0
+	2.56585	-0.780559	A5FB25	A5FB25		OTHER	6	6	27.4	35.297	0	49.814	34	0
	0.746005	1.08054	A5FB26	A5FB26		OTHER	6	6	5.4	168.68	0	23.433	17	1
	1.05402	0.427178	A5FB27	A5FB27		OTHER	4	4	18.5	37.076	0	35.037	20	0
	0.841456	0.366221	A5FB31	A5FB31		OTHER	11	11	39.3	35.219	0	164.25	145	0
	0.97764	-0.364137	A5FB32	A5FB32		LIPO	4	4	17.2	41.397	0	63.956	24	0
	0.262756	-0.160536	A5FB33	A5FB33	OMP	OTHER	10	10	17.4	104.27	0	175.29	61	0
	0.989817	0.966838	A5FB36	A5FB36		OTHER	9	9	49.5	32.364	0	114.28	83	0
	0.155806	-0.230162	A5FB37	A5FB37		OTHER	3	3	15.5	46.045	0	6.7813	24	0
	0.81762	-0.6516	A5FB38	A5FB38		OTHER	5	5	23.6	38.158	0	60.855	38	0
	0.256165	-0.0830723	A5FB41	A5FB41		LIPO	5	5	57.4	15.541	0	89.055	34	0
	0.220579	0.0806036	A5FB44	A5FB44		OTHER	7	7	45.6	28.993	0	100.03	80	0
	1.24935	0.222408	A5FB45	A5FB45		OTHER	5	5	18.1	50.221	0	52.294	52	0
+	1.77918	-0.797242	A5FB46	A5FB46		OTHER	8	8	58.7	23.566	0	213.94	121	0
	0.913112	-0.320431	A5FB47	A5FB47		OTHER	6	6	38.6	29.344	0	214.01	81	0
	1.82412	0.381523	A5FB48	A5FB48		LIPO	12	12	39	39.673	0	170.42	107	0
+	2.30525	1.12425	A5FB50	A5FB50		OTHER	10	10	37.9	32.512	0	263.5	200	0
	0.706832	-0.340955	A5FB52	A5FB52		OTHER	10	10	37.1	46.248	0	253.5	132	0
+	1.82911	-1.55684	A5FB64				6	6	14.5	77.287	0	31.92	12	1
	0.964259	-0.434792	A5FB66	A5FB66	SLP	LIPO	17	17	41.8	58.154	0	249.91	185	0
+	2.95221	-0.818542	A5FB67	A5FB67	OMP	SP	35	34	56.5	109.34	0	323.31	357	0
	1.33328	-0.509076	A5FB68	A5FB68		OTHER	4	4	21.8	20.703	0	46.601	21	0
	0.697254	0.509125	A5FB69	A5FB69		OTHER	2	2	14.8	21.492	0	17.599	19	3
	0.449905	0.34348	A5FB71	A5FB71		OTHER	4	4	13.4	61.448	0	57.784	11	0
	1.45818	0.430303	A5FB75	A5FB75		OTHER	5	5	34	16.773	0	25.93	52	0
+	3.01891	-1.41719	A5FB79	A5FB79		OTHER	15	15	71.4	34.227	0	323.31	165	0
+	1.69952	1.14623	A5FB81	A5FB81		OTHER	4	4	21.4	22.068	0	77.077	30	0
	0.120219	-0.108567	A5FB83	A5FB83		OTHER	9	9	35.5	33.317	0	91.87	48	0
	0.39389	-0.385004	A5FB84	A5FB84		OTHER	25	25	41.3	80.106	0	323.31	250	0
	0.242315	-0.155073	A5FB95	A5FB95		OTHER	7	7	36.3	40.372	0	169.85	46	0
	0.0550937	-0.0350072	A5FBA2	A5FBA2		OTHER	14	14	26.2	90.459	0	132.88	63	0
	0.0415196	-0.0150601	A5FBA7	A5FBA7		OTHER	4	4	30.2	22.866	0	18.385	17	0
	0.864503	-0.304756	A5FBA9	A5FBA9		OTHER	9	9	25.8	49.927	0	125.19	52	0
	0.143134	0.193945	A5FBB1				2	2	5.5	60.961	0	16.784	7	2
	0.159721	-0.0858475	A5FBB4	A5FBB4		OTHER	17	16	25.7	105.39	0	128.56	83	0
	0.177985	-0.0592667	A5FBB5	A5FBB5		OTHER	6	6	29.8	27.484	0	85.505	55	0
	0.389767	-0.227575	A5FBC2	A5FBC2	SLP	LIPO	3	3	6.3	52.024	0	20.218	5	1
	0.0402081	-0.0425501	A5FBC3	A5FBC3	OMP	SP	4	3	6	115.42	0	14.04	11	1
	0.0174537	-0.00498549	A5FBC4	A5FBC4		SP	9	9	44.1	25.629	0	236.72	194	0
	0.85065	0.449651	A5FBC6	A5FBC6		OTHER	9	9	36.4	34.801	0	57.224	61	0
	1.0578	-0.317323	A5FBD2	A5FBD2		SP	3	3	24.5	25.113	0	46.435	15	1
+	1.65383	0.747195	A5FBD8	A5FBD8		OTHER	5	5	22.4	23.591	0	30.338	31	0
	0.950039	-0.446315	A5FBE6	A5FBE6		OTHER	6	6	28.3	28.411	0	99.722	43	0
	0.0822075	0.0600665	A5FBE7	A5FBE7		OTHER	2	2	23.9	10.31	0	8.9195	19	3
	1.01264	-0.50307	A5FBI0	A5FBI0		SP	9	7	18.2	80.316	0	26.849	24	0
+	1.58407	-1.0101	A5FBI2				7	7	17.1	65.89	0	72.887	34	0
	1.38267	-0.271521	A5FBI3	A5FBI3	SLP	LIPO	5	5	14.8	53.627	0	123.24	38	0
+	1.89398	-0.920851	A5FBI4	A5FBI4	SLP	LIPO	11	11	29.8	55.139	0	106.52	64	0
	0.722527	-0.362131	A5FBI6	A5FBI6		SP	3	3	8.1	65.723	0	12.006	8	0
	1.32687	-1.07949	A5FBL4	A5FBL4		OTHER	5	5	9.3	120.16	0	31.505	12	1
	0.86699	-0.295389	A5FBM8	A5FBM8		OTHER	6	6	17.3	57.588	0	61.614	7	0
	0.854034	-0.0873747	A5FBP1	A5FBP1		OTHER	3	3	12.1	35.711	0	33.542	15	1
+	2.0318	1.45522	A5FBR6	A5FBR6		LIPO	7	7	28.9	27.806	0	167.36	113	0
	0.110674	0.169016	A5FBS1	A5FBS1		SP	7	7	16.5	62.604	0	23.631	28	0
	0.745112	0.452046	A5FBS5	A5FBS5		OTHER	12	12	36.3	55.365	0	195.18	80	0
	0.549976	-0.510701	A5FBS8	A5FBS8		OTHER	1	1	17.2	10.595	0	7.6283	19	0
	0.183804	0.0701971	A5FBW4	A5FBW4		OTHER	2	2	10.7	22.609	0	7.5561	12	0
+	1.92834	0.855484	A5FBW7	A5FBW7		LIPO	12	12	44	39.667	0	221.8	105	0
+	1.57208	0.83115	A5FBW9	A5FBW9		OTHER	3	3	20.4	28.755	0	33.181	17	0
	0.472454	0.240392	A5FBX6	A5FBX6		OTHER	6	6	23.3	36.033	0	32.102	28	0
+	3.64513	1.17345	A5FBY4	A5FBY4		OTHER	26	26	34.8	119.76	0	318.83	285	0
	0.909151	0.401625	A5FC34	A5FC34	OMP	SP	18	18	33.1	87.716	0	323.31	169	0
	1.04665	1.19185	A5FC40	A5FC40		OTHER	2	1	31	6.5586	0	24.186	28	0
	0.893323	0.75431	A5FC63	A5FC63		SP	6	6	38	20.929	0	34.952	54	0
	1.05264	0.99499	A5FC97	A5FC97		OTHER	2	2	55.4	7.7041	0	16.854	15	0
	0.694786	-0.247684	A5FCA6	A5FCA6		OTHER	5	5	12.6	52.473	0	18.115	6	0
	0.756297	0.583319	A5FCB4	A5FCB4		OTHER	3	3	14.4	28.22	0	25.988	29	0
	1.2296	0.575976	A5FCD3	A5FCD3		OTHER	9	9	12.3	114.78	0	58.121	42	0
+	2.15397	0.817815	A5FCD4	A5FCD4		LIPO	5	5	27.6	40.764	0	89.148	25	0
	0.934249	-0.753217	A5FCG5				5	5	8.5	119.33	0	13.812	6	2
+	3.50848	-1.47342	A5FCG9	A5FCG9	SLP	LIPO	7	7	18.2	74.051	0	78.217	28	0
+	2.75973	-1.89862	A5FCH0	A5FCH0	OMP	SP	10	10	14	124.2	0	107.13	36	0
	1.09535	-0.892079	A5FCI3	A5FCI3	SLP	LIPO	2	2	5.9	61.504	0.0005423	3.8966	8	2
+	2.54154	0.87909	A5FCJ4	A5FCJ4		OTHER	9	9	20.9	63.656	0	160.43	46	0
+	1.72657	0.561186	A5FCJ5	A5FCJ5		OTHER	5	5	18.5	37.813	0	48.637	32	0
	0.893521	0.770307	A5FCJ6	A5FCJ6		SP	10	10	29.3	53.801	0	47.077	35	0
	1.22756	0.663635	A5FCJ8	A5FCJ8		OTHER	6	6	10.9	82.129	0	57.198	20	0
	0.369255	1.05557	A5FCK8	A5FCK8		OTHER	3	3	6.2	59.788	0	116.96	19	2
	0.0470352	0.178494	A5FCL7	A5FCL7		OTHER	2	2	16.7	13.283	0	24.94	22	2
	1.31304	0.740001	A5FCM0	A5FCM0	OMP	SP	16	16	33.9	90.89	0	323.31	83	0
+	1.52752	1.57765	A5FCM4	A5FCM4		OTHER	4	4	15.5	34.212	0	10.727	13	2
	0.944386	1.09938	A5FCM6				4	4	26.6	27.423	0	63.14	16	1
+	1.78028	0.831604	A5FCR6	A5FCR6		OTHER	16	16	56.6	37.962	0	255.02	137	0
	1.20633	1.0543	A5FCS6	A5FCS6		LIPO	3	3	22.5	20.969	0	13.857	14	0
+	2.5217	1.33023	A5FCS9	A5FCS9		LIPO	9	9	43.3	29.462	0	120.58	110	0
	1.18262	0.548959	A5FCT0	A5FCT0		OTHER	4	4	23.5	23.127	0	48.881	36	0
+	1.72172	0.874738	A5FCU9	A5FCU9		OTHER	5	5	15.7	50.901	0	33.935	15	0
	0.770983	0.836834	A5FCV0	A5FCV0		OTHER	5	5	16.5	62.538	0	39.296	6	1
	0.166447	-0.261692	A5FCV9	A5FCV9		OTHER	2	2	8.2	41.4	0	31.297	5	3
	0.917255	0.875005	A5FCX2	A5FCX2		OTHER	3	3	19.3	23.404	0	16.367	26	0
	0.0407849	-0.0465377	A5FCY8	A5FCY8	OMP	SP	6	6	28.7	46.886	0	61.304	27	1
	0.123792	-0.0760565	A5FD11	A5FD11		OTHER	10	10	23	83.444	0	143.37	63	0
	0.148937	0.0548067	A5FD15	A5FD15	OMP	SP	5	5	10.1	83.128	0	83.387	23	0
	0.935938	-1.04927	A5FD24	A5FD24	SLP	LIPO	6	6	18.9	70.925	0	47.214	23	0
+	3.09245	-1.54927	A5FD25	A5FD25	OMP	SP	12	12	18.9	112.53	0	173.64	51	1
	0.0198011	0.0122213	A5FD66	A5FD66	OMP	SP	14	14	21.4	119.95	0	207.88	28	1
	0.0427725	0.0809654	A5FD80	A5FD80		OTHER	6	4	12.1	86.274	0	36.283	14	0
	0.421719	-0.538768	A5FD86	A5FD86		OTHER	2	2	10.3	25.47	0	8.9156	12	3
	0.896226	-0.492758	A5FDB1	A5FDB1	SLP	LIPO	4	4	11.4	53.949	0	20.88	11	1
	0.0376594	0.0298904	A5FDH7	A5FDH7		SP	3	3	18.8	28.591	0	28.228	18	0
	0.445594	0.362964	A5FDK5	A5FDK5		LIPO	3	3	29.8	17.7	0	12.236	12	1
	0.0292227	0.0201038	A5FDT3	A5FDT3		OTHER	10	10	20.4	71.52	0	99.532	34	0
	0.454225	-0.272853	A5FDU0	A5FDU0		OTHER	2	2	17.6	19.928	0	8.8091	21	0
	0.465518	-0.344152	A5FDZ0	A5FDZ0		OTHER	5	5	28.1	26.02	0	20.954	14	0
	1.61543	0.389578	A5FE22	A5FE22		SP	6	6	9.6	107.49	0	75.837	13	0
	0.418446	-0.267708	A5FE25	A5FE25		OTHER	9	9	24.5	76.374	0	98.065	44	0
	0.549175	-0.765361	A5FE26	A5FE26		OTHER	4	4	10.6	42.324	0	19.136	25	0
	0.0198057	0.0222203	A5FE37	A5FE37		OTHER	4	4	31.1	31.171	0	35.237	34	0
	0.278263	-0.132094	A5FE38	A5FE38	OMP	SP	8	8	27.9	33.852	0	102.61	74	0
	0.697288	-0.625254	A5FE42	A5FE42		SP	8	8	30.5	50.67	0	109.07	30	0
	1.56313	0.387363	A5FE43	A5FE43		LIPO	3	3	23.8	18.59	0	25.255	48	0
+	1.44843	0.962571	A5FE44	A5FE44		OTHER	6	6	48.4	27.035	0	104.87	73	0
	0.77456	-0.330697	A5FE51	A5FE51		LIPO	5	5	41.3	17.012	0	28.119	44	0
	0.675102	0.472622	A5FE54	A5FE54		LIPO	4	4	20	24.977	0	14.304	16	0
	0.919911	0.117063	A5FE57	A5FE57		OTHER	7	7	20.1	42.213	0	79.185	109	0
	0.218684	-0.0956036	A5FE65	A5FE65		OTHER	5	5	13.9	42.567	0	38.98	20	0
	0.171261	-0.180031	A5FE75	A5FE75		OTHER	10	10	59.6	15.942	0	161.36	414	0
	1.33265	-0.780566	A5FE76	A5FE76		OTHER	4	4	36.7	11.354	0	44.624	271	0
	1.33238	-0.360198	A5FE77	A5FE77		OTHER	9	9	69	13.353	0	166.83	297	0
	0.120883	0.205221	A5FE78	A5FE78		OTHER	3	3	19.9	26.3	0	26.149	21	0
	0.0148723	-0.0258512	A5FE80	A5FE80		OTHER	6	6	61.9	12.222	0	178.82	108	0
	0.185426	-0.0660639	A5FE81	A5FE81		LIPO	8	8	46.2	30.181	0	212.69	129	0
	0.384063	-0.157667	A5FE82	A5FE82		OTHER	8	8	33.4	31.716	0	103.01	28	0
	0.205834	-0.129867	A5FE84	A5FE84		LIPO	4	4	18.1	29.604	0	22.859	35	0
	1.37346	0.541485	A5FE85	A5FE85		TAT	6	6	24.4	34.136	0	30.492	34	0
	0.321824	0.468705	A5FE87	A5FE87		OTHER	7	7	16.8	75.661	0	36.467	19	0
	1.08404	0.171234	A5FE88	A5FE88		OTHER	12	12	31.4	60.999	0	180.07	65	0
+	2.0097	0.526385	A5FE90	A5FE90		OTHER	6	6	22	38.203	0	65.426	53	0
	0.633449	0.279129	A5FE91	A5FE91		OTHER	7	7	29.3	43.138	0	141.72	60	0
	0.610324	-0.19555	A5FE93	A5FE93		SP	3	3	18.7	33.201	0	16.42	22	1
+	3.31774	-3.4606	A5FEA1	A5FEA1		OTHER	8	8	27.6	51.108	0	122.2	33	1
	0.214885	0.101593	A5FEA3	A5FEA3		OTHER	10	10	51.3	27.798	0	136.26	111	0
	1.06593	-0.928769	A5FEA6	A5FEA6		OTHER	2	2	11.2	35.892	0	30.405	25	0
	0.749015	-0.382213	A5FEA7	A5FEA7		OTHER	4	4	18	32.113	0	68.483	10	1
	0.12875	-0.0380036	A5FEB2	A5FEB2		SP	19	19	36.5	84.725	0	305.15	265	0
	0.402768	0.194969	A5FEB7	A5FEB7	OMP	SP	3	3	30.2	22.646	0	54.792	47	0
	0.167644	0.06322	A5FEC2	A5FEC2		OTHER	9	9	44.1	35.686	0	99.602	52	0
	1.02047	-0.901833	A5FEC7	A5FEC7		OTHER	4	4	10.1	44.132	0	16.527	18	0
+	2.15186	0.725987	A5FEC8	A5FEC8		OTHER	3	3	16.7	31.685	0	15.612	19	1
	0.853529	-0.552732	A5FEC9	A5FEC9		SP	8	8	33.6	36.653	0	52.851	46	0
	1.51658	-0.506159	A5FED1	A5FED1		OTHER	23	23	33.1	97.406	0	319.49	191	0
	1.0267	-0.713756	A5FED7	A5FED7		OTHER	4	4	15.9	48.264	0	32.96	32	0
	0.0767514	-0.0900717	A5FED9	A5FED9		OTHER	4	4	20.8	39.18	0	26.883	33	0
	0.53259	0.363971	A5FEE2	A5FEE2		OTHER	4	4	24.3	33.541	0	120.68	31	0
	0.404545	-0.367013	A5FEE3	A5FEE3		LIPO	3	3	36.2	15.065	0	40.574	44	1
	0.407495	0.320336	A5FEE7	A5FEE7		OTHER	4	4	11.7	51.4	0	43.575	18	0
	1.04292	-0.268922	A5FEF3;A5FJN4	A5FEF3		OTHER	5	5	40.1	22.954	0	33.826	19	0
	0.0166191	0.00824642	A5FEF4	A5FEF4		OTHER	7	7	21.5	46.39	0	110.12	58	0
+	1.57654	-0.769389	A5FEF5	A5FEF5		SP	3	3	4.1	89.369	0	20.766	11	2
	0.592965	-0.443151	A5FEF7	A5FEF7		OTHER	8	8	16.6	84.614	0	158.95	24	0
	0.283957	0.487346	A5FEG4				4	4	25.6	18.154	0	25.731	7	1
	1.33897	0.509292	A5FEG6	A5FEG6		OTHER	6	6	20.7	40.664	0	20.018	10	1
	1.08233	0.639326	A5FEG7	A5FEG7		OTHER	10	10	34.5	45.766	0	189.63	120	0
+	2.81038	-1.43744	A5FEH0	A5FEH0		SP	23	23	36.6	81.486	0	160.82	129	0
	0.931333	0.337722	A5FEH1	A5FEH1		SP	4	4	9.4	65.188	0	30.987	11	0
+	3.12903	0.729044	A5FEK4	A5FEK4		OTHER	25	25	25.5	134.15	0	169.36	101	0
+	1.81853	0.560049	A5FEL0	A5FEL0		OTHER	7	7	21.4	71.868	0	81.49	44	0
+	1.77769	0.612613	A5FEL1	A5FEL1		LIPO	5	5	16.4	45.972	0	36.453	38	0
	0.302389	0.202242	A5FEM1	A5FEM1		OTHER	2	1	3.3	70.513	0	38.632	44	0
+	2.26921	0.75154	A5FEM3	A5FEM3		OTHER	5	5	26.1	27.873	0	31.524	22	0
	0.456808	-0.152642	A5FEN1	A5FEN1		OTHER	3	3	13.8	37.404	0	17.67	10	0
	1.11516	-1.39774	A5FEN2	A5FEN2	OMP	SP	5	5	10.8	89.518	0	26.155	19	0
	0.21612	-0.116739	A5FEN3	A5FEN3		OTHER	3	3	14.1	45.864	0	26.149	5	0
	1.42286	0.522289	A5FEP9	A5FEP9		LIPO	5	5	14.7	43.886	0	93.04	18	1
	0.954968	0.60137	A5FEQ0	A5FEQ0		OTHER	2	2	18.8	13.618	0	28.349	23	0
	0.50759	0.552117	A5FEQ1	A5FEQ1		OTHER	6	6	28.8	36.867	0	22.896	14	1
	0.375413	0.21342	A5FER6	A5FER6		OTHER	4	4	13.9	38.06	0	10.418	12	1
	0.561777	0.658849	A5FEU2	A5FEU2		OTHER	6	6	17.5	51.682	0	71.521	22	0
	0.325815	0.214494	A5FEW0	A5FEW0		OTHER	2	2	3	113.95	0	21.44	9	2
	0.986285	-0.213264	A5FEW1	A5FEW1		LIPO	3	3	9.7	54.346	0	24.249	16	0
+	3.85142	0.625806	A5FEW6	A5FEW6		OTHER	21	21	30.1	114.75	0	323.31	291	0
+	2.22955	0.735265	A5FEW7	A5FEW7		LIPO	12	12	44.7	40.404	0	176	248	0
	0.282433	0.106441	A5FEW9	A5FEW9		OTHER	2	2	9.1	42.131	0	57.25	28	0
	0.386283	0.193154	A5FEX0	A5FEX0		OTHER	2	2	9.5	37.527	0	41.703	20	0
	0.51267	-0.195132	A5FEX1	A5FEX1		OTHER	10	10	39.4	30.673	0	227.7	130	0
	1.80143	0.407174	A5FEY6	A5FEY6		LIPO	17	17	48.6	52.014	0	321.32	228	0
	0.0215308	-0.0126677	A5FF00	A5FF00		SP	3	3	21.8	24.179	0	23.793	13	0
	0.227978	0.328181	A5FF08	A5FF08		OTHER	5	5	19	35.912	0	27.622	9	4
+	1.81484	0.657914	A5FF12	A5FF12		OTHER	12	12	12.7	122.7	0	45.66	28	0
	0.543932	-0.3569	A5FF18	A5FF18		LIPO	11	11	38.3	44.218	0	136.6	102	0
	0.823373	-0.670219	A5FF60	A5FF60		OTHER	3	3	3.4	145.16	0	5.7976	9	2
	1.2474	-0.303931	A5FF71	A5FF71		OTHER	6	6	36.4	30.938	0	160.16	83	0
	0.587602	0.385376	A5FF84	A5FF84		SP	8	8	39.9	31.436	0	65.052	29	0
	0.697492	-0.323486	A5FF99	A5FF99		SP	5	5	28.8	30.859	0	82.444	32	0
	0.759523	0.349765	A5FFF0	A5FFF0		OTHER	9	9	37.7	41.18	0	194.72	95	0
	0.239621	0.166251	A5FFI7	A5FFI7		OTHER	15	15	19.2	124.1	0	98.7	86	0
+	3.23878	-0.828557	A5FFM7	A5FFM7		OTHER	11	11	40.5	54.99	0	122.87	73	0
+	2.20959	-0.66542	A5FFM8	A5FFM8		OTHER	26	26	40.9	89.511	0	323.31	252	0
	0.358764	-0.487068	A5FFN3	A5FFN3		SP	3	3	15.2	20.384	0	14.827	13	1
	0.057252	-0.0295617	A5FFN4	A5FFN4		LIPO	11	11	35.2	56.914	0	243.41	159	0
	0.467807	-0.178213	A5FFN5	A5FFN5		SP	11	11	17.3	94.894	0	45.377	19	1
+	2.15833	0.787095	A5FFP0	A5FFP0		OTHER	24	24	24	122.83	0	323.31	229	0
	0.84921	-0.288131	A5FFP2	A5FFP2		OTHER	3	3	33.7	19.514	0	25.984	24	1
+	1.42524	0.991247	A5FFP8	A5FFP8		SP	3	3	25.1	22.093	0	31.024	19	0
	1.43013	-0.666175	A5FFP9	A5FFP9		OTHER	6	6	47.7	20.727	0	65.081	53	0
	0.391779	-0.127678	A5FFQ0	A5FFQ0		OTHER	6	6	35.9	28.884	0	142.93	63	0
	0.35832	0.162859	A5FFQ8	A5FFQ8		OTHER	7	7	21.6	38.019	0	65.391	62	0
+	2.25046	0.77266	A5FFQ9	A5FFQ9		OTHER	17	17	20.3	114.26	0	227.64	89	0
+	1.48352	1.08933	A5FFR1	A5FFR1		OTHER	3	3	9.1	33.597	0	16.664	17	0
+	1.7552	0.967682	A5FFS2	A5FFS2		LIPO	9	9	39	30.436	0	78.411	154	0
	0.365672	-0.089839	A5FFS5	A5FFS5		OTHER	14	14	22.8	88.602	0	164.25	50	0
	1.28874	0.518515	A5FFS7	A5FFS7		OTHER	5	5	26.6	20.361	0	54.547	44	0
	0.038359	0.0135743	A5FFS8	A5FFS8		OTHER	8	8	31.2	34.208	0	104.13	25	0
	0.30206	-0.112104	A5FFS9	A5FFS9		OTHER	3	3	21.8	14.4	0	22.815	22	1
	0.308967	0.137653	A5FFT2	A5FFT2		OTHER	26	26	43	82.25	0	244.57	200	0
	1.20025	0.626609	A5FFT5	A5FFT5		OTHER	12	12	33.6	63.499	0	171.61	89	0
	0.420225	0.297421	A5FFT7	A5FFT7		OTHER	5	5	24.6	38.288	0	58.875	24	0
	1.76642	0.458447	A5FFT9	A5FFT9		OTHER	3	3	23.9	20.749	0	25.456	27	0
	0.638495	-0.185541	A5FFU0	A5FFU0		OTHER	3	3	18.8	28.125	0	28.587	17	0
+	3.0577	-0.891889	A5FFU1	A5FFU1		OTHER	16	16	41.9	51.702	0	244.37	261	0
	1.53985	-0.591213	A5FFU2	A5FFU2		OTHER	4	4	23.9	37.376	0	50.247	19	0
	0.686432	-0.591579	A5FFU3	A5FFU3		OTHER	6	6	19.1	47.534	0	58.884	30	0
	1.04466	0.498309	A5FFU4	A5FFU4		OTHER	6	6	15.3	60.169	0	34.762	20	0
+	2.26259	-1.79028	A5FFU8	A5FFU8	SLP	LIPO	6	6	22.6	32.798	0	73.332	20	1
	0.273446	0.178082	A5FFV3	A5FFV3		OTHER	2	2	26.8	15.795	0	83.112	26	0
	0.11161	-0.0645425	A5FFV4	A5FFV4		OTHER	8	8	43.8	29.736	0	101.8	120	0
	0.584406	-1.09047	A5FFV6	A5FFV6		OTHER	3	3	17.8	33.42	0	14.825	17	1
	0.423046	0.26948	A5FFW1	A5FFW1		OTHER	3	3	7.9	76.319	0	27.327	18	0
	0.228792	0.135289	A5FFW2	A5FFW2		OTHER	4	4	31.5	25.971	0	86.564	47	0
+	2.39354	-1.81478	A5FFW4	A5FFW4	SLP	LIPO	5	5	18.3	49.677	0	72.755	25	0
	0.545757	0.686751	A5FFX0	A5FFX0		OTHER	7	7	37.3	38.161	0	28.683	49	0
+	2.33853	-1.27533	A5FFX9	A5FFX9		OTHER	7	7	30.2	42.974	0	95.303	30	0
	1.60344	-0.576163	A5FFY2	A5FFY2		OTHER	20	20	48.4	71.885	0	160.05	104	0
	0.806136	-0.426205	A5FFY3	A5FFY3		OTHER	9	9	31.9	54.049	0	57.794	57	0
	0.294101	-0.207573	A5FFY4	A5FFY4		OTHER	5	5	35.8	20.064	0	54.094	21	0
	0.21654	-0.263608	A5FFY5	A5FFY5		OTHER	3	3	7.4	61.331	0	15.002	18	0
	1.03164	-0.42155	A5FFY8	A5FFY8		OTHER	3	3	10.4	42.944	0	8.8356	5	1
	0.0556481	-0.0386559	A5FFY9	A5FFY9		OTHER	13	13	28.6	61.835	0	127.44	149	0
	0.585673	0.41613	A5FFZ0				6	5	18.1	63.56	0	40.176	19	0
	0.224128	-0.185637	A5FFZ1	A5FFZ1		OTHER	15	15	47.7	49.594	0	119.64	88	0
	0.479873	0.232301	A5FFZ2	A5FFZ2		OTHER	8	8	32.7	47.239	0	74.483	68	0
+	1.97485	0.771462	A5FG03	A5FG03		OTHER	5	5	17.9	48.879	0	84.914	34	0
	0.215525	0.111043	A5FG06	A5FG06		OTHER	6	6	17.2	58.855	0	91.659	46	0
	0.876533	-0.324513	A5FG07	A5FG07		LIPO	3	3	28.7	15.804	0	59.7	31	0
	1.17213	-0.224315	A5FG12	A5FG12		OTHER	4	4	15.2	32.296	0	34.551	11	2
	0.835224	0.709367	A5FG14	A5FG14		OTHER	7	7	32.3	36.092	0	113.42	50	0
	0.503636	-0.385708	A5FG15	A5FG15		OTHER	6	6	13.4	74.411	0	39.57	22	0
	1.44778	0.789915	A5FG34	A5FG34		OTHER	6	6	49.6	15.74	0	87.412	37	0
	0.275053	-0.204347	A5FG35	A5FG35		OTHER	8	8	27	36.617	0	75.159	86	0
+	1.807	-0.582407	A5FG36	A5FG36		OTHER	8	8	27	54.545	0	107.68	55	0
+	1.89196	0.661272	A5FG39	A5FG39		OTHER	13	13	32.6	44.524	0	138.33	156	0
	1.34477	0.455387	A5FG40	A5FG40		OTHER	14	14	34	65.744	0	323.31	130	0
	0.641259	0.86373	A5FG43	A5FG43		OTHER	3	3	20.8	20.859	0	23.26	15	2
	0.183199	0.11266	A5FG45	A5FG45		OTHER	4	4	12	44.44	0	27.858	15	0
	0.89603	-0.451219	A5FG46	A5FG46		OTHER	4	4	34.6	18.172	0	64.037	49	0
+	3.79884	-1.82795	A5FG47	A5FG47		OTHER	22	22	32.3	98.601	0	245.96	143	0
	0.55355	-0.322457	A5FG50	A5FG50		OTHER	6	6	19	56.134	0	63.44	25	0
+	2.91198	0.444517	A5FG52	A5FG52		OTHER	5	5	37.2	18.017	0	34.685	46	0
	0.264619	-0.129846	A5FG55				2	2	23.1	24.756	0	40.782	13	1
	0.703434	0.341008	A5FG62	A5FG62		OTHER	4	4	24.9	26.276	0	97.475	54	0
	0.197898	0.247385	A5FG64	A5FG64		SP	6	6	30.4	31.042	0	129.32	67	0
	0.629922	-0.410436	A5FG67	A5FG67		OTHER	4	4	12.3	62.025	0	44.612	15	1
	0.111854	0.0401894	A5FG69	A5FG69		OTHER	9	9	41.9	32.945	0	56.211	51	0
	1.77745	-0.348104	A5FG70	A5FG70		OTHER	3	3	13.4	30.858	0	19.858	12	0
	0.247812	-0.109612	A5FG80	A5FG80		OTHER	2	2	11	33.499	0	79.025	18	0
	1.99081	-0.297112	A5FG81	A5FG81		OTHER	21	21	45.7	66.071	0	323.31	380	0
+	2.80307	2.82441	A5FG88	A5FG88		LIPO	4	4	26.5	25.319	0	72.58	26	1
+	1.91946	-0.897562	A5FG89	A5FG89		OTHER	22	22	36.2	91.374	0	304.45	230	0
	1.31595	0.312278	A5FGA1	A5FGA1		LIPO	6	6	47.6	28.986	0	121.56	85	0
+	1.7154	1.16361	A5FGA3	A5FGA3		SP	4	4	17.5	25.115	0	22.154	22	0
	0.292646	0.174827	A5FGA4	A5FGA4		LIPO	2	2	8.2	38.827	0	38.542	9	0
	0.471623	1.35159	A5FGA9	A5FGA9		OTHER	3	3	12.2	32.281	0	14.036	13	1
+	2.71983	0.727192	A5FGB0	A5FGB0		LIPO	12	12	45.4	40.325	0	141.87	120	0
	0.985559	0.330058	A5FGB1	A5FGB1		SP	14	14	45.3	47.841	0	323.31	130	0
	0.89396	-0.28055	A5FGB4	A5FGB4		OTHER	13	13	51.9	40.502	0	151.94	117	0
	0.688304	-0.286684	A5FGB5	A5FGB5		SP	4	4	26	26.515	0	47.36	27	0
	0.372178	-0.260943	A5FGB6	A5FGB6		OTHER	16	16	49.1	36.031	0	292.57	177	0
+	2.83747	0.692575	A5FGC2	A5FGC2		OTHER	17	17	24.8	113.71	0	323.31	156	0
	0.325712	0.163455	A5FGC6	A5FGC6		OTHER	7	7	24.2	40.841	0	75.647	62	0
+	2.0642	0.718657	A5FGC7	A5FGC7		OTHER	13	13	27.8	63.655	0	176.1	97	0
	0.921196	-0.331943	A5FGD1	A5FGD1	SLP	LIPO	15	15	43.5	56.135	0	192.07	55	0
+	2.85853	2.21852	A5FGE1	A5FGE1		OTHER	7	7	31.4	31.762	0	64.564	35	0
	0.023882	-0.0230805	A5FGE2	A5FGE2		OTHER	5	5	11.5	67.746	0	57.376	37	0
	0.357394	0.095802	A5FGK6	A5FGK6		OTHER	4	4	16.9	37.598	0	14.389	10	0
	0.282205	-0.253853	A5FGK9	A5FGK9		OTHER	3	3	29	16.734	0	15.667	22	0
	1.09844	0.168905	A5FGL1	A5FGL1		OTHER	24	24	51.2	67.394	0	323.31	587	0
+	2.51274	1.07837	A5FGL5	A5FGL5		OTHER	5	5	25.9	22.982	0	56.596	53	0
	0.0554329	-0.0311499	A5FGL7	A5FGL7		LIPO	3	3	19.2	23.284	0	40.376	24	0
	0.160604	0.139094	A5FGL8	A5FGL8		OTHER	4	4	14.5	47.068	0	22.439	16	1
	1.27252	-0.394633	A5FGM2	A5FGM2		SP	6	6	24.8	38.255	0	47.045	43	0
	0.387839	-0.252525	A5FGM8	A5FGM8		OTHER	12	12	34.7	51.422	0	106.09	98	0
	0.413831	0.156771	A5FGM9	A5FGM9		SP	4	4	35.8	16.951	0	113.82	59	0
	0.427258	-0.135507	A5FGN3	A5FGN3		OTHER	6	6	23.2	36.085	0	39.25	21	0
	0.336721	-0.110783	A5FGN4	A5FGN4		OTHER	26	26	47.4	70.716	0	323.31	370	0
	0.746932	-0.415096	A5FGN5	A5FGN5		OTHER	3	3	29.3	14.081	0	25.214	89	0
	0.821841	1.69941	A5FGN7	A5FGN7		OTHER	2	2	19.2	14.41	0	21.414	17	3
	0.912489	0.317561	A5FGN8	A5FGN8		OTHER	6	6	37.4	23.746	0	41.021	30	0
	0.940978	0.69513	A5FGN9	A5FGN9		OTHER	3	3	18.1	25.06	0	11.887	19	3
	0.0175226	0.0169039	A5FGP3	A5FGP3		SP	5	5	13.5	62.308	0	87.332	29	0
	1.15366	0.45459	A5FGP6	A5FGP6		LIPO	7	7	40	29.87	0	86.388	69	0
	0.778198	0.32975	A5FGP8	A5FGP8		OTHER	8	8	44.2	24.34	0	136.49	73	0
	0.383547	0.369393	A5FGQ1	A5FGQ1		SP	13	13	34.7	46.737	0	218.72	165	0
	0.417949	-0.310266	A5FGQ3	A5FGQ3		OTHER	11	11	20.2	77.751	0	199.93	129	0
	0.45732	0.167075	A5FGQ5	A5FGQ5		OTHER	6	6	30.5	28.267	0	76.962	67	0
	0.178309	0.192703	A5FGQ6	A5FGQ6		OTHER	4	4	12.9	55.022	0	32.952	20	0
+	1.7553	-1.37036	A5FGQ9	A5FGQ9		OTHER	7	7	15.2	89.352	0	80.095	21	0
+	2.06467	-1.97148	A5FGR0	A5FGR0		OTHER	10	10	29.6	58.271	0	122.1	59	0
	0.355304	-0.0683743	A5FGR1	A5FGR1		OTHER	5	5	33.6	24.641	0	70.174	55	0
	0.599915	0.208035	A5FGR2	A5FGR2		OTHER	2	2	9	47.726	0	35.151	25	0
	0.0583798	0.0364091	A5FGR6	A5FGR6		OTHER	15	15	40.4	50.158	0	276.48	205	0
+	2.07253	-0.5055	A5FGR7	A5FGR7		OTHER	32	32	42.8	95.641	0	323.31	341	0
	1.58375	-0.455743	A5FGR8	A5FGR8		OTHER	24	24	30.6	98.775	0	323.31	251	0
	0.326709	0.319048	A5FGS4	A5FGS4		OTHER	9	9	11.8	104.62	0	43.628	25	0
+	3.01695	1.17107	A5FGS9	A5FGS9		OTHER	5	5	27.5	39.493	0	89.112	24	0
	1.42137	0.628559	A5FGU0	A5FGU0		OTHER	5	5	52.8	11.986	0	94.624	28	0
	0.0209189	0.018822	A5FGU1	A5FGU1		OTHER	9	9	17.9	78.921	0	62.031	19	1
	0.505419	1.27458	A5FGU2	A5FGU2		OTHER	3	3	12.4	38.803	0	14.997	10	1
	0.494416	1.18413	A5FGU7	A5FGU7		OTHER	2	2	17.9	18.06	0	46.848	12	2
+	2.93643	-1.29563	A5FGV0	A5FGV0		OTHER	7	7	15.7	59.066	0	50.799	26	0
	0.651221	0.185656	A5FGV5	A5FGV5		OTHER	7	7	46.4	22.41	0	74.29	52	0
	0.855614	0.423411	A5FGV6	A5FGV6		OTHER	9	9	52.2	17.764	0	77.163	78	0
+	3.09562	1.20056	A5FGV9	A5FGV9		OTHER	16	16	27.5	89.463	0	126.2	70	0
+	2.98737	1.3133	A5FGW0	A5FGW0		OTHER	13	13	20.2	82.731	0	240.99	138	0
	0.339336	0.287745	A5FGW1	A5FGW1		OTHER	11	11	40.3	35.463	0	122.2	91	0
	0.902561	0.21956	A5FGW3	A5FGW3		OTHER	12	12	43.2	41.538	0	129.15	98	0
	0.720815	0.208313	A5FGW4	A5FGW4		OTHER	9	9	51.4	28.763	0	191.08	77	0
	0.249196	0.167843	A5FGW5	A5FGW5		OTHER	9	9	32.5	27.865	0	56.192	53	0
+	2.35931	1.12139	A5FGW7	A5FGW7		OTHER	7	7	28.4	29.319	0	233.83	69	0
+	2.78781	1.75979	A5FGW8	A5FGW8		OTHER	6	6	27.9	24.607	0	28.827	37	0
+	2.57445	0.653801	A5FGX2	A5FGX2		OTHER	20	20	54.7	55.292	0	275.81	350	0
	0.00877137	-0.00918674	A5FGX4	A5FGX4		OTHER	5	5	45	21.156	0	58.789	68	0
+	2.64748	0.767662	A5FGX5	A5FGX5		OTHER	9	9	28.9	43.879	0	80.889	73	0
+	1.82444	0.656335	A5FGX6	A5FGX6		OTHER	3	3	11.7	36.526	0	64.476	36	0
	0.040767	0.0173655	A5FGX7	A5FGX7		OTHER	4	4	19.8	32.039	0	37.214	20	0
	0.469138	0.343627	A5FGX8	A5FGX8		OTHER	7	7	34.6	35.253	0	70.618	54	0
+	1.67503	-0.604911	A5FGX9	A5FGX9		OTHER	8	8	28.7	41.334	0	75.405	39	0
	0.629906	0.256591	A5FGY0	A5FGY0		OTHER	10	10	43.9	30.48	0	224.67	71	0
	0.836525	0.467705	A5FGY5	A5FGY5		OTHER	4	4	24	26.857	0	80.308	30	0
	0.0135827	-0.0115213	A5FGY9	A5FGY9		LIPO	4	4	22.1	36.789	0	164.7	58	0
	0.0776357	0.0605688	A5FGZ0	A5FGZ0		LIPO	4	4	28	20.087	0	52.41	34	0
	0.288933	0.133971	A5FGZ1	A5FGZ1		OTHER	17	17	47.9	53.871	0	241.26	254	0
	0.287235	0.387321	A5FGZ2	A5FGZ2		OTHER	4	4	15.4	39.977	0	31.056	23	0
	0.0722215	-0.080308	A5FGZ4	A5FGZ4	OMP	LIPO	5	5	27.4	31.222	0	39.312	24	0
	0.0455442	-0.152003	A5FGZ9	A5FGZ9		OTHER	2	2	17.7	29.874	0	77.715	15	4
	0.711224	0.273473	A5FH00	A5FH00		OTHER	10	10	38	44.406	0	86.895	114	0
+	1.91817	-0.604909	A5FH12	A5FH12		OTHER	14	14	28.5	70.912	0	166.22	62	0
	0.148863	-0.10624	A5FH14	A5FH14		OTHER	12	12	19.9	103.33	0	88.918	49	0
	0.0636066	0.0650682	A5FH20	A5FH20		OTHER	4	4	19	40.297	0	77.903	20	0
	1.20403	0.426784	A5FH27	A5FH27		OTHER	6	6	29.1	33.464	0	41.594	37	0
	0.313691	0.126768	A5FH28	A5FH28		OTHER	9	9	37.4	38.871	0	95.906	44	0
	0.233488	0.0749826	A5FH33	A5FH33		OTHER	16	16	43.6	51.239	0	304.57	152	0
	0.403071	-0.646132	A5FH34	A5FH34		OTHER	3	3	21.3	29.098	0	22.496	16	2
	0.0985512	0.0896705	A5FH35	A5FH35		OTHER	5	5	29.8	33.214	0	79.45	29	0
	0.595235	0.241097	A5FH41	A5FH41		OTHER	2	2	21.6	19.557	0	29.589	25	0
+	2.07727	-0.838563	A5FH47	A5FH47		OTHER	11	11	37.5	44.835	0	129.03	107	0
	1.27207	0.560119	A5FH48	A5FH48		OTHER	11	11	25.5	72.543	0	69.451	33	0
	0.118412	-0.14648	A5FH49	A5FH49		SP	6	6	25.1	40.267	0	53.838	28	0
	0.194896	-0.1271	A5FH51	A5FH51		OTHER	4	4	25.2	24.714	0	22.935	13	0
	1.38688	-0.451463	A5FH54	A5FH54		OTHER	12	12	33.1	56.233	0	288.03	126	0
+	3.22097	-0.913686	A5FH56	A5FH56	OMP	SP	21	21	31.1	109.2	0	264.14	104	0
+	1.71124	-0.995711	A5FH57	A5FH57	SLP	LIPO	9	9	24.8	55.282	0	230.48	49	0
+	2.22899	-1.08233	A5FH58	A5FH58	SLP	LIPO	7	7	18.6	57.5	0	34.291	44	0
	0.753868	-0.687758	A5FH59	A5FH59	SLP	LIPO	6	6	19.4	59.726	0	57.112	32	2
	0.80209	0.983232	A5FH63	A5FH63		OTHER	3	3	32.4	12.258	0	7.6204	10	1
	1.55144	0.49468	A5FH64	A5FH64		OTHER	8	8	14.5	91.543	0	92.147	96	0
+	1.71812	0.812679	A5FH65	A5FH65		OTHER	10	10	34.9	48.838	0	109.7	58	0
	0.0621428	0.0523774	A5FH69	A5FH69		OTHER	14	13	20.4	104.27	0	147.77	80	0
	1.30555	0.971529	A5FH72	A5FH72		LIPO	2	2	9.5	22.632	0	44.12	13	0
	1.00591	0.951469	A5FH74	A5FH74		LIPO	6	6	24.8	51.988	0	101.08	34	0
	0.00776653	-0.00542291	A5FH75	A5FH75		OTHER	11	11	38.7	46.653	0	173.15	102	0
	0.660281	-0.269533	A5FH77	A5FH77		OTHER	12	12	41.9	43.753	0	146.92	132	0
	0.424341	0.177075	A5FH79	A5FH79		OTHER	10	10	32.3	55.544	0	122.99	134	0
	0.632126	0.417413	A5FH82	A5FH82		LIPO	4	4	32.4	18.659	0	96.247	72	0
	0.942075	-0.283999	A5FH86	A5FH86		OTHER	11	11	38.3	53.295	0	103.92	59	0
	0.476898	-0.611096	A5FH87	A5FH87		SP	3	3	17.9	29.308	0	11.559	4	2
	0.192622	0.0734542	A5FH88	A5FH88		OTHER	28	28	54.9	71.168	0	323.31	534	0
	0.306112	0.0929333	A5FH98	A5FH98		OTHER	10	10	43.1	31.361	0	143.26	86	0
	0.0157675	0.0189797	A5FHA4	A5FHA4		OTHER	7	7	22.9	59.808	0	61.434	38	0
+	2.12308	0.614828	A5FHA5	A5FHA5		OTHER	18	18	32.2	72.417	0	155.69	176	0
	0.356	-0.58817	A5FHB4	A5FHB4		OTHER	4	4	9.8	56.396	0	32.062	20	0
	0.0358425	0.0332581	A5FHB6	A5FHB6		SP	16	16	31.5	76.998	0	183.45	73	0
	0.362737	0.31415	A5FHB8	A5FHB8		OTHER	6	6	13.1	72.202	0	22.12	29	0
	0.261421	-0.182142	A5FHB9	A5FHB9		SP	5	5	23.4	39.945	0	87.828	59	0
	1.86561	0.364372	A5FHC0	A5FHC0		LIPO	14	14	46.5	39.066	0	213.39	217	0
	0.310277	0.25845	A5FHC1	A5FHC1		LIPO	7	7	43.1	24.395	0	99.079	38	0
	0.240195	-0.169251	A5FHC6	A5FHC6		OTHER	4	4	36.7	17.231	0	18.921	11	2
	0.254749	0.062548	A5FHC7	A5FHC7		LIPO	22	22	42	69.179	0	225.03	206	0
	0.977764	-1.22645	A5FHD9	A5FHD9		LIPO	3	3	5.4	88.781	0	23.668	17	2
+	2.08089	1.17093	A5FHE0	A5FHE0		OTHER	2	2	5.9	36.657	0	15.405	14	0
+	1.67999	-0.735249	A5FHE1	A5FHE1		OTHER	8	8	40.2	37.989	0	192.73	64	0
+	2.40085	0.455571	A5FHE2	A5FHE2		OTHER	18	18	33.9	82.104	0	152.37	102	0
	0.718163	-0.863537	A5FHF6	A5FHF6		SP	2	2	11.4	32.657	0	8.4355	17	0
	0.885578	-0.280481	A5FHG1	A5FHG1		OTHER	30	30	39.2	128.23	0	323.31	258	0
	1.1444	-1.14079	A5FHG8				6	6	34.9	33.002	0	52.257	19	0
+	1.7108	0.649861	A5FHG9	A5FHG9		LIPO	7	7	35.6	25.834	0	106.02	103	0
	0.631334	-0.329382	A5FHH5	A5FHH5		OTHER	7	7	17.3	68.776	0	49.18	26	0
	0.489376	0.194362	A5FHI0	A5FHI0	OMP	SP	12	12	26	79.473	0	130.22	65	1
	0.149838	0.0602878	A5FHI8	A5FHI8		OTHER	6	6	26.8	40.491	0	68.947	25	0
	0.315385	-0.18479	A5FHJ6	A5FHJ6		LIPO	3	3	27.8	19.833	0	80.582	20	0
	0.82287	0.279874	A5FHJ8	A5FHJ8		OTHER	2	2	11.2	28.068	0	11.401	8	2
	0.771432	0.399142	A5FHJ9	A5FHJ9		LIPO	4	4	35.8	17.875	0	59.789	34	0
	0.00844031	-0.00880782	A5FHK0	A5FHK0		OTHER	4	4	6.8	86.948	0	9.681	19	0
+	1.71943	-1.20691	A5FHK7	A5FHK7	OMP	SP	17	17	31.4	82.135	0	304.43	112	0
	1.38101	-0.486313	A5FHK9	A5FHK9	OMP	SP	14	14	27.1	89.455	0	112.11	58	0
	0.285619	-0.0708825	A5FHM0	A5FHM0		OTHER	11	11	16.8	100.28	0	129.56	56	0
+	3.459	0.91818	A5FHM3	A5FHM3		OTHER	5	5	21	35.655	0	71.327	58	0
	0.313593	-0.0877053	A5FHM7	A5FHM7		OTHER	7	7	43	25.313	0	67.2	73	0
	0.0413148	-0.0143423	A5FHN6	A5FHN6	OMP	LIPO	10	10	30.3	65.816	0	217.27	86	0
+	2.02195	-0.773822	A5FHN9	A5FHN9		OTHER	10	10	22.8	63.443	0	103.78	49	0
	1.19668	-0.524367	A5FHP0	A5FHP0		OTHER	7	7	18.4	60.538	0	52.159	24	0
	1.29624	-0.4762	A5FHP1	A5FHP1		SP	10	10	17.4	102.35	0	71.535	27	0
	0.431962	-0.21184	A5FHP2	A5FHP2		OTHER	18	18	40.2	72.285	0	262.32	189	0
	0.660261	-0.446694	A5FHP3	A5FHP3		OTHER	6	6	30.5	32.561	0	77.009	52	0
+	4.67358	0.825163	A5FHP4	A5FHP4		OTHER	25	25	30.5	108.38	0	323.31	477	0
	0.317452	-0.11867	A5FHQ2	A5FHQ2		OTHER	7	7	47.8	28.482	0	27.879	65	0
	0.910688	0.201647	A5FHQ3	A5FHQ3		SP	25	25	31	114.94	0	237.22	159	0
	0.249018	-0.408359	A5FHQ4	A5FHQ4		OTHER	3	3	9	47.094	0	14.273	19	3
	0.157356	0.0905072	A5FHR3	A5FHR3		OTHER	8	8	28.6	47.082	0	86.709	53	0
	0.888441	0.115423	A5FHR5	A5FHR5		OTHER	20	20	35.9	84.264	0	192.92	159	0
	0.506387	0.341685	A5FHR9	A5FHR9		OTHER	3	3	9.8	49.969	0	54.296	13	1
	0.109399	-0.0882883	A5FHS1	A5FHS1		OTHER	9	9	28.5	37.921	0	160.15	41	0
+	1.91533	-0.77938	A5FHS6	A5FHS6		OTHER	9	9	28	51.901	0	138.41	66	0
	1.4022	0.751024	A5FHT2	A5FHT2		OTHER	7	7	26.5	38.112	0	63.133	46	0
	0.169788	0.476123	A5FHT6	A5FHT6		OTHER	4	4	24.4	15.337	0	21.232	35	1
	0.662605	0.270867	A5FHT7	A5FHT7		OTHER	9	9	22.8	66.937	0	112.22	49	0
	1.10618	1.05683	A5FHT8	A5FHT8		OTHER	12	12	44.3	42.863	0	294.87	166	0
	0.199127	-0.238985	A5FHU0	A5FHU0		OTHER	2	2	33	10.195	0	34.647	109	0
	0.0953029	0.0653645	A5FHU2	A5FHU2		OTHER	11	11	30.4	47.768	0	173.37	107	0
	1.46097	0.743215	A5FHU6	A5FHU6		OTHER	8	8	37.7	33.471	0	82.55	64	0
	0.240154	-0.16465	A5FHU7	A5FHU7		LIPO	3	3	47.1	11.152	0	62.66	62	0
	0.0686045	0.115801	A5FHV2	A5FHV2		OTHER	3	3	35.9	20.801	0	28.353	11	3
	0.998118	0.476548	A5FHV4	A5FHV4		OTHER	19	19	43.2	80.136	0	305.98	189	0
	0.0206839	0.0253941	A5FHV5	A5FHV5		OTHER	6	6	51.7	13.334	0	46.129	104	0
	0.218002	-0.296652	A5FHW7	A5FHW7		OTHER	2	2	12.3	17.335	0	42.848	31	0
	1.02405	-1.17822	A5FHX6	A5FHX6		OTHER	8	8	24.6	52.981	0	71.615	15	2
+	4.37941	-1.52559	A5FHX7	A5FHX7		OTHER	16	16	13.7	168.85	0	128.1	52	0
	0.0543912	0.0465994	A5FHX8	A5FHX8		OTHER	9	9	26.2	43.066	0	170.29	149	0
	0.508677	-0.570065	A5FHY9	A5FHY9		OTHER	10	10	36.9	45.615	0	71.041	55	0
+	2.05057	-1.38133	A5FHZ4	A5FHZ4		SP	2	2	8.4	39.025	0	47.889	14	1
	0.204008	-0.0409206	A5FHZ5	A5FHZ5		LIPO	6	6	21.8	46.127	0	83.394	29	0
+	3.09174	1.05784	A5FHZ7;A5FID0	A5FHZ7		SP	15	15	29.6	76.528	0	191.31	125	0
	0.183071	0.0945514	A5FI06	A5FI06		OTHER	12	10	18.2	107.75	0	60.129	50	0
+	1.84427	0.725691	A5FI07	A5FI07		OTHER	3	3	6.2	70.698	0	80.054	21	0
+	2.91399	-0.85833	A5FI08	A5FI08		OTHER	13	13	45.4	45.288	0	208.4	97	0
	0.230713	-0.187721	A5FI10	A5FI10		OTHER	21	21	63.2	49.816	0	323.31	560	0
	0.208474	0.0886488	A5FI19	A5FI19		OTHER	6	6	35.1	20.799	0	150.85	77	0
	0.0109065	0.018115	A5FI20	A5FI20		OTHER	6	6	23.6	36.253	0	48.808	19	0
	0.574712	-0.265885	A5FI21	A5FI21		OTHER	5	5	7.4	111.76	0	35.34	18	0
	0.587412	0.425566	A5FI22	A5FI22		SP	6	6	30.7	24.544	0	28.713	27	0
+	2.92237	0.362491	A5FI23	A5FI23		OTHER	18	18	33.2	90.878	0	318.21	188	0
	0.878943	0.309538	A5FI25	A5FI25		OTHER	5	5	53.3	17.048	0	64.854	19	0
	1.32077	0.49292	A5FI28	A5FI28		OTHER	13	13	64.2	23.595	0	323.31	386	0
+	1.51563	0.785304	A5FI33	A5FI33		OTHER	5	5	15.4	55.051	0	146.09	40	0
+	2.20479	0.711621	A5FI89	A5FI89		SP	9	9	14.3	88.432	0	145.28	44	0
	0.83109	-1.43716	A5FI96	A5FI96	SLP	LIPO	5	5	15.4	57.802	0	30.628	11	2
	1.57627	-0.416952	A5FIA1	A5FIA1	SLP	LIPO	5	5	20.3	41.526	0	54.018	48	0
	1.15756	-0.459823	A5FIA5	A5FIA5		SP	2	2	6.5	57.018	0	12.855	8	2
	0.219327	-0.203771	A5FIB9	A5FIB9		OTHER	3	3	10.5	35.903	0	14.794	10	0
	0.171737	-0.0394977	A5FIC2	A5FIC2		SP	5	5	5.3	151.98	0	18.984	6	2
+	2.9126	1.26478	A5FIC8	A5FIC8	SLP	LIPO	4	4	11.4	42.27	0	17.032	17	1
	0.0933881	-0.094252	A5FID3	A5FID3		OTHER	13	13	38.3	49.276	0	132.38	89	0
	0.112824	0.0983445	A5FIE2	A5FIE2		SP	3	3	6.3	81.313	0	10.358	4	2
	1.47416	-0.402227	A5FIE3	A5FIE3		OTHER	3	3	16.3	26.149	0	42.881	16	0
	1.00508	0.520179	A5FIE5	A5FIE5		LIPO	7	7	25.7	42.174	0	72.823	27	0
	0.0483125	0.022556	A5FIF5	A5FIF5		OTHER	2	2	9.1	34.608	0	41.379	8	2
	0.916581	0.683141	A5FIF7	A5FIF7		OTHER	7	7	56.3	19.789	0	42.843	39	0
+	3.68578	0.511649	A5FIF8	A5FIF8		OTHER	14	14	29.6	73.05	0	129.34	140	0
+	1.79276	0.8665	A5FIF9	A5FIF9		OTHER	5	5	10.5	61.736	0	37.295	62	0
	0.171014	0.0974595	A5FIH1	A5FIH1		OTHER	9	9	17.8	62.229	0	53.409	29	0
	0.0361434	-0.0664066	A5FIH2	A5FIH2		OTHER	4	4	13.9	42.558	0	39.023	8	1
	0.103402	0.0612548	A5FII5	A5FII5		SP	9	9	22.3	54.055	0	93.083	91	0
	0.0160216	-0.0106058	A5FII7	A5FII7		OTHER	19	19	33.2	100.41	0	277.49	118	0
	0.275675	0.150002	A5FII8	A5FII8		OTHER	10	10	20	82.419	0	164.57	80	0
	0.307402	-0.193392	A5FIJ0	A5FIJ0		OTHER	12	12	57.6	24.331	0	158.87	331	0
	0.0254692	-0.0981321	A5FIJ1	A5FIJ1		OTHER	4	4	41.9	17.918	0	81.449	106	0
	0.627147	1.80822	A5FIJ2	A5FIJ2		OTHER	9	9	79.7	12.665	0	60.82	204	0
	0.957015	-0.424787	A5FIJ3	A5FIJ3		OTHER	60	60	56	142.68	0	323.31	1572	0
	0.270739	-0.122888	A5FIJ4	A5FIJ4		OTHER	69	69	55.2	160.13	0	323.31	1855	0
	0.0970842	0.209589	A5FIJ7	A5FIJ7		OTHER	5	5	13.8	60.63	0	67.52	13	1
	0.439123	0.185564	A5FIJ9	A5FIJ9		OTHER	19	19	63	43.051	0	323.31	485	0
	0.624016	0.433552	A5FIK0	A5FIK0		OTHER	2	2	35.4	7.3465	0	20.354	29	0
	0.0969887	0.0368319	A5FIK1	A5FIK1		OTHER	8	8	37.7	20.477	0	79.36	103	0
	0.462099	1.49158	A5FIK2	A5FIK2		OTHER	7	7	47.6	15.411	0	70.581	246	0
	0.800923	-0.249229	A5FIK3	A5FIK3	OMP	SP	21	21	42	76.787	0	323.31	179	0
	0.137472	0.0912008	A5FIK4	A5FIK4		OTHER	3	3	9.5	50.279	0	35.299	27	1
	0.431039	1.40718	A5FIK7	A5FIK7		OTHER	1	1	2	52.364	0	5.1909	13	3
	0.451914	-0.351268	A5FIK9	A5FIK9		OTHER	4	4	16.3	41.473	0	42.639	26	0
	0.997753	-0.572611	A5FIL3	A5FIL3		OTHER	12	12	29.5	64.699	0	135.33	66	0
	0.0592965	0.0802323	A5FIL5	A5FIL5		LIPO	3	3	17.2	28.08	0	31.878	15	0
	0.661061	-0.247431	A5FIM2	A5FIM2		LIPO	7	7	26.2	33.122	0	98.576	59	0
	0.877104	-0.447878	A5FIM3	A5FIM3		OTHER	4	4	20.3	45.982	0	41.263	26	0
	1.82568	0.355085	A5FIN2	A5FIN2		LIPO	4	4	30.3	20.321	0	59.272	69	0
+	1.67254	0.792969	A5FIN6	A5FIN6		OTHER	9	9	20.7	65.371	0	193.71	66	0
	0.0879764	0.061827	A5FIP2	A5FIP2		OTHER	3	3	20.1	24.093	0	17.281	10	0
	0.14112	-0.0571585	A5FIP3	A5FIP3		OTHER	5	5	33.6	15.375	0	29.867	26	0
	1.06347	0.317534	A5FIP4	A5FIP4		SP	7	7	26.5	28.726	0	35.164	27	0
	0.886295	0.311727	A5FIP6	A5FIP6		OTHER	10	10	65.5	21.627	0	287.4	194	0
+	2.90907	0.816206	A5FIP8	A5FIP8		OTHER	4	4	22.5	36.513	0	24.925	19	0
+	1.90589	-0.6498	A5FIP9	A5FIP9		OTHER	18	18	32.1	98.109	0	323.31	110	0
	0.852393	0.585333	A5FIQ9	A5FIQ9		OTHER	7	7	28.8	34.007	0	51.922	34	0
	0.117131	-0.106626	A5FIR5	A5FIR5		OTHER	4	4	37.4	21.089	0	28.536	15	0
	0.49014	0.154632	A5FIR6	A5FIR6		LIPO	14	14	43.5	56.849	0	323.31	200	0
+	1.88658	0.514457	A5FIR7	A5FIR7		LIPO	13	13	38.4	42.496	0	170.14	98	0
	0.333565	-0.140937	A5FIR9	A5FIR9		OTHER	14	14	29.4	72.979	0	323.31	128	0
	0.362033	0.154376	A5FIS2	A5FIS2		OTHER	2	2	7.1	44.692	0	6.8307	4	3
	0.492217	0.450624	A5FIS7	A5FIS7		SP	7	7	27.2	41.32	0	137.57	77	0
	0.730631	0.415582	A5FIS8	A5FIS8		LIPO	19	19	42.5	52.667	0	309.94	284	0
	1.3962	0.43732	A5FIS9	A5FIS9		OTHER	9	9	46	22.766	0	246.99	468	0
+	2.31265	0.658947	A5FIT0	A5FIT0		SP	14	14	36.6	54.789	0	261.77	281	0
	1.1911	0.265105	A5FIT1	A5FIT1		SP	13	10	49.5	37.795	0	213.59	155	0
	0.885164	0.43744	A5FIT6	A5FIT6		OTHER	5	5	56	9.7762	0	60.186	37	0
	0.282312	0.393741	A5FIT7	A5FIT7		OTHER	1	1	17	11.418	0	32.199	21	0
	0.48886	0.338478	A5FIT9	A5FIT9		LIPO	4	4	48.8	19.235	0	74.976	20	0
	0.748135	-0.344968	A5FIU0	A5FIU0		OTHER	4	4	13.8	47.55	0	16.822	11	0
	0.0808055	0.045811	A5FIU3	A5FIU3		OTHER	19	19	27.8	94.102	0	323.31	196	0
	0.861067	-0.812264	A5FIU4	A5FIU4		OTHER	8	8	25.3	43.733	0	42.72	23	0
	0.171729	0.193763	A5FIV0				6	6	19	45.368	0	28.022	20	1
	1.44131	-0.641341	A5FIV1	A5FIV1		OTHER	32	32	67.2	57.115	0	323.31	1512	0
+	2.3049	0.731261	A5FIW5	A5FIW5		OTHER	7	7	22.2	47.65	0	46.278	27	0
	0.360421	-0.245606	A5FIW7	A5FIW7		OTHER	7	7	53.9	26.559	0	65.763	44	0
	0.0063665	-0.00677903	A5FIX0	A5FIX0		OTHER	14	14	42.8	51.523	0	242.88	140	0
	0.365088	0.15237	A5FIX1	A5FIX1		OTHER	14	14	38	72.375	0	179	143	0
	0.325044	0.977292	A5FIX2	A5FIX2		OTHER	3	3	36.9	15.951	0	29.09	27	1
	0.541594	0.862664	A5FIX4				4	4	17.2	45.435	0	49.296	14	1
	0.807847	0.701691	A5FIX6	A5FIX6		OTHER	4	4	19.5	34.945	0	53.884	13	0
+	2.76904	0.645277	A5FIX8	A5FIX8		OTHER	6	6	15.1	74.751	0	80.346	45	0
	0.347704	0.266559	A5FIX9	A5FIX9		OTHER	3	3	11.3	54.124	0	27.728	15	0
	0.83036	0.482045	A5FIY0	A5FIY0		OTHER	4	4	14.9	45.313	0	50.037	37	0
+	1.51116	0.926552	A5FIY2	A5FIY2		OTHER	2	2	10.7	49.059	0	28.885	12	2
	1.22407	0.195474	A5FIY3	A5FIY3		OTHER	14	14	52.1	39.933	0	211.98	106	0
	0.139386	-0.250649	A5FIY4	A5FIY4		OTHER	2	2	7.6	50.004	0	13.43	13	2
	0.049195	0.107951	A5FIZ1	A5FIZ1		OTHER	2	2	10.5	24.017	0	19.331	10	3
	0.921279	-0.539701	A5FIZ2	A5FIZ2		OTHER	7	7	46.9	28.663	0	200.43	111	0
	0.756822	0.454691	A5FIZ3	A5FIZ3		OTHER	3	3	23	15.721	0	20.322	16	0
	1.08887	0.726706	A5FIZ8	A5FIZ8	OMP	SP	4	4	17.8	39.828	0	41.918	13	1
	1.32711	-0.811952	A5FJ00	A5FJ00		OTHER	4	4	27.8	23.697	0	302.11	187	0
	0.814145	0.429702	A5FJ01	A5FJ01		OTHER	3	3	15.7	29.188	0	35.325	22	1
	1.64589	0.570433	A5FJ02	A5FJ02		LIPO	12	12	46.5	38.305	0	179.53	118	0
+	2.20059	1.05375	A5FJ03	A5FJ03	OMP	SP	17	17	51.3	53.535	0	212.52	191	0
+	2.09469	1.93826	A5FJ04	A5FJ04		SP	5	5	32.3	20.908	0	36.453	36	0
	0.282883	0.155842	A5FJ06	A5FJ06		OTHER	5	5	18.3	39.63	0	97.328	32	0
	0.322144	-0.36416	A5FJ08	A5FJ08		OTHER	11	11	44.6	37.151	0	85.11	42	0
+	2.41482	-0.551476	A5FJ10	A5FJ10		SP	23	23	36.4	85.272	0	323.31	242	0
	0.629373	0.653534	A5FJ11	A5FJ11		OTHER	2	2	32.2	12.28	0	115.36	47	0
	0.276331	-0.390382	A5FJ21	A5FJ21		SP	5	5	20.5	28.375	0	31.536	33	0
	1.20663	0.609105	A5FJ22	A5FJ22		OTHER	11	11	14.4	111.12	0	59.573	41	0
	0.77153	0.322469	A5FJ23	A5FJ23		OTHER	14	14	59.5	29.991	0	194.47	137	0
	0.0877801	0.106138	A5FJ24	A5FJ24		OTHER	6	6	25	30.119	0	70.882	39	0
	0.0615677	0.0382287	A5FJ25	A5FJ25		OTHER	4	4	13.9	47.048	0	21.729	16	0
	0.452863	0.193321	A5FJ26	A5FJ26		OTHER	11	11	33.5	55.874	0	136.53	97	0
	0.84523	-0.362442	A5FJ30	A5FJ30		OTHER	15	15	38.4	59.673	0	323.31	318	0
	0.541506	-0.3376	A5FJ31				2	2	6.8	39.929	0.005641	2.82	6	1
+	2.49006	-0.361707	A5FJ40	A5FJ40		OTHER	10	10	40.4	43.221	0	129.67	102	0
	0.980797	-0.363754	A5FJ42	A5FJ42		OTHER	5	5	27.8	24.039	0	39.878	44	0
+	4.46937	-1.97016	A5FJ46	A5FJ46		OTHER	7	7	30.5	47.114	0	111.02	56	0
	0.560252	0.156389	A5FJ51	A5FJ51		OTHER	6	6	20.2	41.755	0	50.186	29	0
	1.3142	0.945153	A5FJ54	A5FJ54		OTHER	6	6	29.3	30.613	0	65.487	53	0
+	3.46187	2.4144	A5FJ55	A5FJ55		OTHER	2	2	15	14.007	0	9.2489	24	1
	1.21155	-0.456345	A5FJ56	A5FJ56		OTHER	3	3	12.9	34.444	0	12.584	21	0
	0.0101337	0.0135107	A5FJ62	A5FJ62		SP	3	3	31.7	14.923	0	96.112	51	0
	0.447755	0.0501026	A5FJ63	A5FJ63		OTHER	22	22	32.6	97.713	0	254.25	150	0
	0.590064	0.287546	A5FJ66	A5FJ66		OTHER	12	12	36.9	46.772	0	97.607	74	0
+	2.63324	0.922168	A5FJ68	A5FJ68		OTHER	26	26	41.2	94.641	0	323.31	231	0
	1.41695	0.277335	A5FJ70	A5FJ70		OTHER	16	16	37.3	64.73	0	323.31	162	0
	1.01661	-0.51768	A5FJ77	A5FJ77		OTHER	2	2	14.1	15.311	0	9.3376	16	0
	0.0336269	0.0184393	A5FJ81	A5FJ81		OTHER	8	8	17.4	58.487	0	103.22	46	0
	2.04496	-0.271883	A5FJ82	A5FJ82		OTHER	2	2	10.6	30.103	0	15.535	12	0
+	2.82571	1.73302	A5FJ83	A5FJ83		LIPO	12	12	29.2	48.9	0	155.69	95	0
	0.339805	0.12378	A5FJ86	A5FJ86		OTHER	11	11	32.3	49.334	0	225.27	124	0
+	3.27996	-0.837279	A5FJ87	A5FJ87		OTHER	7	7	34.4	24.883	0	205.42	188	0
	0.599013	0.325184	A5FJ88	A5FJ88		OTHER	12	12	35.6	45.554	0	117.84	127	0
	0.398395	0.110737	A5FJ90	A5FJ90	OMP	SP	24	24	36.4	101.37	0	323.31	264	0
	0.320447	-0.554686	A5FJA1	A5FJA1		SP	5	5	39.5	18.614	0	105.12	76	0
	0.382087	-0.161432	A5FJA2	A5FJA2		SP	5	5	18.5	39.573	0	62.396	38	0
+	1.63445	-0.952125	A5FJB1	A5FJB1		OTHER	7	7	29.4	40.953	0	108.87	47	0
+	1.88465	-1.01352	A5FJB2	A5FJB2		SP	9	9	31.7	51.467	0	81.279	47	0
	0.462476	-0.163974	A5FJB3	A5FJB3		SP	9	9	33.3	46.234	0	173.74	87	0
	1.89746	0.444912	A5FJB5	A5FJB5		OTHER	6	6	30.7	29.699	0	166.41	69	0
	0.868003	0.407786	A5FJB7	A5FJB7		OTHER	5	5	24.1	33.675	0	56.421	32	0
+	2.19428	0.96324	A5FJB9	A5FJB9		OTHER	9	9	44.5	24.97	0	152.92	73	0
	1.31888	0.679132	A5FJC0	A5FJC0		OTHER	10	10	47.8	25.458	0	116.06	104	0
	0.915078	-0.625945	A5FJC3	A5FJC3		LIPO	4	4	14.7	52.627	0	32.073	21	0
+	3.46719	-0.971009	A5FJC9	A5FJC9	OMP	SP	14	14	27.8	80.311	0	187.53	72	0
	0.210727	0.204085	A5FJD2	A5FJD2		OTHER	7	7	27.4	37.317	0	96.476	90	0
+	2.1573	-0.757581	A5FJD9	A5FJD9		OTHER	29	29	50.6	83.485	0	323.31	425	0
+	1.31343	1.39359	A5FJE2	A5FJE2		OTHER	5	5	16.6	52.875	0	70.676	76	0
	0.950974	0.336683	A5FJE3	A5FJE3		OTHER	6	6	26.3	44.172	0	115.48	185	0
+	1.7876	0.928213	A5FJE4	A5FJE4		OTHER	6	6	14.3	67.172	0	50.972	139	0
	0.0302919	0.0262416	A5FJE5	A5FJE5		OTHER	8	8	36.8	37.437	0	83.029	46	0
	0.122957	-0.255392	A5FJF1	A5FJF1		SP	4	4	13.1	48.177	0	46.363	50	0
+	2.61466	0.375301	A5FJF2	A5FJF2		OTHER	45	45	62.6	110.5	0	323.31	990	0
	1.41389	0.515384	A5FJF3	A5FJF3		OTHER	5	5	11.4	53.229	0	86.348	54	0
	0.990178	0.553676	A5FJF4	A5FJF4		OTHER	3	3	21.8	19.701	0	63.124	167	0
+	2.64947	0.929381	A5FJF5	A5FJF5		LIPO	6	6	43.6	20.287	0	165.15	179	0
	1.54253	0.610984	A5FJF6	A5FJF6		OTHER	10	10	54.7	30.475	0	149.87	115	0
	0.0590392	-0.356531	A5FJF7	A5FJF7		OTHER	2	2	25.3	17.225	0	64.599	21	3
+	2.10585	-0.462689	A5FJF8	A5FJF8		OTHER	12	12	37.9	47.498	0	200.06	144	0
	0.204613	-0.0616821	A5FJF9	A5FJF9		OTHER	30	30	38	104.57	0	323.31	467	0
+	2.90585	1.00376	A5FJG5	A5FJG5		OTHER	9	9	29.9	47.714	0	136.68	79	0
+	2.44249	0.543406	A5FJG8	A5FJG8		OTHER	22	22	32.1	126.25	0	311.23	251	0
	1.04359	0.338662	A5FJG9	A5FJG9		OTHER	17	17	66.1	28.063	0	306.06	876	0
	1.21296	-0.730386	A5FJH0	A5FJH0		OTHER	7	7	57	14.439	0	97.412	183	0
	0.282219	0.444928	A5FJH1	A5FJH1		OTHER	8	8	51	16.55	0	97.808	122	0
	0.177396	-0.0727205	A5FJH4	A5FJH4		OTHER	11	11	47.2	37.759	0	204.94	102	0
	0.142217	-0.0428712	A5FJH6	A5FJH6		OTHER	24	24	35.9	107.31	0	320.59	181	0
	0.725979	0.311538	A5FJI4	A5FJI4		OTHER	14	14	50.6	34.842	0	276.56	185	0
	1.28797	0.749351	A5FJI5	A5FJI5		OTHER	4	4	63.4	13.89	0	76.393	58	0
+	1.21253	-1.91967	A5FJJ6	A5FJJ6	OMP	SP	5	5	8	81.023	0	17.842	11	2
	1.12566	0.993716	A5FJJ7	A5FJJ7		LIPO	3	3	27.7	14.945	0	14.085	25	0
	0.392751	0.313243	A5FJJ9				1	1	14	14.54	0	8.7121	7	1
	0.40221	-0.223248	A5FJK3	A5FJK3		OTHER	14	14	39.5	48.001	0	311.12	142	0
	1.26954	-0.517785	A5FJL9	A5FJL9	SLP	LIPO	19	19	53.8	56.059	0	308.09	228	0
+	1.75601	-0.755219	A5FJM2	A5FJM2		SP	4	4	9.3	83.99	0	51.784	12	0
	1.27788	-0.597139	A5FJM4	A5FJM4	SLP	LIPO	6	6	20.9	52.448	0	63.046	23	1
+	1.88241	-0.744391	A5FJM5	A5FJM5		SP	10	10	18.6	82.615	0	38.924	32	0
+	2.32499	0.747103	A5FJM6	A5FJM6		OTHER	19	19	34.6	79.379	0	249.3	94	0
+	1.89282	-0.921937	A5FJM7	A5FJM7	OMP	SP	14	14	51.5	44.173	0	257.08	118	0
	0.040931	-0.0210307	A5FJM9	A5FJM9		LIPO	18	18	42.4	63.354	0	323.31	309	0
	1.00022	1.1764	A5FJN0	A5FJN0		OTHER	3	3	11.9	48.227	0	44.052	12	2
+	1.89113	-0.68899	A5FJN2	A5FJN2	OMP	SP	36	36	53.3	114.38	0	323.31	298	0
+	2.26806	0.492075	A5FJN3	A5FJN3		OTHER	22	22	29.7	102.97	0	170.38	126	0
	1.06131	0.417923	A5FJN6	A5FJN6		LIPO	19	19	38	69.319	0	282.39	141	0
	0.726245	-0.201379	A5FJN7	A5FJN7		OTHER	10	10	30.3	56.749	0	218.49	183	0
	0.35437	-0.170185	A5FJN8	A5FJN8		OTHER	9	9	47.9	37.416	0	224.89	88	0
	0.345812	-0.17001	A5FJP3	A5FJP3		SP	10	10	19.5	75.763	0	159.25	61	0
	0.260966	-0.168279	A5FJP4	A5FJP4		SP	6	6	16.8	50.419	0	94.847	35	0
	0.260909	-0.243716	A5FJP5	A5FJP5		OTHER	6	6	51	15.868	0	323.31	587	0
	0.114482	-0.159999	A5FJP6	A5FJP6		OTHER	2	2	29.1	9.4017	0	31.856	134	0
	0.0278426	0.0248429	A5FJP9	A5FJP9		OTHER	21	21	46.6	61.919	0	323.31	280	0
+	2.18239	0.402261	A5FJQ1	A5FJQ1		OTHER	3	3	36.5	10.527	0	20.82	48	0
	0.674402	-0.625001	A5FJQ5	A5FJQ5		OTHER	3	3	24.7	16.619	0	8.0049	6	1
	0.366921	-0.140699	A5FJQ6	A5FJQ6		OTHER	4	4	13.7	48.667	0	39.231	22	1
	0.0461007	0.0325867	A5FJR3	A5FJR3		LIPO	15	15	12.8	211	0	154.76	77	0
	0.679409	0.515957	A5FJR5	A5FJR5		OTHER	9	9	35.9	33.576	0	99.491	49	0
	0.159458	-0.0412868	A5FJR6	A5FJR6	OMP	SP	8	8	39.7	21.213	0	119.23	286	0
	1.13593	-1.19227	A5FJS0	A5FJS0		OTHER	5	5	11.6	50.72	0	21.31	24	0
	0.166999	-0.135043	A5FJS1	A5FJS1	OMP	SP	7	7	26.1	37.851	0	57.962	27	0
	1.15996	-0.834603	A5FJS4	A5FJS4		OTHER	3	3	4.5	100.24	0	9.0561	25	0
	0.00443536	-0.0038805	A5FJT4	A5FJT4		OTHER	6	6	34.1	34.389	0	73.894	24	0
	0.0956181	-0.036418	A5FJT6	A5FJT6		OTHER	3	3	5	78.215	0	23.996	4	0
	0.0532798	0.0487897	A5FJT9	A5FJT9		OTHER	5	5	27.4	38.142	0	116.41	43	0
	1.16757	-0.674333	A5FJU1	A5FJU1		OTHER	8	8	31.7	45.73	0	68.456	81	0
	0.196493	0.0743163	A5FJU2	A5FJU2	OMP	SP	29	29	51.3	102.6	0	323.31	194	0
	0.420825	-0.15518	A5FJU3	A5FJU3		OTHER	5	5	19.1	46.804	0	54.193	20	0
	0.383578	-0.191878	A5FJV6;A5FJV7	A5FJV6		SP	13	13	32.6	85.965	0	128.65	96	0
	0.452936	0.198857	A5FJW0	A5FJW0		OTHER	5	5	31.1	33.657	0	72.942	47	0
	0.599714	0.441292	A5FJW1	A5FJW1		OTHER	5	5	29.4	26.529	0	55.546	45	0
	0.469663	0.124432	A5FJW2	A5FJW2		OTHER	13	13	52.9	35.704	0	159.57	142	0
	0.429307	-0.195881	A5FJW3	A5FJW3	OMP	SP	10	10	19.3	97.162	0	151.08	80	0
	1.72245	0.361372	A5FJW5	A5FJW5		OTHER	5	5	26.7	20.245	0	40.645	39	0
	0.223854	0.0860853	A5FJW7	A5FJW7		OTHER	11	11	49.6	38.663	0	214.15	152	0
	0.570046	-0.709239	A5FJX0	A5FJX0	OMP	SP	6	6	32.9	27.762	0	64.085	18	0
	0.510424	-0.300967	A5FJX1	A5FJX1		OTHER	10	10	52.3	26.873	0	237.94	108	0
	0.0723106	-0.0504211	A5FJX5	A5FJX5		OTHER	8	8	19.5	73.682	0	138.34	76	0
	0.833953	0.45612	A5FJX7	A5FJX7		SP	3	3	15.2	31.053	0	64.642	32	0
	0.891869	0.342477	A5FJX8	A5FJX8		OTHER	9	9	36.3	36.494	0	158.41	153	0
	0.0278242	0.0140047	A5FJX9	A5FJX9		OTHER	7	7	18.9	55.82	0	122.23	46	0
+	2.07295	-0.610037	A5FJY2	A5FJY2		OTHER	5	5	20.1	31.526	0	46.865	40	0
	0.0948582	0.192742	A5FJY9	A5FJY9		SP	4	4	12.8	66.874	0	19.347	18	2
+	2.60858	-0.946137	A5FJZ1	A5FJZ1		OTHER	19	19	41.9	77.852	0	323.31	329	0
	1.56273	-0.613835	A5FJZ2	A5FJZ2		OTHER	5	5	40.9	10.512	0	26.57	98	0
+	3.29442	-0.794916	A5FJZ8	A5FJZ8	OMP	SP	24	24	33.8	104.56	0	207.65	123	0
+	2.1908	-1.04315	A5FJZ9	A5FJZ9		OTHER	7	7	45	23.985	0	52.374	46	0
	1.4577	0.34398	A5FK03	A5FK03		SP	22	22	35.8	83.217	0	306.75	162	0
	0.196359	-0.109859	A5FK06	A5FK06		OTHER	9	9	49.1	32.915	0	323.31	181	0
+	1.98875	-0.781575	A5FK07	A5FK07		SP	11	11	25	65.411	0	85.281	78	0
+	1.67872	-0.734783	A5FK08	A5FK08		LIPO	9	9	36.3	44.587	0	87.759	58	0
	0.554404	0.93739	A5FK09	A5FK09		OTHER	2	2	6.3	55.168	0	34.971	11	3
	1.08169	0.253994	A5FK14	A5FK14		LIPO	3	3	23	18.284	0	18.388	14	2
	0.971216	0.364209	A5FK15	A5FK15		OTHER	8	8	27.8	42.497	0	83.067	77	0
	1.38196	0.278459	A5FK18	A5FK18		OTHER	22	22	35.3	75.786	0	323.31	467	0
	0.249136	-0.334709	A5FK21	A5FK21		OTHER	6	6	16.7	48.96	0	98.535	32	0
+	3.06106	-0.692372	A5FK22	A5FK22		SP	24	24	44.4	82.265	0	323.31	212	0
	0.440043	0.3666	A5FK23	A5FK23		OTHER	3	3	3.6	61.092	0	22.085	27	0
+	3.29745	1.21418	A5FK25	A5FK25		LIPO	11	11	39.9	47.377	0	127.25	117	0
	0.0131095	0.00784079	A5FK27	A5FK27	OMP	SP	7	7	25.7	44.421	0	64.049	62	0
	0.280398	-0.184217	A5FK28	A5FK28		LIPO	2	2	18.9	21.187	0	30.792	46	0
	0.909144	-0.243613	A5FK30	A5FK30	OMP	OTHER	4	4	22.2	38.427	0	45.144	10	0
+	2.06147	-1.04346	A5FK31	A5FK31	OMP	SP	32	32	48.2	109.17	0	323.31	302	0
	1.36281	-0.769508	A5FK32	A5FK32	SLP	LIPO	15	15	35.8	58.948	0	323.31	195	0
+	1.80158	-0.721888	A5FK33	A5FK33	SLP	LIPO	11	11	53.6	39.21	0	203.79	94	0
+	2.33616	-1.29491	A5FK37	A5FK37		SP	11	8	21	79.849	0	71.344	54	0
+	1.63092	0.731694	A5FK44	A5FK44		LIPO	9	9	24.6	51.087	0	132.35	54	0
	1.29325	0.395956	A5FK45	A5FK45		LIPO	9	9	30.4	40.76	0	113.87	42	0
	0.253007	-0.125508	A5FK47	A5FK47		OTHER	4	4	15.4	45.014	0	32.164	21	0
	0.03437	-0.0164913	A5FK52	A5FK52		OTHER	13	13	42.7	34.02	0	323.31	167	0
+	2.29649	-0.856449	A5FK55	A5FK55		OTHER	5	5	21.5	34.816	0	23.746	19	0
+	2.28257	-1.86101	A5FK66	A5FK66		OTHER	12	12	32.2	51.508	0	81.062	50	0
	1.53126	0.394324	A5FK68	A5FK68		OTHER	12	12	36.7	58.801	0	323.31	90	0
	0.750392	0.419393	A5FK72	A5FK72		OTHER	6	6	28.2	26.696	0	65.846	33	0
	0.183535	-0.111582	A5FK78	A5FK78		OTHER	8	8	25.5	51.064	0	113.22	70	0
	1.2452	-0.731333	A5FK82	A5FK82		LIPO	5	5	26.4	27.107	0	69.675	16	1
	0.743801	0.917383	A5FK85	A5FK85		OTHER	3	2	15.8	38.736	0	34.531	12	1
	0.850309	0.484644	A5FK98	A5FK98		OTHER	3	3	44.8	11.328	0	43.048	57	0
+	2.13131	0.888178	A5FKA8	A5FKA8		OTHER	10	10	44.9	26.112	0	111.57	72	0
+	2.27337	0.462893	A5FKA9	A5FKA9		OTHER	11	11	55.6	36.192	0	160.76	56	0
	0.441369	-0.969061	A5FKB6	A5FKB6		OTHER	7	7	29.8	40.436	0	128.59	76	0
	0.0542191	0.0422678	A5FKC0	A5FKC0	OMP	SP	2	2	9.4	27.097	0	53.102	19	0
	1.59694	-0.395271	A5FKC2				2	2	4	92.126	0	12.862	13	1
	0.431264	-0.228465	A5FKC3	A5FKC3		OTHER	4	4	42.1	13.574	0	138.24	58	0
	0.970965	0.341879	A5FKC9	A5FKC9		OTHER	26	26	28.1	171.28	0	305.37	113	0
+	1.531	-0.815407	A5FKD0	A5FKD0	OMP	SP	12	12	68.5	33.117	0	310.04	290	0
	0.27571	0.218536	A5FKD2	A5FKD2		SP	9	9	19.4	78.149	0	108.21	44	0
	1.12838	-0.731776	A5FKD9	A5FKD9		OTHER	6	6	44.1	20.016	0	65.007	205	0
	0.385267	0.310602	A5FKE1	A5FKE1		OTHER	4	4	51.8	12.553	0	117.69	65	0
	0.14214	-0.198777	A5FKE2	A5FKE2		OTHER	3	3	7.4	38.092	0	27.823	7	2
	0.354653	-0.784431	A5FKE4	A5FKE4		OTHER	4	4	21.2	30.178	0	25.779	23	2
	0.00280887	-0.00113964	A5FKE5	A5FKE5		OTHER	12	12	38.7	43.601	0	146.57	96	0
	0.586107	0.26541	A5FKE6	A5FKE6		SP	7	7	17.4	67.811	0	30.148	8	1
	0.811966	-0.350577	A5FKF1	A5FKF1		OTHER	5	5	19.8	43.571	0	32.61	19	0
	0.661424	-0.143037	A5FKG1	A5FKG1		OTHER	2	2	20.7	16.135	0	9.7312	13	0
	0.465637	-0.256132	A5FKG7	A5FKG7		OTHER	3	3	14.6	27.981	0	33.086	25	0
+	2.42108	-0.740939	A5FKG9	A5FKG9	OMP	SP	30	30	49.8	96.162	0	323.31	566	0
	0.363681	0.26068	A5FKH0	A5FKH0		OTHER	4	4	9.4	44.989	0	46.761	29	0
+	1.89583	-0.542276	A5FKH1	A5FKH1		OTHER	10	10	25	72.09	0	90.55	44	0
+	1.98205	-0.853564	A5FKH5	A5FKH5		SP	9	9	30	49.87	0	323.31	76	0
	0.229433	-0.149974	A5FKH6	A5FKH6		OTHER	8	8	36.1	37.959	0	184.28	109	0
	0.501534	-0.183016	A5FKH7	A5FKH7		OTHER	24	24	32.1	115.71	0	323.31	265	0
	0.097956	-0.101485	A5FKI1	A5FKI1		OTHER	15	15	47.5	43.951	0	323.31	502	0
	0.117464	0.120757	A5FKI2	A5FKI2		OTHER	27	27	36.9	104.61	0	323.31	538	0
	0.511164	0.371961	A5FKI6	A5FKI6		OTHER	4	4	32.4	20.253	0	51.014	39	1
	1.23165	0.355112	A5FKI7	A5FKI7		OTHER	17	17	57.8	47.223	0	252.54	248	0
	1.45972	0.557059	A5FKI8	A5FKI8		OTHER	11	11	69.9	20.634	0	158.5	150	0
	0.829289	0.401692	A5FKI9	A5FKI9		OTHER	6	6	44.5	19.945	0	107.4	99	0
	0.344228	-0.219872	A5FKJ2	A5FKJ2		OTHER	7	7	17.5	66.138	0	112.79	36	0
	1.07968	0.439518	A5FKJ6	A5FKJ6		OTHER	5	5	9.6	68.459	0	61.287	66	0
	0.229168	0.129993	A5FKJ9	A5FKJ9		OTHER	8	8	50.8	20.787	0	70.441	104	0
+	1.75966	0.65896	A5FKK0	A5FKK0		OTHER	7	7	22.3	39.173	0	135.52	50	0
+	1.99861	0.506927	A5FKK1	A5FKK1		OTHER	11	11	47.7	38.41	0	188.35	136	0
+	2.05381	0.897278	A5FKK2	A5FKK2		OTHER	7	7	21.9	50.212	0	82.04	77	0
	0.247457	0.244206	A5FKK8	A5FKK8		OTHER	3	3	7	53.355	0	21.66	48	0
	0.926642	-0.553264	A5FKL2	A5FKL2		OTHER	12	12	40.6	55.652	0	226.52	99	0
	0.159746	0.145693	A5FKL7	A5FKL7		OTHER	5	5	21.4	33.039	0	21.835	32	0
	0.476332	-0.350193	A5FKM1	A5FKM1	SLP	LIPO	4	4	12.2	51.7	0	99.578	26	0
	1.18066	-0.332113	A5FKM7	A5FKM7		OTHER	7	7	42.2	24.625	0	83.458	67	0
	0.558041	-0.323483	A5FKM8	A5FKM8		OTHER	26	26	32.3	128.39	0	312.28	121	0
	1.18625	1.4579	A5FKP2	A5FKP2		OTHER	5	5	21.2	35.297	0	69.208	18	1
	0.137017	0.0554291	A5FKP3	A5FKP3		LIPO	5	5	32.2	23.269	0	96.803	39	0
	0.473218	0.263956	A5FKP7	A5FKP7		LIPO	18	18	45.8	59.408	0	290.05	235	0
	0.496279	-0.183119	A5FKP8	A5FKP8		SP	19	19	39.7	73.361	0	284.13	169	0
	0.333458	0.162116	A5FKQ1	A5FKQ1		LIPO	5	5	15.6	15.582	0	31.791	43	0
	0.261701	0.767643	A5FKQ2	A5FKQ2		OTHER	3	3	14.1	44.383	0	23.634	16	2
	1.12373	-0.485315	A5FKQ4	A5FKQ4		OTHER	8	8	25.6	49.601	0	125.51	62	0
	0.135341	-0.112709	A5FKQ6	A5FKQ6		OTHER	5	5	22.6	27.472	0	54.344	45	0
	0.65033	-0.46931	A5FKQ8	A5FKQ8		OTHER	8	8	27.8	53.942	0	41.739	34	0
	0.40822	0.20165	A5FKQ9	A5FKQ9		OTHER	2	2	26.6	11.736	0	59.561	13	0
	0.659894	0.401942	A5FKR2	A5FKR2		SP	3	3	16.8	32.966	0	23.744	12	2
	0.0874378	-0.0805991	A5FKR3	A5FKR3		OTHER	7	7	20.3	47.427	0	48.83	14	0
+	2.03949	0.667001	A5FKS9	A5FKS9		OTHER	13	13	33.3	49.827	0	86.468	171	0
	0.237771	0.100027	A5FKT5	A5FKT5		LIPO	13	13	48	44.252	0	228.57	202	0
	0.0888546	-0.285016	A5FKU7	A5FKU7		OTHER	2	2	37.2	8.5774	0	16.849	25	2
	0.488917	-0.25789	A5FKU8	A5FKU8		OTHER	8	8	29.5	45.969	0	68.879	80	0
+	2.77386	-0.938667	A5FKV1	A5FKV1		OTHER	16	16	47.4	52.72	0	178.58	159	0
	0.312449	-0.186329	A5FKV3	A5FKV3		OTHER	4	4	20.1	34.509	0	28.962	14	1
	0.165271	-0.223023	A5FKV4	A5FKV4		OTHER	8	8	62.1	21.899	0	212.94	299	0
+	2.1205	0.764877	A5FKV6	A5FKV6		OTHER	4	4	34.5	22.445	0	88.816	108	0
	0.544404	-0.346129	A5FKV7	A5FKV7		OTHER	14	14	30.5	71.748	0	136.67	111	0
	0.55516	0.238226	A5FKV8	A5FKV8		OTHER	5	5	24.4	33.813	0	116.1	71	0
	0.388401	-0.147617	A5FKW4	A5FKW4		LIPO	4	4	12.8	43.325	0	46.011	32	0
	0.0808187	0.053298	A5FKW8	A5FKW8		OTHER	5	5	10.5	61.31	0	26.517	29	0
	1.22105	-0.74231	A5FKX3	A5FKX3		OTHER	4	4	21	26.886	0	13.471	23	0
	0.125146	0.152376	A5FKX6	A5FKX6		OTHER	4	4	19.4	42.072	0	16.18	10	1
	0.487902	0.143004	A5FKX7	A5FKX7		OTHER	8	8	35.3	34.537	0	91.704	52	0
	0.0247139	0.0168308	A5FKY2	A5FKY2		SP	5	5	17.4	45.34	0	54.622	17	1
+	2.2124	-0.838317	A5FKY3	A5FKY3		OTHER	12	12	35.8	56.648	0	197.29	73	0
	0.217255	0.139119	A5FKY9	A5FKY9		OTHER	4	4	10.3	47.564	0	31.371	12	1
	0.809978	0.264642	A5FKZ0	A5FKZ0		OTHER	7	7	33.6	27.445	0	66.171	61	0
	1.86928	0.168052	A5FKZ1	A5FKZ1		OTHER	7	7	32.2	37.56	0	132.37	104	0
	0.948562	-0.515078	A5FKZ2	A5FKZ2		OTHER	2	2	24.6	15.4	0	58.049	14	2
+	1.91104	-0.957108	A5FL07	A5FL07	OMP	SP	4	4	26	22.436	0	97.113	17	1
	0.214547	0.100243	A5FL08	A5FL08		LIPO	4	4	26.5	24.685	0	34.649	7	1
	2.24357	0.336946	A5FL19	A5FL19		OTHER	12	12	55.6	31.464	0	265.15	155	0
	0.888267	0.500975	A5FL21	A5FL21		OTHER	3	3	7.1	52.711	0	24.691	27	0
+	1.30127	1.68804	A5FL22	A5FL22		OTHER	3	3	27.8	15.812	0	47.222	16	1
	0.0432684	-0.0249885	A5FL23	A5FL23		OTHER	5	5	15.1	36.756	0	34.885	26	0
	0.832454	-0.262927	A5FL25	A5FL25		LIPO	12	12	47.1	29.653	0	199.88	119	0
+	2.00455	0.754635	A5FL26	A5FL26		SP	10	10	36	47.137	0	215.93	73	0
+	1.81316	0.766175	A5FL30	A5FL30		SP	11	11	34.5	43.499	0	113.97	139	0
	1.6131	0.599186	A5FL32	A5FL32		OTHER	2	2	15.7	18.799	0	12.648	32	0
	0.178728	-0.147267	A5FL33	A5FL33		OTHER	10	10	67.8	19.187	0	177.33	172	0
	0.227938	0.103238	A5FL34	A5FL34		OTHER	22	22	43.4	56.455	0	323.31	471	0
	0.659713	0.630097	A5FL35	A5FL35		OTHER	6	6	36.3	23.882	0	49.75	41	0
	0.722604	0.381139	A5FL36	A5FL36		OTHER	7	7	29.9	37.771	0	110.04	72	0
	0.743451	0.544904	A5FL38	A5FL38		OTHER	9	9	37.4	38.941	0	87.761	45	0
	0.404732	-0.114415	A5FL45	A5FL45		OTHER	13	13	59.6	37.28	0	165.88	79	0
+	3.60518	1.06728	A5FL46	A5FL46		OTHER	4	4	8.6	45.709	0	7.5572	16	1
+	1.74798	0.934193	A5FL49	A5FL49		OTHER	9	9	30	46.225	0	65.207	26	0
	0.0124569	-0.0131782	A5FL55	A5FL55		OTHER	2	2	5.2	64.779	0	20.176	14	0
	0.633652	0.284266	A5FL56	A5FL56		OTHER	8	8	35.7	37.553	0	118.52	84	0
	0.724915	0.186915	A5FL63	A5FL63		OTHER	15	15	28	79.413	0	96.059	61	0
	0.841321	-0.41686	A5FL67	A5FL67		OTHER	4	4	12.8	56.363	0	36.556	25	0
	0.10135	-0.126419	A5FL68	A5FL68		OTHER	2	2	27.7	13.471	0	9.6239	14	1
	0.162866	0.410515	A5FL70	A5FL70		SP	4	4	29.7	23.57	0	56.59	19	1
+	2.32842	-0.874853	A5FL71	A5FL71		OTHER	12	12	19.7	83.567	0	111.38	62	0
	0.722313	0.368979	A5FL73	A5FL73		OTHER	7	7	20.2	57.365	0	38.862	37	0
	0.905923	0.476747	A5FL74	A5FL74		OTHER	4	4	16.8	36.778	0	49.868	40	0
	0.107831	0.0590321	A5FL77	A5FL77		OTHER	3	3	44.4	11.536	0	89.224	58	0
	0.40432	-0.377455	A5FL79	A5FL79		OTHER	6	6	12.1	81.828	0	40.226	30	0
	0.385555	-0.184094	A5FL83	A5FL83		LIPO	4	4	30.2	21.474	0	48.651	48	0
	0.603444	0.242984	A5FL84	A5FL84		OTHER	5	5	18.1	32.538	0	69.791	61	0
	0.394123	-0.193639	A5FL86	A5FL86		OTHER	7	7	17.5	69.961	0	45.426	25	0
	0.500873	0.303538	A5FL88	A5FL88		OTHER	2	2	1.8	126.24	0	16.046	14	0
	0.429519	-0.507051	A5FL97	A5FL97		SP	9	9	37	47.49	0	162.79	59	0
	0.12103	0.148203	A5FL98	A5FL98		SP	7	3	63.3	16.794	0	54.278	58	0
	0.15332	0.10427	A5FLA2	A5FLA2		OTHER	10	10	37.6	36.278	0	127.71	168	0
	0.476432	-0.204238	A5FLA3	A5FLA3		OTHER	3	3	17.1	29.391	0	33.377	33	0
	0.607561	0.130069	A5FLA7	A5FLA7	OMP	SP	11	11	33.3	38.71	0	229.79	65	0
	0.568275	0.154339	A5FLB1	A5FLB1		OTHER	5	5	29.4	28.13	0	46.406	50	0
	1.17774	-0.911551	A5FLB4	A5FLB4		OTHER	12	12	28.3	61.101	0	77.111	56	0
	0.0752068	-0.0486644	A5FLB7	A5FLB7		LIPO	4	4	24.2	36.765	0	23.897	23	1
	1.57247	0.439034	A5FLB8	A5FLB8		OTHER	14	14	30.6	78.155	0	204.17	83	0
	0.757396	-0.277767	A5FLC3	A5FLC3		OTHER	11	11	45.5	38.679	0	145.47	96	0
+	2.45796	-0.522258	A5FLC6	A5FLC6		OTHER	16	16	56.5	36.752	0	236.44	180	0
	1.24206	0.353111	A5FLC7	A5FLC7		LIPO	3	3	32.6	14.572	0	20.994	44	0
	0.109768	0.100832	A5FLC8	A5FLC8		SP	10	10	21.1	78.497	0	110.84	64	0
	1.00876	0.421813	A5FLC9	A5FLC9		OTHER	4	4	22.6	25.464	0	36.968	42	1
	1.08709	-0.542171	A5FLD8	A5FLD8		SP	7	7	15.3	70.731	0	61.614	27	0
	0.0502572	-0.0298649	A5FLE0	A5FLE0		OTHER	11	11	38	38.588	0	195.26	148	0
	0.0273229	0.0284332	A5FLE2	A5FLE2		OTHER	5	5	22.7	33.171	0	35.085	14	0
	0.99765	-0.403226	A5FLE7	A5FLE7		OTHER	5	5	17.3	38.125	0	26.393	16	1
+	3.09384	-0.868576	A5FLE9	A5FLE9	OMP	SP	13	13	25.1	84.701	0	144.06	70	0
	0.188861	-0.137846	A5FLF7	A5FLF7		OTHER	2	2	13.1	27.911	0	15.967	14	0
+	1.83656	0.884362	A5FLG5	A5FLG5		OTHER	3	3	41.2	14.763	0	18.907	14	1
	0.29921	-0.122908	A5FLI0	A5FLI0		OTHER	5	5	18.6	52.295	0	64.834	9	1
	1.5553	0.306023	A5FLJ8	A5FLJ8		OTHER	17	17	27.6	87.057	0	204.36	247	0
	0.714401	0.53077	A5FLK0	A5FLK0		OTHER	4	4	11.6	51.212	0	83.642	25	0
+	1.592	0.78483	A5FLK4	A5FLK4		OTHER	3	3	9.6	52.041	0	117.54	18	0
	0.346265	-0.143658	A5FLK6	A5FLK6		OTHER	14	14	36.1	58.937	0	121.61	82	0
	0.4448	0.165448	A5FLL2	A5FLL2		OTHER	12	12	24.8	89.416	0	122.54	67	0
	1.40453	-0.494039	A5FLM7	A5FLM7		OTHER	22	22	39.2	80.193	0	264.18	141	0
+	2.54143	0.383135	A5FLN0	A5FLN0		OTHER	12	12	29	54.914	0	114.42	123	0
	0.0731217	-0.0593182	A5FLN3	A5FLN3		LIPO	3	3	8.7	34.121	0	17.57	12	0
	0.0226303	0.0157798	A5FLN8	A5FLN8		OTHER	5	5	30.1	13.85	0	52.418	32	0
+	1.38497	-0.995322	A5FLP2	A5FLP2		OTHER	4	4	27.5	27.699	0	46.261	33	0
	0.4588	0.819966	A5FLP3	A5FLP3		OTHER	6	6	14.5	50.236	0	53.399	32	0
	0.14931	0.151365	A5FLP4	A5FLP4		OTHER	6	6	26.4	30.036	0	38.654	21	0
	0.0754939	0.105765	A5FLP6				5	5	8.3	69.182	0	26.936	10	1
	0.474622	-0.134865	A5FLP7	A5FLP7		OTHER	11	11	46.1	47.328	0	82.362	67	0
	0.467512	0.17073	A5FLP9	A5FLP9		LIPO	11	11	37.9	34.498	0	205.4	128	0
	1.36528	-0.19889	A5FLQ0	A5FLQ0		OTHER	6	6	34	28.959	0	36.912	34	0
	0.172984	-0.0475194	A5FLQ1	A5FLQ1		OTHER	26	26	53.8	69.526	0	323.31	251	0
	0.101846	0.0664454	A5FLQ7	A5FLQ7		OTHER	14	14	37.7	67.915	0	323.31	161	0
	1.08081	0.349427	A5FLQ9	A5FLQ9		OTHER	8	8	38.8	30.776	0	126.13	58	0
	0.112997	-0.0911296	A5FLR2	A5FLR2		SP	9	9	28.4	44.569	0	66.936	39	0
	0.0995019	0.0951433	A5FLR3	A5FLR3		OTHER	7	7	22.5	49.741	0	68.7	53	0
	1.16961	0.862088	A5FLR4	A5FLR4		OTHER	5	5	9.2	75.225	0	35.555	23	0
	0.749144	0.189251	A5FLS0	A5FLS0		OTHER	3	3	41.9	10.114	0	50.451	71	0
	0.0411204	-0.0128736	A5FLS1	A5FLS1		OTHER	26	26	79.3	54.268	0	323.31	1012	0
+	3.07276	-1.76485	A5FLS2	A5FLS2		LIPO	8	8	33.8	54.282	0	76.051	37	0
	0.275312	-0.176518	A5FLT1	A5FLT1		OTHER	3	3	13.2	40.267	0	70.773	27	0
	1.6792	-0.487744	A5FLT2	A5FLT2		OTHER	7	7	33	34.333	0	28.974	23	0
	0.690741	0.576306	A5FLT7	A5FLT7		OTHER	4	4	21.3	38.449	0	33.018	25	0
	1.76865	-0.366336	A5FLU2	A5FLU2		OTHER	13	13	28.3	59.58	0	155.89	47	0
	0.321075	-0.165447	A5FLU4	A5FLU4		SP	4	4	7.1	95.684	0	88.981	23	0
	0.591082	0.283565	A5FLU8	A5FLU8		OTHER	15	15	35.5	66.824	0	284.04	110	0
	1.08552	-0.520233	A5FLW1	A5FLW1		OTHER	9	9	30.7	39.179	0	98.853	111	0
	0.216092	-0.298722	A5FLW8	A5FLW8		OTHER	5	5	25.6	34.864	0	70.286	34	0
	0.364001	0.169743	A5FLX1	A5FLX1		OTHER	5	5	22.1	36.725	0	30.344	42	0
	1.10243	-0.351651	A5FLY3	A5FLY3		OTHER	6	6	27.3	30.846	0	55.832	32	0
	0.235473	0.422066	A5FLZ0	A5FLZ0		OTHER	4	4	33.2	22.776	0	16.474	13	1
	1.85291	-0.442238	A5FLZ1	A5FLZ1		OTHER	6	6	17.8	55.266	0	90.484	26	0
	0.293542	-0.185877	A5FLZ7	A5FLZ7		OTHER	11	11	25.2	61.231	0	137.28	92	0
+	1.76325	-0.540573	A5FLZ8	A5FLZ8	OMP	SP	37	37	59.3	102.52	0	323.31	994	0
	1.15256	0.842356	A5FM01	A5FM01		OTHER	2	2	15.9	17.312	0	12.677	12	2
	0.970177	-0.443224	A5FM02	A5FM02		OTHER	7	7	30.4	36.306	0	42.414	49	0
	0.031544	-0.0259091	A5FM03	A5FM03		OTHER	12	12	27.5	68.787	0	172.14	103	0
+	2.2642	-1.93373	A5FM05	A5FM05		OTHER	8	8	27.5	44.572	0	52.487	53	0
	1.02259	-0.337157	A5FM06	A5FM06		OTHER	9	9	31.9	43.919	0	194.4	71	0
	0.076303	0.0376336	A5FM09	A5FM09		LIPO	9	9	37.2	45.969	0	234.68	79	0
+	1.67689	0.654232	A5FM10	A5FM10		SP	12	12	33.3	61.573	0	184.15	120	0
	0.535393	0.190493	A5FM11	A5FM11		OTHER	7	7	28.1	37.497	0	164.3	78	0
	0.914672	0.396706	A5FM12	A5FM12		OTHER	6	6	29.7	38.399	0	252.37	61	0
+	1.50537	1.43998	A5FM13	A5FM13		SP	2	2	10.1	29.931	0	83.05	13	2
	1.73073	0.377151	A5FM14	A5FM14		SP	13	13	33.2	65.563	0	252.87	124	0
	0.583517	0.305411	A5FM15	A5FM15		SP	6	6	36.7	28.415	0	66.71	40	0
+	3.25445	-1.17272	A5FM17	A5FM17	OMP	SP	6	6	41.7	29.731	0	108.69	39	0
	0.369903	-0.293666	A5FM18	A5FM18		OTHER	13	13	54.5	41.757	0	145.6	82	0
	0.818477	-0.282269	A5FM22	A5FM22		OTHER	6	6	31	33.233	0	134.92	57	0
	1.1929	0.473469	A5FM23	A5FM23		OTHER	11	11	40.1	37.605	0	304.81	146	0
	0.928308	0.451159	A5FM24	A5FM24		OTHER	4	4	18.5	33.202	0	51.728	49	0
	1.46282	-0.415183	A5FM29	A5FM29		OTHER	21	21	27.9	128.98	0	188.59	134	0
	0.429827	-0.248297	A5FM33	A5FM33		OTHER	21	21	62.4	49.102	0	323.31	256	0
	0.12441	0.0731338	A5FM39	A5FM39	OMP	SP	28	28	65.1	51.284	0	323.31	710	0
	0.0894376	0.103237	A5FM40	A5FM40		OTHER	6	6	26.4	43.517	0	64.134	45	0
	0.665499	0.188611	A5FM42	A5FM42		OTHER	2	2	10.6	22.618	0	15.197	12	1
	0.801024	-0.471146	A5FM47	A5FM47		OTHER	15	15	53.7	49.977	0	323.31	237	0
	0.876567	-0.346848	A5FM49	A5FM49		OTHER	10	10	76.2	19.707	0	233.84	272	0
	1.30384	0.463315	A5FM51	A5FM51		OTHER	6	6	38.7	27.005	0	108.68	134	0
	1.52401	0.210793	A5FM52	A5FM52		OTHER	24	23	45	73.737	0	323.31	444	0
	0.605602	-0.287822	A5FM68	A5FM68		OTHER	7	7	12.2	91.239	0	93.75	25	0
	0.389204	-0.0878719	A5FM71	A5FM71		LIPO	13	13	23.7	65.323	0	105.93	93	0
	0.14509	-0.0940332	A5FM76	A5FM76		OTHER	10	10	43.8	38.1	0	77.962	38	0
	0.966324	0.27307	A5FM87	A5FM87		OTHER	14	14	44.9	49.718	0	268.04	143	0
+	2.75524	1.21214	A5FM88	A5FM88		OTHER	4	4	27.2	17.59	0	47.917	21	0
	1.41135	0.472599	A5FM89	A5FM89		OTHER	7	7	31.3	36.208	0	165.7	36	0
	0.0730411	0.135413	A5FM90	A5FM90		OTHER	1	1	31.2	7.4995	0	45.255	39	2
	0.0155696	-0.0203301	A5FM91	A5FM91		OTHER	5	5	35.6	21.107	0	34.74	32	0
	0.26519	0.0674486	A5FM92	A5FM92		OTHER	13	13	47	38.723	0	100.59	119	0
	0.133641	0.0255486	A5FM93	A5FM93		OTHER	4	4	26.5	22.01	0	15.571	9	1
	0.978925	-0.972566	A5FM94				4	4	14.7	36.662	0	25.808	24	0
	1.04285	0.543502	A5FM95	A5FM95		OTHER	4	4	23.4	29.781	0	34.33	32	0
	0.0696324	0.0202125	A5FM97	A5FM97		SP	20	20	49	71.607	0	323.31	190	0
	0.0985038	-0.532303	A5FM98	A5FM98		OTHER	5	5	9.2	92.468	0	25.448	24	3
	1.16625	-0.797064	A5FMB4	A5FMB4		SP	11	11	24.4	70.669	0	65.699	37	0
	0.289559	-0.423752	A5FMC4	A5FMC4		SP	2	2	13	30.551	0	37.683	13	0
	0.102681	0.165326	A5FMD0	A5FMD0		LIPO	1	1	7	23.684	0.0089776	2.4337	25	0
	0.64898	0.196822	A5FMD2	A5FMD2		SP	7	7	4	279.27	0	31.012	19	1
	0.608949	1.07233	A5FMD6	A5FMD6		OTHER	3	3	11	46.443	0	20.329	7	2
	0.303439	0.123801	A5FME0	A5FME0		OTHER	5	5	21.1	29.075	0	28.427	18	0
	0.359232	-1.20747	A5FME1	A5FME1		OTHER	5	5	52	17.078	0	36.924	11	1
	1.64311	0.470681	A5FME4	A5FME4		OTHER	10	10	17	88.713	0	77.596	64	0
	0.781702	-0.420484	A5FME6	A5FME6		OTHER	13	13	29.1	54.958	0	213.92	86	0
	1.07696	0.656625	A5FME8	A5FME8		OTHER	3	3	28.3	16.7	0	24.132	29	0
	0.064803	0.0466096	A5FMF5	A5FMF5		OTHER	5	5	23.8	25.591	0	41.94	37	0
+	1.428	0.892224	A5FMF6	A5FMF6		OTHER	4	4	30.5	20.698	0	30.419	30	0
	0.551944	-0.433148	A5FMF7	A5FMF7	OMP	SP	3	3	5.1	95.512	0	10.285	11	2
	0.152018	0.109924	A5FMF9	A5FMF9		OTHER	9	9	15.2	83.786	0	65.667	34	0
	0.194571	-0.102206	A5FMG1	A5FMG1		OTHER	4	4	20.6	29.475	0	18.14	19	0
	0.406202	-0.26624	A5FMG2	A5FMG2		OTHER	9	9	15.3	108.65	0	51.863	31	0
	0.0612512	-0.0255429	A5FMG4	A5FMG4		OTHER	6	6	15.1	32.935	0	37.482	67	0
	1.17453	0.719964	A5FMG8	A5FMG8		OTHER	4	4	28.8	23.425	0	70.932	13	1
	1.14446	-0.236768	A5FMI1	A5FMI1		OTHER	12	12	40.6	48.423	0	103.3	72	0
	0.745458	-0.174568	A5FMI2	A5FMI2		OTHER	3	3	11.7	37.421	0	17.914	34	0
+	1.62717	0.629055	A5FMI5	A5FMI5		OTHER	6	6	31.5	27.538	0	81.724	45	0
	0.36567	0.122706	A5FMI7	A5FMI7		OTHER	7	7	40.6	28.635	0	136.03	99	0
+	2.74238	3.09603	A5FMJ3	A5FMJ3		LIPO	5	5	25.5	40.328	0	83.622	26	1
+	2.25728	1.31218	A5FMJ4	A5FMJ4		OTHER	5	5	48.3	16.732	0	87.518	61	0
	0.455936	0.187169	A5FML3	A5FML3		OTHER	11	11	41.9	40.628	0	113.19	110	0
	0.405885	-0.174986	A5FML4	A5FML4		OTHER	3	3	20.1	31.595	0	56.979	16	1
	0.69203	0.30385	A5FMM0	A5FMM0		OTHER	15	15	24.6	90.942	0	187.81	90	0
	0.0390265	-0.029315	A5FMM1	A5FMM1		OTHER	6	6	22.2	37.715	0	25.616	45	0
	0.831997	-0.159983	A5FMM4	A5FMM4		OTHER	4	4	12.5	48.72	0	9.1751	13	1
	0.374002	-0.159071	A5FMM5	A5FMM5		OTHER	10	10	41	39.859	0	233.44	115	0
	0.723279	-0.179758	A5FMN7	A5FMN7		OTHER	9	9	15	89.96	0	85.215	44	0
	0.405012	0.554061	A5FMN9	A5FMN9		SP	27	27	59.2	61.266	0	323.31	343	0
	1.06938	0.411904	A5FMP0	A5FMP0		LIPO	7	7	24.4	34.127	0	80.826	56	0
+	2.50129	0.774653	A5FMP1	A5FMP1		OTHER	8	8	39.7	29.382	0	119.77	180	0
	1.20294	0.816596	A5FMP2	A5FMP2		OTHER	5	5	26.6	20.306	0	51.188	138	0
+	2.34706	0.736602	A5FMP3	A5FMP3		SP	10	10	51.9	23.197	0	146.96	261	0
	0.923547	0.320076	A5FMP4	A5FMP4		OTHER	7	7	36.9	28.844	0	191.34	330	0
	0.54109	0.471176	A5FMP5	A5FMP5		OTHER	7	7	19.4	55.503	0	35	14	0
	0.8382	-0.229669	A5FMS1	A5FMS1		LIPO	8	8	31.1	37.254	0	50.385	54	0
	0.29808	0.134435	A5FMS2	A5FMS2		OTHER	12	12	42.9	41.486	0	102.68	79	0
	0.545128	-0.280604	A5FMS4	A5FMS4		OTHER	16	16	41.9	44.691	0	202.88	114	0
+	1.83618	0.67553	A5FMS7	A5FMS7		OTHER	5	5	28.7	25.238	0	61.111	40	0
	1.23869	-0.505747	A5FMT0	A5FMT0		OTHER	18	18	32.1	103.68	0	323.31	179	0
	0.800691	0.0746902	A5FMT2	A5FMT2		OTHER	4	4	24.6	21.107	0	70.084	55	0
	0.431866	-0.234541	A5FMT3	A5FMT3		OTHER	8	8	29.8	32.225	0	33.555	25	0
	1.03808	0.999989	A5FMT4	A5FMT4		OTHER	2	2	8.5	27.514	0	24.044	7	3
	2.1203	0.358585	A5FMT5	A5FMT5		OTHER	3	3	13.4	28.56	0	87.947	26	0
	0.124082	0.0789099	A5FMU9	A5FMU9		OTHER	5	5	9.9	77.2	0	67.391	14	0
	1.22501	0.825804	A5FMV3	A5FMV3		OTHER	2	2	3.8	46.344	0	6.8623	7	1
	0.912171	0.743597	A5FMV7	A5FMV7		OTHER	4	4	24.7	21.315	0	113.68	43	0
	0.980141	0.3488	A5FMV8	A5FMV8		OTHER	5	5	36.4	19.927	0	75.451	36	0
+	2.00808	-1.17229	A5FMV9	A5FMV9		LIPO	5	5	19.6	46.913	0	46.921	22	0
	0.84061	-0.602121	A5FMW3	A5FMW3		OTHER	2	2	17.4	16.752	0	16.155	10	1
	0.0329258	0.112228	A5FMW6	A5FMW6		OTHER	3	3	13.1	50.429	0	23.434	10	3
	0.0523003	0.0611378	A5FMW7	A5FMW7		SP	6	6	3.9	238.3	0	31.297	18	0
	0.183404	0.265113	A5FMW8	A5FMW8		SP	23	23	44.3	81.005	0	323.31	250	0
	1.37313	0.484097	A5FMX0	A5FMX0		OTHER	5	5	17.1	36.405	0	18.788	20	0
	0.0769193	-0.0726124	A5FMX1	A5FMX1		OTHER	4	4	17	45.465	0	198.08	40	0
	1.28007	-0.10226	A5FMX2	A5FMX2	SLP	LIPO	20	20	49.2	54.326	0	323.31	666	0
	0.294184	-0.180663	A5FMX3	A5FMX3	SLP	LIPO	14	14	86	28.408	0	242.98	434	0
	0.276506	-0.208713	A5FMX4	A5FMX4		OTHER	9	9	52.9	26.4	0	123.79	90	0
	0.471408	0.267262	A5FMX8	A5FMX8		OTHER	8	8	24.5	47.264	0	100.14	43	0
	0.0191851	-0.0157029	A5FMY0	A5FMY0		OTHER	7	7	36.4	23.15	0	154.51	193	0
	0.00320557	0.00384744	A5FMY1	A5FMY1		OTHER	11	11	49.8	22.071	0	285.93	444	0
	0.944362	0.891247	A5FMY2	A5FMY2		OTHER	5	5	47.5	11.424	0	54.878	67	0
	0.212863	-0.0496333	A5FMY3	A5FMY3		OTHER	28	28	53.9	79.18	0	323.31	466	0
	0.919094	-0.401942	A5FMY4	A5FMY4		OTHER	15	15	58.9	18.456	0	142.09	380	0
	0.0448705	0.0464265	A5FMY5	A5FMY5		OTHER	3	3	29.1	14.09	0	44.236	65	0
	0.665897	-0.203368	A5FMY7	A5FMY7	OMP	SP	59	59	71.6	117.19	0	323.31	1321	0
	0.0187957	-0.0198634	A5FMY8	A5FMY8		OTHER	12	12	51.9	20.325	0	110.67	488	0
	1.62003	-0.55252	A5FMY9	A5FMY9		OTHER	3	3	26	11.413	0	79.141	111	0
	0.353012	-0.380509	A5FMZ0	A5FMZ0		OTHER	3	3	28.7	13.316	0	100.87	105	0
	0.428015	-0.295007	A5FMZ2	A5FMZ2		OTHER	2	2	36.5	7.1753	0	34.257	34	0
	1.7447	0.408752	A5FMZ3	A5FMZ3		OTHER	7	7	48.2	15.928	0	81.31	221	0
	0.536561	0.281974	A5FMZ4	A5FMZ4		OTHER	9	9	36.1	27.834	0	257.23	328	0
	0.389125	0.163751	A5FMZ5	A5FMZ5		OTHER	5	5	38	15.445	0	93.013	194	0
	1.29855	-0.849329	A5FMZ6	A5FMZ6		OTHER	2	2	37	10.258	0	37.405	66	0
	0.839937	-0.466201	A5FMZ7	A5FMZ7		OTHER	10	10	42.3	29.864	0	238.62	1320	0
	0.108777	0.0340052	A5FN01	A5FN01		OTHER	7	7	19.6	49.006	0	143.8	142	0
	0.0144847	-0.019475	A5FN02	A5FN02		OTHER	3	3	17.3	15.966	0	50.634	130	0
	0.860396	-0.677611	A5FN03	A5FN03		OTHER	3	3	46.7	6.6309	0	31.914	24	1
	0.310729	-0.142232	A5FN04	A5FN04		OTHER	5	5	45.7	18.174	0	103.71	130	0
	0.500845	-0.395417	A5FN05	A5FN05		OTHER	3	3	37.1	12.637	0	51.728	123	0
+	2.66671	-0.60074	A5FN06	A5FN06		OTHER	6	6	39.4	19.533	0	323.31	272	0
	0.910999	-0.700386	A5FN07	A5FN07		OTHER	8	8	54.5	14.63	0	181.34	309	0
	0.131364	-0.0889374	A5FN08	A5FN08		OTHER	2	2	28.1	10.188	0	54.478	38	0
	0.135432	0.171529	A5FN09	A5FN09		OTHER	3	3	14.5	35.186	0	94.896	19	0
	1.19433	0.222716	A5FN10	A5FN10		OTHER	5	5	24.7	35.214	0	48.774	21	0
+	3.05325	-0.915397	A5FN11	A5FN11		OTHER	16	16	46.8	47.512	0	323.31	254	0
	0.963565	-1.072	A5FN12	A5FN12		OTHER	13	13	48.6	45.782	0	323.31	354	0
	0.209659	-0.116939	A5FN13	A5FN13		OTHER	8	8	34.4	41.021	0	66.78	54	0
	0.247127	-0.265586	A5FN14	A5FN14		OTHER	10	10	43.6	18.055	0	323.31	376	0
	0.823026	-0.366668	A5FN15	A5FN15		OTHER	21	21	67	37.331	0	323.31	892	0
	0.673162	0.284624	A5FN16	A5FN16		OTHER	14	14	59.2	22.909	0	300.94	383	0
+	1.78112	0.727711	A5FN18	A5FN18		OTHER	11	11	53.2	14.039	0	176.81	226	0
	0.251519	-0.11184	A5FN20	A5FN20		OTHER	8	8	21.4	51.474	0	78.95	53	0
+	2.98712	0.622425	A5FN22	A5FN22		OTHER	24	24	36.4	92.092	0	240.15	199	0
	0.59987	-0.243494	A5FN23	A5FN23		LIPO	8	8	43	29.395	0	123.52	38	0
	0.907683	1.17246	A5FN25	A5FN25		OTHER	3	3	27.9	13.693	0	24.967	7	1
	0.616814	0.240869	A5FN27	A5FN27		OTHER	4	4	20.8	27.6	0	36.974	24	0
	0.601536	0.289273	A5FN28	A5FN28		OTHER	8	8	39.9	23.871	0	57.188	59	0
	0.0617125	0.056234	A5FN29	A5FN29		OTHER	5	5	32.5	24.779	0	62.475	43	0
	0.628251	0.412074	A5FN30	A5FN30		OTHER	4	4	13.2	40.054	0	126.75	56	0
	1.07972	0.20984	A5FN31	A5FN31		SP	20	20	30.8	93.08	0	323.31	234	0
	0.826638	0.738017	A5FN33	A5FN33		OTHER	11	11	48.1	37.518	0	127.31	72	0
	1.13621	-0.313617	A5FN34	A5FN34		OTHER	10	10	31.7	47.313	0	140.31	97	0
+	2.02696	0.561294	A5FN35	A5FN35		OTHER	6	6	24.6	42.551	0	58.926	22	1
	0.375784	0.319847	A5FN36	A5FN36		OTHER	4	4	11	39.702	0	70.461	25	0
	2.19008	-0.226855	A5FN39	A5FN39		OTHER	16	16	45.4	42.597	0	192.19	135	0
	1.26306	0.367102	A5FN41	A5FN41		OTHER	6	6	27.7	38.108	0	99.653	40	0
	0.597085	-0.311019	A5FN42	A5FN42		OTHER	7	7	33.5	27.964	0	104.1	68	0
	0.0460372	-0.0394964	A5FN44	A5FN44		OTHER	3	3	21.2	34.819	0	39.689	11	0
	0.0141013	-0.0205374	A5FN52	A5FN52		OTHER	4	4	16.4	33.835	0	21.782	29	0
	0.667663	0.328729	A5FN53	A5FN53		OTHER	10	10	27.6	44.76	0	85.719	45	0
	0.424904	-0.219563	A5FN58	A5FN58		OTHER	9	9	43.8	29.406	0	56.752	51	0
	0.968744	0.518249	A5FN59	A5FN59		OTHER	3	3	9.7	46.993	0	29.765	18	0
	0.761538	0.170448	A5FN62	A5FN62		OTHER	13	13	31.2	69.235	0	209.06	141	0
	1.14673	0.605474	A5FN69	A5FN69		OTHER	3	3	14.7	33.781	0	64.814	21	0
	0.297292	-0.127029	A5FN74	A5FN74		OTHER	3	3	13.8	38.244	0	10.109	11	0
	0.481886	0.14932	A5FN91	A5FN91		OTHER	13	13	67.5	27.584	0	313.85	132	0
	0.613197	0.557563	A5FN92	A5FN92		OTHER	6	6	26.9	33.166	0	45.995	12	1
	0.338486	0.090361	A5FN95	A5FN95		SP	6	6	23	43.847	0	85.744	63	0
	0.174607	0.0997559	A5FN97	A5FN97		OTHER	2	2	7.1	50.424	0	21.19	13	0
	0.538534	-0.604002	A5FN99	A5FN99		SP	7	7	19.1	53.173	0	66.761	22	0
	0.564274	0.210826	A5FNA2	A5FNA2		OTHER	11	11	26.6	57.092	0	114.07	92	0
	1.19437	-0.433133	A5FNA4	A5FNA4		OTHER	9	9	16	82.359	0	59.592	20	0
	0.176311	-0.074542	A5FNA5	A5FNA5		OTHER	6	6	21.5	34.888	0	48.827	19	0
	0.44595	0.240424	A5FNA6	A5FNA6		OTHER	2	2	9.2	31.366	0	61.843	23	0
	0.875425	-0.436759	A5FNA7	A5FNA7		OTHER	5	5	46.6	13.088	0	68.185	37	0
	0.801286	-0.605921	A5FNB6	A5FNB6		LIPO	2	2	21.4	16.188	0	71.888	43	0
	0.575396	-0.169514	A5FNB9	A5FNB9		LIPO	5	5	30	29.079	0	109.67	51	0
	0.174566	-0.215025	A5FNC0	A5FNC0		LIPO	4	4	18.5	28.652	0	55.78	70	0
	0.954254	0.428704	A5FNC1	A5FNC1		OTHER	1	1	18.2	9.7881	0	45.153	18	0
+	2.21199	0.776536	A5FNC2	A5FNC2		OTHER	9	9	41.6	36.347	0	100.87	66	0
	0.693722	-0.446243	A5FNC3	A5FNC3		OTHER	2	2	16.1	25.089	0	10.815	10	3
	0.0583634	-0.0371453	A5FNC5	A5FNC5		OTHER	5	5	31	36.771	0	73.29	44	0
	1.49271	0.548372	A5FNC8	A5FNC8		LIPO	9	9	65.4	23.9	0	147.25	138	0
	0.854348	0.430142	A5FNC9	A5FNC9		LIPO	4	4	37.6	18.008	0	134.53	102	0
	0.527802	-0.294923	A5FND0	A5FND0		OTHER	20	20	42.3	70.965	0	217.17	208	0
	0.42409	-0.220292	A5FND2	A5FND2		SP	15	15	39.7	53.947	0	187.82	126	0
	0.445283	0.112803	A5FND3	A5FND3		OTHER	10	10	34.5	54.713	0	262.23	87	0
	0.351863	-0.577415	A5FND4	A5FND4		LIPO	3	3	18.4	21.737	0	97.956	15	0
	0.465169	0.294761	A5FND6	A5FND6		OTHER	7	7	19.4	67.139	0	67.21	24	0
	0.720558	0.139075	A5FND7	A5FND7	OMP	SP	13	13	28.2	90.324	0	131.54	66	0
	0.930365	0.374037	A5FNE2	A5FNE2		OTHER	5	5	18.5	35.897	0	27.234	28	0
	0.501887	0.05548	A5FNE4	A5FNE4		OTHER	18	18	54.2	49.304	0	300.24	271	0
	0.602853	0.159067	A5FNE6	A5FNE6		OTHER	7	7	31.5	38.794	0	89.976	46	0
+	2.41815	-1.33838	A5FNE9	A5FNE9		OTHER	3	3	12.6	40.806	0	19.942	25	0
	0.525893	-0.22489	A5FNF0	A5FNF0		OTHER	12	12	50.2	29.815	0	235.53	139	0
	0.457086	0.185419	A5FNF1	A5FNF1		OTHER	6	6	30	32.813	0	33.608	28	0
	1.05045	-0.315843	A5FNF2	A5FNF2		OTHER	7	7	30.9	31.092	0	107.62	62	0
	0.610928	-0.302284	A5FNF3	A5FNF3		SP	15	15	36.7	71.385	0	200.75	115	0
	0.714674	1.28183	A5FNF7	A5FNF7		SP	3	3	17.2	31.468	0	20.264	15	3
	0.511983	-0.212384	A5FNF9	A5FNF9		OTHER	4	4	18.8	32.816	0	54.834	34	0
	0.599179	0.340004	A5FNG0	A5FNG0		OTHER	4	4	18.7	36.774	0	48.87	19	0
	0.0341435	0.0223176	A5FNG1	A5FNG1		OTHER	10	10	44.4	26.306	0	59.081	56	0
	0.567948	0.152621	A5FNG2	A5FNG2		OTHER	6	6	23	40.456	0	64.467	20	0
+	1.60914	0.840386	A5FNG7	A5FNG7		OTHER	9	9	28.3	42.879	0	112.45	76	0
+	1.44764	0.95204	A5FNH0	A5FNH0		OTHER	4	4	12.5	32.689	0	13.443	31	0
	0.599433	-0.426355	A5FNH2	A5FNH2		OTHER	7	7	20.7	71.505	0	47.485	15	1
	0.0297163	0.017979	A5FNH3	A5FNH3		OTHER	3	3	23.7	20.961	0	17.094	5	0
	1.50845	0.516541	A5FNH4	A5FNH4		OTHER	6	6	34.4	28.231	0	132.08	110	0
	0.319096	0.178037	A5FNH7	A5FNH7		OTHER	6	6	32.2	27.897	0	94	97	0
	0.184199	0.0606298	A5FNH8	A5FNH8		OTHER	9	9	39.7	34.024	0	220.27	152	0
	0.250243	0.0657619	A5FNI1	A5FNI1		OTHER	9	9	23.2	59.826	0	134.67	117	0
	1.00473	0.544834	A5FNI3	A5FNI3		OTHER	4	4	15.9	65.796	0	66.328	37	0
	0.695613	-0.502622	A5FNI4	A5FNI4		LIPO	1	1	12.3	25.678	0	36.646	18	0
	0.428622	-0.199238	A5FNI5	A5FNI5		SP	4	4	17.6	32.582	0	109.39	51	0
	0.692277	-1.19276	A5FNJ1	A5FNJ1		OTHER	1	1	2	90.32	0	5.7198	7	2
	1.05747	0.559535	A5FNJ3	A5FNJ3		OTHER	4	4	26.7	16.742	0	20.442	22	0
	0.145829	-0.0987247	A5FNJ5	A5FNJ5		OTHER	2	2	18.7	21.734	0	26.384	5	1
	0.527977	0.33715	A5FNL5	A5FNL5		OTHER	4	4	28.8	34.408	0	27.508	26	0
+	5.28457	-4.11737	A5FNN2	A5FNN2	OMP	SP	27	27	41.9	98.843	0	323.31	184	0
+	4.22285	-3.94908	A5FNN3	A5FNN3		LIPO	6	6	33.2	31.44	0	168.82	73	0
	0.243388	0.18271	A5FNN7	A5FNN7		OTHER	7	7	35.6	34.971	0	145.54	44	0
+	1.78895	-1.05728	A5FNN8	A5FNN8		OTHER	6	6	53.3	9.1995	0	176.73	259	0
	0.32966	0.296614	A5FNP0	A5FNP0		OTHER	4	4	21.6	31.54	0	14.386	8	0
	1.94599	0.309277	A5FNP2	A5FNP2		OTHER	2	2	36.5	9.752	0	34.701	35	0
	0.94783	0.475424	A5FNP6	A5FNP6	OMP	SP	5	5	7.2	94.677	0	24.593	11	1
	1.16589	-0.584792	A5FNP8	A5FNP8		OTHER	9	9	26.5	47.468	0	118.03	96	0
	0.116244	0.103558	A5FNP9	A5FNP9		OTHER	13	13	69.3	27.866	0	286.99	179	0
	1.31335	0.271236	A5FNQ7	A5FNQ7		OTHER	11	11	29.3	57.55	0	158.24	152	0
+	1.46487	-1.84577	A5FNR0	A5FNR0	OMP	SP	7	7	55.7	20.963	0	60.8	43	0
	0.674519	0.63148	A5FNR2	A5FNR2	OMP	SP	11	11	66.1	20.103	0	177.35	131	0
+	1.6102	0.781327	A5FNR3	A5FNR3		OTHER	4	4	25	19.098	0	22.011	31	1
+	1.72117	0.866239	A5FNR4	A5FNR4		OTHER	6	6	17.9	36.308	0	21.632	34	0
	0.103342	-0.0626815	A5FNR5	A5FNR5		OTHER	11	11	27.8	63.554	0	107.03	73	0
	1.54456	0.555309	A5FNR8	A5FNR8		OTHER	15	15	34.5	68.047	0	319.78	177	0
	0.303293	0.153509	A5FNS0	A5FNS0		LIPO	4	4	24.3	27.109	0	91.877	31	0
	0.968287	0.776632	A5FNS2	A5FNS2		OTHER	4	4	26.9	19.561	0	198.64	59	0
	0.327277	-0.343935	A5FNS3	A5FNS3		OTHER	5	5	30.6	25.29	0	31.284	24	0
	0.077479	0.0872113	A5FNS7	A5FNS7		OTHER	8	8	24.4	61.433	0	110.83	60	0
	0.2597	-0.405669	A5FNS9	A5FNS9		OTHER	7	7	21.2	43.47	0	67.056	36	0
	0.694249	0.779392	A5FNT0	A5FNT0		OTHER	5	5	48.8	9.626	0	48.732	62	0
	0.906296	0.391927	A5FNT1	A5FNT1		LIPO	11	11	33.3	54.436	0	138.6	72	0
+	2.10008	-0.831057	A5FNT7	A5FNT7		OTHER	20	20	28.5	106.02	0	224.05	158	0
	0.0146185	-0.0204089	A5FNU5	A5FNU5	OMP	OTHER	10	10	26.4	69.382	0	83.916	36	0
	0.40669	-0.120817	A5FNU6	A5FNU6		LIPO	12	12	64.5	38.266	0	167.78	127	0
+	1.48414	0.876756	A5FNV3	A5FNV3		LIPO	6	6	22.1	42.73	0	35.054	35	0
	0.140398	0.0666463	A5FNV5	A5FNV5		LIPO	6	6	29.4	31.369	0	62.739	50	0
	1.55443	-0.51805	A5FNW0	A5FNW0		SP	15	15	20.3	123.1	0	171.26	93	0
	0.741395	0.503011	A5FNW4	A5FNW4		OTHER	8	8	45.5	26.352	0	114.66	67	0
	1.05086	0.288464	A5FNW9	A5FNW9		OTHER	3	3	8.1	52.705	0	35.015	14	1
+	2.46799	-0.83107	A5FNX1	A5FNX1		OTHER	2	2	9.4	35.577	0	12.037	18	0
	0.227772	0.440853	A5FNX2	A5FNX2		OTHER	4	4	13.1	55.63	0	12.297	7	3
	0.563093	0.413838	A5FNX3	A5FNX3		OTHER	4	4	21.1	32.232	0	23.624	20	0
	0.371557	0.303079	A5FNX5	A5FNX5		OTHER	5	5	40.2	19.909	0	50.667	26	0
	0.867304	-0.598772	A5FNX7	A5FNX7		OTHER	8	8	45.4	30.633	0	103.3	95	0
	0.587634	-0.230202	A5FNX8	A5FNX8		OTHER	8	8	31.5	34.08	0	69.668	55	0
	0.41218	0.177874	A5FNX9	A5FNX9	SLP	LIPO	7	7	28.9	43.862	0	132.65	93	0
	0.845344	-0.6695	A5FNY0	A5FNY0		OTHER	1	1	12.2	15.497	0	19.593	13	0
	0.386453	-0.154353	A5FNY6	A5FNY6		OTHER	11	11	35.6	57.15	0	131.03	114	0
+	2.49317	-0.842356	A5FNY7				8	8	27.8	35.855	0	48.463	88	0
+	2.7157	0.64189	A5FNY9	A5FNY9		OTHER	4	4	12.7	41.439	0	21.004	17	0
	0.259246	0.211051	A5FNZ0	A5FNZ0		OTHER	11	11	41.5	43.192	0	277.02	179	0
	0.784645	-0.586696	A5FP01	A5FP01		OTHER	15	15	26.5	74.039	0	129.38	136	0
	0.140902	-0.118304	A5FP02	A5FP02		OTHER	6	6	29.5	15.061	0	80.657	94	0
	0.0254674	-0.0390635	A5FP04	A5FP04		OTHER	3	3	23.7	13.214	0	35.928	241	0
+	2.1013	1.41216	A5FP10	A5FP10		SP	14	14	37.8	50.611	0	291.27	115	0
	1.31241	-0.709598	A5FP11	A5FP11		OTHER	8	8	32	53.703	0	56.204	38	0
	0.196171	-0.0644795	A5FP13	A5FP13		OTHER	10	10	35.2	39.836	0	148.33	168	0
	0.17675	-0.0675681	A5FP14	A5FP14		SP	18	18	43.4	60.724	0	221.86	231	0
	1.41345	0.831709	A5FP23	A5FP23		OTHER	7	7	16	39.684	0	53.586	28	0
	0.197027	0.0507841	A5FP28	A5FP28		OTHER	16	16	44.6	54.505	0	168.01	147	0
	0.878091	0.586329	Q5I6C6	Q5I6C6		OTHER	2	2	31	13.804	0	76.822	32	0
	0.471423	-0.158301	Q5I6C7	Q5I6C7	OMP	SP	7	7	5.1	269.97	0	56.933	10	1
	1.2173	-0.791441	Q5I6C8	Q5I6C8		OTHER	4	4	30.1	21.279	0	71.273	46	0
	0.92151	0.399149	Q8KRP0	Q8KRP0		LIPO	4	4	18.2	18.067	0	88.735	34	0
	0.346972	-0.169495	Q9RB36	Q9RB36		OTHER	4	4	24	25.871	0	15.559	22	0
