# Supplementary material for: A new paradigm for outer membrane protein biogenesis in the Bacteroidota
Source: Nature. 2025 Oct 1;647(8089):479–87. doi: 10.1038/s41586-025-09532-8 (PMC12611786; doi:10.1038/s41586-025-09532-8)
Supplement: Supplementary file 8 — Source Data Extended Data Fig. 5 [file 41586_2025_9532_MOESM8_ESM.xlsx]

## Sheet: ED 5A BamDP in bamM mutant
Accession	Description	Score	Coverage	# Proteins	# Unique Peptides	# Peptides	# PSMs	Area	# AAs	MW [kDa]	calc. pI
A5FJ21	CarboxypepD_reg-like domain-containing protein OS=Flavobacterium johnsoniae (strain ATCC 17061 / DSM 2064 / JCM 8514 / NBRC 14942 / NCIMB 11054 / UW101) OX=376686 GN=Fjoh_1771 PE=4 SV=1 - [A5FJ21_FLAJ1]	296.123	61.85	1	18	18	178	8.59678e+09	249	28.3577	8.32373
A5FE81	DNA uptake lipoprotein-like protein OS=Flavobacterium johnsoniae (strain ATCC 17061 / DSM 2064 / JCM 8514 / NBRC 14942 / NCIMB 11054 / UW101) OX=376686 GN=Fjoh_3469 PE=4 SV=1 - [A5FE81_FLAJ1]	56.5424	49.24	1	10	10	26	2.29048e+08	264	30.1623	8.85107
A5FMX3	Hypothetical lipoprotein OS=Flavobacterium johnsoniae (strain ATCC 17061 / DSM 2064 / JCM 8514 / NBRC 14942 / NCIMB 11054 / UW101) OX=376686 GN=Fjoh_0405 PE=4 SV=1 - [A5FMX3_FLAJ1]	9.50165	38.6	1	7	7	7	4.19512e+07	272	28.3905	5.36377
A5FJ90	Surface antigen (D15) OS=Flavobacterium johnsoniae (strain ATCC 17061 / DSM 2064 / JCM 8514 / NBRC 14942 / NCIMB 11054 / UW101) OX=376686 GN=Fjoh_1690 PE=4 SV=1 - [A5FJ90_FLAJ1]	14.0231	9.22	1	6	6	6	7.75452e+07	900	101.309	9.21729
A5FFS2	OmpA/MotB domain protein OS=Flavobacterium johnsoniae (strain ATCC 17061 / DSM 2064 / JCM 8514 / NBRC 14942 / NCIMB 11054 / UW101) OX=376686 GN=Fjoh_2921 PE=4 SV=1 - [A5FFS2_FLAJ1]	3.59657	7.22	1	2	2	2	1.39434e+07	277	30.4171	8.67529
A5FNV5	Hypothetical lipoprotein OS=Flavobacterium johnsoniae (strain ATCC 17061 / DSM 2064 / JCM 8514 / NBRC 14942 / NCIMB 11054 / UW101) OX=376686 GN=Fjoh_0069 PE=4 SV=1 - [A5FNV5_FLAJ1]	1.63696	3.55	1	1	1	1	3.13912e+06	282	31.3497	7.02002
A5FNS0	Hypothetical lipoprotein OS=Flavobacterium johnsoniae (strain ATCC 17061 / DSM 2064 / JCM 8514 / NBRC 14942 / NCIMB 11054 / UW101) OX=376686 GN=Fjoh_0117 PE=4 SV=1 - [A5FNS0_FLAJ1]	0	5.86	1	1	1	1	7.41876e+06	239	27.0929	5.74463
A5FMZ6	Small ribosomal subunit protein uS19 OS=Flavobacterium johnsoniae (strain ATCC 17061 / DSM 2064 / JCM 8514 / NBRC 14942 / NCIMB 11054 / UW101) OX=376686 GN=rpsS PE=3 SV=1 - [RS19_FLAJ1]	0	41.3	1	1	1	1		92	10.2514	10.3745
A5FKU3	Protein involved in meta-pathway of phenol degradation-like protein OS=Flavobacterium johnsoniae (strain ATCC 17061 / DSM 2064 / JCM 8514 / NBRC 14942 / NCIMB 11054 / UW101) OX=376686 GN=Fjoh_1148 PE=4 SV=1 - [A5FKU3_FLAJ1]	0	8.64	1	1	1	1	380166	324	35.3679	8.73389
A5FFU2	UDP-3-O-acylglucosamine N-acyltransferase OS=Flavobacterium johnsoniae (strain ATCC 17061 / DSM 2064 / JCM 8514 / NBRC 14942 / NCIMB 11054 / UW101) OX=376686 GN=lpxD PE=3 SV=1 - [A5FFU2_FLAJ1]	0	12.39	1	1	1	1	30448167	347	37.3531	5.18604
