# Supplementary material for: A new paradigm for outer membrane protein biogenesis in the Bacteroidota
Source: Nature. 2025 Oct 1;647(8089):479–87. doi: 10.1038/s41586-025-09532-8 (PMC12611786; doi:10.1038/s41586-025-09532-8)
Supplement: Supplementary file 9 — Source Data Extended Data Fig. 7 [file 41586_2025_9532_MOESM9_ESM.xlsx]

## Sheet: ED 7I SusC
Accession	Description	Score	Coverage	# Proteins	# Unique Peptides	# Peptides	# PSMs	Area	# AAs	MW [kDa]	calc. pI
A5FMY7	SusC-like TonB-dependent receptor OS=Flavobacterium johnsoniae (strain ATCC 17061 / DSM 2064 / JCM 8514 / NBRC 14942 / NCIMB 11054 / UW101) OX=376686 GN=Fjoh_0403 PE=3 SV=1 - [A5FMY7_FLAJ1]	691.616	82.73	1	62	62	636	4.00338e+09	1083	117.117	8.27979
A5FJN2	SusC-like TonB-dependent receptor OS=Flavobacterium johnsoniae (strain ATCC 17061 / DSM 2064 / JCM 8514 / NBRC 14942 / NCIMB 11054 / UW101) OX=376686 GN=Fjoh_1560 PE=3 SV=1 - [A5FJN2_FLAJ1]	21.7777	36.61	1	24	24	33	4.36783e+07	1049	114.313	7.85498
USER_DEF_TS-Fjoh_1690	USER_DEF_TS-Fjoh_1690	19.7368	24.81	1	16	16	23	7.2146e+07	907	101.699	9.15869
A5FGE4	SusC-like TonB-dependent receptor OS=Flavobacterium johnsoniae (strain ATCC 17061 / DSM 2064 / JCM 8514 / NBRC 14942 / NCIMB 11054 / UW101) OX=376686 GN=Fjoh_2711 PE=3 SV=1 - [A5FGE4_FLAJ1]	19.303	25	1	22	22	23	3.32032e+07	1032	112.47	7.07861
A5FHQ3	Tetratricopeptide TPR_2 repeat protein OS=Flavobacterium johnsoniae (strain ATCC 17061 / DSM 2064 / JCM 8514 / NBRC 14942 / NCIMB 11054 / UW101) OX=376686 GN=Fjoh_2246 PE=4 SV=1 - [A5FHQ3_FLAJ1]	11.4128	21.91	1	18	18	22	4.72646e+07	1004	114.869	6.31592
A5FAF5	SusC-like TonB-dependent receptor OS=Flavobacterium johnsoniae (strain ATCC 17061 / DSM 2064 / JCM 8514 / NBRC 14942 / NCIMB 11054 / UW101) OX=376686 GN=Fjoh_4814 PE=3 SV=1 - [A5FAF5_FLAJ1]	13.4939	24.38	1	19	19	22	3.05725e+07	1095	120.192	8.45557
A5F9W6	Protein translocase subunit SecA OS=Flavobacterium johnsoniae (strain ATCC 17061 / DSM 2064 / JCM 8514 / NBRC 14942 / NCIMB 11054 / UW101) OX=376686 GN=secA PE=3 SV=1 - [A5F9W6_FLAJ1]	8.57316	18.13	1	18	18	18	2.14152e+07	1114	126.559	6.06201
A5FIJ3	DNA-directed RNA polymerase subunit beta OS=Flavobacterium johnsoniae (strain ATCC 17061 / DSM 2064 / JCM 8514 / NBRC 14942 / NCIMB 11054 / UW101) OX=376686 GN=rpoB PE=3 SV=1 - [RPOB_FLAJ1]	4.63708	13.46	1	14	14	16	2.28778e+07	1270	142.595	5.50342
A5FAE4	beta-N-acetylhexosaminidase OS=Flavobacterium johnsoniae (strain ATCC 17061 / DSM 2064 / JCM 8514 / NBRC 14942 / NCIMB 11054 / UW101) OX=376686 GN=Fjoh_4819 PE=3 SV=1 - [A5FAE4_FLAJ1]	19.9466	16.15	1	12	12	16	5.51532e+07	997	112.402	7.73779
A5FH14	DNA topoisomerase (ATP-hydrolyzing) OS=Flavobacterium johnsoniae (strain ATCC 17061 / DSM 2064 / JCM 8514 / NBRC 14942 / NCIMB 11054 / UW101) OX=376686 GN=Fjoh_2475 PE=3 SV=1 - [A5FH14_FLAJ1]	3.6396	12.47	1	9	9	12	1.8489e+07	906	103.264	5.24951
A5FAP3	WGR domain protein OS=Flavobacterium johnsoniae (strain ATCC 17061 / DSM 2064 / JCM 8514 / NBRC 14942 / NCIMB 11054 / UW101) OX=376686 GN=Fjoh_4733 PE=4 SV=1 - [A5FAP3_FLAJ1]	7.29435	11.75	1	11	11	11	1.92488e+07	1030	119.423	6.63916
A5FIJ4	DNA-directed RNA polymerase subunit beta' OS=Flavobacterium johnsoniae (strain ATCC 17061 / DSM 2064 / JCM 8514 / NBRC 14942 / NCIMB 11054 / UW101) OX=376686 GN=rpoC PE=3 SV=1 - [RPOC_FLAJ1]	0	8.5	1	10	10	10	9.53568e+06	1436	160.028	7.62061
A5FHP4	Multifunctional fusion protein OS=Flavobacterium johnsoniae (strain ATCC 17061 / DSM 2064 / JCM 8514 / NBRC 14942 / NCIMB 11054 / UW101) OX=376686 GN=secDF PE=3 SV=1 - [A5FHP4_FLAJ1]	5.51721	11.1	1	9	9	9	1.47815e+07	991	108.316	8.22119
A5FD66	Carboxypeptidase regulatory-like domain-containing protein OS=Flavobacterium johnsoniae (strain ATCC 17061 / DSM 2064 / JCM 8514 / NBRC 14942 / NCIMB 11054 / UW101) OX=376686 GN=Fjoh_3841 PE=4 SV=1 - [A5FD66_FLAJ1]	7.27274	8.69	1	8	8	9	1.24698e+07	1105	119.875	8.85107
A5FJF2	4Fe-4S ferredoxin, iron-sulfur binding domain protein OS=Flavobacterium johnsoniae (strain ATCC 17061 / DSM 2064 / JCM 8514 / NBRC 14942 / NCIMB 11054 / UW101) OX=376686 GN=Fjoh_1635 PE=1 SV=1 - [A5FJF2_FLAJ1]	2.92656	11.68	1	8	8	8	1.16944e+07	1019	110.43	6.56592
A5FFI7	ATP-binding protein OS=Flavobacterium johnsoniae (strain ATCC 17061 / DSM 2064 / JCM 8514 / NBRC 14942 / NCIMB 11054 / UW101) OX=376686 GN=Fjoh_3012 PE=4 SV=1 - [A5FFI7_FLAJ1]	0	7.19	1	7	7	7	1.03336e+07	1071	124.029	6.23975
A5FJ22	Non-specific serine/threonine protein kinase OS=Flavobacterium johnsoniae (strain ATCC 17061 / DSM 2064 / JCM 8514 / NBRC 14942 / NCIMB 11054 / UW101) OX=376686 GN=Fjoh_1760 PE=4 SV=1 - [A5FJ22_FLAJ1]	1.83916	7.35	1	6	6	6	1.27641e+07	966	111.055	6.23975
A1E5T9	SprE OS=Flavobacterium johnsoniae (strain ATCC 17061 / DSM 2064 / JCM 8514 / NBRC 14942 / NCIMB 11054 / UW101) OX=376686 GN=sprE PE=1 SV=1 - [A1E5T9_FLAJ1]	7.02216	6.32	1	4	4	4	1.60352e+07	870	101.069	9.17334
A5FKF1	Phospholipid/glycerol acyltransferase OS=Flavobacterium johnsoniae (strain ATCC 17061 / DSM 2064 / JCM 8514 / NBRC 14942 / NCIMB 11054 / UW101) OX=376686 GN=Fjoh_1279 PE=4 SV=1 - [A5FKF1_FLAJ1]	0	10.85	1	1	1	3	4.12322e+07	378	43.5441	5.5415
A5FEW6	Transporter, hydrophobe/amphiphile efflux-1 (HAE1) family OS=Flavobacterium johnsoniae (strain ATCC 17061 / DSM 2064 / JCM 8514 / NBRC 14942 / NCIMB 11054 / UW101) OX=376686 GN=Fjoh_3227 PE=3 SV=1 - [A5FEW6_FLAJ1]	2.11648	3.9	1	3	3	3	9.64214e+06	1050	114.674	8.42627
A5FBC3	SusC-like TonB-dependent receptor OS=Flavobacterium johnsoniae (strain ATCC 17061 / DSM 2064 / JCM 8514 / NBRC 14942 / NCIMB 11054 / UW101) OX=376686 GN=Fjoh_4500 PE=3 SV=1 - [A5FBC3_FLAJ1]	0	3.02	1	3	3	3	7.53934e+06	1058	115.351	8.88037
A5FM39	OmpA/MotB domain protein OS=Flavobacterium johnsoniae (strain ATCC 17061 / DSM 2064 / JCM 8514 / NBRC 14942 / NCIMB 11054 / UW101) OX=376686 GN=Fjoh_0697 PE=4 SV=1 - [A5FM39_FLAJ1]	1.78272	8.21	1	2	2	2	4.36427e+07	487	51.2529	5.13525
A5FK31	SusC-like TonB-dependent receptor OS=Flavobacterium johnsoniae (strain ATCC 17061 / DSM 2064 / JCM 8514 / NBRC 14942 / NCIMB 11054 / UW101) OX=376686 GN=Fjoh_1405 PE=3 SV=1 - [A5FK31_FLAJ1]	0	2.32	1	2	2	2	6.28095e+06	993	109.1	7.85498
A5FJF9	Translation initiation factor IF-2 OS=Flavobacterium johnsoniae (strain ATCC 17061 / DSM 2064 / JCM 8514 / NBRC 14942 / NCIMB 11054 / UW101) OX=376686 GN=infB PE=3 SV=1 - [IF2_FLAJ1]	0	2.2	1	2	2	2	6.39707e+06	956	104.509	6.771
A5FJD2	Cytochrome c oxidase, subunit III OS=Flavobacterium johnsoniae (strain ATCC 17061 / DSM 2064 / JCM 8514 / NBRC 14942 / NCIMB 11054 / UW101) OX=376686 GN=Fjoh_1660 PE=3 SV=1 - [A5FJD2_FLAJ1]	0	5.79	1	2	2	2	1.56544e+07	328	37.2931	7.03467
A5FIS9	GldL OS=Flavobacterium johnsoniae (strain ATCC 17061 / DSM 2064 / JCM 8514 / NBRC 14942 / NCIMB 11054 / UW101) OX=376686 GN=gldL PE=4 SV=1 - [A5FIS9_FLAJ1]	1.65298	6.05	1	1	1	2	1.6745e+07	215	22.7516	5.09717
A5FAF2	D-lactate dehydrogenase (Cytochrome) OS=Flavobacterium johnsoniae (strain ATCC 17061 / DSM 2064 / JCM 8514 / NBRC 14942 / NCIMB 11054 / UW101) OX=376686 GN=Fjoh_4811 PE=4 SV=1 - [A5FAF2_FLAJ1]	0	2.47	2	2	2	2	4.64277e+06	971	107.878	6.87354
A5FNG2	RemC Candidate alpha-glycosyltransferase Glycosyltransferase family 4 OS=Flavobacterium johnsoniae (strain ATCC 17061 / DSM 2064 / JCM 8514 / NBRC 14942 / NCIMB 11054 / UW101) OX=376686 GN=remC PE=4 SV=1 - [A5FNG2_FLAJ1]	0	7.95	1	1	1	1	3.64812e+08	352	40.4311	9.12939
A5FL30	ATP synthase subunit a OS=Flavobacterium johnsoniae (strain ATCC 17061 / DSM 2064 / JCM 8514 / NBRC 14942 / NCIMB 11054 / UW101) OX=376686 GN=atpB PE=3 SV=1 - [A5FL30_FLAJ1]	0	2.56	1	1	1	1	2.89789e+06	391	43.4718	6.56592
A5FJW3	Carboxypeptidase-like regulatory domain-containing protein OS=Flavobacterium johnsoniae (strain ATCC 17061 / DSM 2064 / JCM 8514 / NBRC 14942 / NCIMB 11054 / UW101) OX=376686 GN=Fjoh_1476 PE=4 SV=1 - [A5FJW3_FLAJ1]	0	4.64	1	1	1	1	1.36911e+07	841	97.1024	9.11475
A5FJE4	Cytochrome-c oxidase OS=Flavobacterium johnsoniae (strain ATCC 17061 / DSM 2064 / JCM 8514 / NBRC 14942 / NCIMB 11054 / UW101) OX=376686 GN=Fjoh_1641 PE=3 SV=1 - [A5FJE4_FLAJ1]	1.67814	1.5	1	1	1	1	2.40149e+07	600	67.1283	6.97607
A5FJE2	Quinol:cytochrome C oxidoreductase OS=Flavobacterium johnsoniae (strain ATCC 17061 / DSM 2064 / JCM 8514 / NBRC 14942 / NCIMB 11054 / UW101) OX=376686 GN=Fjoh_1639 PE=1 SV=1 - [A5FJE2_FLAJ1]	0	2.37	1	1	1	1	1.55158e+07	464	52.8412	6.91748
A5FI95	SusC-like TonB-dependent receptor OS=Flavobacterium johnsoniae (strain ATCC 17061 / DSM 2064 / JCM 8514 / NBRC 14942 / NCIMB 11054 / UW101) OX=376686 GN=Fjoh_2043 PE=3 SV=1 - [A5FI95_FLAJ1]	0	0.88	1	1	1	1	2.1376e+06	1028	110.817	8.48486
A5FHG1	Fused isobutyryl-CoA mutase OS=Flavobacterium johnsoniae (strain ATCC 17061 / DSM 2064 / JCM 8514 / NBRC 14942 / NCIMB 11054 / UW101) OX=376686 GN=icmF PE=3 SV=1 - [A5FHG1_FLAJ1]	0	1.05	1	1	1	1	2.26878e+06	1146	128.153	5.78271
A5FH69	UvrABC system protein A OS=Flavobacterium johnsoniae (strain ATCC 17061 / DSM 2064 / JCM 8514 / NBRC 14942 / NCIMB 11054 / UW101) OX=376686 GN=Fjoh_2429 PE=3 SV=1 - [A5FH69_FLAJ1]	0	1.29	2	1	1	1	4.23425e+06	931	104.208	6.63916
A5FGW0	Cytochrome c oxidase, cbb3-type, subunit I OS=Flavobacterium johnsoniae (strain ATCC 17061 / DSM 2064 / JCM 8514 / NBRC 14942 / NCIMB 11054 / UW101) OX=376686 GN=Fjoh_2537 PE=3 SV=1 - [A5FGW0_FLAJ1]	0	2.06	1	1	1	1	1.30235e+07	727	82.6781	9.24658
A5FG81	30S ribosomal protein S1 OS=Flavobacterium johnsoniae (strain ATCC 17061 / DSM 2064 / JCM 8514 / NBRC 14942 / NCIMB 11054 / UW101) OX=376686 GN=rpsA PE=3 SV=1 - [A5FG81_FLAJ1]	0	2.37	1	1	1	1	2.76475e+06	591	66.0314	5.19873
A5FBY4	Acriflavin resistance protein OS=Flavobacterium johnsoniae (strain ATCC 17061 / DSM 2064 / JCM 8514 / NBRC 14942 / NCIMB 11054 / UW101) OX=376686 GN=Fjoh_4285 PE=4 SV=1 - [A5FBY4_FLAJ1]	0	1.19	1	1	1	1	9.88936e+06	1095	119.687	7.91357
A5FBP3	Uncharacterized protein OS=Flavobacterium johnsoniae (strain ATCC 17061 / DSM 2064 / JCM 8514 / NBRC 14942 / NCIMB 11054 / UW101) OX=376686 GN=Fjoh_4369 PE=4 SV=1 - [A5FBP3_FLAJ1]	0	10.27	1	1	1	1	1.41268e+07	409	48.3316	5.98584
A5FB56	SusC-like TonB-dependent receptor OS=Flavobacterium johnsoniae (strain ATCC 17061 / DSM 2064 / JCM 8514 / NBRC 14942 / NCIMB 11054 / UW101) OX=376686 GN=Fjoh_4562 PE=3 SV=1 - [A5FB56_FLAJ1]	0	0.94	1	1	1	1	4.00944e+06	1065	115.784	6.68311
A5FB33	Organic solvent tolerance protein OstA-like protein OS=Flavobacterium johnsoniae (strain ATCC 17061 / DSM 2064 / JCM 8514 / NBRC 14942 / NCIMB 11054 / UW101) OX=376686 GN=Fjoh_4586 PE=4 SV=1 - [A5FB33_FLAJ1]	0	1.84	1	1	1	1	6.49335e+06	922	104.201	9.53955
A5FAV4	SusC-like TonB-dependent receptor OS=Flavobacterium johnsoniae (strain ATCC 17061 / DSM 2064 / JCM 8514 / NBRC 14942 / NCIMB 11054 / UW101) OX=376686 GN=Fjoh_4671 PE=3 SV=1 - [A5FAV4_FLAJ1]	0	0.99	1	1	1	1	2.6046e+06	1111	122.625	7.78174

## Sheet: ED 7I Fjoh_0736
Accession	Description	Score	Coverage	# Proteins	# Unique Peptides	# Peptides	# PSMs	Area	# AAs	MW [kDa]	calc. pI
A5FLZ8	SusC-like TonB-dependent receptor OS=Flavobacterium johnsoniae (strain ATCC 17061 / DSM 2064 / JCM 8514 / NBRC 14942 / NCIMB 11054 / UW101) OX=376686 GN=Fjoh_0736 PE=3 SV=1 - [A5FLZ8_FLAJ1]	167.093	41.4	1	29	29	121	1.68963e+09	942	102.461	8.93896
A5FKG9	TonB-dependent receptor OS=Flavobacterium johnsoniae (strain ATCC 17061 / DSM 2064 / JCM 8514 / NBRC 14942 / NCIMB 11054 / UW101) OX=376686 GN=Fjoh_1260 PE=3 SV=1 - [A5FKG9_FLAJ1]	64.4076	28.52	1	20	20	61	9.17039e+08	866	96.1042	5.32568
A5FMY7	SusC-like TonB-dependent receptor OS=Flavobacterium johnsoniae (strain ATCC 17061 / DSM 2064 / JCM 8514 / NBRC 14942 / NCIMB 11054 / UW101) OX=376686 GN=Fjoh_0403 PE=3 SV=1 - [A5FMY7_FLAJ1]	26.7514	27.61	1	16	16	19	5.30677e+07	1083	117.117	8.27979
A5FG89	Lon protease OS=Flavobacterium johnsoniae (strain ATCC 17061 / DSM 2064 / JCM 8514 / NBRC 14942 / NCIMB 11054 / UW101) OX=376686 GN=lon PE=3 SV=1 - [LON_FLAJ1]	10.8917	13.95	1	9	9	12	3.76759e+07	817	91.318	5.77002
A5FN31	Polysaccharide export protein OS=Flavobacterium johnsoniae (strain ATCC 17061 / DSM 2064 / JCM 8514 / NBRC 14942 / NCIMB 11054 / UW101) OX=376686 GN=Fjoh_0353 PE=4 SV=1 - [A5FN31_FLAJ1]	13.0917	12.65	1	8	8	11	8.27397e+07	830	93.0239	8.79248
A5FJF2	4Fe-4S ferredoxin, iron-sulfur binding domain protein OS=Flavobacterium johnsoniae (strain ATCC 17061 / DSM 2064 / JCM 8514 / NBRC 14942 / NCIMB 11054 / UW101) OX=376686 GN=Fjoh_1635 PE=1 SV=1 - [A5FJF2_FLAJ1]	5.84493	9.32	1	8	8	8	2.16636e+07	1019	110.43	6.56592
A5FHP4	Multifunctional fusion protein OS=Flavobacterium johnsoniae (strain ATCC 17061 / DSM 2064 / JCM 8514 / NBRC 14942 / NCIMB 11054 / UW101) OX=376686 GN=secDF PE=3 SV=1 - [A5FHP4_FLAJ1]	5.52867	8.48	1	8	8	8	3.18209e+07	991	108.316	8.22119
A5FFM8	Phenylalanine--tRNA ligase beta subunit OS=Flavobacterium johnsoniae (strain ATCC 17061 / DSM 2064 / JCM 8514 / NBRC 14942 / NCIMB 11054 / UW101) OX=376686 GN=pheT PE=3 SV=1 - [A5FFM8_FLAJ1]	6.4221	8.93	1	6	6	7	2.64056e+07	806	89.4566	6.39209
A5FAG5	beta-N-acetylhexosaminidase OS=Flavobacterium johnsoniae (strain ATCC 17061 / DSM 2064 / JCM 8514 / NBRC 14942 / NCIMB 11054 / UW101) OX=376686 GN=Fjoh_4808 PE=3 SV=1 - [A5FAG5_FLAJ1]	0	8.27	1	6	6	7	2.74542e+07	834	94.7141	7.06396
A5FIU3	DNA topoisomerase 1 OS=Flavobacterium johnsoniae (strain ATCC 17061 / DSM 2064 / JCM 8514 / NBRC 14942 / NCIMB 11054 / UW101) OX=376686 GN=topA PE=3 SV=1 - [A5FIU3_FLAJ1]	8.63753	10.37	1	6	6	6	2.38013e+07	839	94.0453	7.32764
A5FJ63	DNA mismatch repair protein MutS OS=Flavobacterium johnsoniae (strain ATCC 17061 / DSM 2064 / JCM 8514 / NBRC 14942 / NCIMB 11054 / UW101) OX=376686 GN=mutS PE=3 SV=2 - [MUTS_FLAJ1]	1.83629	5.76	1	5	5	5	2.45803e+07	868	97.6529	6.34131
A5FAJ0	TonB-dependent receptor OS=Flavobacterium johnsoniae (strain ATCC 17061 / DSM 2064 / JCM 8514 / NBRC 14942 / NCIMB 11054 / UW101) OX=376686 GN=Fjoh_4785 PE=3 SV=1 - [A5FAJ0_FLAJ1]	8.54022	7.79	1	4	4	4	5.05847e+07	822	92.3292	7.81104
A5FJ68	AsmA family protein OS=Flavobacterium johnsoniae (strain ATCC 17061 / DSM 2064 / JCM 8514 / NBRC 14942 / NCIMB 11054 / UW101) OX=376686 GN=Fjoh_1716 PE=4 SV=1 - [A5FJ68_FLAJ1]	0	3.11	1	3	3	3	1.3275e+07	867	94.5828	8.92432
A5FIJ4	DNA-directed RNA polymerase subunit beta' OS=Flavobacterium johnsoniae (strain ATCC 17061 / DSM 2064 / JCM 8514 / NBRC 14942 / NCIMB 11054 / UW101) OX=376686 GN=rpoC PE=3 SV=1 - [RPOC_FLAJ1]	0	2.16	1	3	3	3	9.22441e+06	1436	160.028	7.62061
A5FF41	Metallopeptidase domain-containing protein OS=Flavobacterium johnsoniae (strain ATCC 17061 / DSM 2064 / JCM 8514 / NBRC 14942 / NCIMB 11054 / UW101) OX=376686 GN=Fjoh_3166 PE=4 SV=1 - [A5FF41_FLAJ1]	0	3.3	1	1	1	3	2.35383e+08	1333	148.12	5.42725
A5FEW6	Transporter, hydrophobe/amphiphile efflux-1 (HAE1) family OS=Flavobacterium johnsoniae (strain ATCC 17061 / DSM 2064 / JCM 8514 / NBRC 14942 / NCIMB 11054 / UW101) OX=376686 GN=Fjoh_3227 PE=3 SV=1 - [A5FEW6_FLAJ1]	4.85	3.9	1	3	3	3	2.89208e+07	1050	114.674	8.42627
A5FF99	T9SS type A sorting domain-containing protein OS=Flavobacterium johnsoniae (strain ATCC 17061 / DSM 2064 / JCM 8514 / NBRC 14942 / NCIMB 11054 / UW101) OX=376686 GN=Fjoh_3108 PE=4 SV=1 - [A5FF99_FLAJ1]	0	6.47	1	2	2	2	1.28917e+07	278	30.8403	7.63525
A5FED1	Chaperone protein ClpB OS=Flavobacterium johnsoniae (strain ATCC 17061 / DSM 2064 / JCM 8514 / NBRC 14942 / NCIMB 11054 / UW101) OX=376686 GN=clpB PE=3 SV=1 - [A5FED1_FLAJ1]	0	2.08	1	2	2	2	7.84385e+06	867	97.3473	5.38916
A5FCI9	Candidate beta-galactosidase Glycoside hydrolase family 2 OS=Flavobacterium johnsoniae (strain ATCC 17061 / DSM 2064 / JCM 8514 / NBRC 14942 / NCIMB 11054 / UW101) OX=376686 GN=Fjoh_4074 PE=3 SV=1 - [A5FCI9_FLAJ1]	0	1.24	1	1	1	2	1.20018e+07	806	91.4674	8.39697
A5FNN2	TonB-dependent receptor, plug OS=Flavobacterium johnsoniae (strain ATCC 17061 / DSM 2064 / JCM 8514 / NBRC 14942 / NCIMB 11054 / UW101) OX=376686 GN=Fjoh_0150 PE=3 SV=1 - [A5FNN2_FLAJ1]	0	1.03	1	1	1	1	1.35762e+07	872	98.7824	8.77783
A5FIS9	GldL OS=Flavobacterium johnsoniae (strain ATCC 17061 / DSM 2064 / JCM 8514 / NBRC 14942 / NCIMB 11054 / UW101) OX=376686 GN=gldL PE=4 SV=1 - [A5FIS9_FLAJ1]	0	6.05	1	1	1	1	8.72882e+06	215	22.7516	5.09717
A5FI23	Cell divisionFtsK/SpoIIIE OS=Flavobacterium johnsoniae (strain ATCC 17061 / DSM 2064 / JCM 8514 / NBRC 14942 / NCIMB 11054 / UW101) OX=376686 GN=Fjoh_2112 PE=3 SV=1 - [A5FI23_FLAJ1]	0	0.98	1	1	1	1	5.47278e+06	816	90.8224	5.37646
A5FG47	Phosphoenolpyruvate carboxylase OS=Flavobacterium johnsoniae (strain ATCC 17061 / DSM 2064 / JCM 8514 / NBRC 14942 / NCIMB 11054 / UW101) OX=376686 GN=Fjoh_2806 PE=4 SV=1 - [A5FG47_FLAJ1]	0	0.93	1	1	1	1	5.04405e+06	861	98.5408	6.56592
A5FCM0	TonB-dependent siderophore receptor OS=Flavobacterium johnsoniae (strain ATCC 17061 / DSM 2064 / JCM 8514 / NBRC 14942 / NCIMB 11054 / UW101) OX=376686 GN=Fjoh_4039 PE=3 SV=1 - [A5FCM0_FLAJ1]	0	1.11	1	1	1	1	5.482e+06	814	90.8356	8.80713
A5F9V3	LAO/AO transport system ATPase OS=Flavobacterium johnsoniae (strain ATCC 17061 / DSM 2064 / JCM 8514 / NBRC 14942 / NCIMB 11054 / UW101) OX=376686 GN=Fjoh_5021 PE=3 SV=1 - [A5F9V3_FLAJ1]	2.32989	5.51	1	1	1	1	3.88452e+07	363	39.6825	7.84033
