# Supplementary material for: A new paradigm for outer membrane protein biogenesis in the Bacteroidota
Source: Nature. 2025 Oct 1;647(8089):479–87. doi: 10.1038/s41586-025-09532-8 (PMC12611786; doi:10.1038/s41586-025-09532-8)
Supplement: Supplementary file 10 — Source Data Extended Data Fig. 8 [file 41586_2025_9532_MOESM10_ESM.xlsx]

## Sheet: ED Fig8aPost hoc all depletions
BamHsup	BamH-aTC	BamH+aTC	BamA-aTC	BamA+aTC	BamG-aTC	BamG+aTC	BamHlow-aTC	BamHlow+aTC	WT	C: Entry	C: Final annot	C: ANOVA Significant	C: Significant pairs	N: Peptides	N: Unique peptides	N: Sequence coverage [%]	N: Mol. weight [kDa]	N: Q-value	N: Score	N: MS/MS count	N: #Imputations	N: -Log ANOVA p value	N: ANOVA q-value	T: Number of proteins	T: Peptide sequences	T: Table2.Number of proteins	T: Table2.Peptides	T: Table2.Unique peptides	T: Table2.Sequence coverage [%]	T: Table2.Mol. weight [kDa]	T: Table2.Q-value	T: Table2.Score	T: Table2.MS/MS count
0	-3.03508	-1.48958	1.38993	2.88867	1.95114	3.03508	1.67039	0	1.64374	A5F9W0	OMP	+	BamA-aTC_BamGG-aTC;BamA+aTC_BamGG-aTC;BamA+aTC_BamGG+aTC;BamF-aTC_BamGG-aTC;BamF+aTC_BamGG-aTC;BamF+aTC_BamGG+aTC;BamG-aTC_BamGG-aTC;WT_BamGG-aTC	3	3	13.8	35.83	0	44.866	34	0	3.04389	0.00228322	1	IQISALVPYHFHER;NLGLNTTVNYILK;QYNLDLPNTAGDILFGK	1	6	6	25.7	35.83	0	63.458	37
-1.36205	-1.61751	3.47734	0	-1.71591	1.752	-1.42961	-3.47734	-1.81768	-1.92608	A5FA21	SLP	+	BamF-aTC_BamG-aTC;BamGG+aTC_BamA+aTC;BamGG+aTC_BamF+aTC;BamGG+aTC_BamG-aTC;BamGG+aTC_BamG+aTC;BamGG+aTC_BamGG-aTC;BamGG+aTC_BamGsup;BamGG+aTC_WT	5	5	17.5	58.703	0	29.918	15	6	2.82524	0.00354452	1	AGLTDLTSVTFDDIFLER;AMAETVISSGEFK;LLQAPVPYTFK;VGPAVSQDVLNNTIGEAYFMR;YAAQHYTPVYSEDHATNDFYMDYPDNEVAK	1	5	5	12.6	58.703	0	20.951	9
-1.59673	-4.29203	2.65065	-4.0876	1.37348	-3.2208	-2.09951	4.29203	1.88304	0	A5FA29	OMP	+	BamA+aTC_BamGG-aTC;BamG-aTC_BamA-aTC;BamG-aTC_BamF-aTC;BamG-aTC_BamF+aTC;BamG-aTC_BamGG-aTC;BamG-aTC_BamGsup;BamG+aTC_BamA-aTC;BamG+aTC_BamGG-aTC;BamGG+aTC_BamA-aTC;BamGG+aTC_BamF-aTC;BamGG+aTC_BamGG-aTC	6	6	16.6	55.024	0	44.959	23	1	4.60281	0.000105868	1	FTFSGAYVFGK;LDLAYSYLER;LSFNIASSYK;SGLISLDYSIK;SNQGFFTTGLTDGANITSK;SSSFYEDNSNPLQPTATISNLR	1	9	9	29.1	55.024	0	90.949	55
4.2129	-3.61283	5.30177	-4.08479	5.55362	-3.54113	4.03516	-5.55362	-3.61453	5.43574	A5FA43	OMP	+	BamA+aTC_BamA-aTC;BamA+aTC_BamF-aTC;BamA+aTC_BamG-aTC;BamA+aTC_BamG+aTC;BamA+aTC_BamGG-aTC;BamF+aTC_BamA-aTC;BamF+aTC_BamF-aTC;BamF+aTC_BamG-aTC;BamF+aTC_BamG+aTC;BamF+aTC_BamGG-aTC;BamGG+aTC_BamA-aTC;BamGG+aTC_BamF-aTC;BamGG+aTC_BamG-aTC;BamGG+aTC_BamG+aTC;BamGG+aTC_BamGG-aTC;BamGsup_BamA-aTC;BamGsup_BamF-aTC;BamGsup_BamG-aTC;BamGsup_BamG+aTC;BamGsup_BamGG-aTC;WT_BamA-aTC;WT_BamF-aTC;WT_BamG-aTC…	17	17	20.6	142.2	0	285.49	77	0	7.42199	3.95579e-07	1	EAFFEELENILNK;ENIQQIISGAGSK;EPYPMDLAFLR;EVQDETVAEIIR;FIDTPNIVNPDVFSSQNYGSLK;FIQENLSDSDIENAFK;IAHTFYLVGDAGNADEEQAQQTLELLHER;IGVLHTNPILYYVPK;LFDILIGDWDR;LVLATYLK;NFPTLESVLGFTHR;NLWIYGLDDNDVFEVK;SATVFLQSVAFK;TIAPFTYGILGGFDYGR;TIFIPGNHDWYSGIK;YGSEFSIQPIFQR;YNVISGLPNIGFNPDDGVK	1	26	26	29.7	142.2	0	301.29	133
5.56405	-7.16584	9.94132	-6.3457	9.31616	-5.6899	8.47777	-9.94132	-7.79089	9.1929	A5FAF5	OMP	+	BamA-aTC_BamG-aTC;BamA+aTC_BamA-aTC;BamA+aTC_BamF-aTC;BamA+aTC_BamG-aTC;BamA+aTC_BamG+aTC;BamA+aTC_BamGG-aTC;BamA+aTC_BamGsup;BamF-aTC_BamG-aTC;BamF+aTC_BamA-aTC;BamF+aTC_BamF-aTC;BamF+aTC_BamG-aTC;BamF+aTC_BamG+aTC;BamF+aTC_BamGG-aTC;BamF+aTC_BamGsup;BamG+aTC_BamG-aTC;BamGG-aTC_BamG-aTC;BamGG+aTC_BamA-aTC;BamGG+aTC_BamF-aTC;BamGG+aTC_BamG-aTC;BamGG+aTC_BamG+aTC;BamGG+aTC_BamGG-aTC;BamGG+aTC_BamG…	37	37	46.9	120.26	0	323.31	549	0	11.1496	3.29334e-10	1	AAFGVVLITTK;ALQGTTPGVNVSFNSGNMNR;DFNVIAEVK;DVGIDIK;DYWAASDAVLPFFR;ELYASNALQTTHNLSAQGNLGEK;FLAWDSWSAMPYDATTIQTATPATLEAGNDYVAQSK;FLDPTEEIPGLIAAGTR;FPTNEQWGFFPSASVGYK;FSYSANTAFTNPISTLK;GFDVSGFFQGVGK;GMLAPGITLPGSFGQSAAQTNSGNMR;GWELSLNFNK;IFDMLGASFDWYQR;INVALSESTSKLDEVVVMGFASQK;IYASGENLVTWADK;IYASGENLVTWADKR;LADWLTGDFK;LDEVVVMGFASQK;LLQADDVITNNGK;LNYDYNGIYLLELNAR;LPVDPEIDETEVFWGR;NVTLGYSLPK;RLPVDPEIDE…	1	49	49	65.4	120.26	0	323.31	748
-4.5274	-6.38034	7.1996	-3.80887	6.2311	-3.38745	5.44541	-7.25353	-6.43959	7.25353	A5FAF6	SLP	+	BamA-aTC_BamG-aTC;BamA+aTC_BamA-aTC;BamA+aTC_BamF-aTC;BamA+aTC_BamG-aTC;BamA+aTC_BamG+aTC;BamA+aTC_BamGG-aTC;BamA+aTC_BamGsup;BamF-aTC_BamG-aTC;BamF-aTC_BamG+aTC;BamF+aTC_BamA-aTC;BamF+aTC_BamG-aTC;BamF+aTC_BamG+aTC;BamF+aTC_BamGG-aTC;BamF+aTC_BamGsup;BamGG+aTC_BamA-aTC;BamGG+aTC_BamF-aTC;BamGG+aTC_BamG-aTC;BamGG+aTC_BamG+aTC;BamGG+aTC_BamGG-aTC;BamGG+aTC_BamGsup;WT_BamA-aTC;WT_BamF-aTC;WT_BamG-a…	19	19	47.5	64.647	0	323.31	339	0	9.18186	1.27866e-08	1	AGIAPLTTDGVNASAGGVQINDPR;AGIAPLTTDGVNASAGGVQINDPRR;FLAQADAEVYAPAK;FLAQADAEVYAPAKPR;FTNDNFWQSEDNVK;GKPFGTTALVSMSGYVFELYNNPATTGPDVTTGGR;GLYNSVELLGNTEVILAK;HYLMNIPTNDIDLYK;IGTPVGSQTVVDANGYVK;QIEFMSWTTLR;RTSSLEQLTGVVNPLIWEVR;RYLTNVLMHSLQNYTNTSTIQYGLTK;TASLAIMNNPSYK;TSSLEQLTGVVNPLIWEVR;TSSLEQLTGVVNPLIWEVRR;VDDNLSAFTFYQMPVTAATTNVYSWNK;VIAELQEAADLMLAADDK;YLTNVLMHSLQNYTNTSTIQYGLTK;YTAYAALSNACLYEGTYR	1	22	22	60.8	64.647	0	323.31	467
-1.35174	-2.32841	1.95086	2.41483	3.30158	0	1.94529	-3.30158	0	2.28645	A5FAF7	SLP	+	BamA-aTC_BamG-aTC;BamA-aTC_BamGG-aTC;BamA+aTC_BamG-aTC;BamA+aTC_BamGG-aTC;BamA+aTC_BamGsup;BamF+aTC_BamG-aTC;BamGG+aTC_BamG-aTC;WT_BamG-aTC;WT_BamGG-aTC	7	7	19.5	44.612	0	64.145	40	0	3.5579	0.00081728	1	DLEAFLIMR;FFNAFFTK;IAVQTIFAPEHGFR;IGIVTNQTGILSDK;LTVIPCVNYK;TGLSIISLYGDNK;THLVDFLLEK	1	9	9	24.3	44.612	0	43.458	58
4.49877	-8.41469	-5.48242	4.61953	7.47519	-3.88086	6.66969	8.41469	6.56025	6.96332	A5FAJ0	OMP	+	BamA-aTC_BamGG-aTC;BamA+aTC_BamA-aTC;BamA+aTC_BamF-aTC;BamA+aTC_BamGG-aTC;BamA+aTC_BamGG+aTC;BamA+aTC_BamGsup;BamF-aTC_BamGG-aTC;BamF+aTC_BamF-aTC;BamF+aTC_BamGG-aTC;BamF+aTC_BamGG+aTC;BamG-aTC_BamA-aTC;BamG-aTC_BamF-aTC;BamG-aTC_BamGG-aTC;BamG-aTC_BamGG+aTC;BamG-aTC_BamGsup;BamG+aTC_BamF-aTC;BamG+aTC_BamGG-aTC;BamG+aTC_BamGG+aTC;BamGG+aTC_BamGG-aTC;BamGsup_BamGG-aTC;WT_BamF-aTC;WT_BamGG-aTC;WT_B…	20	20	35.2	92.385	0	214.81	103	0	8.48538	4.92426e-08	1	DVFSFVR;ENINALYAQYGLK;FSYLFGLR;GEFEVAVAPGTYDIK;GSFGDLNNEYYVTDENYVK;ILIDGRPSQAINVAEALR;LNNTDTGSENVEFTSNLIK;LNSNFNLYNVK;LNYFTTAGYNYR;NLDQFSMNTALSK;QPLEYATISIMAPNDTK;QVLLQADYVLPLGK;SIQDDTNLGVVNLSEDAAQLNEVVVR;SYTYLQNDTTLESQK;TPNGDNVDGIPVILSR;TPNGDNVDGIPVILSRPINLGR;TTGENTYTDTQNNLVVQNLDNQANTWFAR;VEFISFK;VTFSTSAYFENTK;VYNVGQDMMVK	1	34	34	61.9	92.385	0	323.31	360
3.90434	-3.43437	3.46713	-1.78641	4.26091	-2.82408	1.90389	-4.70104	-3.69055	4.70104	A5FAV5	SLP	+	BamA+aTC_BamA-aTC;BamA+aTC_BamF-aTC;BamA+aTC_BamG-aTC;BamA+aTC_BamG+aTC;BamA+aTC_BamGG-aTC;BamF+aTC_BamG-aTC;BamGG+aTC_BamF-aTC;BamGG+aTC_BamG-aTC;BamGG+aTC_BamG+aTC;BamGG+aTC_BamGG-aTC;BamGsup_BamF-aTC;BamGsup_BamG-aTC;BamGsup_BamG+aTC;BamGsup_BamGG-aTC;WT_BamA-aTC;WT_BamF-aTC;WT_BamG-aTC;WT_BamG+aTC;WT_BamGG-aTC	4	4	13.4	49.652	0	53.796	19	1	6.03135	6.1015e-06	1	ALAINNALVDLK;AMAYFDLINLFSK;LLSYASDDLLAAYNR;QIVHTFLGQTYTLTQNDPR	1	9	9	23.4	49.652	0	65.883	28
2.91119	-2.10508	3.32979	-3.32979	2.16675	-2.04744	2.0349	1.56765	-1.34136	1.76484	A5FB33	OMP	+	BamA+aTC_BamA-aTC;BamF+aTC_BamA-aTC;BamG-aTC_BamA-aTC;BamGG+aTC_BamA-aTC;BamGG+aTC_BamF-aTC;BamGG+aTC_BamG+aTC;BamGG+aTC_BamGG-aTC;BamGsup_BamA-aTC;BamGsup_BamF-aTC;BamGsup_BamGG-aTC;WT_BamA-aTC	10	10	17.4	104.27	0	175.29	61	0	3.96158	0.000375527	1	DAQIGMQHSIPISTNFK;ETLAWQPIIVSGGTQFFENK;HVMRPSITYSYTPSFER;ISLSATHQQNTQTEEILMTLPNFQGSIDR;ITTAQDIDNPEYYFQTSR;NINLQYNVTGK;NSQFANDPDREEDVITEFFSSK;PSITYSYTPSFER;SGIIILNLEK;SVSGIIIPSYNDSNTR	1	14	14	24	104.27	0	131.42	78
0	0	3.24011	2.45466	0	3.5843	-1.34263	-3.5843	-2.11361	1.47066	A5FB66	SLP	+	BamA-aTC_BamG-aTC;BamF-aTC_BamF+aTC;BamF-aTC_BamG-aTC;BamF-aTC_BamG+aTC;BamGG+aTC_BamG-aTC;BamGG+aTC_BamG+aTC;WT_BamG-aTC	17	17	41.8	58.154	0	249.91	185	0	3.68712	0.000651964	1	EIYLMNAAEAYFLR;FGVMLVNDDSFK;GKYDQFYALSLILK;GWNMGGTAQELYEAGIK;IDAGEASTFESTDMTGYK;IVSPVYTNPIATISSSWLDIR;MSADMESIMK;MTDTFGPIIYSK;NVMFNAYDIANK;NYSGGAITTEFGVR;RIDAGEASTFESTDMTGYK;SDHQDFSGIGAVVR;TAAAYVDPNFPENNSDPVNNVTVAWDAAATNEVK;VWWDVNAPNF;WIAGFPEGQEAWSDYR;WIAGFPEGQEAWSDYRR;YDQFYALSLILK	1	20	20	41.4	58.154	0	252.72	267
4.78601	-3.8708	7.54708	-4.5404	5.99836	-3.78413	4.23388	-7.54708	-5.2519	5.31309	A5FB67	OMP	+	BamA-aTC_BamG-aTC;BamA+aTC_BamA-aTC;BamA+aTC_BamF-aTC;BamA+aTC_BamG-aTC;BamA+aTC_BamG+aTC;BamA+aTC_BamGG-aTC;BamF-aTC_BamG-aTC;BamF+aTC_BamG-aTC;BamF+aTC_BamG+aTC;BamGG-aTC_BamG-aTC;BamGG+aTC_BamA-aTC;BamGG+aTC_BamF-aTC;BamGG+aTC_BamF+aTC;BamGG+aTC_BamG-aTC;BamGG+aTC_BamG+aTC;BamGG+aTC_BamGG-aTC;BamGG+aTC_BamGsup;BamGsup_BamG-aTC;BamGsup_BamG+aTC;WT_BamA-aTC;WT_BamG-aTC;WT_BamG+aTC	35	34	56.5	109.34	0	323.31	357	0	7.41891	3.95579e-07	1	AGITGEYIYDATNVSLR;ALPFIQTASISFIAR;ANINLSSVTTFETAAYLPK;ATNWLSIASR;DANVINTIAGK;DAPFDPNIALSTGQGLQGVDIYGLPSTR;DGGDVISLVNPDDYEGMTVLK;DIMQNPYWAINR;DMLFLDLTGR;DNYEEFDPSR;EISIGYNFNPK;EVQSVFAATTFGYK;FGGEVMSLTQAQNDAFGVSK;FGSFFANILIDGR;FQTDYLAAAGADESWGAK;FTWDSTINFSQNK;GAAASVLYGSQGANGVILLSSK;GATTDFDGLYSIEVQK;GFEVVLNAGIIR;GNSSVSNSQPLYVIDGIPMLNSGSGQPNDTFGSLAGGNR;GVITDSDGMPLPGASVAVQGGQK;INAVMPDGTAVTTMDAQSYYTTVG…	1	47	46	71.2	109.34	0	323.31	479
-3.88597	-4.2187	-3.04921	4.26221	-3.58791	4.29206	-3.97432	4.22801	4.63057	-4.63057	A5FBC2	SLP	+	BamA-aTC_BamA+aTC;BamA-aTC_BamF+aTC;BamA-aTC_BamGG-aTC;BamA-aTC_BamGG+aTC;BamA-aTC_BamGsup;BamA-aTC_WT;BamF-aTC_BamA+aTC;BamF-aTC_BamF+aTC;BamF-aTC_BamGG-aTC;BamF-aTC_BamGG+aTC;BamF-aTC_BamGsup;BamF-aTC_WT;BamG-aTC_BamA+aTC;BamG-aTC_BamF+aTC;BamG-aTC_BamGG-aTC;BamG-aTC_BamGG+aTC;BamG-aTC_BamGsup;BamG-aTC_WT;BamG+aTC_BamA+aTC;BamG+aTC_BamF+aTC;BamG+aTC_BamGG-aTC;BamG+aTC_BamGG+aTC;BamG+aTC_BamGsup…	3	3	6.3	52.024	0	20.218	5	1	7.3421	4.5874e-07	1	DVYTGLLEDLK;DVYTGLLEDLKK;RLDYPVLTAGPATVLDGK	1	10	10	32.9	52.024	0	126.88	68
8.63076	-11.7194	7.18418	7.09432	10.755	-6.51944	10.0559	-10.7271	6.877	11.7194	A5FC34	OMP	+	BamA-aTC_BamG-aTC;BamA-aTC_BamGG-aTC;BamA+aTC_BamA-aTC;BamA+aTC_BamF-aTC;BamA+aTC_BamG-aTC;BamA+aTC_BamG+aTC;BamA+aTC_BamGG-aTC;BamA+aTC_BamGG+aTC;BamA+aTC_BamGsup;BamF-aTC_BamG-aTC;BamF-aTC_BamGG-aTC;BamF+aTC_BamA-aTC;BamF+aTC_BamF-aTC;BamF+aTC_BamG-aTC;BamF+aTC_BamG+aTC;BamF+aTC_BamGG-aTC;BamF+aTC_BamGG+aTC;BamG+aTC_BamG-aTC;BamG+aTC_BamGG-aTC;BamGG+aTC_BamG-aTC;BamGG+aTC_BamGG-aTC;BamGsup_BamG…	18	18	33.1	87.716	0	323.31	169	0	12.338	4.90865e-11	1	AGDGGSWYSLR;ASGLQTWFYLYPNEEISR;DLNMNFK;FGVVYQVIK;FLIGGDLFHSTNR;GMISLSTNEAADNVSVTLK;GPSATLFGNVLSSYGGLINR;IGYTGTTAAYNNFNPTTVNAELVNGFDYK;ISDEWTSQSVFSSTSNR;KPYETFGGEIAYQAGSYGFNR;LNTSYNNTNTFQDYGSSR;NLENSQVYNVVTK;NVPGLYQLWGATNR;SFFVAPSFSYK;SFWGDEFITNTK;TFMGSVTYK;TFNVFAQANYK;VSATLSYYDIK	1	29	29	54.1	87.716	0	323.31	395
-3.84049	-8.10738	8.38718	-8.38718	6.06961	-7.87424	4.95485	-8.11151	-6.54058	5.77061	A5FCH0	OMP	+	BamA+aTC_BamA-aTC;BamA+aTC_BamF-aTC;BamA+aTC_BamG-aTC;BamA+aTC_BamG+aTC;BamA+aTC_BamGG-aTC;BamF+aTC_BamA-aTC;BamF+aTC_BamF-aTC;BamF+aTC_BamG-aTC;BamF+aTC_BamG+aTC;BamF+aTC_BamGG-aTC;BamGG+aTC_BamA-aTC;BamGG+aTC_BamF-aTC;BamGG+aTC_BamF+aTC;BamGG+aTC_BamG-aTC;BamGG+aTC_BamG+aTC;BamGG+aTC_BamGG-aTC;BamGG+aTC_BamGsup;BamGG+aTC_WT;BamGsup_BamA-aTC;BamGsup_BamF-aTC;BamGsup_BamG-aTC;BamGsup_BamGG-aTC;WT…	10	10	14	124.2	0	107.13	36	0	10.0115	2.89213e-09	1	FNYYSQSAFNDAVSHSK;GLTPGLNVSGGSGRPGVGADVSIR;ITGTVTDNSGFLLPGVNVTEK;LDPSEIESITVLK;LQLTTDFYYDK;LTGAIATIKPDEIQDLPVSNLGESLR;NLTVGFELPQEPLK;VIQANFFANYAR;WLVLYDVIADK;YLLQLLFR	1	17	17	21.8	124.2	0	69.542	50
3.88673	-5.03347	2.00531	1.70544	4.83601	2.65269	4.05493	-2.04083	2.02904	5.03347	A5FCM0	OMP	+	BamA-aTC_BamGG-aTC;BamA+aTC_BamG-aTC;BamA+aTC_BamGG-aTC;BamF-aTC_BamGG-aTC;BamF+aTC_BamGG-aTC;BamG+aTC_BamGG-aTC;BamGG+aTC_BamGG-aTC;BamGsup_BamGG-aTC;WT_BamA-aTC;WT_BamG-aTC;WT_BamGG-aTC	16	16	33.9	90.89	0	323.31	83	0	5.02585	4.43712e-05	1	ALADFTGPLTEDK;DFGVAFGSNFVTTR;FGAFQALIGVR;GNPVPNVAHFDLTNPMASQQLK;GPSSALFGNASPGGVLNR;ISNSLNSTNDYLNEETYIVTTSLNHQFTDR;KPLDQAANSVSFSTGSFNTLR;LFVTVALFK;LNLGYENANSFR;LSFSASYIR;NIVIAPSLSFLPNDK;NTLYPANDPTNPDLMR;PFDPTYYSLYGVYLQDHIK;TGALDHNLIAGYDYAQEQVPSGGSQLQATGYR;YASAGDGSTIPTAIEMQVFQR;YIDNLSAFFNYQAK	1	23	23	43.5	90.89	0	231.29	132
0	-2.67573	2.70581	0	0	-1.4654	0	-2.70581	-1.32774	0	A5FD24	SLP	+	BamGG+aTC_BamF-aTC;BamGG+aTC_BamG-aTC;BamGG+aTC_BamG+aTC;BamGG+aTC_BamGG-aTC	6	6	18.9	70.925	0	47.214	23	1	2.68239	0.00475637	1	IADNSAAMTTATPAIIDINYILAER;IVYPGFWK;MAPPIEVFTK;PGDAVLTFLNDEPLTPITYPSGQGDSGVGAGILPGR;TEQGVIQGLTSHYAHLR;TIDAHHYLRPIPQGQLDGMEMSADEK	1	8	8	20.9	70.925	0	46.832	41
2.88311	-2.44259	2.90425	-4.77163	4.82321	-4.87128	3.59137	-5.3562	-4.83119	5.3562	A5FD66	OMP	+	BamA+aTC_BamA-aTC;BamA+aTC_BamF-aTC;BamA+aTC_BamG-aTC;BamA+aTC_BamG+aTC;BamA+aTC_BamGG-aTC;BamF+aTC_BamA-aTC;BamF+aTC_BamF-aTC;BamF+aTC_BamG-aTC;BamF+aTC_BamG+aTC;BamGG+aTC_BamA-aTC;BamGG+aTC_BamF-aTC;BamGG+aTC_BamG-aTC;BamGG+aTC_BamG+aTC;BamGsup_BamA-aTC;BamGsup_BamF-aTC;BamGsup_BamG-aTC;BamGsup_BamG+aTC;WT_BamA-aTC;WT_BamF-aTC;WT_BamG-aTC;WT_BamG+aTC;WT_BamGG-aTC	14	14	21.4	119.95	0	207.88	28	2	7.1508	6.62628e-07	1	ADILNFTNMLNK;FGNSWYNNFIAGYDK;FNTGEMPDAQYLFEPR;GLQGGGLFPTIDIK;GYFYSTTFK;HSIVLGANFEYFK;LPFGFVGTVEGIIQK;LSYSTLHFTDNLTK;NINAINYYNANLDAPVGTFGGPDNRPR;PAQYFTPETPTLPTSFDLAFTDKK;QSGFLGSGINAVTR;YFSTSDYDGGYSAQGLRPGGPYTVK;YSALPGGEEPLQILK;YVFHNSSSDELTSNSNSLGFGNR	1	15	15	20.5	119.95	0	70.653	45
7.2973	-11.1854	7.84456	-10.2091	10.5408	-10.7143	9.17109	-10.4732	-9.65836	11.1854	A5FE38	OMP	+	BamA+aTC_BamA-aTC;BamA+aTC_BamF-aTC;BamA+aTC_BamG-aTC;BamA+aTC_BamG+aTC;BamA+aTC_BamGG-aTC;BamA+aTC_BamGG+aTC;BamA+aTC_BamGsup;BamF+aTC_BamA-aTC;BamF+aTC_BamF-aTC;BamF+aTC_BamG-aTC;BamF+aTC_BamG+aTC;BamF+aTC_BamGG-aTC;BamGG+aTC_BamA-aTC;BamGG+aTC_BamF-aTC;BamGG+aTC_BamG-aTC;BamGG+aTC_BamG+aTC;BamGG+aTC_BamGG-aTC;BamGsup_BamA-aTC;BamGsup_BamF-aTC;BamGsup_BamG-aTC;BamGsup_BamG+aTC;BamGsup_BamGG-aTC…	8	8	27.9	33.852	0	102.61	74	0	13.5834	6.97485e-12	1	AGLNITFFK;FFVMWGGNR;GGYINMQDIK;GWHVDYINPANMTIPQTNLR;IIAVGGIFR;IIAVGGIFRI;VQINLTEGLGAGILYPK;WFGLPNIDK	1	11	11	42.9	33.852	0	78.291	178
1.97099	-2.87806	1.72439	-1.41838	4.30823	1.90025	4.0326	-3.58514	-4.30823	4.1785	A5FEB7	OMP	+	BamA+aTC_BamA-aTC;BamA+aTC_BamG-aTC;BamA+aTC_BamG+aTC;BamA+aTC_BamGG-aTC;BamF-aTC_BamG+aTC;BamF+aTC_BamG-aTC;BamF+aTC_BamG+aTC;BamF+aTC_BamGG-aTC;BamGG+aTC_BamG+aTC;BamGsup_BamG+aTC;WT_BamG-aTC;WT_BamG+aTC;WT_BamGG-aTC	3	3	30.2	22.646	0	54.792	47	0	5.52066	1.68767e-05	1	GAWFATSQFGYQQTK;TDLIVIQPLVR;TTVTNFGLAHVANVDPFYNTALAGSNPNLTSPLSFGFK	1	8	8	73.6	22.646	0	122.87	409
-3.01605	-2.88527	1.43041	1.95603	2.45294	2.06252	1.73522	3.01605	1.76798	0	A5FFW4	SLP	+	BamA-aTC_BamGG-aTC;BamA-aTC_BamGsup;BamA+aTC_BamGG-aTC;BamA+aTC_BamGsup;BamF-aTC_BamGG-aTC;BamF-aTC_BamGsup;BamF+aTC_BamGG-aTC;BamF+aTC_BamGsup;BamG-aTC_BamGG-aTC;BamG-aTC_BamGsup;BamG+aTC_BamGG-aTC;BamG+aTC_BamGsup;BamGG+aTC_BamGG-aTC;BamGG+aTC_BamGsup	5	5	18.3	49.677	0	72.755	25	0	3.73366	0.000589219	1	DLDAEFFTPAGMYIK;ELNDLLLSSADGWK;IHLLSESDNYPTPALVGK;LLEINDGAAVQNYDLDYNPDAR;YTTVPPVITDDYK	1	4	4	16.1	49.677	0	33.171	35
8.5639	-6.12223	9.51065	4.71242	9.65363	-4.70572	8.45957	-9.69784	-6.30985	9.69784	A5FGD1	SLP	+	BamA-aTC_BamG-aTC;BamA+aTC_BamA-aTC;BamA+aTC_BamF-aTC;BamA+aTC_BamG-aTC;BamA+aTC_BamG+aTC;BamA+aTC_BamGG-aTC;BamF-aTC_BamG-aTC;BamF+aTC_BamA-aTC;BamF+aTC_BamF-aTC;BamF+aTC_BamG-aTC;BamF+aTC_BamG+aTC;BamF+aTC_BamGG-aTC;BamG+aTC_BamG-aTC;BamGG-aTC_BamG-aTC;BamGG+aTC_BamA-aTC;BamGG+aTC_BamF-aTC;BamGG+aTC_BamG-aTC;BamGG+aTC_BamG+aTC;BamGG+aTC_BamGG-aTC;BamGsup_BamA-aTC;BamGsup_BamF-aTC;BamGsup_BamG-a…	15	15	43.5	56.135	0	192.07	55	0	10.935	5.17271e-10	1	AAMNILTIFGDK;ELDEAGTALDATKPFVGNADLYYQSDVAR;GNNLYAAQIVQQFSSLGGPGSK;GVFTSNDDSLVLQHDAGPPGVK;LFSDPNTSTVLR;LIYDQSELITNEANYK;LTDTYGEVPYFEAGK;PFVGNADLYYQSDVAR;RLIYDQSELITNEANYK;SMFTLAEIYVDGQDFSNTR;TFIDLLK;TGYPVLVPVNDPTGDTK;TNPITSSWVR;VPAVTPAEYNTYITTYPFK;YTYSSEYSAALFGETYGK	1	18	18	49.6	56.135	0	116.51	101
2.03451	-1.89907	2.21434	0	1.49578	-2.21434	0	0	0	1.93819	A5FGZ4	OMP	+	BamA+aTC_BamF-aTC;BamGG+aTC_BamF-aTC;BamGG+aTC_BamGG-aTC;BamGsup_BamF-aTC;BamGsup_BamGG-aTC;WT_BamF-aTC;WT_BamGG-aTC	5	5	27.4	31.222	0	39.312	24	1	3.073	0.00216174	1	GGFSSFSQDLNSYK;GIEFTADWR;IYNPNPYWGEQPAMSANQK;LLAMNNKPSGFDNLYIPGFNR;TIVPEIINQAPK	1	6	6	25.5	31.222	0	54.515	47
1.83312	-2.6111	4.38943	-1.42407	-1.95338	-1.92154	-1.86408	-4.38943	-2.19537	-2.53947	A5FH56	OMP	+	BamGG+aTC_BamA-aTC;BamGG+aTC_BamA+aTC;BamGG+aTC_BamF-aTC;BamGG+aTC_BamF+aTC;BamGG+aTC_BamG-aTC;BamGG+aTC_BamG+aTC;BamGG+aTC_BamGG-aTC;BamGG+aTC_WT;BamGsup_BamG-aTC	21	21	31.1	109.2	0	264.14	104	0	3.46946	0.000980209	1	FDVGLDLK;GTNWQDEVFQNAPIINNDLTISGGSDK;IAQSHNITGTIGTTIFK;IEQALQGTVSGVNVTTQSGAPGAPLDIR;IGLGADLSDK;IQNVQLGYTLNPEISK;IQNVQLGYTLNPEISKR;ITYSISGSHLDQEGIVGGDK;LYAGVNNLYTFTK;MEVGKPMGYFYGYK;NSGFEFSIDYK;PLPYPNVSSLGK;SLDEVVVIGYGTQK;TDGIFQTQAEVDAHPSQVALGANAAPGDIR;TNVIYTYFTR;VFIVADYFIDTR;VFIVADYFIDTRK;VSFNSYAGFQQTSR;VTEVNNGTGFIEGGAFGVGQPAPSR;VTTGATSNNVFSNYFVEDASYVR;YLLSAMLR	1	25	25	37.8	109.2	0	178.52	130
0	-1.58111	3.53158	-2.3884	-2.65901	0	-2.305	-3.12738	-1.85361	-3.53158	A5FH57	SLP	+	BamGG+aTC_BamA-aTC;BamGG+aTC_BamA+aTC;BamGG+aTC_BamF+aTC;BamGG+aTC_BamG-aTC;BamGG+aTC_BamG+aTC;BamGG+aTC_BamGG-aTC;BamGG+aTC_WT	9	9	24.8	55.282	0	230.48	49	0	3.18277	0.00173281	1	AFGDTNHDIATSGAALTDNILEER;AYYQFELVK;DAAGDLNLTNPNNYR;DIWNWMFAGVQR;FAQAAASLDAVITSGK;NYSGPLFSSGYSFNIPTQESYDAFK;RAFGDTNHDIATSGAALTDNILEER;WFGGIPMK;YADVLLMAAEAYNR	1	11	11	29.5	55.282	0	122.62	61
2.17003	-2.57499	5.43178	-4.59406	-4.87145	-5.07166	-5.43178	-5.13452	-4.10838	-5.33259	A5FH58	SLP	+	BamGG+aTC_BamA-aTC;BamGG+aTC_BamA+aTC;BamGG+aTC_BamF-aTC;BamGG+aTC_BamF+aTC;BamGG+aTC_BamG-aTC;BamGG+aTC_BamG+aTC;BamGG+aTC_BamGG-aTC;BamGG+aTC_BamGsup;BamGG+aTC_WT;BamGsup_BamA+aTC;BamGsup_BamF-aTC;BamGsup_BamF+aTC;BamGsup_BamG-aTC;BamGsup_WT	7	7	18.6	57.5	0	34.291	44	0	5.94075	7.29328e-06	1	EVVVSFR;ISFGDGTPDSDYIGVGSTVSHVYK;LAIFPISK;QAGDVISIFSSK;SVYIDNIYFYK;VILFPDFGK;YTDIAGTNFYPNWGQSTGFAEFDLDGDK	1	12	12	29.5	57.5	0	83.361	83
5.52305	2.60688	5.2756	-4.75932	5.98019	-4.31045	5.24226	-5.98131	-6.09982	6.09982	A5FHI0	OMP	+	BamA+aTC_BamA-aTC;BamA+aTC_BamF-aTC;BamA+aTC_BamG-aTC;BamA+aTC_BamG+aTC;BamA+aTC_BamGG-aTC;BamF+aTC_BamA-aTC;BamF+aTC_BamF-aTC;BamF+aTC_BamG-aTC;BamF+aTC_BamG+aTC;BamGG-aTC_BamG-aTC;BamGG-aTC_BamG+aTC;BamGG+aTC_BamA-aTC;BamGG+aTC_BamF-aTC;BamGG+aTC_BamG-aTC;BamGG+aTC_BamG+aTC;BamGsup_BamA-aTC;BamGsup_BamF-aTC;BamGsup_BamG-aTC;BamGsup_BamG+aTC;WT_BamA-aTC;WT_BamF-aTC;WT_BamG-aTC;WT_BamG+aTC;WT_Bam…	12	12	26	79.473	0	130.22	65	3	8.64914	3.80621e-08	1	AGVFFIGSGSILSNLASK;DGVLDKDDDCPLVYGPADNK;DSDGDSLLDNVDACPAVAGPVENK;FGLSVTDIGSINYK;GCPSLDADKDGVLDKDDDCPLVYGPADNK;GCPWPDTDGDGILDKDDACPNEAGLAENK;LNGFLVDQVK;RTEIVYLGNL;SIFFTTGK;TDINLFSISGSVQNDLYGVK;TNLPTAIHADVDWNMYNK;VVMDLLIEK	1	17	17	34.4	79.473	0	109.42	82
-2.78263	-5.66645	6.18686	-4.19707	7.01606	-4.58358	6.92171	-7.01606	-3.17364	5.96461	A5FHK7	OMP	+	BamA+aTC_BamA-aTC;BamA+aTC_BamF-aTC;BamA+aTC_BamG-aTC;BamA+aTC_BamG+aTC;BamA+aTC_BamGG-aTC;BamA+aTC_BamGsup;BamF+aTC_BamA-aTC;BamF+aTC_BamF-aTC;BamF+aTC_BamG-aTC;BamF+aTC_BamG+aTC;BamF+aTC_BamGG-aTC;BamF+aTC_BamGsup;BamG+aTC_BamG-aTC;BamGG+aTC_BamA-aTC;BamGG+aTC_BamF-aTC;BamGG+aTC_BamG-aTC;BamGG+aTC_BamG+aTC;BamGG+aTC_BamGG-aTC;BamGG+aTC_BamGsup;BamGsup_BamG-aTC;WT_BamA-aTC;WT_BamF-aTC;WT_BamG-aT…	17	17	31.4	82.135	0	304.43	112	0	8.51238	4.76155e-08	1	FGGWNDQYSTDLVK;FGLIYQPR;GGAQESFFSR;GGSALLFGNVAPGGIVNLVTK;GVSIGAIGNYIGDR;GYDLSANNMFK;LNFNSSFQNYDR;LSNITNELNYTVHENYSVNPIAPR;LYINPSLLFVINPK;PAFDFYGGLSK;PMDNPQTIQVIGSEVIEQQQAIR;SGGEVSMQIGSFAYYK;SGLKPMDNPQTIQVIGSEVIEQQQAIR;TPANTANLSFYYLVPEGFFK;WSWQEAEVTTYK;YNSGSIPDVSGLDK;YNSGSIPDVSGLDKVEFLK	1	23	23	41.2	82.135	0	323.31	234
6.18967	-5.67721	7.39019	-5.22408	6.54313	-5.97694	6.03395	-7.39019	-5.6419	7.13918	A5FHK9	OMP	+	BamA+aTC_BamA-aTC;BamA+aTC_BamF-aTC;BamA+aTC_BamG-aTC;BamA+aTC_BamG+aTC;BamA+aTC_BamGG-aTC;BamF+aTC_BamA-aTC;BamF+aTC_BamF-aTC;BamF+aTC_BamG-aTC;BamF+aTC_BamG+aTC;BamF+aTC_BamGG-aTC;BamGG+aTC_BamA-aTC;BamGG+aTC_BamF-aTC;BamGG+aTC_BamG-aTC;BamGG+aTC_BamG+aTC;BamGG+aTC_BamGG-aTC;BamGsup_BamA-aTC;BamGsup_BamF-aTC;BamGsup_BamG-aTC;BamGsup_BamG+aTC;BamGsup_BamGG-aTC;WT_BamA-aTC;WT_BamF-aTC;WT_BamG-aTC…	14	14	27.1	89.455	0	112.11	58	1	9.63334	5.58256e-09	1	AASPILFLGQYSK;DFAFWITK;EQVITNYDDALK;FDEGALENFGLGFGGNYASDNAVLDSDVTGK;FNLQAQMNYK;GPSGTLFGSSLVSYGGLINTVTK;KPYSGFGGEVSYIAGSFGLNR;LSFYSNDLPMK;LVAGLDYFER;NIAPGLVYDGSGNVIGTK;NLMFGGSGYAHLYNVTPQGEVR;NLVNLWATYK;TSIFVAPSLSYK;VTADVNTPLDDNDNAAFR	1	27	27	49.2	89.455	0	209.01	74
-6.862	-7.37828	-6.71659	-7.9432	-6.48372	-7.2411	-6.4319	5.44034	7.9432	-6.42123	A5FHN6	OMP	+	BamG-aTC_BamA-aTC;BamG-aTC_BamA+aTC;BamG-aTC_BamF-aTC;BamG-aTC_BamF+aTC;BamG-aTC_BamGG-aTC;BamG-aTC_BamGG+aTC;BamG-aTC_BamGsup;BamG-aTC_WT;BamG+aTC_BamA-aTC;BamG+aTC_BamA+aTC;BamG+aTC_BamF-aTC;BamG+aTC_BamF+aTC;BamG+aTC_BamGG-aTC;BamG+aTC_BamGG+aTC;BamG+aTC_BamGsup;BamG+aTC_WT	10	10	30.3	65.816	0	217.27	86	0	8.55632	4.49894e-08	1	DMQTNLDFGTDPVITTLK;DVNLNDEFYDTGLNIGYGQNNR;GINPNHSYNTISVGGNAEFNEGIFSK;KDMQTNLDFGTDPVITTLK;KNESIGTETVNVVKPYSPTISDAFK;LANNVGYNLTGSYLNEK;PYSPTISDAFK;VDIMDQAINTNIIVDHVSGSFEHNYAWDNTEPLK;WLNYPVQGLQVLVGGNYK;YSILSVPVASTFTPSK	1	18	18	44.8	65.816	0	233.82	185
1.6684	-3.59782	2.4906	-2.17461	3.59782	-1.67579	2.52242	-1.45037	1.94316	2.9938	A5FIK3	OMP	+	BamA+aTC_BamA-aTC;BamA+aTC_BamF-aTC;BamA+aTC_BamG-aTC;BamA+aTC_BamGG-aTC;BamF+aTC_BamGG-aTC;BamG+aTC_BamGG-aTC;BamGG+aTC_BamGG-aTC;BamGsup_BamGG-aTC;WT_BamA-aTC;WT_BamGG-aTC	21	21	42	76.787	0	323.31	179	0	4.0308	0.000328652	1	AEHLNALFSSSNYYSAPDNPYR;AEHLNALFSSSNYYSAPDNPYRDFVIR;ALYAQGGVVFNYFTK;DHLYFVDMATPAQAALR;FALDNTLLYQK;FFEYNQATVLSAVDGFTEPVK;FFEYNQATVLSAVDGFTEPVKR;FGESYVTSGINDQTHFER;FNFFVDDYR;GQNVDSFITLNTSK;NLNFSIAYR;NTFYYTNYFFK;PAQYGNVINYLEIK;RLFFDHAFR;SEGDYINQLVSAGNFR;SITNQSLSDLDAK;TQIVKPAQYGNVINYLEIK;VDQSELILNVPDFVTR;VGAAYENSLLGK;YYGNSYNPVIGEFFVQNTK;YYSVPTPLTELFFNTTINK	1	25	25	54.3	76.787	0	266.03	243
0	-3.33751	-2.93972	0	0	1.50315	0	2.7523	3.33751	0	A5FIZ8	OMP	+	BamF-aTC_BamGG-aTC;BamG-aTC_BamGG-aTC;BamG-aTC_BamGG+aTC;BamG+aTC_BamGG-aTC;BamG+aTC_BamGG+aTC	4	4	17.8	39.828	0	41.918	13	1	3.57721	0.000786079	1	EALKEEIEAINVQLSEGK;VTLAQNELNDLVQK;YDLNPLFQDNLVK;YGLSLMYNNIRPTNNR	1	6	6	26.9	39.828	0	43.181	36
7.10238	-4.58266	5.70901	3.84655	7.68094	4.49812	7.13848	-8.60499	-8.25972	8.60499	A5FJ03	OMP	+	BamA-aTC_BamG-aTC;BamA-aTC_BamG+aTC;BamA+aTC_BamA-aTC;BamA+aTC_BamF-aTC;BamA+aTC_BamG-aTC;BamA+aTC_BamG+aTC;BamA+aTC_BamGG-aTC;BamF-aTC_BamG-aTC;BamF-aTC_BamG+aTC;BamF+aTC_BamA-aTC;BamF+aTC_BamG-aTC;BamF+aTC_BamG+aTC;BamF+aTC_BamGG-aTC;BamGG-aTC_BamG-aTC;BamGG-aTC_BamG+aTC;BamGG+aTC_BamG-aTC;BamGG+aTC_BamG+aTC;BamGsup_BamA-aTC;BamGsup_BamG-aTC;BamGsup_BamG+aTC;BamGsup_BamGG-aTC;WT_BamA-aTC;WT_Bam…	17	17	51.3	53.535	0	212.52	191	0	9.75401	4.48453e-09	1	DFLADVMK;DGINVFDVQK;DYSQFVGDPAAGNPNNFYGGK;FEASAGWFMTK;GGYLQIDKLDFIK;GGYLQIDKLDFIKK;GLEFFGTIELASGGDK;IGQMENNFGDAHFR;LTGSYYHNANLGNANIYSANR;NGLVSMLGVTNGNLNQSNEEVFYTAGPNTNTTHSPSILAK;NWATTYMINPFVK;SGFGYWGILNNNAYK;TANQYASELIYR;TDADGNVISTTTTDVPTSFSK;TEQFYLGGK;TSTPEATFNPNFK;VNLDIYLASR	1	21	21	66.9	53.535	0	323.31	253
12.1578	11.2772	12.1239	-12.1578	9.12521	10.6687	10.5191	10.9754	11.2995	11.1479	A5FJ90	OMP	+	BamA+aTC_BamA-aTC;BamF-aTC_BamA-aTC;BamF+aTC_BamA-aTC;BamG-aTC_BamA-aTC;BamG-aTC_BamA+aTC;BamG+aTC_BamA-aTC;BamG+aTC_BamA+aTC;BamGG-aTC_BamA-aTC;BamGG-aTC_BamA+aTC;BamGG+aTC_BamA-aTC;BamGG+aTC_BamA+aTC;BamGG+aTC_BamF-aTC;BamGG+aTC_BamF+aTC;BamGsup_BamA-aTC;BamGsup_BamA+aTC;BamGsup_BamF-aTC;BamGsup_BamF+aTC;BamGsup_BamG-aTC;WT_BamA-aTC;WT_BamA+aTC	24	24	36.4	101.37	0	323.31	264	0	12.3853	4.89145e-11	1	ANGWETHFIIGQQF;DYNPFDLNR;EIGQLGFFDPESIKPEFR;FLGNTVYSDQQLNR;FYLGGDGMANYSMDGR;GQEITVPGEEITSAIK;GVNPIFPTYGSEFSISAK;GVVPFER;GYPNNSLTPIIEDR;IADNTKPDGEDITNLYQNNGYLFSK;ISFNEQTVVTFSGLQK;ISSIDFTGNK;ITEGPIAYFNK;KYNWLEYYK;NLAYTIGLSR;NQSFNIFTVQVGLAK;NVDPAAGTVDIEYQLVEK;RIADNTKPDGEDITNLYQNNGYLFSK;SSASIYALTFLEAGSSYPTFK;TLTEFGFLGAYDQSR;TQYTGTTTTTGIDGQAINPGDYTK;VTPPYSLFNNINYGDLQNQK;YNWLEYYK;YYFGNIK	1	35	35	52.1	101.37	0	323.31	368
5.3115	-6.07533	7.50871	-6.91723	8.20064	-6.40688	7.40783	-8.28248	-6.66592	8.28248	A5FJC9	OMP	+	BamA+aTC_BamA-aTC;BamA+aTC_BamF-aTC;BamA+aTC_BamG-aTC;BamA+aTC_BamG+aTC;BamA+aTC_BamGG-aTC;BamA+aTC_BamGsup;BamF+aTC_BamA-aTC;BamF+aTC_BamF-aTC;BamF+aTC_BamG-aTC;BamF+aTC_BamG+aTC;BamF+aTC_BamGG-aTC;BamGG+aTC_BamA-aTC;BamGG+aTC_BamF-aTC;BamGG+aTC_BamG-aTC;BamGG+aTC_BamG+aTC;BamGG+aTC_BamGG-aTC;BamGsup_BamA-aTC;BamGsup_BamF-aTC;BamGsup_BamG-aTC;BamGsup_BamG+aTC;BamGsup_BamGG-aTC;WT_BamA-aTC;WT_Bam…	14	14	27.8	80.311	0	187.53	72	0	10.6165	8.91505e-10	1	EVQDFVYNNFEIPADLK;FAGYYNDYAETLKPSGGNPAIIPGMGIAK;FKTDAYDFPLAEANITFAPGK;FMANHYLSWNVSNR;GFDVNFVNPIIFYR;GLDFDTAEDGYNYGGNIYK;IFDFQLGYGR;LFGSFIYR;NADQIAAEALAASQILKPVEK;SLLESDGASPYPYFK;TDAYDFPLAEANITFAPGK;VIYVNAVNDALVEEAK;VIYVNAVNDALVEEAKR;YTISIDIPLK	1	19	19	36.8	80.311	0	142.05	99
-3.06549	-3.49689	2.26384	-1.73642	3.49689	0	2.31839	0	0	2.6664	A5FJJ6	OMP	+	BamA+aTC_BamA-aTC;BamA+aTC_BamGG-aTC;BamA+aTC_BamGsup;BamF+aTC_BamGG-aTC;BamF+aTC_BamGsup;BamGG+aTC_BamGG-aTC;BamGG+aTC_BamGsup;WT_BamGG-aTC;WT_BamGsup	5	5	8	81.023	0	17.842	11	2	4.07524	0.000298655	1	FIIRPNFTLSSNK;FSTGLLNDHFELAGR;LNDFELGWR;LNDFELGWRFNSEK;SITITGLVNNILDKK	1	13	13	23.9	81.023	0	84.656	82
7.76398	-6.42406	9.39112	-6.97164	5.67726	-7.22715	4.96676	-9.39112	-6.75691	7.27755	A5FJL9	SLP	+	BamA-aTC_BamG-aTC;BamA+aTC_BamA-aTC;BamA+aTC_BamF-aTC;BamA+aTC_BamG-aTC;BamA+aTC_BamG+aTC;BamA+aTC_BamGG-aTC;BamF+aTC_BamA-aTC;BamF+aTC_BamF-aTC;BamF+aTC_BamG-aTC;BamG+aTC_BamG-aTC;BamGG-aTC_BamG-aTC;BamGG+aTC_BamA-aTC;BamGG+aTC_BamA+aTC;BamGG+aTC_BamF-aTC;BamGG+aTC_BamF+aTC;BamGG+aTC_BamG-aTC;BamGG+aTC_BamG+aTC;BamGG+aTC_BamGG-aTC;BamGsup_BamA-aTC;BamGsup_BamF-aTC;BamGsup_BamF+aTC;BamGsup_BamG-a…	19	19	53.8	56.059	0	308.09	228	0	9.78656	4.36875e-09	1	AANPFLNFGINTYVIR;AQALLDAVR;AYYYLDLVR;DLIEAIPNLPITLPANELGR;EEIPLVMQAAPADVYAQIEK;GDDEGNVAAQLMGIR;GDGVVLEQDFYR;KPEAAAQFALVNGTPGGTSSYGYK;LADTYLMEAEALGGTGAR;LHEFNSESILEISYSDK;LMDNFAQLWDK;LPGIPMDETK;NEAFPIPYSEFNNTK;NETEAYSGLVAAYDK;NVPLILTPLTK;SNADWGNFERGDDEGNVAAQLMGIR;VGLASVPVSLNAIYAER;YASTIFDAGTYR;YTDSYNETGYHFIK	1	24	24	64.2	56.059	0	258.94	301
7.0884	-8.34341	9.89882	-7.75191	9.02885	-8.77913	7.39866	-9.89882	-5.75956	9.06262	A5FJM7	OMP	+	BamA-aTC_BamG-aTC;BamA+aTC_BamA-aTC;BamA+aTC_BamF-aTC;BamA+aTC_BamG-aTC;BamA+aTC_BamG+aTC;BamA+aTC_BamGG-aTC;BamF+aTC_BamA-aTC;BamF+aTC_BamF-aTC;BamF+aTC_BamG-aTC;BamF+aTC_BamG+aTC;BamF+aTC_BamGG-aTC;BamG+aTC_BamF-aTC;BamG+aTC_BamG-aTC;BamG+aTC_BamGG-aTC;BamGG+aTC_BamA-aTC;BamGG+aTC_BamF-aTC;BamGG+aTC_BamF+aTC;BamGG+aTC_BamG-aTC;BamGG+aTC_BamG+aTC;BamGG+aTC_BamGG-aTC;BamGG+aTC_BamGsup;BamGsup_Bam…	14	14	51.5	44.173	0	257.08	118	0	11.6811	1.17243e-10	1	AAGLGDQGVATSSDVFSQQWNPAK;AGFNIQNLGPK;DIGWVSGIFK;EVNPNEFALDGSYSLK;FSLTFNFGDK;ISYDHDDLSANFLPANLR;LGVSLELTK;LLVPTPPGPGTPYDANGDGDFTDPGDISQSQADEANYK;LSETFSMAVAAR;QFFSLGAGFK;SFGDAPGGFSEELK;VDVSYLFSASK;VGGGFDFIFDDYNK;YFGFGGIELR	1	18	18	61.9	44.173	0	227.06	265
5.63557	-8.36629	8.21984	-5.31002	7.645	-5.97491	6.24526	-8.66805	-4.94051	8.66805	A5FJN2	OMP	+	BamA-aTC_BamG-aTC;BamA-aTC_BamGG-aTC;BamA+aTC_BamA-aTC;BamA+aTC_BamF-aTC;BamA+aTC_BamG-aTC;BamA+aTC_BamG+aTC;BamA+aTC_BamGG-aTC;BamF-aTC_BamG-aTC;BamF+aTC_BamA-aTC;BamF+aTC_BamF-aTC;BamF+aTC_BamG-aTC;BamF+aTC_BamG+aTC;BamF+aTC_BamGG-aTC;BamG+aTC_BamG-aTC;BamG+aTC_BamGG-aTC;BamGG+aTC_BamA-aTC;BamGG+aTC_BamF-aTC;BamGG+aTC_BamG-aTC;BamGG+aTC_BamG+aTC;BamGG+aTC_BamGG-aTC;BamGG+aTC_BamGsup;BamGsup_Bam…	36	36	53.3	114.38	0	323.31	298	0	10.2933	1.70025e-09	1	APLFPTVNGSGQPINYGK;DANGHYYGISTIVTQENTNPLAYTQTR;DFLGTSLPK;DLENLPITR;FGDHNFSILIGK;FVNAYNSTAVEHRVESLFSR;GFDLLVFGQGAGGNMIYQGLR;GGYGVTGNDSSPDFLYLSTIGNK;GGYGVTGNDSSPDFLYLSTIGNKR;GTNWQDAIFNNHAQR;GTYVDGITSGNDATYQGIPATTHDEASFNVDIPLADK;GVDIELGYR;GVNFIAGDETVQSTSYEINR;IDGNDRDFLGTSLPK;IGALNLSVNGNFSYIK;ISVNYTGFAGTSQAAK;KFGDHNFSILIGK;KIDLLDASQYVTIMNEAYTNGGK;LAYYGSDNFTPVFYLNGATK;LDITNANYQTEVLGR;LQPESQNLNEVVVVGYG…	1	42	42	60.7	114.38	0	323.31	470
1.76349	0	1.87228	0	2.60723	0	1.85464	-2.60723	-2.0289	2.06093	A5FJR6	OMP	+	BamA+aTC_BamG-aTC;BamA+aTC_BamG+aTC;BamF+aTC_BamG-aTC;BamGG+aTC_BamG-aTC;BamGG+aTC_BamG+aTC;BamGsup_BamG-aTC;WT_BamG-aTC;WT_BamG+aTC	8	8	39.7	21.213	0	119.23	286	0	3.28282	0.00143287	1	GDGMYVGVTPALFINMK;GDGMYVGVTPALFINMKK;GTILVGGNIGYTSEK;TSTFTFSPK;VYGPGNAYAK;YKGDGMYVGVTPALFINMK;YKGDGMYVGVTPALFINMKK;YSVPLSQTFAVFADMGAGFQTQK	1	8	8	62.9	21.213	0	149.38	359
2.22948	-5.02553	2.68054	-3.00129	5.02553	-3.98062	3.01893	-2.1304	-2.21039	4.65277	A5FJS1	OMP	+	BamA+aTC_BamA-aTC;BamA+aTC_BamF-aTC;BamA+aTC_BamG-aTC;BamA+aTC_BamG+aTC;BamA+aTC_BamGG-aTC;BamF+aTC_BamF-aTC;BamF+aTC_BamGG-aTC;BamGG+aTC_BamF-aTC;BamGG+aTC_BamGG-aTC;BamGsup_BamGG-aTC;WT_BamA-aTC;WT_BamF-aTC;WT_BamG-aTC;WT_BamG+aTC;WT_BamGG-aTC	7	7	26.1	37.851	0	57.962	27	0	5.60394	1.43062e-05	1	ANIGVHLIYDDDIK;AVYAPDPLDPTQQILIEEGQK;DVAISRPFAPAYIFLGAGAENSNK;LSLYTDYLNR;PFAPAYIFLGAGAENSNK;TFYFSPITLK;WFNELIMK	1	9	9	36	37.851	0	137.61	64
7.28971	-11.1045	7.04914	-9.90751	10.2658	-9.41559	9.07939	-7.88401	-9.92351	11.1045	A5FJU2	OMP	+	BamA+aTC_BamA-aTC;BamA+aTC_BamF-aTC;BamA+aTC_BamG-aTC;BamA+aTC_BamG+aTC;BamA+aTC_BamGG-aTC;BamA+aTC_BamGG+aTC;BamA+aTC_BamGsup;BamF+aTC_BamA-aTC;BamF+aTC_BamF-aTC;BamF+aTC_BamG-aTC;BamF+aTC_BamG+aTC;BamF+aTC_BamGG-aTC;BamG-aTC_BamGG-aTC;BamGG+aTC_BamA-aTC;BamGG+aTC_BamF-aTC;BamGG+aTC_BamG-aTC;BamGG+aTC_BamG+aTC;BamGG+aTC_BamGG-aTC;BamGsup_BamA-aTC;BamGsup_BamF-aTC;BamGsup_BamG-aTC;BamGsup_BamG+aT…	29	29	51.3	102.6	0	323.31	194	0	12.6705	2.85341e-11	1	ADYNMSVGQSELASGQAYYNAK;ASFWTNGIDSETK;ATVGFNNIGDVYPDR;DALTLFQQAFDLK;DGAAAQYGSDAIAGVINIVLK;DGAAAQYGSDAIAGVINIVLKK;GAGAQGFSGFQPSDAK;GAPQTSVTQILNYVAPSFTSNATSTADATDHVDPAQLR;GGSDGQTTQIDLNYGTSLGK;GLGPDQVLILVNGK;GSVGTDLNAIPSFAIER;GVDLVISQK;IPEANITISTDAYYTR;IYLEEAIPK;KLDVLSGLNVAFGGEFR;NANYISGGVQYGANLSSGSNNFK;NDFALSFNETK;NDFALSFNETKR;NNELSEVTIIGSR;NNPSTPAFTNTTPTLSPAPSTDLTNANQFAYSR;PGSYLNLTAVGVTR;SISTGFTFK;…	1	40	40	64.5	102.6	0	323.31	424
10.2679	-8.87955	12.1705	-10.6646	9.52225	-11.0372	8.31253	-12.1705	-7.72527	10.4554	A5FJZ8	OMP	+	BamA-aTC_BamG-aTC;BamA+aTC_BamA-aTC;BamA+aTC_BamF-aTC;BamA+aTC_BamG-aTC;BamA+aTC_BamG+aTC;BamA+aTC_BamGG-aTC;BamF-aTC_BamG-aTC;BamF+aTC_BamA-aTC;BamF+aTC_BamF-aTC;BamF+aTC_BamG-aTC;BamF+aTC_BamGG-aTC;BamG+aTC_BamA-aTC;BamG+aTC_BamF-aTC;BamG+aTC_BamG-aTC;BamGG-aTC_BamF-aTC;BamGG-aTC_BamG-aTC;BamGG+aTC_BamA-aTC;BamGG+aTC_BamA+aTC;BamGG+aTC_BamF-aTC;BamGG+aTC_BamF+aTC;BamGG+aTC_BamG-aTC;BamGG+aTC_Ba…	24	24	33.8	104.56	0	207.65	123	0	13.1485	1.32856e-11	1	ALESAVYLADSYK;AYGVELLLK;FNIDYDSNDVNSFDFGYK;FSGEGAIGPITSNLTLSMPIQK;FYFDPIWLK;GALIFTNSEYK;IDDILNSVLSK;ITITFKDETLENTIK;LDIGLNIEGNHK;LLFDLGLR;LSDSNVKPQTAQQVSLGLFK;LSSVFDIATK;NISTSSDPDGNYTLQLPR;NSQAGFYDGILK;NVPLILGER;PITYPIGTFQYGNSQYTLYSDR;PQTAQQVSLGLFK;SNQLDEVVIK;TDLNYIVLK;TLQDEEYEISLEGYYK;TSIFSIPVPSITYNFK;VGAQLLLNQNVETELLQGEGK;YFLAEDLSIK;YSLSTNFMYQTGR	1	39	39	51.9	104.56	0	239.81	263
4.9039	-5.19083	8.98391	-6.77059	-6.01344	-6.05511	-6.19209	-8.98391	-8.38893	-6.77697	A5FK31	OMP	+	BamA+aTC_BamG-aTC;BamF-aTC_BamG-aTC;BamF+aTC_BamG-aTC;BamGG-aTC_BamG-aTC;BamGG-aTC_BamG+aTC;BamGG+aTC_BamA-aTC;BamGG+aTC_BamA+aTC;BamGG+aTC_BamF-aTC;BamGG+aTC_BamF+aTC;BamGG+aTC_BamG-aTC;BamGG+aTC_BamG+aTC;BamGG+aTC_BamGG-aTC;BamGG+aTC_BamGsup;BamGG+aTC_WT;BamGsup_BamA-aTC;BamGsup_BamG-aTC;BamGsup_BamG+aTC;BamGsup_WT	32	32	48.2	109.17	0	323.31	302	0	8.50267	4.7996e-08	1	AGYGTTGQQDISPQYDYLR;ASLGNYIFDNVNSNMGYSDAALR;ASLGNYIFDNVNSNMGYSDAALRR;FHFFEDLR;FNGIDGNVYPR;FSAGVQNVFVLTK;GINVTPESLIGGR;GLEFSLQSDIIK;GLEFSLQSDIIKK;IDISGNLSFSK;IENLGQTVEGFQGYEVGDNIK;ITGTINYFDK;IVVSFIGYK;KPTADYTFGLFSTLNYK;LDATAGYNYQLFQK;LDNVTLGYTLDK;LKLDATAGYNYQLFQK;LSVGNVDNPGILR;NEDVITDPDINLQSFFGR;NQFQDEDAVIGSAISFDPTQSPYQAGSR;QSTESALGFQPTAFSSGTWVNLGNYDTYTDDLQNK;QTDLSNVSSDYLNTGFTFEDNGTQR;RVTLGTVNTQYV…	1	33	33	49.1	109.17	0	323.31	476
0	0	2.19393	0	0	0	-1.55199	0	0	-2.19393	A5FK32	SLP	+	BamGG+aTC_BamF+aTC;BamGG+aTC_WT	15	15	35.8	58.948	0	323.31	195	0	1.6035	0.0409841	1	AEVFAFVESELK;ASYHISLANEFLR;DDDEFLSETFFQDPASYK;DLMPIPAK;EFVALFPDATATGDK;EFVALFPDATATGDKR;FLLAQIYLNAK;GASTANIGTAVNYINQIR;GTFYTDGQALDITNVSTFTDGYAVTK;ISDAYLMYAEAAVR;NGAQNEVIFPIISDGNAIR;RGTFYTDGQALDITNVSTFTDGYAVTK;SRAEVFAFVESELK;TDIPDTDFPVFR;TRAEASTISAANLNLDFILAER	1	19	19	44	58.948	0	284.94	285
2.05816	-4.15114	5.01246	-3.60157	-4.33781	-2.15413	-5.01246	-2.57895	-3.3459	-4.56601	A5FK33	SLP	+	BamGG+aTC_BamA-aTC;BamGG+aTC_BamA+aTC;BamGG+aTC_BamF-aTC;BamGG+aTC_BamF+aTC;BamGG+aTC_BamG-aTC;BamGG+aTC_BamG+aTC;BamGG+aTC_BamGG-aTC;BamGG+aTC_WT;BamGsup_BamA+aTC;BamGsup_BamF+aTC;BamGsup_WT	11	11	53.6	39.21	0	203.79	94	0	5.02671	4.43712e-05	1	ATEGDQDPASFEIPADGYYTFVMDVQK;ELNQAAIDLGGKPEEAAQYDVK;FTWSAAEYSTNVAVK;GLITITVTPYTGK;GWDASTPMVK;LTYTLAPYAAGAGATVYNTIGIIGDATAK;NLGSWAPMYGGK;SAFNAHIWTLGVTSLNDGGMK;TLQTTTNSITEVSVLAR;VPYDFNDWYLVGDATVSGWDNNK;YTLLIDK	1	16	16	71.3	39.21	0	192.44	252
1.87985	0	1.82842	0	2.47944	-2.47944	0	0	0	1.77856	A5FKC0	OMP	+	BamA+aTC_BamF-aTC;BamGG+aTC_BamF-aTC;BamGsup_BamF-aTC;WT_BamF-aTC	2	2	9.4	27.097	0	53.102	19	1	2.35294	0.00924535	1	FSLGLSGGFLR;QYSVDLPIEFR	1	3	3	16.6	27.097	0	35.011	33
0	-1.68559	1.63724	0	1.68559	0	0	-1.66978	-1.62443	0	A5FKD0	OMP	+	BamA+aTC_BamG-aTC;BamA+aTC_BamG+aTC;BamA+aTC_BamGG-aTC;BamGG+aTC_BamG-aTC;BamGG+aTC_BamG+aTC;BamGG+aTC_BamGG-aTC	12	12	68.5	33.117	0	310.04	290	0	2.89396	0.00310143	1	DKPMDELSSYVGISGLGLTLGIK;ETTEFTVNGQDALATR;IGFELGVNYYTSNDK;IGFELGVNYYTSNDKK;LGGSYFNQTASTEFPTVGGHDAMDR;LTSHLSAFAELEYR;LTSHLSAFAELEYRNFTVHGK;MAQTTSDVPITPAGVYSFK;SVGQITAFDVAPAVVMFLGEHK;SVTGSFGQGFR;VGVLVPIHGDLEITSDAYAPIAFSPTGTPTAFGNVHSVDK;VKPNPTIGFTAALGTTYK	1	15	15	77.9	33.117	0	265.09	538
5.71483	3.45946	6.9666	-4.21553	3.91569	-5.08852	3.74149	-6.9666	-3.20515	5.43	A5FKG9	OMP	+	BamA+aTC_BamF-aTC;BamA+aTC_BamG-aTC;BamF+aTC_BamF-aTC;BamF+aTC_BamG-aTC;BamG+aTC_BamG-aTC;BamGG-aTC_BamG-aTC;BamGG+aTC_BamA-aTC;BamGG+aTC_BamA+aTC;BamGG+aTC_BamF-aTC;BamGG+aTC_BamF+aTC;BamGG+aTC_BamG-aTC;BamGG+aTC_BamG+aTC;BamGG+aTC_BamGG-aTC;BamGsup_BamA-aTC;BamGsup_BamF-aTC;BamGsup_BamG-aTC;BamGsup_BamG+aTC;WT_BamA-aTC;WT_BamF-aTC;WT_BamG-aTC;WT_BamG+aTC	30	30	49.8	96.162	0	323.31	566	0	7.08861	7.32522e-07	1	ATDNLTFNAGLR;EVGAGLNYTYNNLR;FADVNNIGLEVETNAR;FAVDASNLFNEIGLTEGDPR;FDDNDYLR;FFAENLGILDNNTADDAVTTVK;FFCNLRPEVDITK;FNDNMASYVR;FTTSDYGMFR;GGSASIFANNAPGGIINFISK;GLLNDIYADAEIK;GNITYKFDDNDYLR;GNPYTYWR;HLDDRNTFYLPIPLK;LENTEVNQFELGYK;LESSVAITTMGAK;LFFNVGGFYR;LNFTFTVQKPEYDNFTGTNADGSTFDFNGNTAR;LTAGYYYSNWK;NTFYLPIPLK;NVAFTDILSDGSSENK;QTTSAASDVFMAR;QTTSAASDVFMARPILGR;SNQYWNWNSYLVSVSDNPR;SPIEESFYDNAANLSK;STVTD…	1	39	39	68.1	96.162	0	323.31	418
0	0	1.93919	0	0	0	0	0	-1.93919	0	A5FKM1	SLP	+	BamGG+aTC_BamG+aTC	4	4	12.2	51.7	0	99.578	26	0	1.87073	0.0244835	1	AVNPDFGTLQDLQALVEEAHK;AVNPDFGTLQDLQALVEEAHKK;VFVLSNLTSSAVK;YTSNHDVNLSDGTPLELFGGR	1	10	10	27.4	51.7	0	70.681	65
0	-1.97214	2.16631	-2.20985	2.68845	-2.84542	2.17629	-2.40767	-2.6048	2.84542	A5FL07	OMP	+	BamA+aTC_BamA-aTC;BamA+aTC_BamF-aTC;BamA+aTC_BamG-aTC;BamA+aTC_BamG+aTC;BamA+aTC_BamGG-aTC;BamF+aTC_BamA-aTC;BamF+aTC_BamF-aTC;BamF+aTC_BamG-aTC;BamF+aTC_BamG+aTC;BamF+aTC_BamGG-aTC;BamGG+aTC_BamA-aTC;BamGG+aTC_BamF-aTC;BamGG+aTC_BamG-aTC;BamGG+aTC_BamG+aTC;BamGG+aTC_BamGG-aTC;WT_BamA-aTC;WT_BamF-aTC;WT_BamG-aTC;WT_BamG+aTC;WT_BamGG-aTC	4	4	26	22.436	0	97.113	17	1	4.7815	7.24584e-05	1	GFHILGGPSLDFK;GGLNVSTLTNIDDNR;TDFYIGGLVNIK;YFSLQPELTYSR	1	5	5	33	22.436	0	42.097	37
9.82578	5.46551	9.66399	-6.53462	10.1063	-6.33089	9.57395	-10.3954	-8.16045	10.3954	A5FLA7	OMP	+	BamA-aTC_BamG-aTC;BamA+aTC_BamA-aTC;BamA+aTC_BamF-aTC;BamA+aTC_BamG-aTC;BamA+aTC_BamG+aTC;BamA+aTC_BamGG-aTC;BamF-aTC_BamG-aTC;BamF+aTC_BamA-aTC;BamF+aTC_BamF-aTC;BamF+aTC_BamG-aTC;BamF+aTC_BamG+aTC;BamF+aTC_BamGG-aTC;BamG+aTC_BamG-aTC;BamGG-aTC_BamG-aTC;BamGG-aTC_BamG+aTC;BamGG+aTC_BamA-aTC;BamGG+aTC_BamF-aTC;BamGG+aTC_BamG-aTC;BamGG+aTC_BamG+aTC;BamGG+aTC_BamGG-aTC;BamGsup_BamA-aTC;BamGsup_BamF…	11	11	33.3	38.71	0	229.79	65	1	11.9974	7.16974e-11	1	ANGLTQWVGIK;DAPQNQSLYADFR;FLNDQFPK;IDIDEFNNTIEHPILDPSVTDNR;IEYEPSIYYQYFASDK;IEYEPSIYYQYFASDKR;PLSVGPMAGFMK;RIEYEPSIYYQYFASDK;RIEYEPSIYYQYFASDKR;YEDYYWIGVSYR;YTTNNNFDISALYR	1	13	13	45.3	38.71	0	118.16	108
2.50772	1.31778	4.43355	2.66283	2.49322	4.14737	-1.47346	2.67469	-4.43355	3.06239	A5FLE9	OMP	+	BamA-aTC_BamG+aTC;BamA+aTC_BamG+aTC;BamF-aTC_BamG+aTC;BamG-aTC_BamG+aTC;BamGG-aTC_BamG+aTC;BamGG+aTC_BamF+aTC;BamGG+aTC_BamG+aTC;BamGsup_BamG+aTC;WT_BamG+aTC	13	13	25.1	84.701	0	144.06	70	0	4.10762	0.000279054	1	AVSLIGINYFNYDQVIDK;FIVGATVLDNK;GPASSLYGSEAVGGLINIITK;IGFVQLTWDK;IITNSPVVQGINISLLNTNFK;LESAVPVEVYSPVFFK;LPLLSETDPR;QNNPFLISR;RAELIGSYQLPFEEK;RLESAVPVEVYSPVFFK;VLVTPDNPYGLTFDTTYVYGQNQTIR;VVNLFTEDHAALTGSR;YDYNSIHGSIFTPR	1	19	19	33.2	84.701	0	123.68	101
8.48211	-7.77581	9.94252	-6.55079	10.2795	-5.94262	9.62156	-10.4876	-7.49584	10.4876	A5FLZ8	OMP	+	BamA-aTC_BamG-aTC;BamA+aTC_BamA-aTC;BamA+aTC_BamF-aTC;BamA+aTC_BamG-aTC;BamA+aTC_BamG+aTC;BamA+aTC_BamGG-aTC;BamF-aTC_BamG-aTC;BamF+aTC_BamA-aTC;BamF+aTC_BamF-aTC;BamF+aTC_BamG-aTC;BamF+aTC_BamG+aTC;BamF+aTC_BamGG-aTC;BamG+aTC_BamG-aTC;BamGG-aTC_BamG-aTC;BamGG+aTC_BamA-aTC;BamGG+aTC_BamF-aTC;BamGG+aTC_BamG-aTC;BamGG+aTC_BamG+aTC;BamGG+aTC_BamGG-aTC;BamGsup_BamA-aTC;BamGsup_BamF-aTC;BamGsup_BamG-a…	37	37	59.3	102.52	0	323.31	994	0	11.9982	7.16974e-11	1	DNLTAFVQGAISQQGFK;DNLTAFVQGAISQQGFKR;EDDFVYLPTDPLASTSYENILGGNAK;FFNATVNLYNTTWNDR;FTLNSTTSTGEIVISYLGYENK;FTVNGGTANVGTIALTSNSNELSEIVVK;GAGASATGGIGGNVYNSSVFLLPNGMVDYDK;GALQLPSYGLFDAGFSYK;GNASVNAYYQADNTPVAGYTAATVYMDK;GVADANQVFFGFGR;HLTSTYATNVQWNVFDK;HLTSTYATNVQWNVFDKR;HNFQLTVTGAPQWHNQR;HNVYVNAGFYSR;IQAWNNGTGSVFFNGANR;ITGFEAGYGFR;KLSSTLTLDFGIDAR;LATPSVGGTINIVTK;LGTQEFPEILR;LNVNNLFDK;LSSVLYASMGR;LYAGLS…	1	45	45	76.5	102.52	0	323.31	585
-2.99145	-5.76115	3.55838	-2.70104	5.4727	-4.10615	4.82682	-4.80073	-3.16216	5.76115	A5FM17	OMP	+	BamA+aTC_BamA-aTC;BamA+aTC_BamF-aTC;BamA+aTC_BamG-aTC;BamA+aTC_BamG+aTC;BamA+aTC_BamGG-aTC;BamA+aTC_BamGsup;BamF+aTC_BamA-aTC;BamF+aTC_BamF-aTC;BamF+aTC_BamG-aTC;BamF+aTC_BamG+aTC;BamF+aTC_BamGG-aTC;BamF+aTC_BamGsup;BamGG+aTC_BamF-aTC;BamGG+aTC_BamG-aTC;BamGG+aTC_BamGG-aTC;WT_BamA-aTC;WT_BamF-aTC;WT_BamG-aTC;WT_BamG+aTC;WT_BamGG-aTC;WT_BamGsup	6	6	41.7	29.731	0	108.69	39	1	7.0666	7.51651e-07	1	AHGFSSENGITVAATAGIGVHYK;FQMYSSDWIDGLNPNK;GTSTVIGLGSQLEFSPFR;HNVDTNVGNAGFGFGVAHWLNFSAANNR;LGDMSLPSVTPGK;LTTMSDLMFETK	1	8	8	34.8	29.731	0	63.328	73
3.45413	1.44305	3.33536	-2.21314	-1.82445	-1.66227	-2.02069	-3.45413	-1.38868	1.32538	A5FM39	OMP	+	BamGG-aTC_BamG-aTC;BamGG+aTC_BamA-aTC;BamGG+aTC_BamA+aTC;BamGG+aTC_BamF-aTC;BamGG+aTC_BamF+aTC;BamGG+aTC_BamG-aTC;BamGsup_BamA-aTC;BamGsup_BamA+aTC;BamGsup_BamF-aTC;BamGsup_BamF+aTC;BamGsup_BamG-aTC;BamGsup_BamG+aTC;WT_BamG-aTC	28	28	65.1	51.284	0	323.31	710	0	3.96967	0.000372185	1	ANAVLNALVER;DDACPDVAGLAALK;DGDGVADKDDACPDVAGLAALK;DGVLDKDDDCPTVPGPASNR;DNWNILPSLSYIGVSR;DTDGDGIYDKDDACPDVAGLK;EDAAGVPDAPSHFQHTAGLVFK;ENGGCPFLDADK;ENGGCPFLDADKDGVLDK;ENGGCPFLDADKDGVLDKDDDCPTVPGPASNR;FGGKDTDGDGIYDKDDACPDVAGLK;FSIEGHTDNTGSAK;GCPEVSSQALEDLK;GCPEVSSQALEDLKVQAR;GFGSSQPVASNK;GNVVTNPGDLMYYGIDATIK;GVNPENLEAK;INDKLSQDRANAVLNALVER;QFNGCPDTDGDGIVDASDACPNEFGLAALNGCPDR;TSSGSGSGFFDQHFSQPFSVK;WS…	1	30	30	70.4	51.284	0	323.31	1108
12.2357	9.98998	12.2636	11.6698	12.2865	11.7037	12.2863	-12.288	-9.41209	12.288	A5FMX2	SLP	+	BamA-aTC_BamG-aTC;BamA-aTC_BamG+aTC;BamA-aTC_BamGG-aTC;BamA+aTC_BamA-aTC;BamA+aTC_BamF-aTC;BamA+aTC_BamG-aTC;BamA+aTC_BamG+aTC;BamA+aTC_BamGG-aTC;BamF-aTC_BamG-aTC;BamF-aTC_BamG+aTC;BamF-aTC_BamGG-aTC;BamF+aTC_BamA-aTC;BamF+aTC_BamF-aTC;BamF+aTC_BamG-aTC;BamF+aTC_BamG+aTC;BamF+aTC_BamGG-aTC;BamG+aTC_BamG-aTC;BamGG-aTC_BamG-aTC;BamGG+aTC_BamA-aTC;BamGG+aTC_BamF-aTC;BamGG+aTC_BamG-aTC;BamGG+aTC_Bam…	20	20	49.2	54.326	0	323.31	666	0	14.9908	5.4599e-13	1	ANFTGTPDGLIVIENK;DDFLPANTFVNK;DLLSVLTAASHK;DLLSVLTAASHKLDHSEGSFDSADLIYGGDTQK;FMVDQVTSTSVNFNVFR;GFEAWTSYR;GGVYGTVNVYGDFSHLTPTIK;HWATYYR;IGEQAWIAYYNR;LDFPVLAAPAVTFGDITEVPK;LDHSEGSFDSADLIYGGDTQK;LYAQQWTEVQYPQETQYDLTGR;NPTVTTPEFLFTNAEK;PDVAYATATGTWK;RLDFPVLAAPAVTFGDITEVPK;RLDFPVLAAPAVTFGDITEVPKR;RYSYPGIEQTLNAANLEAAVAK;TIPDRHWATYYR;YFTEYPAGSGQYK;YSYPGIEQTLNAANLEAAVAK	1	24	24	65.4	54.326	0	323.31	909
3.28484	2.2412	3.72127	-1.69999	1.93624	0	0	-3.72127	-2.30461	0	A5FMX3	SLP	+	BamA+aTC_BamG-aTC;BamGG-aTC_BamG-aTC;BamGG+aTC_BamA-aTC;BamGG+aTC_BamG-aTC;BamGG+aTC_BamG+aTC;BamGsup_BamG-aTC;BamGsup_BamG+aTC	14	14	86	28.408	0	242.98	434	0	3.81483	0.000506927	1	APWTLTVGK;GISWQGFNDEGK;GTFNTSVLGSFDVFPVTSGGVTTLTGK;KSTTTITSIVGYWSK;LANTTSSGISTITYGDTTPALVYIAPVK;LANTTSSGISTITYGDTTPALVYIAPVKK;LDNNYVLPFNTFTQEGVTVSK;LDNNYVLPFNTFTQEGVTVSKVELFK;NDSGTFAALPLTLTNGAQPVNLAAIPYTTYGGLVAGDK;QIAAFALIAVLASCDSADDNVNLTSVGGNAVPTTSSISR;STTTITSIVGYWSK;TGSYSLAILATYSDGSTTR;TTSDPIIFGDK;TTSDPIIFGDKVTDLTLSEGK	1	13	13	80.5	28.408	0	175.74	317
6.00205	2.59527	6.51628	-2.73419	6.39992	2.63782	5.6799	-6.51628	-3.45915	5.93963	A5FMY7	OMP	+	BamA-aTC_BamG-aTC;BamA+aTC_BamA-aTC;BamA+aTC_BamF-aTC;BamA+aTC_BamG-aTC;BamA+aTC_BamG+aTC;BamA+aTC_BamGG-aTC;BamF-aTC_BamG-aTC;BamF+aTC_BamA-aTC;BamF+aTC_BamG-aTC;BamF+aTC_BamG+aTC;BamG+aTC_BamG-aTC;BamGG-aTC_BamG-aTC;BamGG+aTC_BamA-aTC;BamGG+aTC_BamF-aTC;BamGG+aTC_BamG-aTC;BamGG+aTC_BamG+aTC;BamGG+aTC_BamGG-aTC;BamGsup_BamA-aTC;BamGsup_BamF-aTC;BamGsup_BamG-aTC;BamGsup_BamG+aTC;BamGsup_BamGG-aTC…	59	59	71.6	117.19	0	323.31	1321	0	7.39024	4.18506e-07	1	AIGQSNEMLIVIDGMPINNGNNTNDGTTAQSSGGR;ASSSQVLVFSYIGMK;AVSGTVSDNAGMPLPGVSVLVK;AYNNSGGENITWNR;DAFSNLPADDNSLISSSVSGSWVFSK;EVNITYSLPSSLVQK;FIGYANFTYK;GATASALYGYLAGNGVLMITTK;GATASALYGYLAGNGVLMITTKK;GFDYGNNAMDINPEDIESVNVLK;GGYSESPLGTPALALVDTYTK;GIEVQFNVTPVK;GLGITVSSEVVTGSPDK;GLGITVSSEVVTGSPDKSTFVK;HGGDIFSTDQWYGVGTGLTNETAGNNDLGIPK;HGGDIFSTDQWYGVGTGLTNETAGNNDLGIPKR;HNFGENVSLTGVAGGTIR;IADWLSATAK;IENKGIEVQFN…	1	67	67	81.1	117.19	0	323.31	1344
4.81922	-5.46171	4.38522	-6.33417	3.15775	-6.58154	-2.73036	6.58154	-4.32988	4.01688	A5FND7	OMP	+	BamA+aTC_BamA-aTC;BamA+aTC_BamF-aTC;BamA+aTC_BamGG-aTC;BamF+aTC_BamA-aTC;BamF+aTC_BamF-aTC;BamG-aTC_BamA-aTC;BamG-aTC_BamA+aTC;BamG-aTC_BamF-aTC;BamG-aTC_BamF+aTC;BamG-aTC_BamG+aTC;BamG-aTC_BamGG-aTC;BamGG+aTC_BamA-aTC;BamGG+aTC_BamF-aTC;BamGG+aTC_BamG+aTC;BamGG+aTC_BamGG-aTC;BamGsup_BamA-aTC;BamGsup_BamF-aTC;BamGsup_BamG+aTC;BamGsup_BamGG-aTC;WT_BamA-aTC;WT_BamF-aTC;WT_BamG+aTC;WT_BamGG-aTC	13	13	28.2	90.324	0	131.54	66	0	7.58095	2.89237e-07	1	DLTTAGASASDIMNNIPSVNVDQDGK;EFSTPLVTSYGNPELRPQFTNSVEVNYTK;FDDDYITLYPSAYLTYNLNEK;GSITAGVFVR;LGTFNVDYVNPLNDK;SNNAPISYATVSLK;SYTIEIQYIGFR;TATVNVSLEEEATQLK;VGMDYLINDHNTLSFYTNQNK;VLIDGRPSNIDPAQLLK;VVTGVNTDDNGDFTFK;WWDIQPAIDFSSIK;YNPEGMSGIINIILHK	1	28	28	53	90.324	0	284.6	179
-5.51341	-4.39011	9.29163	-9.29163	-6.84752	-8.82826	-7.0754	7.52623	8.61455	-7.82936	A5FNN2	OMP	+	BamA+aTC_BamA-aTC;BamG-aTC_BamA-aTC;BamG-aTC_BamA+aTC;BamG-aTC_BamF-aTC;BamG-aTC_BamF+aTC;BamG-aTC_BamGG-aTC;BamG-aTC_BamGsup;BamG-aTC_WT;BamG+aTC_BamA-aTC;BamG+aTC_BamA+aTC;BamG+aTC_BamF-aTC;BamG+aTC_BamF+aTC;BamG+aTC_BamGG-aTC;BamG+aTC_BamGsup;BamG+aTC_WT;BamGG-aTC_BamA-aTC;BamGG-aTC_BamF-aTC;BamGG-aTC_WT;BamGG+aTC_BamA-aTC;BamGG+aTC_BamA+aTC;BamGG+aTC_BamF-aTC;BamGG+aTC_BamF+aTC;BamGG+aTC_BamG…	27	27	41.9	98.843	0	323.31	184	0	10.8312	5.83974e-10	1	AALSYAFNDNTSVK;DNDYSFEGELFYK;FAFTDQIDTNQK;IDYIDGADILANNNIEQVILNGK;INFNIDSDSQELEQVIVTGNK;INYGIDGLYYNFNPGTVQPTSIDSQFNYK;ISSFDNFEPR;LGSEAISTYENGQSVVYNPLYK;LLVQGPLQK;LNHNLSVFYSDYK;LPLFHHLDVAATYTPRPDK;LPLFHHLDVAATYTPRPDKK;LSIFGIVPGVSYNFK;LTGQIFDDTK;LTGQIFDDTKQPVIGANVYIK;MHNLSVVGSYEFSPK;NSAMFYDFNAK;PQLLDQYAVGYFK;QPVIGANVYIK;RLSIFGIVPGVSYNFK;SILTLPGVTNAGEASSGFNVR;SYGMELLFR;TAEEPGIANGDWYLSGYDK;TASVQFSIVG…	1	36	36	58.1	98.843	0	323.31	185
-2.74452	-4.79344	-4.31936	1.75552	1.42108	2.61769	-2.39974	3.79522	4.79344	-3.03687	A5FNP6	OMP	+	BamA-aTC_BamGG-aTC;BamA+aTC_BamGG-aTC;BamF-aTC_BamGG-aTC;BamF-aTC_BamGG+aTC;BamG-aTC_BamF+aTC;BamG-aTC_BamGG-aTC;BamG-aTC_BamGG+aTC;BamG-aTC_BamGsup;BamG-aTC_WT;BamG+aTC_BamA+aTC;BamG+aTC_BamF+aTC;BamG+aTC_BamGG-aTC;BamG+aTC_BamGG+aTC;BamG+aTC_BamGsup;BamG+aTC_WT	5	5	7.2	94.677	0	24.593	11	1	5.29799	2.65149e-05	1	ATMNLGFHSLAIPDR;IPLLNLLK;IVFQYLGFK;KPYTEFTVGLDNLGFGK;VLNILGAYDYK	1	11	11	17.1	94.677	0	42.729	54
-2.86777	-3.27226	4.37871	-2.94191	5.76687	-3.70911	4.66899	-5.76687	-4.04609	4.4814	A5FNR0	OMP	+	BamA+aTC_BamA-aTC;BamA+aTC_BamF-aTC;BamA+aTC_BamG-aTC;BamA+aTC_BamG+aTC;BamA+aTC_BamGG-aTC;BamA+aTC_BamGsup;BamF+aTC_BamA-aTC;BamF+aTC_BamF-aTC;BamF+aTC_BamG-aTC;BamF+aTC_BamG+aTC;BamF+aTC_BamGG-aTC;BamF+aTC_BamGsup;BamGG+aTC_BamA-aTC;BamGG+aTC_BamF-aTC;BamGG+aTC_BamG-aTC;BamGG+aTC_BamG+aTC;BamGG+aTC_BamGG-aTC;BamGG+aTC_BamGsup;WT_BamA-aTC;WT_BamF-aTC;WT_BamG-aTC;WT_BamG+aTC;WT_BamGG-aTC;WT_BamGs…	7	7	55.7	20.963	0	60.8	43	1	6.54466	2.07492e-06	1	FDGGAFLGDFDVK;FSVEAGPQLGILLSAK;GGLNLSNWAGGDVSDTK;LAIQPELLFSTQGTK;NSVLALSFAYK;TNYLNIPVLAK;YTIGLSPLADNADIENEGDYYDSAK	1	7	7	55.7	20.963	0	54.246	50
4.83903	-3.17576	5.38034	-7.13662	6.70035	-7.40531	4.62835	-4.90908	4.69473	7.40531	Q5I6C7	OMP	+	BamA+aTC_BamA-aTC;BamA+aTC_BamF-aTC;BamA+aTC_BamG-aTC;BamA+aTC_BamGG-aTC;BamF+aTC_BamA-aTC;BamF+aTC_BamF-aTC;BamF+aTC_BamG-aTC;BamG+aTC_BamA-aTC;BamG+aTC_BamF-aTC;BamG+aTC_BamG-aTC;BamGG-aTC_BamA-aTC;BamGG-aTC_BamF-aTC;BamGG+aTC_BamA-aTC;BamGG+aTC_BamF-aTC;BamGG+aTC_BamG-aTC;BamGsup_BamA-aTC;BamGsup_BamF-aTC;BamGsup_BamG-aTC;WT_BamA-aTC;WT_BamF-aTC;WT_BamF+aTC;WT_BamG-aTC;WT_BamGG-aTC	7	7	5.1	269.97	0	56.933	10	1	8.52318	4.7129e-08	1	IPIFGFVK;IYFNLGEISEDVLK;LPNIDTDVPSNLSIR;MFLHAESLPNQPTLEDDEMVGFIR;STIGFGSLEQGANERDREDVQQYNIVTNLNLGK;VEVGNVSMPLNSTLIR;VTANIDLLPDLK	1	15	15	8.1	269.97	0	71.605	46

## Sheet: ED Fig8bPost hoc test BamHsup
BamHsup	BamH-aTC	BamH+aTC	C: Entry	C: Final annot	C: ANOVA Significant	N: Peptides	N: Unique peptides	N: Sequence coverage [%]	N: Mol. weight [kDa]	N: Q-value	N: Score	N: MS/MS count	N: #Imputations	N: -Log ANOVA p value	N: ANOVA q-value	T: Number of proteins	T: Peptide sequences	T: Significant pairs
-2.78248	-3.39887	3.39887	A5FA21	SLP	+	5	5	17.5	58.703	0	29.918	15	1	3.40849	0.00684871	1	AGLTDLTSVTFDDIFLER;AMAETVISSGEFK;LLQAPVPYTFK;VGPAVSQDVLNNTIGEAYFMR;YAAQHYTPVYSEDHATNDFYMDYPDNEVAK	BamG+aTC_BamG-aTC;BamG+aTC_BamGsup
1.34231	-2.34998	2.34998	A5FA29	OMP	+	6	6	16.6	55.024	0	44.959	23	1	2.27008	0.028876	1	FTFSGAYVFGK;LDLAYSYLER;LSFNIASSYK;SGLISLDYSIK;SNQGFFTTGLTDGANITSK;SSSFYEDNSNPLQPTATISNLR	BamGsup_BamG-aTC;BamG+aTC_BamG-aTC
2.49609	-3.03288	3.03288	A5FA43	OMP	+	17	17	20.6	142.2	0	285.49	77	0	3.05858	0.0102196	1	EAFFEELENILNK;ENIQQIISGAGSK;EPYPMDLAFLR;EVQDETVAEIIR;FIDTPNIVNPDVFSSQNYGSLK;FIQENLSDSDIENAFK;IAHTFYLVGDAGNADEEQAQQTLELLHER;IGVLHTNPILYYVPK;LFDILIGDWDR;LVLATYLK;NFPTLESVLGFTHR;NLWIYGLDDNDVFEVK;SATVFLQSVAFK;TIAPFTYGILGGFDYGR;TIFIPGNHDWYSGIK;YGSEFSIQPIFQR;YNVISGLPNIGFNPDDGVK	BamGsup_BamG-aTC;BamG+aTC_BamG-aTC
-4.33879	-5.54511	5.54511	A5FAF5	OMP	+	37	37	46.9	120.26	0	323.31	549	0	5.42659	0.000701211	1	AAFGVVLITTK;ALQGTTPGVNVSFNSGNMNR;DFNVIAEVK;DVGIDIK;DYWAASDAVLPFFR;ELYASNALQTTHNLSAQGNLGEK;FLAWDSWSAMPYDATTIQTATPATLEAGNDYVAQSK;FLDPTEEIPGLIAAGTR;FPTNEQWGFFPSASVGYK;FSYSANTAFTNPISTLK;GFDVSGFFQGVGK;GMLAPGITLPGSFGQSAAQTNSGNMR;GWELSLNFNK;IFDMLGASFDWYQR;INVALSESTSKLDEVVVMGFASQK;IYASGENLVTWADK;IYASGENLVTWADKR;LADWLTGDFK;LDEVVVMGFASQK;LLQADDVITNNGK;LNYDYNGIYLLELNAR;LPVDPEIDETEVFWGR;NVTLGYSLPK;RLPVDPEIDE…	BamGsup_BamG-aTC;BamG+aTC_BamG-aTC;BamG+aTC_BamGsup
-4.66186	-5.44905	5.44905	A5FAF6	SLP	+	19	19	47.5	64.647	0	323.31	339	0	5.39825	0.000701211	1	AGIAPLTTDGVNASAGGVQINDPR;AGIAPLTTDGVNASAGGVQINDPRR;FLAQADAEVYAPAK;FLAQADAEVYAPAKPR;FTNDNFWQSEDNVK;GKPFGTTALVSMSGYVFELYNNPATTGPDVTTGGR;GLYNSVELLGNTEVILAK;HYLMNIPTNDIDLYK;IGTPVGSQTVVDANGYVK;QIEFMSWTTLR;RTSSLEQLTGVVNPLIWEVR;RYLTNVLMHSLQNYTNTSTIQYGLTK;TASLAIMNNPSYK;TSSLEQLTGVVNPLIWEVR;TSSLEQLTGVVNPLIWEVRR;VDDNLSAFTFYQMPVTAATTNVYSWNK;VIAELQEAADLMLAADDK;YLTNVLMHSLQNYTNTSTIQYGLTK;YTAYAALSNACLYEGTYR	BamGsup_BamG-aTC;BamG+aTC_BamG-aTC;BamG+aTC_BamGsup
3.64808	-3.64808	2.35067	A5FAJ0	OMP	+	20	20	35.2	92.385	0	214.81	103	0	3.55344	0.00581972	1	DVFSFVR;ENINALYAQYGLK;FSYLFGLR;GEFEVAVAPGTYDIK;GSFGDLNNEYYVTDENYVK;ILIDGRPSQAINVAEALR;LNNTDTGSENVEFTSNLIK;LNSNFNLYNVK;LNYFTTAGYNYR;NLDQFSMNTALSK;QPLEYATISIMAPNDTK;QVLLQADYVLPLGK;SIQDDTNLGVVNLSEDAAQLNEVVVR;SYTYLQNDTTLESQK;TPNGDNVDGIPVILSR;TPNGDNVDGIPVILSRPINLGR;TTGENTYTDTQNNLVVQNLDNQANTWFAR;VEFISFK;VTFSTSAYFENTK;VYNVGQDMMVK	BamG+aTC_BamG-aTC;BamGsup_BamG-aTC;BamGsup_BamG+aTC
2.3231	-2.3231	2.06899	A5FAV5	SLP	+	4	4	13.4	49.652	0	53.796	19	1	2.42802	0.0245494	1	ALAINNALVDLK;AMAYFDLINLFSK;LLSYASDDLLAAYNR;QIVHTFLGQTYTLTQNDPR	BamG+aTC_BamG-aTC;BamGsup_BamG-aTC
3.24887	-3.4716	3.4716	A5FB33	OMP	+	10	10	17.4	104.27	0	175.29	61	0	3.61637	0.00541516	1	DAQIGMQHSIPISTNFK;ETLAWQPIIVSGGTQFFENK;HVMRPSITYSYTPSFER;ISLSATHQQNTQTEEILMTLPNFQGSIDR;ITTAQDIDNPEYYFQTSR;NINLQYNVTGK;NSQFANDPDREEDVITEFFSSK;PSITYSYTPSFER;SGIIILNLEK;SVSGIIIPSYNDSNTR	BamGsup_BamG-aTC;BamG+aTC_BamG-aTC
-3.09959	-4.55161	4.55161	A5FB67	OMP	+	35	34	56.5	109.34	0	323.31	357	0	4.4472	0.00190666	1	AGITGEYIYDATNVSLR;ALPFIQTASISFIAR;ANINLSSVTTFETAAYLPK;ATNWLSIASR;DANVINTIAGK;DAPFDPNIALSTGQGLQGVDIYGLPSTR;DGGDVISLVNPDDYEGMTVLK;DIMQNPYWAINR;DMLFLDLTGR;DNYEEFDPSR;EISIGYNFNPK;EVQSVFAATTFGYK;FGGEVMSLTQAQNDAFGVSK;FGSFFANILIDGR;FQTDYLAAAGADESWGAK;FTWDSTINFSQNK;GAAASVLYGSQGANGVILLSSK;GATTDFDGLYSIEVQK;GFEVVLNAGIIR;GNSSVSNSQPLYVIDGIPMLNSGSGQPNDTFGSLAGGNR;GVITDSDGMPLPGASVAVQGGQK;INAVMPDGTAVTTMDAQSYYTTVG…	BamGsup_BamG-aTC;BamG+aTC_BamG-aTC;BamG+aTC_BamGsup
2.16462	-2.21633	2.21633	A5FBC3	OMP	+	4	3	6	115.42	0	14.04	11	1	2.40857	0.0249646	1	DAPNIDPETAFNTGNAQGLESLALPTTR;LVGTVVDAVTK;NAIADLNPNDIETLTVLK;NLFFIYK	BamGsup_BamG-aTC;BamG+aTC_BamG-aTC
5.12485	-5.56659	5.56659	A5FBI3	SLP	+	5	5	14.8	53.627	0	123.24	38	0	5.60928	0.000701211	1	AFALTAQTANPVVFVYSGQLSK;ENNFVNAVEYDFGK;ITLDISTNVIK;ITVNLLK;LTLSSTDMVLDQSMFQQK	BamGsup_BamG-aTC;BamG+aTC_BamG-aTC
3.1455	-4.27292	4.27292	A5FBI4	SLP	+	11	11	29.8	55.139	0	106.52	64	0	4.19512	0.00240118	1	AEALNELGNTSQAEAPLNLVR;AGLANITTGLGK;AQYYFILVR;DEVYALILSDLEK;FLVPLSISPSYDNSPLNFPVLR;GPWPGILR;SNADQHHLLLPIPQIER;SNIVLAVGPGLNIDQAVK;TSKDEVYALILSDLEK;VDNGQYALSFFHSIGK;YADILLMK	BamGsup_BamG-aTC;BamG+aTC_BamG-aTC;BamG+aTC_BamGsup
4.48085	-4.48085	3.97368	A5FC34	OMP	+	18	18	33.1	87.716	0	323.31	169	0	4.53128	0.00172066	1	AGDGGSWYSLR;ASGLQTWFYLYPNEEISR;DLNMNFK;FGVVYQVIK;FLIGGDLFHSTNR;GMISLSTNEAADNVSVTLK;GPSATLFGNVLSSYGGLINR;IGYTGTTAAYNNFNPTTVNAELVNGFDYK;ISDEWTSQSVFSSTSNR;KPYETFGGEIAYQAGSYGFNR;LNTSYNNTNTFQDYGSSR;NLENSQVYNVVTK;NVPGLYQLWGATNR;SFFVAPSFSYK;SFWGDEFITNTK;TFMGSVTYK;TFNVFAQANYK;VSATLSYYDIK	BamG+aTC_BamG-aTC;BamGsup_BamG-aTC
-2.79054	-2.91593	2.91593	A5FCG9	SLP	+	7	7	18.2	74.051	0	78.217	28	0	3.09329	0.00993135	1	AGLEAETQLIAAGHNLYGASASDWAK;AIQYFDLMR;MFYISDNSFNPEAITVR;RPTAANLYDPFLFFK;TYGGVPIVTTVENATNNNPATQLPR;VGIPAANNYGIGTLGNK;VLLTYASPLFNK	BamG+aTC_BamG-aTC;BamG+aTC_BamGsup
-3.11322	-4.69825	4.69825	A5FCH0	OMP	+	10	10	14	124.2	0	107.13	36	0	4.58644	0.00159122	1	FNYYSQSAFNDAVSHSK;GLTPGLNVSGGSGRPGVGADVSIR;ITGTVTDNSGFLLPGVNVTEK;LDPSEIESITVLK;LQLTTDFYYDK;LTGAIATIKPDEIQDLPVSNLGESLR;NLTVGFELPQEPLK;VIQANFFANYAR;WLVLYDVIADK;YLLQLLFR	BamGsup_BamG-aTC;BamG+aTC_BamG-aTC;BamG+aTC_BamGsup
3.62784	-3.62784	2.70445	A5FCM0	OMP	+	16	16	33.9	90.89	0	323.31	83	0	3.5746	0.00563861	1	ALADFTGPLTEDK;DFGVAFGSNFVTTR;FGAFQALIGVR;GNPVPNVAHFDLTNPMASQQLK;GPSSALFGNASPGGVLNR;ISNSLNSTNDYLNEETYIVTTSLNHQFTDR;KPLDQAANSVSFSTGSFNTLR;LFVTVALFK;LNLGYENANSFR;LSFSASYIR;NIVIAPSLSFLPNDK;NTLYPANDPTNPDLMR;PFDPTYYSLYGVYLQDHIK;TGALDHNLIAGYDYAQEQVPSGGSQLQATGYR;YASAGDGSTIPTAIEMQVFQR;YIDNLSAFFNYQAK	BamG+aTC_BamG-aTC;BamGsup_BamG-aTC
0	-2.16452	2.16452	A5FD24	SLP	+	6	6	18.9	70.925	0	47.214	23	0	2.0747	0.038153	1	IADNSAAMTTATPAIIDINYILAER;IVYPGFWK;MAPPIEVFTK;PGDAVLTFLNDEPLTPITYPSGQGDSGVGAGILPGR;TEQGVIQGLTSHYAHLR;TIDAHHYLRPIPQGQLDGMEMSADEK	BamG+aTC_BamG-aTC
-2.63864	-4.27486	4.27486	A5FD25	OMP	+	12	12	18.9	112.53	0	173.64	51	1	4.16882	0.00240118	1	ALTLGYTLDQDFIK;ELNEVPAANITQALQGR;EVVVIGYGTQMK;FLVIGTNTPSTR;GFDFSAVGAFK;HTVNFVGLYSNEQYTGNSSQISR;LPGVELTQTSSK;NLGESYINLTR;SLTGSNDPLIVLDGVPFAGSIGDINPVDIK;TINVTLEEDLSTLK;VGLPATSGVSSYVANVGATENK;VYFTAQNPFVFFSPYHK	BamGsup_BamG-aTC;BamG+aTC_BamG-aTC;BamG+aTC_BamGsup
2.4232	-2.4232	2.40797	A5FD66	OMP	+	14	14	21.4	119.95	0	207.88	28	1	2.64082	0.0181155	1	ADILNFTNMLNK;FGNSWYNNFIAGYDK;FNTGEMPDAQYLFEPR;GLQGGGLFPTIDIK;GYFYSTTFK;HSIVLGANFEYFK;LPFGFVGTVEGIIQK;LSYSTLHFTDNLTK;NINAINYYNANLDAPVGTFGGPDNRPR;PAQYFTPETPTLPTSFDLAFTDKK;QSGFLGSGINAVTR;YFSTSDYDGGYSAQGLRPGGPYTVK;YSALPGGEEPLQILK;YVFHNSSSDELTSNSNSLGFGNR	BamG+aTC_BamG-aTC;BamGsup_BamG-aTC
3.71154	-3.86483	3.86483	A5FE38	OMP	+	8	8	27.9	33.852	0	102.61	74	0	4.04443	0.00284253	1	AGLNITFFK;FFVMWGGNR;GGYINMQDIK;GWHVDYINPANMTIPQTNLR;IIAVGGIFR;IIAVGGIFRI;VQINLTEGLGAGILYPK;WFGLPNIDK	BamGsup_BamG-aTC;BamG+aTC_BamG-aTC
3.50818	-3.50818	3.23604	A5FEB7	OMP	+	3	3	30.2	22.646	0	54.792	47	0	3.63333	0.00539004	1	GAWFATSQFGYQQTK;TDLIVIQPLVR;TTVTNFGLAHVANVDPFYNTALAGSNPNLTSPLSFGFK	BamG+aTC_BamG-aTC;BamGsup_BamG-aTC
-2.64202	-1.95373	2.64202	A5FFU8	SLP	+	6	6	22.6	32.798	0	73.332	20	1	2.61975	0.0186546	1	AEYDAILASVTDATAK;AIWIDSYSTIGGADFVK;DNFGMDFYALR;EAIVVQYYK;VTLFELDYLNR;VTLFELDYLNRK	BamG+aTC_BamGsup;BamG+aTC_BamG-aTC
-2.31817	-2.26375	2.31817	A5FFW4	SLP	+	5	5	18.3	49.677	0	72.755	25	0	2.5127	0.0215505	1	DLDAEFFTPAGMYIK;ELNDLLLSSADGWK;IHLLSESDNYPTPALVGK;LLEINDGAAVQNYDLDYNPDAR;YTTVPPVITDDYK	BamG+aTC_BamGsup;BamG+aTC_BamG-aTC
2.82583	-3.27937	3.27937	A5FGD1	SLP	+	15	15	43.5	56.135	0	192.07	55	0	3.3353	0.00732199	1	AAMNILTIFGDK;ELDEAGTALDATKPFVGNADLYYQSDVAR;GNNLYAAQIVQQFSSLGGPGSK;GVFTSNDDSLVLQHDAGPPGVK;LFSDPNTSTVLR;LIYDQSELITNEANYK;LTDTYGEVPYFEAGK;PFVGNADLYYQSDVAR;RLIYDQSELITNEANYK;SMFTLAEIYVDGQDFSNTR;TFIDLLK;TGYPVLVPVNDPTGDTK;TNPITSSWVR;VPAVTPAEYNTYITTYPFK;YTYSSEYSAALFGETYGK	BamGsup_BamG-aTC;BamG+aTC_BamG-aTC
-1.79802	-3.14197	3.14197	A5FH56	OMP	+	21	21	31.1	109.2	0	264.14	104	0	3.04423	0.0103654	1	FDVGLDLK;GTNWQDEVFQNAPIINNDLTISGGSDK;IAQSHNITGTIGTTIFK;IEQALQGTVSGVNVTTQSGAPGAPLDIR;IGLGADLSDK;IQNVQLGYTLNPEISK;IQNVQLGYTLNPEISKR;ITYSISGSHLDQEGIVGGDK;LYAGVNNLYTFTK;MEVGKPMGYFYGYK;NSGFEFSIDYK;PLPYPNVSSLGK;SLDEVVVIGYGTQK;TDGIFQTQAEVDAHPSQVALGANAAPGDIR;TNVIYTYFTR;VFIVADYFIDTR;VFIVADYFIDTRK;VSFNSYAGFQQTSR;VTEVNNGTGFIEGGAFGVGQPAPSR;VTTGATSNNVFSNYFVEDASYVR;YLLSAMLR	BamGsup_BamG-aTC;BamG+aTC_BamG-aTC;BamG+aTC_BamGsup
-1.60495	-2.18178	2.18178	A5FH57	SLP	+	9	9	24.8	55.282	0	230.48	49	0	2.17376	0.0331884	1	AFGDTNHDIATSGAALTDNILEER;AYYQFELVK;DAAGDLNLTNPNNYR;DIWNWMFAGVQR;FAQAAASLDAVITSGK;NYSGPLFSSGYSFNIPTQESYDAFK;RAFGDTNHDIATSGAALTDNILEER;WFGGIPMK;YADVLLMAAEAYNR	BamG+aTC_BamG-aTC;BamG+aTC_BamGsup
-2.18689	-2.92318	2.92318	A5FH58	SLP	+	7	7	18.6	57.5	0	34.291	44	0	2.89604	0.0125807	1	EVVVSFR;ISFGDGTPDSDYIGVGSTVSHVYK;LAIFPISK;QAGDVISIFSSK;SVYIDNIYFYK;VILFPDFGK;YTDIAGTNFYPNWGQSTGFAEFDLDGDK	BamG+aTC_BamG-aTC;BamG+aTC_BamGsup
2.21243	-2.21243	1.9602	A5FHI0	OMP	+	12	12	26	79.473	0	130.22	65	1	2.31404	0.0275871	1	AGVFFIGSGSILSNLASK;DGVLDKDDDCPLVYGPADNK;DSDGDSLLDNVDACPAVAGPVENK;FGLSVTDIGSINYK;GCPSLDADKDGVLDKDDDCPLVYGPADNK;GCPWPDTDGDGILDKDDACPNEAGLAENK;LNGFLVDQVK;RTEIVYLGNL;SIFFTTGK;TDINLFSISGSVQNDLYGVK;TNLPTAIHADVDWNMYNK;VVMDLLIEK	BamG+aTC_BamG-aTC;BamGsup_BamG-aTC
-1.68034	-2.98901	2.98901	A5FHK7	OMP	+	17	17	31.4	82.135	0	304.43	112	0	2.89258	0.0125807	1	FGGWNDQYSTDLVK;FGLIYQPR;GGAQESFFSR;GGSALLFGNVAPGGIVNLVTK;GVSIGAIGNYIGDR;GYDLSANNMFK;LNFNSSFQNYDR;LSNITNELNYTVHENYSVNPIAPR;LYINPSLLFVINPK;PAFDFYGGLSK;PMDNPQTIQVIGSEVIEQQQAIR;SGGEVSMQIGSFAYYK;SGLKPMDNPQTIQVIGSEVIEQQQAIR;TPANTANLSFYYLVPEGFFK;WSWQEAEVTTYK;YNSGSIPDVSGLDK;YNSGSIPDVSGLDKVEFLK	BamGsup_BamG-aTC;BamG+aTC_BamG-aTC;BamG+aTC_BamGsup
4.23751	-4.76796	4.76796	A5FHK9	OMP	+	14	14	27.1	89.455	0	112.11	58	0	4.80821	0.00119401	1	AASPILFLGQYSK;DFAFWITK;EQVITNYDDALK;FDEGALENFGLGFGGNYASDNAVLDSDVTGK;FNLQAQMNYK;GPSGTLFGSSLVSYGGLINTVTK;KPYSGFGGEVSYIAGSFGLNR;LSFYSNDLPMK;LVAGLDYFER;NIAPGLVYDGSGNVIGTK;NLMFGGSGYAHLYNVTPQGEVR;NLVNLWATYK;TSIFVAPSLSYK;VTADVNTPLDDNDNAAFR	BamGsup_BamG-aTC;BamG+aTC_BamG-aTC
2.44741	-2.85952	2.85952	A5FIK3	OMP	+	21	21	42	76.787	0	323.31	179	0	2.921	0.0123659	1	AEHLNALFSSSNYYSAPDNPYR;AEHLNALFSSSNYYSAPDNPYRDFVIR;ALYAQGGVVFNYFTK;DHLYFVDMATPAQAALR;FALDNTLLYQK;FFEYNQATVLSAVDGFTEPVK;FFEYNQATVLSAVDGFTEPVKR;FGESYVTSGINDQTHFER;FNFFVDDYR;GQNVDSFITLNTSK;NLNFSIAYR;NTFYYTNYFFK;PAQYGNVINYLEIK;RLFFDHAFR;SEGDYINQLVSAGNFR;SITNQSLSDLDAK;TQIVKPAQYGNVINYLEIK;VDQSELILNVPDFVTR;VGAAYENSLLGK;YYGNSYNPVIGEFFVQNTK;YYSVPTPLTELFFNTTINK	BamGsup_BamG-aTC;BamG+aTC_BamG-aTC
3.2833	-3.2833	2.17399	A5FJ03	OMP	+	17	17	51.3	53.535	0	212.52	191	0	3.20223	0.00875964	1	DFLADVMK;DGINVFDVQK;DYSQFVGDPAAGNPNNFYGGK;FEASAGWFMTK;GGYLQIDKLDFIK;GGYLQIDKLDFIKK;GLEFFGTIELASGGDK;IGQMENNFGDAHFR;LTGSYYHNANLGNANIYSANR;NGLVSMLGVTNGNLNQSNEEVFYTAGPNTNTTHSPSILAK;NWATTYMINPFVK;SGFGYWGILNNNAYK;TANQYASELIYR;TDADGNVISTTTTDVPTSFSK;TEQFYLGGK;TSTPEATFNPNFK;VNLDIYLASR	BamG+aTC_BamG-aTC;BamGsup_BamG-aTC;BamGsup_BamG+aTC
2.97676	-2.97676	2.6836	A5FJ90	OMP	+	24	24	36.4	101.37	0	323.31	264	0	3.0843	0.00993135	1	ANGWETHFIIGQQF;DYNPFDLNR;EIGQLGFFDPESIKPEFR;FLGNTVYSDQQLNR;FYLGGDGMANYSMDGR;GQEITVPGEEITSAIK;GVNPIFPTYGSEFSISAK;GVVPFER;GYPNNSLTPIIEDR;IADNTKPDGEDITNLYQNNGYLFSK;ISFNEQTVVTFSGLQK;ISSIDFTGNK;ITEGPIAYFNK;KYNWLEYYK;NLAYTIGLSR;NQSFNIFTVQVGLAK;NVDPAAGTVDIEYQLVEK;RIADNTKPDGEDITNLYQNNGYLFSK;SSASIYALTFLEAGSSYPTFK;TLTEFGFLGAYDQSR;TQYTGTTTTTGIDGQAINPGDYTK;VTPPYSLFNNINYGDLQNQK;YNWLEYYK;YYFGNIK	BamG+aTC_BamG-aTC;BamGsup_BamG-aTC
3.3869	-4.532	4.532	A5FJC9	OMP	+	14	14	27.8	80.311	0	187.53	72	0	4.45116	0.00190666	1	EVQDFVYNNFEIPADLK;FAGYYNDYAETLKPSGGNPAIIPGMGIAK;FKTDAYDFPLAEANITFAPGK;FMANHYLSWNVSNR;GFDVNFVNPIIFYR;GLDFDTAEDGYNYGGNIYK;IFDFQLGYGR;LFGSFIYR;NADQIAAEALAASQILKPVEK;SLLESDGASPYPYFK;TDAYDFPLAEANITFAPGK;VIYVNAVNDALVEEAK;VIYVNAVNDALVEEAKR;YTISIDIPLK	BamGsup_BamG-aTC;BamG+aTC_BamG-aTC;BamG+aTC_BamGsup
3.51728	-4.29863	4.29863	A5FJL9	SLP	+	19	19	53.8	56.059	0	308.09	228	0	4.27716	0.00222843	1	AANPFLNFGINTYVIR;AQALLDAVR;AYYYLDLVR;DLIEAIPNLPITLPANELGR;EEIPLVMQAAPADVYAQIEK;GDDEGNVAAQLMGIR;GDGVVLEQDFYR;KPEAAAQFALVNGTPGGTSSYGYK;LADTYLMEAEALGGTGAR;LHEFNSESILEISYSDK;LMDNFAQLWDK;LPGIPMDETK;NEAFPIPYSEFNNTK;NETEAYSGLVAAYDK;NVPLILTPLTK;SNADWGNFERGDDEGNVAAQLMGIR;VGLASVPVSLNAIYAER;YASTIFDAGTYR;YTDSYNETGYHFIK	BamGsup_BamG-aTC;BamG+aTC_BamG-aTC;BamG+aTC_BamGsup
3.55309	-4.69619	4.69619	A5FJM7	OMP	+	14	14	51.5	44.173	0	257.08	118	0	4.61293	0.00157585	1	AAGLGDQGVATSSDVFSQQWNPAK;AGFNIQNLGPK;DIGWVSGIFK;EVNPNEFALDGSYSLK;FSLTFNFGDK;ISYDHDDLSANFLPANLR;LGVSLELTK;LLVPTPPGPGTPYDANGDGDFTDPGDISQSQADEANYK;LSETFSMAVAAR;QFFSLGAGFK;SFGDAPGGFSEELK;VDVSYLFSASK;VGGGFDFIFDDYNK;YFGFGGIELR	BamGsup_BamG-aTC;BamG+aTC_BamG-aTC;BamG+aTC_BamGsup
3.96025	-4.88349	4.88349	A5FJN2	OMP	+	36	36	53.3	114.38	0	323.31	298	0	4.82677	0.00119401	1	APLFPTVNGSGQPINYGK;DANGHYYGISTIVTQENTNPLAYTQTR;DFLGTSLPK;DLENLPITR;FGDHNFSILIGK;FVNAYNSTAVEHRVESLFSR;GFDLLVFGQGAGGNMIYQGLR;GGYGVTGNDSSPDFLYLSTIGNK;GGYGVTGNDSSPDFLYLSTIGNKR;GTNWQDAIFNNHAQR;GTYVDGITSGNDATYQGIPATTHDEASFNVDIPLADK;GVDIELGYR;GVNFIAGDETVQSTSYEINR;IDGNDRDFLGTSLPK;IGALNLSVNGNFSYIK;ISVNYTGFAGTSQAAK;KFGDHNFSILIGK;KIDLLDASQYVTIMNEAYTNGGK;LAYYGSDNFTPVFYLNGATK;LDITNANYQTEVLGR;LQPESQNLNEVVVVGYG…	BamGsup_BamG-aTC;BamG+aTC_BamG-aTC;BamG+aTC_BamGsup
2.09634	-2.16454	2.16454	A5FJR6	OMP	+	8	8	39.7	21.213	0	119.23	286	0	2.3467	0.0273093	1	GDGMYVGVTPALFINMK;GDGMYVGVTPALFINMKK;GTILVGGNIGYTSEK;TSTFTFSPK;VYGPGNAYAK;YKGDGMYVGVTPALFINMK;YKGDGMYVGVTPALFINMKK;YSVPLSQTFAVFADMGAGFQTQK	BamGsup_BamG-aTC;BamG+aTC_BamG-aTC
2.00099	-2.17599	2.17599	A5FJS1	OMP	+	7	7	26.1	37.851	0	57.962	27	0	2.30892	0.0276579	1	ANIGVHLIYDDDIK;AVYAPDPLDPTQQILIEEGQK;DVAISRPFAPAYIFLGAGAENSNK;LSLYTDYLNR;PFAPAYIFLGAGAENSNK;TFYFSPITLK;WFNELIMK	BamGsup_BamG-aTC;BamG+aTC_BamG-aTC
4.55505	-4.55505	4.43669	A5FJU2	OMP	+	29	29	51.3	102.6	0	323.31	194	0	4.75353	0.00120336	1	ADYNMSVGQSELASGQAYYNAK;ASFWTNGIDSETK;ATVGFNNIGDVYPDR;DALTLFQQAFDLK;DGAAAQYGSDAIAGVINIVLK;DGAAAQYGSDAIAGVINIVLKK;GAGAQGFSGFQPSDAK;GAPQTSVTQILNYVAPSFTSNATSTADATDHVDPAQLR;GGSDGQTTQIDLNYGTSLGK;GLGPDQVLILVNGK;GSVGTDLNAIPSFAIER;GVDLVISQK;IPEANITISTDAYYTR;IYLEEAIPK;KLDVLSGLNVAFGGEFR;NANYISGGVQYGANLSSGSNNFK;NDFALSFNETK;NDFALSFNETKR;NNELSEVTIIGSR;NNPSTPAFTNTTPTLSPAPSTDLTNANQFAYSR;PGSYLNLTAVGVTR;SISTGFTFK;…	BamG+aTC_BamG-aTC;BamGsup_BamG-aTC
1.88427	-2.23929	2.23929	A5FJW3	OMP	+	10	10	19.3	97.162	0	151.08	80	0	2.30247	0.0278169	1	DIEQIGASLTTTNDILGR;DLYSDYNIYDNHLK;EEVNFIDNAVYERPPEFWEENRFEK;IVLSEPEALSEVVIYTGK;LTNINLSNVSIEMEPK;NFDYGPIYSTFGYNEVEGLR;NNPALDILR;QPIIIGPLGR;SNQPIPFANVVFK;TYLPIFINESVYDVYGDNR	BamGsup_BamG-aTC;BamG+aTC_BamG-aTC
1.60311	-2.31364	2.31364	A5FJX0	OMP	+	6	6	32.9	27.762	0	64.085	18	0	2.27817	0.0287635	1	AILINFTFH;EVNSTYIHFPLLLK;GMFGITDELIR;LQEYINLR;TGNIRPYLVGGLSTTLNLSSNSK;TTGFNVGVVADLR	BamGsup_BamG-aTC;BamG+aTC_BamG-aTC
4.3219	-5.66507	5.66507	A5FJZ8	OMP	+	24	24	33.8	104.56	0	207.65	123	0	5.54297	0.000701211	1	ALESAVYLADSYK;AYGVELLLK;FNIDYDSNDVNSFDFGYK;FSGEGAIGPITSNLTLSMPIQK;FYFDPIWLK;GALIFTNSEYK;IDDILNSVLSK;ITITFKDETLENTIK;LDIGLNIEGNHK;LLFDLGLR;LSDSNVKPQTAQQVSLGLFK;LSSVFDIATK;NISTSSDPDGNYTLQLPR;NSQAGFYDGILK;NVPLILGER;PITYPIGTFQYGNSQYTLYSDR;PQTAQQVSLGLFK;SNQLDEVVIK;TDLNYIVLK;TLQDEEYEISLEGYYK;TSIFSIPVPSITYNFK;VGAQLLLNQNVETELLQGEGK;YFLAEDLSIK;YSLSTNFMYQTGR	BamGsup_BamG-aTC;BamG+aTC_BamG-aTC;BamG+aTC_BamGsup
-2.47538	-3.25016	3.25016	A5FK31	OMP	+	32	32	48.2	109.17	0	323.31	302	0	3.22015	0.00860824	1	AGYGTTGQQDISPQYDYLR;ASLGNYIFDNVNSNMGYSDAALR;ASLGNYIFDNVNSNMGYSDAALRR;FHFFEDLR;FNGIDGNVYPR;FSAGVQNVFVLTK;GINVTPESLIGGR;GLEFSLQSDIIK;GLEFSLQSDIIKK;IDISGNLSFSK;IENLGQTVEGFQGYEVGDNIK;ITGTINYFDK;IVVSFIGYK;KPTADYTFGLFSTLNYK;LDATAGYNYQLFQK;LDNVTLGYTLDK;LKLDATAGYNYQLFQK;LSVGNVDNPGILR;NEDVITDPDINLQSFFGR;NQFQDEDAVIGSAISFDPTQSPYQAGSR;QSTESALGFQPTAFSSGTWVNLGNYDTYTDDLQNK;QTDLSNVSSDYLNTGFTFEDNGTQR;RVTLGTVNTQYV…	BamG+aTC_BamG-aTC;BamG+aTC_BamGsup
-1.30726	-1.95772	1.95772	A5FK32	SLP	+	15	15	35.8	58.948	0	323.31	195	0	1.924	0.0484384	1	AEVFAFVESELK;ASYHISLANEFLR;DDDEFLSETFFQDPASYK;DLMPIPAK;EFVALFPDATATGDK;EFVALFPDATATGDKR;FLLAQIYLNAK;GASTANIGTAVNYINQIR;GTFYTDGQALDITNVSTFTDGYAVTK;ISDAYLMYAEAAVR;NGAQNEVIFPIISDGNAIR;RGTFYTDGQALDITNVSTFTDGYAVTK;SRAEVFAFVESELK;TDIPDTDFPVFR;TRAEASTISAANLNLDFILAER	BamG+aTC_BamG-aTC;BamG+aTC_BamGsup
0	-2.37886	2.37886	A5FK33	SLP	+	11	11	53.6	39.21	0	203.79	94	0	2.28679	0.0284515	1	ATEGDQDPASFEIPADGYYTFVMDVQK;ELNQAAIDLGGKPEEAAQYDVK;FTWSAAEYSTNVAVK;GLITITVTPYTGK;GWDASTPMVK;LTYTLAPYAAGAGATVYNTIGIIGDATAK;NLGSWAPMYGGK;SAFNAHIWTLGVTSLNDGGMK;TLQTTTNSITEVSVLAR;VPYDFNDWYLVGDATVSGWDNNK;YTLLIDK	BamG+aTC_BamG-aTC
2.63715	-3.71614	3.71614	A5FKD0	OMP	+	12	12	68.5	33.117	0	310.04	290	0	3.64154	0.00539004	1	DKPMDELSSYVGISGLGLTLGIK;ETTEFTVNGQDALATR;IGFELGVNYYTSNDK;IGFELGVNYYTSNDKK;LGGSYFNQTASTEFPTVGGHDAMDR;LTSHLSAFAELEYR;LTSHLSAFAELEYRNFTVHGK;MAQTTSDVPITPAGVYSFK;SVGQITAFDVAPAVVMFLGEHK;SVTGSFGQGFR;VGVLVPIHGDLEITSDAYAPIAFSPTGTPTAFGNVHSVDK;VKPNPTIGFTAALGTTYK	BamGsup_BamG-aTC;BamG+aTC_BamG-aTC;BamG+aTC_BamGsup
3.02258	-4.17467	4.17467	A5FKG9	OMP	+	30	30	49.8	96.162	0	323.31	566	0	4.09401	0.00267295	1	ATDNLTFNAGLR;EVGAGLNYTYNNLR;FADVNNIGLEVETNAR;FAVDASNLFNEIGLTEGDPR;FDDNDYLR;FFAENLGILDNNTADDAVTTVK;FFCNLRPEVDITK;FNDNMASYVR;FTTSDYGMFR;GGSASIFANNAPGGIINFISK;GLLNDIYADAEIK;GNITYKFDDNDYLR;GNPYTYWR;HLDDRNTFYLPIPLK;LENTEVNQFELGYK;LESSVAITTMGAK;LFFNVGGFYR;LNFTFTVQKPEYDNFTGTNADGSTFDFNGNTAR;LTAGYYYSNWK;NTFYLPIPLK;NVAFTDILSDGSSENK;QTTSAASDVFMAR;QTTSAASDVFMARPILGR;SNQYWNWNSYLVSVSDNPR;SPIEESFYDNAANLSK;STVTD…	BamGsup_BamG-aTC;BamG+aTC_BamG-aTC;BamG+aTC_BamGsup
6.16377	-6.16377	6.06106	A5FLA7	OMP	+	11	11	33.3	38.71	0	229.79	65	0	6.50434	0.000192235	1	ANGLTQWVGIK;DAPQNQSLYADFR;FLNDQFPK;IDIDEFNNTIEHPILDPSVTDNR;IEYEPSIYYQYFASDK;IEYEPSIYYQYFASDKR;PLSVGPMAGFMK;RIEYEPSIYYQYFASDK;RIEYEPSIYYQYFASDKR;YEDYYWIGVSYR;YTTNNNFDISALYR	BamG+aTC_BamG-aTC;BamGsup_BamG-aTC
-2.62369	-3.82466	3.82466	A5FLE9	OMP	+	13	13	25.1	84.701	0	144.06	70	0	3.73794	0.00477707	1	AVSLIGINYFNYDQVIDK;FIVGATVLDNK;GPASSLYGSEAVGGLINIITK;IGFVQLTWDK;IITNSPVVQGINISLLNTNFK;LESAVPVEVYSPVFFK;LPLLSETDPR;QNNPFLISR;RAELIGSYQLPFEEK;RLESAVPVEVYSPVFFK;VLVTPDNPYGLTFDTTYVYGQNQTIR;VVNLFTEDHAALTGSR;YDYNSIHGSIFTPR	BamGsup_BamG-aTC;BamG+aTC_BamG-aTC;BamG+aTC_BamGsup
4.57202	-5.30688	5.30688	A5FLZ8	OMP	+	37	37	59.3	102.52	0	323.31	994	0	5.27168	0.000821169	1	DNLTAFVQGAISQQGFK;DNLTAFVQGAISQQGFKR;EDDFVYLPTDPLASTSYENILGGNAK;FFNATVNLYNTTWNDR;FTLNSTTSTGEIVISYLGYENK;FTVNGGTANVGTIALTSNSNELSEIVVK;GAGASATGGIGGNVYNSSVFLLPNGMVDYDK;GALQLPSYGLFDAGFSYK;GNASVNAYYQADNTPVAGYTAATVYMDK;GVADANQVFFGFGR;HLTSTYATNVQWNVFDK;HLTSTYATNVQWNVFDKR;HNFQLTVTGAPQWHNQR;HNVYVNAGFYSR;IQAWNNGTGSVFFNGANR;ITGFEAGYGFR;KLSSTLTLDFGIDAR;LATPSVGGTINIVTK;LGTQEFPEILR;LNVNNLFDK;LSSVLYASMGR;LYAGLS…	BamGsup_BamG-aTC;BamG+aTC_BamG-aTC;BamG+aTC_BamGsup
3.69953	-5.30167	5.30167	A5FM17	OMP	+	6	6	41.7	29.731	0	108.69	39	0	5.15929	0.000945518	1	AHGFSSENGITVAATAGIGVHYK;FQMYSSDWIDGLNPNK;GTSTVIGLGSQLEFSPFR;HNVDTNVGNAGFGFGVAHWLNFSAANNR;LGDMSLPSVTPGK;LTTMSDLMFETK	BamGsup_BamG-aTC;BamG+aTC_BamG-aTC;BamG+aTC_BamGsup
1.96228	-1.96228	1.79342	A5FM39	OMP	+	28	28	65.1	51.284	0	323.31	710	0	2.0888	0.0372089	1	ANAVLNALVER;DDACPDVAGLAALK;DGDGVADKDDACPDVAGLAALK;DGVLDKDDDCPTVPGPASNR;DNWNILPSLSYIGVSR;DTDGDGIYDKDDACPDVAGLK;EDAAGVPDAPSHFQHTAGLVFK;ENGGCPFLDADK;ENGGCPFLDADKDGVLDK;ENGGCPFLDADKDGVLDKDDDCPTVPGPASNR;FGGKDTDGDGIYDKDDACPDVAGLK;FSIEGHTDNTGSAK;GCPEVSSQALEDLK;GCPEVSSQALEDLKVQAR;GFGSSQPVASNK;GNVVTNPGDLMYYGIDATIK;GVNPENLEAK;INDKLSQDRANAVLNALVER;QFNGCPDTDGDGIVDASDACPNEFGLAALNGCPDR;TSSGSGSGFFDQHFSQPFSVK;WS…	BamG+aTC_BamG-aTC;BamGsup_BamG-aTC
3.95317	-4.2235	4.2235	A5FMX2	SLP	+	20	20	49.2	54.326	0	323.31	666	0	4.35694	0.00215935	1	ANFTGTPDGLIVIENK;DDFLPANTFVNK;DLLSVLTAASHK;DLLSVLTAASHKLDHSEGSFDSADLIYGGDTQK;FMVDQVTSTSVNFNVFR;GFEAWTSYR;GGVYGTVNVYGDFSHLTPTIK;HWATYYR;IGEQAWIAYYNR;LDFPVLAAPAVTFGDITEVPK;LDHSEGSFDSADLIYGGDTQK;LYAQQWTEVQYPQETQYDLTGR;NPTVTTPEFLFTNAEK;PDVAYATATGTWK;RLDFPVLAAPAVTFGDITEVPK;RLDFPVLAAPAVTFGDITEVPKR;RYSYPGIEQTLNAANLEAAVAK;TIPDRHWATYYR;YFTEYPAGSGQYK;YSYPGIEQTLNAANLEAAVAK	BamGsup_BamG-aTC;BamG+aTC_BamG-aTC
3.04489	-3.38538	3.38538	A5FMY7	OMP	+	59	59	71.6	117.19	0	323.31	1321	0	3.48243	0.00651567	1	AIGQSNEMLIVIDGMPINNGNNTNDGTTAQSSGGR;ASSSQVLVFSYIGMK;AVSGTVSDNAGMPLPGVSVLVK;AYNNSGGENITWNR;DAFSNLPADDNSLISSSVSGSWVFSK;EVNITYSLPSSLVQK;FIGYANFTYK;GATASALYGYLAGNGVLMITTK;GATASALYGYLAGNGVLMITTKK;GFDYGNNAMDINPEDIESVNVLK;GGYSESPLGTPALALVDTYTK;GIEVQFNVTPVK;GLGITVSSEVVTGSPDK;GLGITVSSEVVTGSPDKSTFVK;HGGDIFSTDQWYGVGTGLTNETAGNNDLGIPK;HGGDIFSTDQWYGVGTGLTNETAGNNDLGIPKR;HNFGENVSLTGVAGGTIR;IADWLSATAK;IENKGIEVQFN…	BamGsup_BamG-aTC;BamG+aTC_BamG-aTC
2.66382	-2.66382	2.43141	A5FND7	OMP	+	13	13	28.2	90.324	0	131.54	66	0	2.78823	0.0145966	1	DLTTAGASASDIMNNIPSVNVDQDGK;EFSTPLVTSYGNPELRPQFTNSVEVNYTK;FDDDYITLYPSAYLTYNLNEK;GSITAGVFVR;LGTFNVDYVNPLNDK;SNNAPISYATVSLK;SYTIEIQYIGFR;TATVNVSLEEEATQLK;VGMDYLINDHNTLSFYTNQNK;VLIDGRPSNIDPAQLLK;VVTGVNTDDNGDFTFK;WWDIQPAIDFSSIK;YNPEGMSGIINIILHK	BamG+aTC_BamG-aTC;BamGsup_BamG-aTC
-6.30717	-5.99139	6.30717	A5FNN2	OMP	+	27	27	41.9	98.843	0	323.31	184	0	6.58235	0.000192235	1	AALSYAFNDNTSVK;DNDYSFEGELFYK;FAFTDQIDTNQK;IDYIDGADILANNNIEQVILNGK;INFNIDSDSQELEQVIVTGNK;INYGIDGLYYNFNPGTVQPTSIDSQFNYK;ISSFDNFEPR;LGSEAISTYENGQSVVYNPLYK;LLVQGPLQK;LNHNLSVFYSDYK;LPLFHHLDVAATYTPRPDK;LPLFHHLDVAATYTPRPDKK;LSIFGIVPGVSYNFK;LTGQIFDDTK;LTGQIFDDTKQPVIGANVYIK;MHNLSVVGSYEFSPK;NSAMFYDFNAK;PQLLDQYAVGYFK;QPVIGANVYIK;RLSIFGIVPGVSYNFK;SILTLPGVTNAGEASSGFNVR;SYGMELLFR;TAEEPGIANGDWYLSGYDK;TASVQFSIVG…	BamG-aTC_BamGsup;BamG+aTC_BamGsup;BamG+aTC_BamG-aTC
1.84174	-2.12125	2.12125	Q5I6C7	OMP	+	7	7	5.1	269.97	0	56.933	10	1	2.20832	0.0312805	1	IPIFGFVK;IYFNLGEISEDVLK;LPNIDTDVPSNLSIR;MFLHAESLPNQPTLEDDEMVGFIR;STIGFGSLEQGANERDREDVQQYNIVTNLNLGK;VEVGNVSMPLNSTLIR;VTANIDLLPDLK	BamGsup_BamG-aTC;BamG+aTC_BamG-aTC
