# Supplementary material for: A new paradigm for outer membrane protein biogenesis in the Bacteroidota
Source: Nature. 2025 Oct 1;647(8089):479–87. doi: 10.1038/s41586-025-09532-8 (PMC12611786; doi:10.1038/s41586-025-09532-8)
Supplement: Supplementary file 11 — Source Data Extended Data Fig. 9 [file 41586_2025_9532_MOESM11_ESM.xlsx]

## Sheet: ED 9B BamDP in bamG dep
Accession	Description	Score	Coverage	# Proteins	# Unique Peptides	# Peptides	# PSMs	Area	# AAs	MW [kDa]	calc. pI
A5FJ21	CarboxypepD_reg-like domain-containing protein OS=Flavobacterium johnsoniae (strain ATCC 17061 / DSM 2064 / JCM 8514 / NBRC 14942 / NCIMB 11054 / UW101) OX=376686 GN=Fjoh_1771 PE=4 SV=1 - [A5FJ21_FLAJ1]	251.227	61.04	1	17	17	160	6.86173e+09	249	28.3577	8.32373
A5FE81	DNA uptake lipoprotein-like protein OS=Flavobacterium johnsoniae (strain ATCC 17061 / DSM 2064 / JCM 8514 / NBRC 14942 / NCIMB 11054 / UW101) OX=376686 GN=Fjoh_3469 PE=4 SV=1 - [A5FE81_FLAJ1]	65.7111	49.24	1	10	10	30	2.70794e+08	264	30.1623	8.85107
A5FJ90	Surface antigen (D15) OS=Flavobacterium johnsoniae (strain ATCC 17061 / DSM 2064 / JCM 8514 / NBRC 14942 / NCIMB 11054 / UW101) OX=376686 GN=Fjoh_1690 PE=4 SV=1 - [A5FJ90_FLAJ1]	30.8618	13.22	1	10	10	19	6.06535e+08	900	101.309	9.21729
A5FMX3	Hypothetical lipoprotein OS=Flavobacterium johnsoniae (strain ATCC 17061 / DSM 2064 / JCM 8514 / NBRC 14942 / NCIMB 11054 / UW101) OX=376686 GN=Fjoh_0405 PE=4 SV=1 - [A5FMX3_FLAJ1]	2.04505	11.76	1	3	3	3	1.58719e+07	272	28.3905	5.36377
A5FP25	HAD-superfamily hydrolase, subfamily IA, variant 3 OS=Flavobacterium johnsoniae (strain ATCC 17061 / DSM 2064 / JCM 8514 / NBRC 14942 / NCIMB 11054 / UW101) OX=376686 GN=Fjoh_0002 PE=4 SV=1 - [A5FP25_FLAJ1]	0	9	1	1	1	1	1.84258e+07	200	22.9226	4.7417
A5FJ20	CarboxypepD_reg-like domain-containing protein OS=Flavobacterium johnsoniae (strain ATCC 17061 / DSM 2064 / JCM 8514 / NBRC 14942 / NCIMB 11054 / UW101) OX=376686 GN=Fjoh_1770 PE=4 SV=1 - [A5FJ20_FLAJ1]	0	5.79	1	1	1	1		242	27.3013	5.89697
A5FHR7	Metalloenzyme domain-containing protein OS=Flavobacterium johnsoniae (strain ATCC 17061 / DSM 2064 / JCM 8514 / NBRC 14942 / NCIMB 11054 / UW101) OX=376686 GN=Fjoh_2225 PE=4 SV=1 - [A5FHR7_FLAJ1]	0	12.19	1	1	1	1	28081471	361	41.3427	7.1958
A5FFS2	OmpA/MotB domain protein OS=Flavobacterium johnsoniae (strain ATCC 17061 / DSM 2064 / JCM 8514 / NBRC 14942 / NCIMB 11054 / UW101) OX=376686 GN=Fjoh_2921 PE=4 SV=1 - [A5FFS2_FLAJ1]	0	3.61	1	1	1	1	4.57803e+06	277	30.4171	8.67529

## Sheet: ED 9B BamDP in BamH dep
Accession	Description	Score	Coverage	# Proteins	# Unique Peptides	# Peptides	# PSMs	Area	# AAs	MW [kDa]	calc. pI
A5FJ21	CarboxypepD_reg-like domain-containing protein OS=Flavobacterium johnsoniae (strain ATCC 17061 / DSM 2064 / JCM 8514 / NBRC 14942 / NCIMB 11054 / UW101) OX=376686 GN=Fjoh_1771 PE=4 SV=1 - [A5FJ21_FLAJ1]	161.127	57.83	1	17	17	85	3.94346e+09	249	28.3577	8.32373
A5FE81	DNA uptake lipoprotein-like protein OS=Flavobacterium johnsoniae (strain ATCC 17061 / DSM 2064 / JCM 8514 / NBRC 14942 / NCIMB 11054 / UW101) OX=376686 GN=Fjoh_3469 PE=4 SV=1 - [A5FE81_FLAJ1]	80.3801	54.17	1	9	9	30	5.68653e+08	264	30.1623	8.85107
A5FJ90	Surface antigen (D15) OS=Flavobacterium johnsoniae (strain ATCC 17061 / DSM 2064 / JCM 8514 / NBRC 14942 / NCIMB 11054 / UW101) OX=376686 GN=Fjoh_1690 PE=4 SV=1 - [A5FJ90_FLAJ1]	17.036	8.44	1	6	6	9	2.12406e+08	900	101.309	9.21729
A5FMX3	Hypothetical lipoprotein OS=Flavobacterium johnsoniae (strain ATCC 17061 / DSM 2064 / JCM 8514 / NBRC 14942 / NCIMB 11054 / UW101) OX=376686 GN=Fjoh_0405 PE=4 SV=1 - [A5FMX3_FLAJ1]	2.12788	7.35	1	2	2	2	2.30703e+07	272	28.3905	5.36377
A5FH64	Membrane protein YfhO OS=Flavobacterium johnsoniae (strain ATCC 17061 / DSM 2064 / JCM 8514 / NBRC 14942 / NCIMB 11054 / UW101) OX=376686 GN=Fjoh_2424 PE=4 SV=1 - [A5FH64_FLAJ1]	0	2.34	1	1	1	2		812	91.4855	8.48486
A5FFD1	Outer membrane protein-like protein OS=Flavobacterium johnsoniae (strain ATCC 17061 / DSM 2064 / JCM 8514 / NBRC 14942 / NCIMB 11054 / UW101) OX=376686 GN=Fjoh_3070 PE=3 SV=1 - [A5FFD1_FLAJ1]	0	4.34	1	1	1	2	737644791	415	47.8453	8.76318
A5FNS0	Hypothetical lipoprotein OS=Flavobacterium johnsoniae (strain ATCC 17061 / DSM 2064 / JCM 8514 / NBRC 14942 / NCIMB 11054 / UW101) OX=376686 GN=Fjoh_0117 PE=4 SV=1 - [A5FNS0_FLAJ1]	2.56573	5.86	1	1	1	1	8.34076e+06	239	27.0929	5.74463
A5FMG8	Thioredoxin family protein OS=Flavobacterium johnsoniae (strain ATCC 17061 / DSM 2064 / JCM 8514 / NBRC 14942 / NCIMB 11054 / UW101) OX=376686 GN=Fjoh_0571 PE=4 SV=1 - [A5FMG8_FLAJ1]	0	8.78	1	1	1	1	9.43753e+07	205	23.4102	7.43018
A5FJR6	Outer membrane protein beta-barrel domain-containing protein OS=Flavobacterium johnsoniae (strain ATCC 17061 / DSM 2064 / JCM 8514 / NBRC 14942 / NCIMB 11054 / UW101) OX=376686 GN=Fjoh_1517 PE=4 SV=1 - [A5FJR6_FLAJ1]	0	7.73	1	1	1	1	4.58082e+06	194	21.1993	8.48486
A5FJ20	CarboxypepD_reg-like domain-containing protein OS=Flavobacterium johnsoniae (strain ATCC 17061 / DSM 2064 / JCM 8514 / NBRC 14942 / NCIMB 11054 / UW101) OX=376686 GN=Fjoh_1770 PE=4 SV=1 - [A5FJ20_FLAJ1]	2.22613	5.79	1	1	1	1	8.87956e+06	242	27.3013	5.89697
A5FGK7	Candidate alpha glycoside phosphorylase Glycoside hydrolase family 65 OS=Flavobacterium johnsoniae (strain ATCC 17061 / DSM 2064 / JCM 8514 / NBRC 14942 / NCIMB 11054 / UW101) OX=376686 GN=Fjoh_2641 PE=4 SV=1 - [A5FGK7_FLAJ1]	0	10.89	1	1	1	1	2.08405e+07	395	44.2622	6.37939
